# Supplementary material for: Drought-induced molecular changes in crown of various barley phytohormone mutants
Source: Plant Signal Behav. 2024 Jun 26;19(1):2371693. doi: 10.1080/15592324.2024.2371693 (PMC11210921; doi:10.1080/15592324.2024.2371693)
Supplement: Supplemental Material [file KPSB_A_2371693_SM2799.zip]

Archive with 15 entries (15 files):
- Figure S1.pdf
- Figure S2.pdf
- Figure S3.pdf
- Figure S4.pdf
- Figure S5.pdf
- Supplementary Table S1.xlsx
- Supplementary Table S10.xlsx
- Supplementary Table S2.xlsx
- Supplementary Table S3.xlsx
- Supplementary Table S4.xlsx
- Supplementary Table S5.xlsx
- Supplementary Table S6.xls
- Supplementary Table S7.xlsx
- Supplementary Table S8.xls
- Supplementary Table S9.xlsx
