# Supplementary material for: Drought-induced molecular changes in crown of various barley phytohormone mutants
Source: Plant Signal Behav. 2024 Jun 26;19(1):2371693. doi: 10.1080/15592324.2024.2371693 (PMC11210921; doi:10.1080/15592324.2024.2371693)
Supplement: Supplemental Material [file KPSB_A_2371693_SM2799.zip › Supplementary Table S1.xlsx]

## Sheet: A. ANOVA
Table S1A. Phenotypic traits: trait names and ANOVA results
Group of traits	Trait ID	Trait name (unit)	Description	Trait/Crop Ontology (TO/CO)	P-value in ANOVA
					Genotype (G)	Treatment (T)	G × T interaction
Tillers	T1	Number of tillers per plant	Total number of tillers in a mature plant	TO:0000346	< 0.001	< 0.001	< 0.001
	T2	Number of productive tillers per plant	Number of tillers with spikes containing grains	-	< 0.001	0.00111292	0.0022927
Main stem	T3	Length of main stem (cm)	Length of main stem from ground level to the spike tip (excluding awns)	TO_0001005	< 0.001	< 0.001	< 0.001
	T4	Peduncle length of main stem (cm)	Top internode in main stem measured from last node to the ligule of flag leaf	TO:0002691	< 0.001	< 0.001	0.00417634
	T5	Basal internode length of main stem (cm)	Lowermost internode measured from ground level to the first node in main stem	-	< 0.001	0.643823	0.457289
	T6	Internal internodes length of main stem (cm)	Average length of internodes located between bottom internode and peduncle in main stem	TO:0000145	< 0.001	< 0.001	0.136474
	T7	Number of internodes of main stem	Total number of internodes of main stem including peduncle, internal and bottom internodes	CO_324:0000235	< 0.001	0.772734	0.59696
Lateral stem	T8	Length of lateral stem (cm)	Length of lateral stem from ground level to the spike tip (excluding awns); average from lateral stems per plant	TO:0000576	< 0.001	< 0.001	0.0370349
	T9	Peduncle length of lateral stem (cm)	Top internode in lateral stem measured from last node to the ligule of flag leaf; average from lateral stems per plant	TO:0002691	< 0.001	0.0022471	0.188981
	T10	Basal internode length of lateral stem (cm)	Lowermost internode measured from ground level to the first node in lateral stem; average from lateral stems per plant	-	< 0.001	0.851768	0.000919057
	T11	Internal internodes length of lateral stem (cm)	Average length of internodes located between bottom internode and peduncle in lateral stem; average from lateral stems per plant	TO:0000145	< 0.001	< 0.001	0.00677323
	T12	Number of internodes of lateral stem	Total number of internodes of lateral stem including peduncle, internal and bottom internodes; calculated as average from lateral stems per plant	-	< 0.001	0.115333	0.0197791
Main spike	T13	Length of main spike (cm)	Length of mature spike from main stem measured from the spike base to its tip (excluding awns)	TO:0000431	< 0.001	< 0.001	0.00911812
	T14	Number of spikelets per main spike	Number of spikelets of mature spike of main stem	TO:0000456	< 0.001	< 0.001	0.000222995
	T15	Number of grains per main spike	Number of grains collected from spike of main stem	TO:0000937	< 0.001	< 0.001	0.201596
	T16	Grain weight per main spike (g)	Weight of grains collected from spike of main stem	TO:0000935	< 0.001	< 0.001	0.538059
Lateral spike	T17	Length of lateral spike (cm)	Length of mature spike from the lateral stem measured from the spike base to its tip (excluding awns); average from lateral spikes per plant	TO:0000431	< 0.001	< 0.001	< 0.001
	T18	Number of spikelets per lateral spike	Number of spikelets of the mature spike of the lateral stem; average from lateral spikes per plant	TO:0000456	< 0.001	< 0.001	< 0.001
	T19	Number of grains per lateral spike	Number of grains collected from spike of lateral stem; average from lateral spikes per plant	TO:0000937	0.000610462	< 0.001	0.00276177
	T20	Grain weight per lateral spike (g)	Weight of grains collected from spike of lateral stem; average from lateral spikes per plant	CO_321:0001526	< 0.001	< 0.001	0.00288297
Grain yield	T21	Grain weight per plant (g)	Weight of grains collected from one plant	TO:0000919	< 0.001	< 0.001	< 0.001
	T22	Thousand grain weight (g)	Weight of 1000 grains calculated for grains collected from one plant	CO_323:0000036	< 0.001	< 0.001	0.00208936

## Sheet: B. Mean values
Table S1B. Phenotypic traits: mean values for experimental variants
Genotype	Treatment	Number of tillers per plant	Number of productive tillers per plant	Length of main stem (cm)	Peduncle length of main stem (cm)	Bottom internode length of main stem (cm)	Internal internodes length of main stem (cm)	Number of internodes of main stem	Length of lateral stem (cm)	Peduncle length of lateral stem (cm)	Bottom internode length of lateral stem (cm)	Internal internodes length of lateral stem (cm)	Number of internodes of lateral stem	Length of main spike (cm)	Number of spikelets per main spike	Number of grains per main spike	Grain weight per main spike (g)	Length of lateral spike (cm)	Number of spikelets per lateral spike	Number of grains per lateral spike	Grain weight per lateral spike (g)	Grain weight per plant (g)	Thousand grain weight (g)
Bowman	C	3	2.93333	55.8333	14.9333	3.5	9.16667	5.26667	44.2533	9.76	3.20667	8.02	5.17	7.66667	19	16.6667	0.638667	5.70667	15.4333	12.6	0.371333	1.35067	33.1367
Bowman	D	7	4.2	49.5	11.6333	3.66667	8.36	5.46667	40.8933	9.80667	2.70667	7.57333	5.16667	5.56667	14	11.8	0.44	4.14	10.8733	7.34	0.208667	1.04933	31.5227
sdw1.a	C	3.73333	3.53333	49.9667	10.9	3.16667	7.60667	5.73333	40.12	9.04	3.00667	6.88	5.30667	7.6	19.4	17.8667	0.714	5.31333	13.72	11.9533	0.414	1.76933	36.5287
sdw1.a	D	3.26667	3.06667	44.3333	9.93333	2.93333	7.18	5.66667	38.7067	8.56667	2.49333	6.48	5.56	6	15.4	13.8667	0.544	4.64	11.88	9.37267	0.309333	1.15867	33.762
sdw1.d	C	3.46667	2.73333	50.9333	12.1333	2.13333	7.88	5.8	43.1267	10.6	2.32	7.4	5.46667	7.13333	18.3333	16.6667	0.705333	4.67333	13.0733	9.92	0.347333	1.294	38.7653
sdw1.d	D	5.13333	2.93333	47.2667	11.4667	2.6	7.08667	5.93333	39.6933	9.54	2.56	7.41333	5.22	5.4	15.6667	14	0.534	3.89333	11.4	8.08667	0.284	1.08267	36.3893
uzu1.a	C	3	2.66667	42.6667	9.1	2.93333	6.8	5.73333	35.4867	6	2.54	6.52	5.47533	5.26667	22.1333	18.6	0.650667	4.52	18.7533	11.1867	0.398667	1.27733	35.1253
uzu1.a	D	4	2.86667	36.3667	6.76667	2.6	6.07333	5.8	32.46	5.5	3.66667	6.41333	5.13333	3.63333	14.8667	13.3333	0.418667	3.28667	12.98	5.48667	0.149333	0.662667	29.8093
hvdwarf14.d	C	7.4	2.8	45.7667	9.53333	2.56667	6.15333	6.33333	38.74	8.05333	3.08	5.96667	5.88667	7.26667	20	14.8	0.534667	5.59333	16.2867	8.72	0.255333	0.955333	32.9353
hvdwarf14.d	D	5.8	3.26667	40.9667	7.96667	2.53333	5.57333	6.4	34.2533	6.90667	2.67333	5.32	5.97333	6.03333	16.8667	12.8667	0.428667	3.5	11.1933	7.00667	0.178667	0.812	29.3253
sdw1.d/uzu1.a	C	4.46667	3	34.2333	7.13333	1.7	5.46	5.8	29.6867	6.07333	1.54	5.06	5.62	4.86667	21.4	18.8	0.688667	3.58	15.9333	10.9667	0.417333	1.46	37.3787
sdw1.d/uzu1.a	D	5.8	3.93333	32.6667	6.2	1.8	5.47333	5.8	28.3533	5.88	1.69333	5.13333	5.32667	4.06667	18.8	16.2	0.488667	3.17333	16.3133	10.5667	0.327333	1.46333	30.6353
Sebastian	C	3.8	2.73333	61.3	12.9333	3.9	7.76	6.66667	51.6467	10.92	3.28	7.60667	6.1	8.36667	20.9333	17.4	0.754	6.39333	16.2	11.3067	0.401333	1.43007	39.3767
Sebastian	D	4.46667	2.8	50.2667	10.3333	3.33333	6.92667	6.4	45.4267	10.9667	3.03333	6.53333	6.07333	6.36667	16.2667	13.4667	0.554	4.73333	12.8867	6.29333	0.207333	0.909333	37.2947
	Minimum	3	2.66667	32.6667	6.2	1.7	5.46	5.26667	28.3533	5.5	1.54	5.06	5.13333	3.63333	14	11.8	0.418667	3.17333	10.8733	5.48667	0.149333	0.662667	29.3253
	Maximum	7.4	4.2	61.3	14.9333	3.9	9.16667	6.66667	51.6467	10.9667	3.66667	8.02	6.1	8.36667	22.1333	18.8	0.754	6.39333	18.7533	12.6	0.417333	1.76933	39.3767
	Mean	4.59524	3.10476	45.8619	10.069	2.8119	6.96429	5.91429	38.7748	8.40095	2.7	6.59429	5.53419	6.0881	18.0762	15.4524	0.578143	4.51048	14.0662	9.34329	0.305	1.19105	34.4275
	Mean s.e.m.	0.343793	0.202101	0.873233	0.368932	0.239483	0.164545	0.120945	0.772193	0.270352	0.204415	0.158728	0.0943567	0.174157	0.515318	0.678674	0.0279615	0.195963	0.521051	0.776311	0.0254092	0.079577	0.680706

## Sheet: C. Contrasts
Table S1C. Phenotypic traits: indicators of significance of contrasts drought v. control for all traits and genotypes
Genotype	Number of tillers per plant	Number of productive tillers per plant	Length of main stem	Peduncle length of main stem	Bottom internode length of main stem	Internal internodes length of main stem	Number of internodes of main stem	Length of lateral stem	Peduncle length of lateral stem	Bottom internode length of lateral stem	Internal internodes length of lateral stem	Number of internodes of lateral stem	Length of main spike	Number of spikelets per main spike	Number of grains per main spike	Grain weight per main spike	Length of lateral spike	Number of spikelets per lateral spike	Number of grains per lateral spike	Grain weight per lateral spike	Grain weight per plant	Thousand grain weight
Bowman	1	1	-1	-1	0	-1	0	-1	0	0	0	0	-1	-1	-1	-1	-1	-1	-1	-1	0	0
sdw1.a	0	0	-1	0	0	0	0	0	0	0	0	0	-1	-1	-1	-1	0	0	0	-1	-1	-1
sdw1.d	1	0	-1	0	0	-1	0	-1	0	0	0	0	-1	-1	0	-1	0	0	0	0	0	0
uzu1.a	0	0	-1	-1	0	-1	0	0	0	1	0	0	-1	-1	-1	-1	-1	-1	-1	-1	-1	-1
hvdwarf14.d	-1	0	-1	-1	0	0	0	-1	-1	0	-1	0	-1	-1	0	0	-1	-1	0	0	0	-1
sdw1.d/uzu1.a	0	1	0	0	0	0	0	0	0	0	0	0	-1	-1	0	-1	0	0	0	0	0	-1
Sebastian	0	0	-1	-1	0	-1	0	-1	0	0	-1	0	-1	-1	-1	-1	-1	-1	-1	-1	-1	0
-1 significant and negative
0 not significant
1 significant and positive
