# Supplementary material for: Drought-induced molecular changes in crown of various barley phytohormone mutants
Source: Plant Signal Behav. 2024 Jun 26;19(1):2371693. doi: 10.1080/15592324.2024.2371693 (PMC11210921; doi:10.1080/15592324.2024.2371693)
Supplement: Supplemental Material [file KPSB_A_2371693_SM2799.zip › Supplementary Table S10.xlsx]

## Sheet: Table S10
Table S10. Co-reaction network analysis: connected nodes representing RNA, proteins and hormones
Node1	Node1 annotation	Node2	Adjacency value	Node1 type	Node2 type
6HG0607570	GA/BR	F2CTN8	0.317156	RNA	Protein
3HG0249480	SL	F2D1Q5	0.312277	RNA	Protein
3HG0249480	SL	A0A287LJF9	0.4149	RNA	Protein
2HG0108020	drought	Q5MBN2	0.34948	RNA	Protein
2HG0108020	drought	M0W099	0.333255	RNA	Protein
2HG0217090	BR	A0A287HPI3	0.300382	RNA	Protein
2HG0217090	BR	A0A287PT45	0.330959	RNA	Protein
2HG0156680	BR	A0A287P6G2	0.328895	RNA	Protein
1HG0017930	drought	A0A287N5E3	0.373414	RNA	Protein
6HG0601830	BR	A0A287GW71	0.314201	RNA	Protein
2HG0098220	GA	F2CRL9	0.390806	RNA	Protein
2HG0098220	GA	F2EF48	0.307877	RNA	Protein
2HG0098220	GA	A0A287FWX3	0.385483	RNA	Protein
2HG0098220	GA	A0A287S8U0	0.460003	RNA	Protein
2HG0098240	GA	F2CRL9	0.383184	RNA	Protein
2HG0098240	GA	F2EF48	0.320935	RNA	Protein
2HG0098240	GA	A0A287FWX3	0.39155	RNA	Protein
2HG0098240	GA	A0A287S8U0	0.475453	RNA	Protein
6HG0616470	GA	F2D1Q5	0.346102	RNA	Protein
1HG0064920	GA	M0X5Q3	0.328567	RNA	Protein
2HG0098330	GA	F2CRL9	0.438095	RNA	Protein
2HG0098330	GA	A0A287ELJ6	0.319196	RNA	Protein
2HG0098330	GA	A0A287FRQ6	0.306838	RNA	Protein
2HG0098330	GA	A0A287FWX3	0.373331	RNA	Protein
2HG0098330	GA	A0A287S8U0	0.444811	RNA	Protein
7HG0663540	drought	M0XKQ7	0.370938	RNA	Protein
5HG0464240	BR	A0A287RJV2	0.331701	RNA	Protein
6HG0543610	GA	Q5MBN2	0.349588	RNA	Protein
2HG0098350	GA	F2CRL9	0.36326	RNA	Protein
2HG0098350	GA	F2EF48	0.329568	RNA	Protein
2HG0098350	GA	A0A287FWX3	0.383958	RNA	Protein
2HG0098350	GA	A0A287S8U0	0.474804	RNA	Protein
7HG0670510	GA	F2D1Q5	0.360356	RNA	Protein
5HG0486720	BR	F2D1Q5	0.331241	RNA	Protein
2HG0098270	GA	F2CRL9	0.365765	RNA	Protein
2HG0098270	GA	F2EF48	0.323197	RNA	Protein
2HG0098270	GA	A0A287FWX3	0.38716	RNA	Protein
2HG0098270	GA	A0A287S8U0	0.460763	RNA	Protein
2HG0098200	GA	F2CRL9	0.385414	RNA	Protein
2HG0098200	GA	F2EF48	0.30535	RNA	Protein
2HG0098200	GA	A0A287FWX3	0.367411	RNA	Protein
2HG0098200	GA	A0A287S8U0	0.461315	RNA	Protein
2HG0098290	GA	F2CRL9	0.375869	RNA	Protein
2HG0098290	GA	F2EF48	0.317108	RNA	Protein
2HG0098290	GA	A0A287FWX3	0.385049	RNA	Protein
2HG0098290	GA	A0A287S8U0	0.461946	RNA	Protein
2HG0205970	BR	A0A287GW71	0.308571	RNA	Protein
1HG0086090	SL	M0Z404	0.316394	RNA	Protein
4HG0405650	drought	A0A287P6G2	0.707784	RNA	Protein
2HG0139440	GA	M0W4Y8	0.334278	RNA	Protein
7HG0663040	GA	F2DPI1	0.339389	RNA	Protein
6HG0623140	BR	Q9MAY8	0.321197	RNA	Protein
7HG0663950	GA	F2E931	0.324581	RNA	Protein
5HG0513740	GA	Q5MBN2	0.363786	RNA	Protein
5HG0513740	GA	M0W099	0.322759	RNA	Protein
1HG0067850	GA	F2EBE5	0.499372	RNA	Protein
7HG0663920	GA	M0W099	0.328912	RNA	Protein
1HG0059410	GA	F2DLD7	0.429859	RNA	Protein
5HG0517250	GA	F2D1Q5	0.343737	RNA	Protein
5HG0517250	GA	F2ED43	0.314569	RNA	Protein
6HG0600910	drought	A0A287FZE4	0.413982	RNA	Protein
2HG0098310	GA	F2CRL9	0.3685	RNA	Protein
2HG0098310	GA	F2EF48	0.324115	RNA	Protein
2HG0098310	GA	A0A287FWX3	0.382094	RNA	Protein
2HG0098310	GA	A0A287S8U0	0.470169	RNA	Protein
3HG0316550	GA	Q5MBN2	0.423587	RNA	Protein
3HG0316550	GA	M0W099	0.333946	RNA	Protein
3HG0316550	GA	F2DYA9	0.377786	RNA	Protein
5HG0526420	BR	A0A287LB65	0.348606	RNA	Protein
5HG0526420	BR	F2E6D7	0.331037	RNA	Protein
3HG0300770	drought	Q5MBN2	0.318795	RNA	Protein
3HG0300770	drought	M0W099	0.329731	RNA	Protein
3HG0300770	drought	M0Z404	0.319773	RNA	Protein
A0A287KCZ1		7 GA1	0.352113	Protein	Hormon
A0A287JG13		25 JA	0.32464	Protein	Hormon
F2DBT9		20 tZR	0.338133	Protein	Hormon
M0VJA1		4 GA19	0.30195	Protein	Hormon
M0WB36		26 EBR	0.335628	Protein	Hormon
5 GA20		22 IAA	0.409527	Hormon	Hormon
14 OBRA		16 5DS	0.753033	Hormon	Hormon
15 STR		19 KIN	0.402611	Hormon	Hormon
18 cZ		21 cZR	0.373324	Hormon	Hormon
