# Supplementary material for: Drought-induced molecular changes in crown of various barley phytohormone mutants
Source: Plant Signal Behav. 2024 Jun 26;19(1):2371693. doi: 10.1080/15592324.2024.2371693 (PMC11210921; doi:10.1080/15592324.2024.2371693)
Supplement: Supplemental Material [file KPSB_A_2371693_SM2799.zip › Supplementary Table S2.xlsx]

## Sheet: Table S2
Table S2. Parameters of phytohormone quantitation for MS/MS method
Compound		Type of ion	Quantifier transition	Fragmentor voltage (V)	Collision energy (V)	MRM Start Time (min.)
			(precursor/product ions)
tZ		[M+H]+	220.2/136.3	85	9	1.5
DHZ-N15	ISTD	[M+H]+	226.2/152	124	18
	(10 pmol)
cZ		[M+H]+	220.2/136.3	85	9
GA8-D2	ISTD	[M-H2O+H]+	321.2/303.1	150	5	4.0
	(10 pmol)
GA8		[M-H2O+H]+	319.3/257.2	102	9
tZR-D5	ISTD	[M+H]+	357.3/225.2	116	17	5.1
	(10 pmol)
tZR		[M+H]+	352.2/220.3	120	9
cZR		[M+H]+	352.2/220.3	120	9
GA3-D2	ISTD	[M-H2O+H]+	331.2/314.1	100	14	8.1
	(10 pmol)
GA3		[M-H2O+H]+	329.3/311.3	100	14
GA1-D2	ISTD	[M-H2O+H]+	333.3/287.2	58	9
	(10 pmol)
GA1		[M-H2O+H]+	331.3/285.3	100	14
IAA-D5	ISTD	[M+H]+	181.1/135.1	38	14
	(100 pmol)
IAA		[M+H]+	176.1/130.3	51	9
SA-D4	ISTD	[M+H]+	143.2/125.2	80	14
	(500 pmol)
SA		[M+H]+	139.2/121.2	80	14
GA6-D2	ISTD	[M-H2O+H]+	331.3/115.1	96	5	10.4
	(10 pmol)
GA6		[M-H2O+H]+	329.3/283.3	104	14
ABA-D6	ISTD	[M-H2O+H]+	253.4/191.3	80	14	14.6
	(30 pmol)
ABA		[M-H2O+H]+	247.4/187.2	80	14
GA5-D2	ISTD	[M-H2O+H]+	287.3/115.0	96	5	15.5
	(10 pmol)
GA5		[M-H2O+H]+	285.1/115.0	96	5
GA20		[M-H2O+H]+	287.3/115.0	96	5
JA-D5	ISTD	[M+H]+	216.3/153.2	80	5	16.8
	(100 pmol)
JA		[M+H]+	211.3/151.2	80	14
GA44		[M-H2O+H]+	347.2/255.1	125	21
GA19		[M-H2O+H]+	345.2/299.1	80	9
OBRA		[M+H]+	347.2/233.1	95	9	18.1
STR		[M+H]+	329.2/215.0	90	9
GA53		[M-H2O+H]+	303.2/285.1	100	9
GA7		[M-H2O+H]+	313.2/223.1	104	14
GA4-D2	ISTD	[M-H2O+H]+	317.3/271.2	88	9
	(10 pmol)
GA4		[M-H2O+H]+	315.3/269.3	100	14
GA9		[M-H2O+H]+	271.3/225.2	136	13	22.3
GA15		[M-H2O+H]+	331.2/285.1	115	9
dinor-12-oxo-OPDA-D5	ISTD	[M+H]+	270.3/252.2	84	5
	(10 pmol)
EBR		[M+H]+	481.5/445.3	112	9	23.4
12-oxo-PDA		[M+H]+	293.3/275.2	68	9	24.5
5DS		[M+H]+	331.2/217.1	85	9
