# Supplementary material for: Drought-induced molecular changes in crown of various barley phytohormone mutants
Source: Plant Signal Behav. 2024 Jun 26;19(1):2371693. doi: 10.1080/15592324.2024.2371693 (PMC11210921; doi:10.1080/15592324.2024.2371693)
Supplement: Supplemental Material [file KPSB_A_2371693_SM2799.zip › Supplementary Table S3.xlsx]

## Sheet: Table S3
Table S3. Identified SNPs with assigned genes and predicted protein translation effects
SNP_ID	Chromosome	Position	Genotype							Affected_gene	Effect_type	Consequence
			Bowman	sdw1.a	sdw1.d	uzu1.a	hvdwarf14.d	sdw1.d/uzu1.a	Sebastian
1H_10098295	1H	10098295	G/G	G/G	G/G	G/G	A/A	./.	A/A	HORVU.MOREX.r3.1HG0005090	MODIFIER	5_prime_UTR_variant
1H_10098311	1H	10098311	G/G	G/G	G/G	G/G	C/C	G/G	C/C	HORVU.MOREX.r3.1HG0005090	MODIFIER	5_prime_UTR_variant
1H_10098500	1H	10098500	A/A	A/A	A/A	A/A	G/G	A/A	G/G	HORVU.MOREX.r3.1HG0005090	LOW	synonymous_variant
1H_10098779	1H	10098779	C/C	C/C	C/C	C/C	T/T	C/C	T/T	HORVU.MOREX.r3.1HG0005090	LOW	synonymous_variant
1H_10098890	1H	10098890	C/C	C/C	C/C	C/C	A/A	C/C	A/A	HORVU.MOREX.r3.1HG0005090	LOW	synonymous_variant
1H_10098895	1H	10098895	A/A	A/A	A/A	A/A	G/G	A/A	G/G	HORVU.MOREX.r3.1HG0005090	MODERATE	missense_variant
1H_10098897	1H	10098897	C/C	C/C	C/C	C/C	A/A	C/C	A/A	HORVU.MOREX.r3.1HG0005090	MODERATE	missense_variant
1H_10098906	1H	10098906	A/A	A/A	A/A	A/A	G/G	A/A	G/G	HORVU.MOREX.r3.1HG0005090	MODERATE	missense_variant
1H_10099070	1H	10099070	A/A	A/A	A/A	A/A	G/G	A/A	G/G	HORVU.MOREX.r3.1HG0005090	LOW	synonymous_variant
1H_10099282	1H	10099282	A/A	A/A	A/A	A/A	T/T	A/A	T/T	HORVU.MOREX.r3.1HG0005090	MODERATE	missense_variant
1H_10099809	1H	10099809	A/A	A/A	A/A	A/A	G/G	A/A	G/G	HORVU.MOREX.r3.1HG0005090	MODERATE	missense_variant
1H_10099865	1H	10099865	C/C	C/C	C/C	C/C	G/G	C/C	G/G	HORVU.MOREX.r3.1HG0005090	LOW	synonymous_variant
1H_10191214	1H	10191214	T/T	T/T	T/T	T/T	C/C	T/T	C/C	HORVU.MOREX.r3.1HG0005110	MODERATE	missense_variant
1H_10191369	1H	10191369	G/G	G/G	G/G	G/G	A/A	G/G	A/A	HORVU.MOREX.r3.1HG0005110	LOW	synonymous_variant
1H_10192578	1H	10192578	T/T	T/T	T/T	T/T	C/C	T/T	C/C	HORVU.MOREX.r3.1HG0005110	LOW	synonymous_variant
1H_10192995	1H	10192995	A/A	A/A	A/A	A/A	G/G	A/A	G/G	HORVU.MOREX.r3.1HG0005110	MODERATE	missense_variant
1H_10193046	1H	10193046	C/C	C/C	C/C	C/C	T/T	C/C	T/T	HORVU.MOREX.r3.1HG0005110	LOW	synonymous_variant
1H_102616001	1H	102616001	G/G	G/G	G/G	G/G	A/A	G/G	G/G	HORVU.MOREX.r3.1HG0025320	MODIFIER	5_prime_UTR_variant
1H_102617605	1H	102617605	G/G	G/G	G/G	G/G	A/A	G/G	G/G	HORVU.MOREX.r3.1HG0025320	MODERATE	missense_variant
1H_10556405	1H	10556405	T/T	T/T	T/T	T/T	G/G	T/T	G/G	HORVU.MOREX.r3.1HG0005370	MODERATE	missense_variant
1H_10556433	1H	10556433	T/T	T/T	T/T	T/T	C/C	T/T	C/C	HORVU.MOREX.r3.1HG0005370	LOW	synonymous_variant
1H_10556470	1H	10556470	T/T	T/T	T/T	T/T	C/C	T/T	C/C	HORVU.MOREX.r3.1HG0005370	MODERATE	missense_variant
1H_10556756	1H	10556756	A/A	A/A	A/A	A/A	G/G	A/A	G/G	HORVU.MOREX.r3.1HG0005370	MODERATE	missense_variant
1H_10558095	1H	10558095	A/A	A/A	A/A	A/A	G/G	A/A	G/G	HORVU.MOREX.r3.1HG0005370	LOW	synonymous_variant
1H_10558966	1H	10558966	A/A	A/A	A/A	A/A	G/G	A/A	G/G	HORVU.MOREX.r3.1HG0005370	MODERATE	missense_variant
1H_10817936	1H	10817936	G/G	G/G	G/G	G/G	C/C	G/G	C/C	HORVU.MOREX.r3.1HG0005400	MODIFIER	5_prime_UTR_variant
1H_10819299	1H	10819299	C/C	C/C	C/C	C/C	T/T	C/C	T/T	HORVU.MOREX.r3.1HG0005400	LOW	synonymous_variant
1H_10824488	1H	10824488	G/G	G/G	G/G	G/G	A/A	G/G	A/A	HORVU.MOREX.r3.1HG0005400	MODIFIER	3_prime_UTR_variant
1H_10824587	1H	10824587	C/C	C/C	C/C	C/C	T/T	C/C	T/T	HORVU.MOREX.r3.1HG0005400	MODIFIER	3_prime_UTR_variant
1H_10824657	1H	10824657	C/C	C/C	C/C	C/C	T/T	C/C	T/T	HORVU.MOREX.r3.1HG0005400	MODIFIER	3_prime_UTR_variant
1H_10824740	1H	10824740	T/T	T/T	T/T	T/T	C/C	T/T	C/C	HORVU.MOREX.r3.1HG0005400	MODIFIER	3_prime_UTR_variant
1H_10824865	1H	10824865	T/T	T/T	T/T	T/T	G/G	T/T	G/G	HORVU.MOREX.r3.1HG0005400	MODIFIER	3_prime_UTR_variant
1H_10825609	1H	10825609	A/A	A/A	A/A	A/A	C/C	A/A	C/C	HORVU.MOREX.r3.1HG0005410	MODIFIER	3_prime_UTR_variant
1H_10825891	1H	10825891	A/A	A/A	A/A	A/A	G/G	A/A	G/G	HORVU.MOREX.r3.1HG0005410	LOW	synonymous_variant
1H_10826161	1H	10826161	A/A	A/A	A/A	A/A	G/G	A/A	G/G	HORVU.MOREX.r3.1HG0005410	LOW	synonymous_variant
1H_10826883	1H	10826883	A/A	A/A	A/A	A/A	C/C	A/A	C/C	HORVU.MOREX.r3.1HG0005410	MODIFIER	intron_variant
1H_10826997	1H	10826997	C/C	C/C	C/C	C/C	T/T	C/C	T/T	HORVU.MOREX.r3.1HG0005410	MODIFIER	intron_variant
1H_10827058	1H	10827058	C/C	C/C	C/C	C/C	A/A	C/C	A/A	HORVU.MOREX.r3.1HG0005410	MODIFIER	intron_variant
1H_10827075	1H	10827075	C/C	C/C	C/C	C/C	A/A	C/C	A/A	HORVU.MOREX.r3.1HG0005410	MODIFIER	intron_variant
1H_10827145	1H	10827145	T/T	T/T	T/T	T/T	C/C	T/T	C/C	HORVU.MOREX.r3.1HG0005410	MODIFIER	intron_variant
1H_10827332	1H	10827332	G/G	G/G	G/G	G/G	A/A	G/G	A/A	HORVU.MOREX.r3.1HG0005410	MODIFIER	intron_variant
1H_10827338	1H	10827338	C/C	C/C	C/C	C/C	T/T	C/C	T/T	HORVU.MOREX.r3.1HG0005410	MODIFIER	intron_variant
1H_10827368	1H	10827368	A/A	A/A	A/A	A/A	T/T	A/A	T/T	HORVU.MOREX.r3.1HG0005410	MODIFIER	intron_variant
1H_10827619	1H	10827619	C/C	C/C	C/C	C/C	G/G	C/C	G/G	HORVU.MOREX.r3.1HG0005410	MODIFIER	intron_variant
1H_10827848	1H	10827848	A/A	A/A	A/A	A/A	C/C	A/A	C/C	HORVU.MOREX.r3.1HG0005410	MODIFIER	intron_variant
1H_10827870	1H	10827870	T/T	T/T	T/T	T/T	G/G	T/T	G/G	HORVU.MOREX.r3.1HG0005410	MODIFIER	intron_variant
1H_10827987	1H	10827987	G/G	G/G	G/G	G/G	C/C	G/G	C/C	HORVU.MOREX.r3.1HG0005410	MODIFIER	intron_variant
1H_10828130	1H	10828130	G/G	G/G	G/G	G/G	A/A	G/G	A/A	HORVU.MOREX.r3.1HG0005410	MODIFIER	intron_variant
1H_10828177	1H	10828177	A/A	A/A	A/A	A/A	T/T	A/A	T/T	HORVU.MOREX.r3.1HG0005410	MODIFIER	intron_variant
1H_10848150	1H	10848150	C/C	C/C	C/C	C/C	T/T	C/C	T/T	HORVU.MOREX.r3.1HG0005420	MODERATE	missense_variant
1H_10848258	1H	10848258	G/G	G/G	G/G	G/G	C/C	G/G	C/C	HORVU.MOREX.r3.1HG0005420	MODERATE	missense_variant
1H_10848293	1H	10848293	G/G	G/G	G/G	G/G	C/C	G/G	C/C	HORVU.MOREX.r3.1HG0005420	LOW	synonymous_variant
1H_109850192	1H	109850192	T/T	T/T	T/T	T/T	A/A	T/T	A/A	HORVU.MOREX.r3.1HG0026010	MODERATE	missense_variant
1H_11129426	1H	11129426	T/T	T/T	T/T	T/T	C/C	T/T	C/C	HORVU.MOREX.r3.1HG0005480	MODIFIER	3_prime_UTR_variant
1H_11469552	1H	11469552	G/G	G/G	G/G	G/G	A/A	G/G	A/A	HORVU.MOREX.r3.1HG0005580	MODIFIER	intron_variant
1H_11469835	1H	11469835	T/T	T/T	T/T	T/T	G/G	T/T	G/G	HORVU.MOREX.r3.1HG0005580	MODIFIER	intron_variant
1H_11470113	1H	11470113	A/A	A/A	A/A	A/A	./.	A/A	C/C	HORVU.MOREX.r3.1HG0005580	MODIFIER	intron_variant
1H_11470953	1H	11470953	C/C	C/C	C/C	C/C	T/T	C/C	T/T	HORVU.MOREX.r3.1HG0005580	MODIFIER	3_prime_UTR_variant
1H_11471034	1H	11471034	T/T	T/T	T/T	T/T	C/C	T/T	C/C	HORVU.MOREX.r3.1HG0005580	MODIFIER	3_prime_UTR_variant
1H_11471087	1H	11471087	A/A	A/A	A/A	A/A	T/T	A/A	T/T	HORVU.MOREX.r3.1HG0005580	MODIFIER	3_prime_UTR_variant
1H_11473205	1H	11473205	G/G	G/G	G/G	G/G	A/A	G/G	A/A	HORVU.MOREX.r3.1HG0005590	MODIFIER	5_prime_UTR_variant
1H_11473239	1H	11473239	G/G	G/G	G/G	G/G	A/A	G/G	A/A	HORVU.MOREX.r3.1HG0005590	LOW	synonymous_variant
1H_11473296	1H	11473296	G/G	G/G	G/G	G/G	C/C	G/G	C/C	HORVU.MOREX.r3.1HG0005590	LOW	synonymous_variant
1H_11473595	1H	11473595	G/G	G/G	G/G	G/G	A/A	G/G	A/A	HORVU.MOREX.r3.1HG0005590	MODIFIER	intron_variant
1H_11473647	1H	11473647	G/G	G/G	G/G	G/G	A/A	G/G	A/A	HORVU.MOREX.r3.1HG0005590	MODIFIER	intron_variant
1H_11474410	1H	11474410	A/A	A/A	A/A	A/A	G/G	A/A	G/G	HORVU.MOREX.r3.1HG0005590	MODERATE	missense_variant
1H_11474431	1H	11474431	G/G	G/G	G/G	G/G	A/A	G/G	A/A	HORVU.MOREX.r3.1HG0005590	MODERATE	missense_variant
1H_11474999	1H	11474999	G/G	G/G	G/G	G/G	A/A	G/G	A/A	HORVU.MOREX.r3.1HG0005590	MODIFIER	3_prime_UTR_variant
1H_11475089	1H	11475089	A/A	A/A	A/A	A/A	G/G	A/A	G/G	HORVU.MOREX.r3.1HG0005590	MODIFIER	3_prime_UTR_variant
1H_11494774	1H	11494774	G/G	G/G	G/G	G/G	C/C	G/G	C/C	HORVU.MOREX.r3.1HG0005600	MODIFIER	5_prime_UTR_variant
1H_11495180	1H	11495180	G/G	G/G	G/G	G/G	A/A	G/G	A/A	HORVU.MOREX.r3.1HG0005600	MODIFIER	intron_variant
1H_11495281	1H	11495281	G/G	G/G	G/G	G/G	A/A	G/G	A/A	HORVU.MOREX.r3.1HG0005600	MODERATE	missense_variant
1H_11495304	1H	11495304	G/G	G/G	G/G	G/G	C/C	G/G	C/C	HORVU.MOREX.r3.1HG0005600	LOW	synonymous_variant
1H_11495441	1H	11495441	C/C	C/C	C/C	C/C	G/G	C/C	G/G	HORVU.MOREX.r3.1HG0005600	MODIFIER	3_prime_UTR_variant
1H_11495489	1H	11495489	G/G	G/G	G/G	G/G	A/A	G/G	A/A	HORVU.MOREX.r3.1HG0005600	MODIFIER	3_prime_UTR_variant
1H_11495584	1H	11495584	C/C	C/C	C/C	C/C	T/T	C/C	T/T	HORVU.MOREX.r3.1HG0005600	MODIFIER	3_prime_UTR_variant
1H_11521199	1H	11521199	T/T	T/T	T/T	T/T	C/C	T/T	C/C	HORVU.MOREX.r3.1HG0005610	LOW	synonymous_variant
1H_11547242	1H	11547242	T/T	T/T	T/T	T/T	G/G	T/T	G/G	HORVU.MOREX.r3.1HG0005620	MODIFIER	intron_variant
1H_11547580	1H	11547580	G/G	G/G	G/G	G/G	C/C	G/G	C/C	HORVU.MOREX.r3.1HG0005620	MODERATE	missense_variant
1H_1155495	1H	1155495	A/A	A/A	A/A	A/A	C/C	A/A	C/C	HORVU.MOREX.r3.1HG0000350	MODIFIER	3_prime_UTR_variant
1H_1155605	1H	1155605	G/G	G/G	G/G	G/G	A/A	G/G	A/A	HORVU.MOREX.r3.1HG0000350	MODIFIER	3_prime_UTR_variant
1H_1155647	1H	1155647	C/C	C/C	C/C	C/C	T/T	C/C	T/T	HORVU.MOREX.r3.1HG0000350	MODIFIER	3_prime_UTR_variant
1H_1156090	1H	1156090	G/G	G/G	G/G	G/G	A/A	G/G	A/A	HORVU.MOREX.r3.1HG0000350	LOW	synonymous_variant
1H_1157332	1H	1157332	G/G	G/G	G/G	G/G	C/C	G/G	C/C	HORVU.MOREX.r3.1HG0000350	MODIFIER	intron_variant
1H_1158554	1H	1158554	C/C	C/C	C/C	C/C	T/T	C/C	T/T	HORVU.MOREX.r3.1HG0000350	MODIFIER	intron_variant
1H_11626704	1H	11626704	T/T	T/T	T/T	T/T	C/C	T/T	C/C	HORVU.MOREX.r3.1HG0005640	LOW	synonymous_variant
1H_11626724	1H	11626724	C/C	C/C	C/C	C/C	T/T	C/C	T/T	HORVU.MOREX.r3.1HG0005640	MODERATE	missense_variant
1H_11627045	1H	11627045	C/C	C/C	C/C	C/C	G/G	C/C	G/G	HORVU.MOREX.r3.1HG0005640	MODERATE	missense_variant
1H_11627052	1H	11627052	A/A	A/A	A/A	A/A	T/T	A/A	T/T	HORVU.MOREX.r3.1HG0005640	LOW	synonymous_variant
1H_11627246	1H	11627246	T/T	T/T	T/T	T/T	G/G	T/T	G/G	HORVU.MOREX.r3.1HG0005640	MODERATE	missense_variant
1H_11627568	1H	11627568	A/A	A/A	A/A	A/A	C/C	A/A	C/C	HORVU.MOREX.r3.1HG0005640	MODERATE	missense_variant
1H_11628079	1H	11628079	C/C	C/C	C/C	C/C	G/G	C/C	G/G	HORVU.MOREX.r3.1HG0005640	MODERATE	missense_variant
1H_11628211	1H	11628211	A/A	A/A	A/A	A/A	G/G	A/A	G/G	HORVU.MOREX.r3.1HG0005640	MODERATE	missense_variant
1H_11628360	1H	11628360	A/A	A/A	A/A	A/A	G/G	A/A	G/G	HORVU.MOREX.r3.1HG0005640	LOW	synonymous_variant
1H_11628369	1H	11628369	T/T	T/T	T/T	T/T	C/C	T/T	C/C	HORVU.MOREX.r3.1HG0005640	LOW	synonymous_variant
1H_11628449	1H	11628449	G/G	G/G	G/G	G/G	./.	G/G	A/A	HORVU.MOREX.r3.1HG0005640	LOW	synonymous_variant
1H_11628501	1H	11628501	G/G	G/G	G/G	G/G	A/A	G/G	A/A	HORVU.MOREX.r3.1HG0005640	LOW	synonymous_variant
1H_11628825	1H	11628825	A/A	A/A	A/A	A/A	C/C	A/A	C/C	HORVU.MOREX.r3.1HG0005640	MODERATE	missense_variant
1H_11629054	1H	11629054	T/T	T/T	T/T	T/T	A/A	T/T	A/A	HORVU.MOREX.r3.1HG0005640	MODERATE	missense_variant
1H_11629115	1H	11629115	C/C	C/C	C/C	C/C	A/A	C/C	A/A	HORVU.MOREX.r3.1HG0005640	MODERATE	missense_variant
1H_116424177	1H	116424177	A/A	A/A	A/A	A/A	G/G	A/A	A/A	HORVU.MOREX.r3.1HG0026860	LOW	synonymous_variant
1H_1181238	1H	1181238	T/T	T/T	T/T	T/T	G/G	T/T	G/G	HORVU.MOREX.r3.1HG0000380	MODERATE	missense_variant
1H_11836241	1H	11836241	C/C	C/C	C/C	C/C	T/T	C/C	T/T	HORVU.MOREX.r3.1HG0005750	MODERATE	missense_variant
1H_11837085	1H	11837085	A/A	A/A	A/A	A/A	C/C	A/A	C/C	HORVU.MOREX.r3.1HG0005750	LOW	synonymous_variant
1H_11837100	1H	11837100	C/C	C/C	C/C	C/C	A/A	C/C	A/A	HORVU.MOREX.r3.1HG0005750	LOW	synonymous_variant
1H_1183717	1H	1183717	T/T	T/T	T/T	T/T	C/C	T/T	C/C	HORVU.MOREX.r3.1HG0000380	MODERATE	missense_variant
1H_11837225	1H	11837225	G/G	G/G	G/G	G/G	A/A	G/G	A/A	HORVU.MOREX.r3.1HG0005750	MODIFIER	intron_variant
1H_11837242	1H	11837242	C/C	C/C	C/C	C/C	A/A	C/C	A/A	HORVU.MOREX.r3.1HG0005750	MODIFIER	intron_variant
1H_11837355	1H	11837355	G/G	G/G	G/G	G/G	C/C	G/G	C/C	HORVU.MOREX.r3.1HG0005750	MODERATE	missense_variant
1H_11837657	1H	11837657	A/A	A/A	A/A	A/A	C/C	A/A	C/C
1H_11838040	1H	11838040	C/C	C/C	C/C	C/C	A/A	C/C	A/A	HORVU.MOREX.r3.1HG0005750	MODIFIER	intron_variant
1H_11838177	1H	11838177	C/C	C/C	C/C	C/C	G/G	C/C	G/G	HORVU.MOREX.r3.1HG0005750	MODERATE	missense_variant
1H_11857134	1H	11857134	G/G	G/G	G/G	G/G	A/A	G/G	A/A	HORVU.MOREX.r3.1HG0005780	MODIFIER	3_prime_UTR_variant
1H_11857191	1H	11857191	C/C	C/C	C/C	C/C	G/G	C/C	G/G	HORVU.MOREX.r3.1HG0005780	MODERATE	missense_variant
1H_11857336	1H	11857336	A/A	A/A	A/A	A/A	T/T	A/A	T/T	HORVU.MOREX.r3.1HG0005780	LOW	synonymous_variant
1H_11857416	1H	11857416	G/G	G/G	G/G	G/G	A/A	G/G	A/A	HORVU.MOREX.r3.1HG0005780	MODERATE	missense_variant
1H_11857520	1H	11857520	G/G	G/G	G/G	G/G	A/A	G/G	A/A	HORVU.MOREX.r3.1HG0005780	MODERATE	missense_variant
1H_11857620	1H	11857620	G/G	G/G	G/G	G/G	C/C	G/G	C/C	HORVU.MOREX.r3.1HG0005780	MODERATE	missense_variant
1H_11857783	1H	11857783	A/A	A/A	A/A	A/A	C/C	A/A	C/C	HORVU.MOREX.r3.1HG0005780	LOW	synonymous_variant
1H_11857828	1H	11857828	G/G	G/G	G/G	G/G	A/A	G/G	A/A	HORVU.MOREX.r3.1HG0005780	LOW	synonymous_variant
1H_11858346	1H	11858346	G/G	G/G	G/G	G/G	C/C	G/G	C/C	HORVU.MOREX.r3.1HG0005780	MODERATE	missense_variant
1H_11858380	1H	11858380	C/C	C/C	C/C	C/C	T/T	C/C	T/T	HORVU.MOREX.r3.1HG0005780	LOW	synonymous_variant
1H_11858580	1H	11858580	C/C	C/C	C/C	C/C	T/T	C/C	T/T	HORVU.MOREX.r3.1HG0005780	MODIFIER	5_prime_UTR_variant
1H_11858628	1H	11858628	T/T	T/T	T/T	T/T	C/C	T/T	C/C	HORVU.MOREX.r3.1HG0005780	MODIFIER	5_prime_UTR_variant
1H_11881238	1H	11881238	G/G	G/G	G/G	G/G	A/A	G/G	A/A	HORVU.MOREX.r3.1HG0005810	MODIFIER	3_prime_UTR_variant
1H_11881412	1H	11881412	G/G	G/G	G/G	G/G	T/T	G/G	T/T	HORVU.MOREX.r3.1HG0005810	MODIFIER	3_prime_UTR_variant
1H_11882083	1H	11882083	T/T	T/T	T/T	T/T	C/C	T/T	C/C	HORVU.MOREX.r3.1HG0005810	MODIFIER	intron_variant
1H_11882172	1H	11882172	A/A	A/A	A/A	A/A	G/G	A/A	G/G	HORVU.MOREX.r3.1HG0005810	MODIFIER	intron_variant
1H_11882362	1H	11882362	G/G	G/G	G/G	G/G	A/A	G/G	A/A	HORVU.MOREX.r3.1HG0005810	MODIFIER	intron_variant
1H_11882966	1H	11882966	C/C	C/C	C/C	C/C	T/T	C/C	T/T	HORVU.MOREX.r3.1HG0005810	MODIFIER	intron_variant
1H_11883483	1H	11883483	G/G	G/G	G/G	G/G	C/C	G/G	C/C	HORVU.MOREX.r3.1HG0005810	MODIFIER	intron_variant
1H_11883770	1H	11883770	G/G	G/G	G/G	G/G	T/T	G/G	T/T	HORVU.MOREX.r3.1HG0005810	MODIFIER	intron_variant
1H_11884656	1H	11884656	T/T	T/T	T/T	T/T	G/G	T/T	G/G	HORVU.MOREX.r3.1HG0005810	MODERATE	missense_variant
1H_11884670	1H	11884670	T/T	T/T	T/T	T/T	G/G	T/T	G/G	HORVU.MOREX.r3.1HG0005810	MODERATE	missense_variant
1H_11884886	1H	11884886	C/C	C/C	C/C	C/C	G/G	C/C	G/G	HORVU.MOREX.r3.1HG0005810	MODIFIER	5_prime_UTR_variant
1H_1199392	1H	1199392	A/A	A/A	A/A	A/A	C/C	A/A	C/C	HORVU.MOREX.r3.1HG0000390	MODIFIER	3_prime_UTR_variant
1H_1199444	1H	1199444	C/C	G/G	C/C	C/C	./.	G/G	./.	HORVU.MOREX.r3.1HG0000390	MODIFIER	3_prime_UTR_variant
1H_1201462	1H	1201462	T/T	T/T	T/T	T/T	G/G	T/T	G/G	HORVU.MOREX.r3.1HG0000390	MODIFIER	5_prime_UTR_variant
1H_12064634	1H	12064634	C/C	C/C	C/C	C/C	T/T	C/C	T/T	HORVU.MOREX.r3.1HG0005830	MODIFIER	3_prime_UTR_variant
1H_12065276	1H	12065276	T/T	T/T	T/T	T/T	C/C	T/T	C/C	HORVU.MOREX.r3.1HG0005830	LOW	synonymous_variant
1H_12065378	1H	12065378	C/C	C/C	C/C	C/C	G/G	C/C	G/G	HORVU.MOREX.r3.1HG0005830	LOW	synonymous_variant
1H_12065408	1H	12065408	./.	G/G	./.	G/G	A/A	G/G	A/A	HORVU.MOREX.r3.1HG0005830	LOW	synonymous_variant
1H_12065432	1H	12065432	G/G	G/G	G/G	G/G	C/C	G/G	C/C	HORVU.MOREX.r3.1HG0005830	LOW	synonymous_variant
1H_12065738	1H	12065738	G/G	G/G	G/G	G/G	C/C	G/G	C/C	HORVU.MOREX.r3.1HG0005830	LOW	synonymous_variant
1H_12065834	1H	12065834	T/T	T/T	T/T	T/T	C/C	T/T	C/C	HORVU.MOREX.r3.1HG0005830	LOW	synonymous_variant
1H_12065870	1H	12065870	C/C	C/C	C/C	C/C	T/T	C/C	T/T	HORVU.MOREX.r3.1HG0005830	LOW	synonymous_variant
1H_12066334	1H	12066334	T/T	T/T	T/T	T/T	C/C	T/T	C/C	HORVU.MOREX.r3.1HG0005830	MODIFIER	5_prime_UTR_variant
1H_12066433	1H	12066433	G/G	G/G	G/G	G/G	C/C	G/G	C/C	HORVU.MOREX.r3.1HG0005830	MODIFIER	5_prime_UTR_variant
1H_12107377	1H	12107377	T/T	T/T	T/T	T/T	A/A	T/T	A/A	HORVU.MOREX.r3.1HG0005840	MODIFIER	3_prime_UTR_variant
1H_12107494	1H	12107494	T/T	T/T	T/T	T/T	C/C	T/T	C/C	HORVU.MOREX.r3.1HG0005840	LOW	synonymous_variant
1H_12109968	1H	12109968	G/G	G/G	G/G	G/G	A/A	G/G	A/A	HORVU.MOREX.r3.1HG0005840	MODIFIER	5_prime_UTR_variant
1H_12825777	1H	12825777	./.	T/T	T/T	./.	C/C	T/T	C/C	HORVU.MOREX.r3.1HG0006230	MODERATE	missense_variant
1H_12825785	1H	12825785	./.	./.	A/A	./.	C/C	A/A	C/C	HORVU.MOREX.r3.1HG0006230	MODERATE	missense_variant
1H_1319908	1H	1319908	T/T	T/T	T/T	T/T	C/C	T/T	C/C	HORVU.MOREX.r3.1HG0000420	MODERATE	missense_variant
1H_1320087	1H	1320087	C/C	C/C	C/C	C/C	G/G	C/C	G/G	HORVU.MOREX.r3.1HG0000420	LOW	synonymous_variant
1H_13207966	1H	13207966	C/C	C/C	C/C	C/C	G/G	C/C	G/G	HORVU.MOREX.r3.1HG0006340	LOW	synonymous_variant
1H_13210602	1H	13210602	A/A	A/A	A/A	A/A	G/G	A/A	G/G	HORVU.MOREX.r3.1HG0006340	MODERATE	missense_variant
1H_133029	1H	133029	G/G	G/G	G/G	G/G	A/A	G/G	A/A	HORVU.MOREX.r3.1HG0000060	MODERATE	missense_variant
1H_133220	1H	133220	G/G	G/G	G/G	G/G	A/A	G/G	A/A	HORVU.MOREX.r3.1HG0000060	MODERATE	missense_variant
1H_13340802	1H	13340802	C/C	C/C	C/C	C/C	G/G	C/C	G/G	HORVU.MOREX.r3.1HG0006400	MODIFIER	5_prime_UTR_variant
1H_13341371	1H	13341371	T/T	T/T	T/T	T/T	C/C	T/T	C/C	HORVU.MOREX.r3.1HG0006400	LOW	synonymous_variant
1H_13341422	1H	13341422	C/C	C/C	C/C	C/C	T/T	C/C	T/T	HORVU.MOREX.r3.1HG0006400	LOW	synonymous_variant
1H_13342657	1H	13342657	G/G	G/G	G/G	G/G	A/A	G/G	A/A	HORVU.MOREX.r3.1HG0006400	LOW	synonymous_variant
1H_13343738	1H	13343738	T/T	T/T	T/T	T/T	C/C	T/T	C/C	HORVU.MOREX.r3.1HG0006400	MODIFIER	intron_variant
1H_13343784	1H	13343784	A/A	A/A	A/A	A/A	G/G	A/A	G/G	HORVU.MOREX.r3.1HG0006400	MODIFIER	intron_variant
1H_13343867	1H	13343867	T/T	T/T	T/T	T/T	C/C	T/T	C/C	HORVU.MOREX.r3.1HG0006400	MODIFIER	intron_variant
1H_13344425	1H	13344425	G/G	G/G	G/G	G/G	C/C	G/G	C/C	HORVU.MOREX.r3.1HG0006400	LOW	synonymous_variant
1H_13344864	1H	13344864	C/C	C/C	C/C	C/C	T/T	C/C	T/T	HORVU.MOREX.r3.1HG0006400	MODIFIER	3_prime_UTR_variant
1H_13344981	1H	13344981	T/T	T/T	T/T	T/T	C/C	T/T	C/C	HORVU.MOREX.r3.1HG0006400	MODIFIER	3_prime_UTR_variant
1H_13345119	1H	13345119	C/C	C/C	C/C	C/C	T/T	C/C	T/T	HORVU.MOREX.r3.1HG0006400	MODIFIER	3_prime_UTR_variant
1H_133645	1H	133645	T/T	T/T	T/T	T/T	C/C	T/T	C/C	HORVU.MOREX.r3.1HG0000060	MODERATE	missense_variant
1H_1337417	1H	1337417	T/T	T/T	T/T	T/T	G/G	T/T	G/G	HORVU.MOREX.r3.1HG0000430	MODIFIER	5_prime_UTR_variant
1H_13380277	1H	13380277	G/G	G/G	G/G	G/G	T/T	G/G	T/T	HORVU.MOREX.r3.1HG0006420	LOW	synonymous_variant
1H_13381649	1H	13381649	T/T	T/T	T/T	T/T	G/G	T/T	G/G	HORVU.MOREX.r3.1HG0006420	MODERATE	missense_variant
1H_13381861	1H	13381861	G/G	G/G	G/G	G/G	A/A	G/G	A/A	HORVU.MOREX.r3.1HG0006420	LOW	synonymous_variant
1H_13382035	1H	13382035	C/C	C/C	C/C	C/C	G/G	C/C	G/G	HORVU.MOREX.r3.1HG0006420	MODERATE	missense_variant
1H_13382354	1H	13382354	C/C	C/C	C/C	C/C	T/T	C/C	T/T	HORVU.MOREX.r3.1HG0006420	MODERATE	missense_variant
1H_13382560	1H	13382560	A/A	A/A	A/A	A/A	C/C	A/A	C/C	HORVU.MOREX.r3.1HG0006420	LOW	synonymous_variant
1H_13382610	1H	13382610	A/A	A/A	A/A	A/A	G/G	A/A	G/G	HORVU.MOREX.r3.1HG0006420	MODERATE	missense_variant
1H_13382752	1H	13382752	A/A	A/A	A/A	A/A	G/G	A/A	G/G	HORVU.MOREX.r3.1HG0006420	LOW	synonymous_variant
1H_13382925	1H	13382925	T/T	T/T	T/T	T/T	C/C	T/T	C/C	HORVU.MOREX.r3.1HG0006420	MODERATE	missense_variant
1H_13387261	1H	13387261	A/A	A/A	A/A	A/A	T/T	A/A	T/T	HORVU.MOREX.r3.1HG0006430	MODERATE	missense_variant
1H_13387382	1H	13387382	T/T	T/T	T/T	T/T	C/C	T/T	C/C	HORVU.MOREX.r3.1HG0006430	MODERATE	missense_variant
1H_13387788	1H	13387788	C/C	C/C	C/C	C/C	G/G	C/C	G/G	HORVU.MOREX.r3.1HG0006430	LOW	synonymous_variant
1H_13388127	1H	13388127	C/C	C/C	C/C	C/C	./.	C/C	G/G	HORVU.MOREX.r3.1HG0006430	MODERATE	missense_variant
1H_13388140	1H	13388140	G/G	G/G	G/G	G/G	./.	G/G	A/A	HORVU.MOREX.r3.1HG0006430	MODERATE	missense_variant
1H_13395119	1H	13395119	A/A	A/A	A/A	A/A	G/G	A/A	G/G	HORVU.MOREX.r3.1HG0006440	MODERATE	missense_variant
1H_13395348	1H	13395348	G/G	G/G	G/G	G/G	A/A	G/G	A/A	HORVU.MOREX.r3.1HG0006440	LOW	synonymous_variant
1H_13399056	1H	13399056	A/A	A/A	A/A	A/A	C/C	A/A	C/C	HORVU.MOREX.r3.1HG0006440	LOW	synonymous_variant
1H_13408565	1H	13408565	G/G	G/G	G/G	G/G	A/A	G/G	A/A	HORVU.MOREX.r3.1HG0006460	LOW	synonymous_variant
1H_13408642	1H	13408642	T/T	T/T	T/T	T/T	C/C	T/T	C/C	HORVU.MOREX.r3.1HG0006460	MODERATE	missense_variant
1H_13409047	1H	13409047	T/T	T/T	T/T	T/T	C/C	T/T	C/C	HORVU.MOREX.r3.1HG0006460	MODERATE	missense_variant
1H_13454768	1H	13454768	G/G	G/G	G/G	G/G	T/T	G/G	T/T	HORVU.MOREX.r3.1HG0006480	LOW	synonymous_variant
1H_13454789	1H	13454789	G/G	G/G	G/G	G/G	C/C	G/G	C/C	HORVU.MOREX.r3.1HG0006480	LOW	synonymous_variant
1H_13454954	1H	13454954	G/G	G/G	G/G	G/G	C/C	G/G	C/C	HORVU.MOREX.r3.1HG0006480	LOW	synonymous_variant
1H_13457725	1H	13457725	C/C	C/C	C/C	C/C	G/G	C/C	G/G	HORVU.MOREX.r3.1HG0006480	LOW	synonymous_variant
1H_13458551	1H	13458551	G/G	G/G	G/G	G/G	C/C	G/G	C/C	HORVU.MOREX.r3.1HG0006480	LOW	synonymous_variant
1H_13470168	1H	13470168	T/T	T/T	T/T	T/T	C/C	T/T	C/C	HORVU.MOREX.r3.1HG0006490	MODERATE	missense_variant
1H_138576	1H	138576	C/C	C/C	C/C	C/C	A/A	C/C	A/A	HORVU.MOREX.r3.1HG0000060	MODIFIER	3_prime_UTR_variant
1H_138618	1H	138618	A/A	A/A	A/A	A/A	G/G	A/A	G/G	HORVU.MOREX.r3.1HG0000060	MODIFIER	3_prime_UTR_variant
1H_13863491	1H	13863491	C/C	C/C	C/C	C/C	A/A	C/C	A/A	HORVU.MOREX.r3.1HG0006570	MODIFIER	5_prime_UTR_variant
1H_13864717	1H	13864717	G/G	G/G	G/G	G/G	A/A	G/G	A/A	HORVU.MOREX.r3.1HG0006570	MODIFIER	intron_variant
1H_13866169	1H	13866169	G/G	G/G	G/G	G/G	A/A	G/G	A/A	HORVU.MOREX.r3.1HG0006580	MODIFIER	3_prime_UTR_variant
1H_13866492	1H	13866492	G/G	G/G	G/G	G/G	A/A	G/G	A/A
1H_13868183	1H	13868183	C/C	C/C	C/C	C/C	T/T	C/C	T/T	HORVU.MOREX.r3.1HG0006580	MODIFIER	5_prime_UTR_variant
1H_13953255	1H	13953255	A/A	A/A	A/A	A/A	T/T	A/A	T/T	HORVU.MOREX.r3.1HG0006610	MODIFIER	5_prime_UTR_variant
1H_13953433	1H	13953433	C/C	C/C	C/C	C/C	A/A	C/C	A/A	HORVU.MOREX.r3.1HG0006610	LOW	synonymous_variant
1H_13953476	1H	13953476	A/A	A/A	A/A	A/A	G/G	A/A	G/G
1H_13953482	1H	13953482	A/A	A/A	A/A	A/A	C/C	A/A	C/C	HORVU.MOREX.r3.1HG0006610	MODIFIER	intron_variant
1H_13953557	1H	13953557	T/T	T/T	T/T	T/T	C/C	T/T	C/C
1H_13953712	1H	13953712	T/T	T/T	T/T	T/T	C/C	T/T	C/C	HORVU.MOREX.r3.1HG0006610	LOW	synonymous_variant
1H_13953872	1H	13953872	T/T	T/T	T/T	T/T	C/C	T/T	C/C	HORVU.MOREX.r3.1HG0006610	MODIFIER	3_prime_UTR_variant
1H_13953912	1H	13953912	T/T	T/T	T/T	T/T	G/G	T/T	G/G	HORVU.MOREX.r3.1HG0006610	MODIFIER	3_prime_UTR_variant
1H_13953921	1H	13953921	G/G	G/G	G/G	G/G	A/A	G/G	A/A	HORVU.MOREX.r3.1HG0006610	MODIFIER	3_prime_UTR_variant
1H_14097850	1H	14097850	A/A	A/A	A/A	A/A	G/G	A/A	G/G	HORVU.MOREX.r3.1HG0006650	MODIFIER	5_prime_UTR_variant
1H_14098057	1H	14098057	A/A	A/A	A/A	A/A	T/T	A/A	T/T	HORVU.MOREX.r3.1HG0006650	LOW	synonymous_variant
1H_14098076	1H	14098076	A/A	A/A	A/A	A/A	C/C	A/A	C/C	HORVU.MOREX.r3.1HG0006650	MODIFIER	intron_variant
1H_14098248	1H	14098248	G/G	G/G	G/G	G/G	A/A	G/G	A/A	HORVU.MOREX.r3.1HG0006650	LOW	synonymous_variant
1H_14098719	1H	14098719	T/T	T/T	T/T	T/T	G/G	T/T	G/G	HORVU.MOREX.r3.1HG0006650	MODIFIER	3_prime_UTR_variant
1H_14098853	1H	14098853	C/C	C/C	C/C	C/C	T/T	C/C	T/T	HORVU.MOREX.r3.1HG0006650	MODIFIER	3_prime_UTR_variant
1H_14099781	1H	14099781	C/C	C/C	C/C	C/C	G/G	C/C	G/G	HORVU.MOREX.r3.1HG0006660	MODIFIER	3_prime_UTR_variant
1H_14099797	1H	14099797	C/C	C/C	C/C	C/C	T/T	C/C	T/T	HORVU.MOREX.r3.1HG0006660	MODIFIER	3_prime_UTR_variant
1H_14100031	1H	14100031	A/A	./.	A/A	A/A	T/T	A/A	T/T
1H_14100108	1H	14100108	T/T	./.	T/T	T/T	C/C	T/T	C/C	HORVU.MOREX.r3.1HG0006660	MODIFIER	intron_variant
1H_14100122	1H	14100122	T/T	T/T	T/T	T/T	C/C	T/T	C/C	HORVU.MOREX.r3.1HG0006660	MODIFIER	intron_variant
1H_14101580	1H	14101580	A/A	A/A	A/A	A/A	T/T	A/A	T/T
1H_14146883	1H	14146883	G/G	G/G	G/G	G/G	C/C	G/G	C/C	HORVU.MOREX.r3.1HG0006690	MODIFIER	intron_variant
1H_14146962	1H	14146962	A/A	A/A	A/A	A/A	G/G	A/A	G/G	HORVU.MOREX.r3.1HG0006690	MODIFIER	intron_variant
1H_14146989	1H	14146989	T/T	T/T	T/T	T/T	C/C	T/T	C/C	HORVU.MOREX.r3.1HG0006690	MODIFIER	intron_variant
1H_14147416	1H	14147416	G/G	G/G	G/G	G/G	A/A	G/G	A/A	HORVU.MOREX.r3.1HG0006690	MODIFIER	intron_variant
1H_14147454	1H	14147454	A/A	A/A	A/A	A/A	T/T	A/A	T/T	HORVU.MOREX.r3.1HG0006690	MODIFIER	intron_variant
1H_14149375	1H	14149375	C/C	C/C	C/C	C/C	T/T	C/C	T/T	HORVU.MOREX.r3.1HG0006690	LOW	synonymous_variant
1H_14149399	1H	14149399	T/T	T/T	T/T	T/T	C/C	T/T	C/C	HORVU.MOREX.r3.1HG0006690	LOW	synonymous_variant
1H_14149440	1H	14149440	C/C	C/C	C/C	C/C	A/A	C/C	A/A	HORVU.MOREX.r3.1HG0006690	MODERATE	missense_variant
1H_14149587	1H	14149587	C/C	C/C	C/C	C/C	T/T	C/C	T/T	HORVU.MOREX.r3.1HG0006690	MODERATE	missense_variant
1H_14152410	1H	14152410	T/T	T/T	T/T	T/T	C/C	T/T	C/C	HORVU.MOREX.r3.1HG0006690	LOW	synonymous_variant
1H_14152426	1H	14152426	G/G	G/G	G/G	G/G	A/A	G/G	A/A	HORVU.MOREX.r3.1HG0006690	MODERATE	missense_variant
1H_14156526	1H	14156526	G/G	G/G	G/G	G/G	A/A	G/G	A/A	HORVU.MOREX.r3.1HG0006690	LOW	synonymous_variant
1H_14156680	1H	14156680	G/G	G/G	G/G	G/G	A/A	G/G	A/A	HORVU.MOREX.r3.1HG0006690	LOW	synonymous_variant
1H_14157096	1H	14157096	A/A	A/A	A/A	A/A	G/G	A/A	G/G	HORVU.MOREX.r3.1HG0006690	MODERATE	missense_variant
1H_14159248	1H	14159248	G/G	G/G	G/G	G/G	A/A	G/G	A/A	HORVU.MOREX.r3.1HG0006690	LOW	synonymous_variant
1H_14159550	1H	14159550	A/A	A/A	A/A	A/A	G/G	A/A	G/G	HORVU.MOREX.r3.1HG0006690	MODIFIER	3_prime_UTR_variant
1H_14260708	1H	14260708	A/A	A/A	A/A	A/A	C/C	A/A	C/C	HORVU.MOREX.r3.1HG0006820	MODIFIER	intron_variant
1H_14387689	1H	14387689	C/C	C/C	C/C	C/C	T/T	C/C	T/T	HORVU.MOREX.r3.1HG0006880	LOW	synonymous_variant
1H_1456154	1H	1456154	G/G	G/G	G/G	G/G	C/C	G/G	C/C	HORVU.MOREX.r3.1HG0000460	MODERATE	missense_variant
1H_1456306	1H	1456306	T/T	T/T	T/T	T/T	G/G	T/T	G/G	HORVU.MOREX.r3.1HG0000460	MODERATE	missense_variant
1H_14644506	1H	14644506	A/A	A/A	A/A	A/A	G/G	A/A	G/G	HORVU.MOREX.r3.1HG0007160	LOW	synonymous_variant
1H_14645132	1H	14645132	T/T	T/T	T/T	T/T	C/C	T/T	C/C	HORVU.MOREX.r3.1HG0007160	MODERATE	missense_variant
1H_14646836	1H	14646836	G/G	G/G	G/G	G/G	A/A	G/G	A/A	HORVU.MOREX.r3.1HG0007160	LOW	synonymous_variant
1H_14646839	1H	14646839	T/T	T/T	T/T	T/T	C/C	T/T	C/C	HORVU.MOREX.r3.1HG0007160	LOW	synonymous_variant
1H_14659367	1H	14659367	G/G	G/G	G/G	G/G	A/A	G/G	A/A	HORVU.MOREX.r3.1HG0007160	MODERATE	missense_variant
1H_14660640	1H	14660640	A/A	A/A	A/A	A/A	G/G	A/A	G/G	HORVU.MOREX.r3.1HG0007160	MODIFIER	intron_variant
1H_14662426	1H	14662426	G/G	G/G	G/G	G/G	C/C	G/G	C/C	HORVU.MOREX.r3.1HG0007160	MODIFIER	3_prime_UTR_variant
1H_14662550	1H	14662550	T/T	T/T	T/T	T/T	C/C	T/T	C/C	HORVU.MOREX.r3.1HG0007160	MODIFIER	3_prime_UTR_variant
1H_146727	1H	146727	G/G	G/G	G/G	G/G	A/A	G/G	A/A	HORVU.MOREX.r3.1HG0000070	MODIFIER	5_prime_UTR_variant
1H_147134	1H	147134	A/A	A/A	A/A	A/A	C/C	A/A	C/C	HORVU.MOREX.r3.1HG0000070	LOW	synonymous_variant
1H_1474705	1H	1474705	A/A	A/A	A/A	A/A	C/C	A/A	C/C	HORVU.MOREX.r3.1HG0000470	MODIFIER	3_prime_UTR_variant
1H_1474925	1H	1474925	G/G	G/G	G/G	G/G	A/A	G/G	A/A	HORVU.MOREX.r3.1HG0000470	MODERATE	missense_variant
1H_1474966	1H	1474966	G/G	G/G	G/G	G/G	A/A	G/G	A/A	HORVU.MOREX.r3.1HG0000470	LOW	synonymous_variant
1H_1475086	1H	1475086	C/C	C/C	C/C	C/C	T/T	C/C	T/T	HORVU.MOREX.r3.1HG0000470	LOW	synonymous_variant
1H_1475108	1H	1475108	C/C	C/C	C/C	C/C	G/G	C/C	G/G	HORVU.MOREX.r3.1HG0000470	MODERATE	missense_variant
1H_1475242	1H	1475242	C/C	C/C	C/C	C/C	G/G	C/C	G/G	HORVU.MOREX.r3.1HG0000470	LOW	synonymous_variant
1H_1475751	1H	1475751	C/C	C/C	C/C	C/C	T/T	C/C	T/T	HORVU.MOREX.r3.1HG0000470	LOW	synonymous_variant
1H_1476011	1H	1476011	C/C	C/C	C/C	C/C	G/G	C/C	G/G	HORVU.MOREX.r3.1HG0000470	MODERATE	missense_variant
1H_1476535	1H	1476535	T/T	T/T	T/T	T/T	G/G	T/T	G/G	HORVU.MOREX.r3.1HG0000470	MODIFIER	5_prime_UTR_variant
1H_148042	1H	148042	C/C	C/C	C/C	C/C	T/T	C/C	T/T	HORVU.MOREX.r3.1HG0000070	LOW	synonymous_variant
1H_148232	1H	148232	G/G	G/G	G/G	G/G	A/A	G/G	A/A	HORVU.MOREX.r3.1HG0000070	MODIFIER	3_prime_UTR_variant
1H_14837312	1H	14837312	A/A	A/A	A/A	A/A	G/G	A/A	G/G	HORVU.MOREX.r3.1HG0007280	LOW	synonymous_variant
1H_14837562	1H	14837562	T/T	T/T	T/T	T/T	C/C	T/T	C/C	HORVU.MOREX.r3.1HG0007280	MODERATE	missense_variant
1H_14850762	1H	14850762	C/C	C/C	C/C	C/C	A/A	C/C	A/A	HORVU.MOREX.r3.1HG0007290	MODERATE	missense_variant
1H_14850985	1H	14850985	./.	A/A	A/A	C/C	C/C	C/C	C/C	HORVU.MOREX.r3.1HG0007290	MODERATE	missense_variant
1H_14851232	1H	14851232	C/C	C/C	C/C	C/C	A/A	C/C	A/A	HORVU.MOREX.r3.1HG0007290	MODIFIER	5_prime_UTR_variant
1H_14851276	1H	14851276	C/C	C/C	C/C	C/C	T/T	C/C	T/T	HORVU.MOREX.r3.1HG0007290	MODIFIER	5_prime_UTR_variant
1H_1499259	1H	1499259	C/C	C/C	C/C	C/C	A/A	C/C	A/A	HORVU.MOREX.r3.1HG0000480	MODERATE	missense_variant
1H_1499266	1H	1499266	C/C	C/C	C/C	C/C	A/A	C/C	A/A	HORVU.MOREX.r3.1HG0000480	MODERATE	missense_variant
1H_15092379	1H	15092379	T/T	T/T	T/T	T/T	G/G	T/T	G/G	HORVU.MOREX.r3.1HG0007370	MODIFIER	intron_variant
1H_15092853	1H	15092853	G/G	G/G	G/G	G/G	T/T	G/G	T/T	HORVU.MOREX.r3.1HG0007370	MODERATE	missense_variant
1H_15094163	1H	15094163	C/C	C/C	C/C	T/T	T/T	T/T	T/T	HORVU.MOREX.r3.1HG0007370	LOW	synonymous_variant
1H_15094237	1H	15094237	C/C	C/C	C/C	T/T	T/T	T/T	T/T	HORVU.MOREX.r3.1HG0007370	MODIFIER	3_prime_UTR_variant
1H_15094283	1H	15094283	G/G	G/G	./.	G/G	A/A	G/G	A/A	HORVU.MOREX.r3.1HG0007370	MODIFIER	3_prime_UTR_variant
1H_15094344	1H	15094344	T/T	./.	./.	T/T	C/C	T/T	C/C	HORVU.MOREX.r3.1HG0007370	MODIFIER	3_prime_UTR_variant
1H_1511624	1H	1511624	C/C	C/C	C/C	C/C	G/G	C/C	G/G	HORVU.MOREX.r3.1HG0000490	LOW	synonymous_variant
1H_1511630	1H	1511630	A/A	A/A	A/A	A/A	G/G	A/A	G/G	HORVU.MOREX.r3.1HG0000490	LOW	synonymous_variant
1H_1513129	1H	1513129	A/A	A/A	A/A	A/A	G/G	A/A	G/G	HORVU.MOREX.r3.1HG0000490	MODERATE	missense_variant
1H_1513276	1H	1513276	A/A	A/A	A/A	A/A	G/G	A/A	G/G	HORVU.MOREX.r3.1HG0000490	MODIFIER	3_prime_UTR_variant
1H_153157	1H	153157	T/T	T/T	T/T	T/T	C/C	T/T	C/C	HORVU.MOREX.r3.1HG0000080	MODIFIER	5_prime_UTR_variant
1H_153183	1H	153183	C/C	C/C	C/C	C/C	G/G	C/C	G/G	HORVU.MOREX.r3.1HG0000080	MODIFIER	5_prime_UTR_variant
1H_153278	1H	153278	A/A	A/A	A/A	A/A	G/G	A/A	G/G	HORVU.MOREX.r3.1HG0000080	MODIFIER	5_prime_UTR_variant
1H_154199	1H	154199	C/C	C/C	C/C	C/C	T/T	C/C	T/T	HORVU.MOREX.r3.1HG0000080	LOW	synonymous_variant
1H_15437870	1H	15437870	G/G	G/G	G/G	A/A	G/G	G/G	G/G	HORVU.MOREX.r3.1HG0007590	MODERATE	missense_variant
1H_15437875	1H	15437875	C/C	C/C	C/C	G/G	C/C	C/C	C/C	HORVU.MOREX.r3.1HG0007590	MODERATE	missense_variant
1H_15437878	1H	15437878	G/G	G/G	G/G	C/C	G/G	G/G	G/G	HORVU.MOREX.r3.1HG0007590	MODERATE	missense_variant
1H_154395	1H	154395	C/C	C/C	C/C	C/C	T/T	C/C	T/T
1H_155242	1H	155242	T/T	T/T	T/T	T/T	C/C	T/T	C/C	HORVU.MOREX.r3.1HG0000080	LOW	synonymous_variant
1H_15529282	1H	15529282	G/G	G/G	G/G	G/G	T/T	G/G	T/T	HORVU.MOREX.r3.1HG0007600	MODIFIER	5_prime_UTR_variant
1H_15529284	1H	15529284	C/C	C/C	C/C	C/C	T/T	C/C	T/T	HORVU.MOREX.r3.1HG0007600	MODIFIER	5_prime_UTR_variant
1H_15529459	1H	15529459	G/G	G/G	G/G	G/G	A/A	G/G	A/A	HORVU.MOREX.r3.1HG0007600	MODERATE	missense_variant
1H_15530330	1H	15530330	G/G	G/G	G/G	G/G	A/A	G/G	A/A	HORVU.MOREX.r3.1HG0007600	LOW	synonymous_variant
1H_15532242	1H	15532242	T/T	T/T	T/T	T/T	C/C	T/T	C/C	HORVU.MOREX.r3.1HG0007600	LOW	synonymous_variant
1H_15533217	1H	15533217	C/C	C/C	C/C	C/C	T/T	C/C	T/T	HORVU.MOREX.r3.1HG0007600	LOW	synonymous_variant
1H_155792	1H	155792	T/T	T/T	T/T	T/T	G/G	T/T	G/G	HORVU.MOREX.r3.1HG0000080	LOW	synonymous_variant
1H_155876	1H	155876	A/A	A/A	A/A	A/A	G/G	A/A	G/G	HORVU.MOREX.r3.1HG0000080	LOW	synonymous_variant
1H_155924	1H	155924	T/T	T/T	T/T	T/T	C/C	T/T	C/C	HORVU.MOREX.r3.1HG0000080	LOW	synonymous_variant
1H_156181	1H	156181	T/T	T/T	T/T	T/T	C/C	T/T	C/C	HORVU.MOREX.r3.1HG0000080	MODIFIER	3_prime_UTR_variant
1H_156271	1H	156271	A/A	A/A	A/A	A/A	T/T	A/A	T/T	HORVU.MOREX.r3.1HG0000080	MODIFIER	3_prime_UTR_variant
1H_156279	1H	156279	T/T	T/T	T/T	T/T	C/C	T/T	C/C	HORVU.MOREX.r3.1HG0000080	MODIFIER	3_prime_UTR_variant
1H_156885	1H	156885	T/T	T/T	T/T	T/T	C/C	T/T	C/C	HORVU.MOREX.r3.1HG0000090	MODIFIER	3_prime_UTR_variant
1H_157342	1H	157342	C/C	C/C	C/C	C/C	A/A	C/C	A/A	HORVU.MOREX.r3.1HG0000090	LOW	synonymous_variant
1H_15760126	1H	15760126	./.	G/G	./.	A/A	G/G	A/A	./.	HORVU.MOREX.r3.1HG0007690	MODIFIER	3_prime_UTR_variant
1H_15760137	1H	15760137	./.	A/A	./.	T/T	A/A	T/T	./.	HORVU.MOREX.r3.1HG0007690	MODIFIER	3_prime_UTR_variant
1H_158388	1H	158388	G/G	G/G	G/G	G/G	A/A	G/G	A/A	HORVU.MOREX.r3.1HG0000090	LOW	synonymous_variant
1H_158840	1H	158840	C/C	C/C	C/C	C/C	T/T	C/C	T/T	HORVU.MOREX.r3.1HG0000090	MODERATE	missense_variant
1H_158925	1H	158925	C/C	C/C	C/C	C/C	T/T	C/C	T/T	HORVU.MOREX.r3.1HG0000090	LOW	synonymous_variant
1H_158978	1H	158978	C/C	C/C	C/C	C/C	G/G	C/C	G/G	HORVU.MOREX.r3.1HG0000090	MODERATE	missense_variant
1H_158979	1H	158979	G/G	G/G	G/G	G/G	A/A	G/G	A/A	HORVU.MOREX.r3.1HG0000090	LOW	synonymous_variant
1H_158986	1H	158986	G/G	G/G	G/G	G/G	A/A	G/G	A/A	HORVU.MOREX.r3.1HG0000090	MODERATE	missense_variant
1H_159735	1H	159735	G/G	G/G	G/G	G/G	A/A	G/G	A/A	HORVU.MOREX.r3.1HG0000090	MODERATE	missense_variant
1H_1603171	1H	1603171	G/G	G/G	G/G	G/G	C/C	G/G	C/C	HORVU.MOREX.r3.1HG0000610	MODIFIER	3_prime_UTR_variant
1H_1603217	1H	1603217	A/A	A/A	A/A	A/A	C/C	A/A	C/C	HORVU.MOREX.r3.1HG0000610	MODIFIER	3_prime_UTR_variant
1H_1603902	1H	1603902	G/G	G/G	G/G	G/G	A/A	G/G	A/A	HORVU.MOREX.r3.1HG0000610	LOW	synonymous_variant
1H_1604207	1H	1604207	G/G	G/G	G/G	G/G	A/A	G/G	A/A
1H_1604216	1H	1604216	T/T	T/T	T/T	T/T	C/C	T/T	C/C	HORVU.MOREX.r3.1HG0000610	LOW	synonymous_variant
1H_1604225	1H	1604225	G/G	G/G	G/G	G/G	A/A	G/G	A/A	HORVU.MOREX.r3.1HG0000610	LOW	synonymous_variant
1H_1604469	1H	1604469	C/C	C/C	C/C	C/C	G/G	C/C	G/G	HORVU.MOREX.r3.1HG0000610	LOW	synonymous_variant
1H_1604589	1H	1604589	C/C	C/C	C/C	C/C	T/T	C/C	T/T	HORVU.MOREX.r3.1HG0000610	LOW	synonymous_variant
1H_1614071	1H	1614071	T/T	T/T	T/T	T/T	C/C	T/T	C/C	HORVU.MOREX.r3.1HG0000620	MODIFIER	5_prime_UTR_variant
1H_1615897	1H	1615897	G/G	G/G	G/G	G/G	C/C	G/G	C/C	HORVU.MOREX.r3.1HG0000620	LOW	synonymous_variant
1H_1616989	1H	1616989	G/G	G/G	G/G	G/G	A/A	G/G	A/A	HORVU.MOREX.r3.1HG0000620	LOW	synonymous_variant
1H_1617076	1H	1617076	T/T	T/T	T/T	T/T	C/C	T/T	C/C	HORVU.MOREX.r3.1HG0000620	LOW	synonymous_variant
1H_1617353	1H	1617353	C/C	C/C	C/C	C/C	T/T	C/C	T/T	HORVU.MOREX.r3.1HG0000620	LOW	synonymous_variant
1H_1617401	1H	1617401	C/C	C/C	C/C	C/C	T/T	C/C	T/T	HORVU.MOREX.r3.1HG0000620	LOW	synonymous_variant
1H_1617545	1H	1617545	T/T	T/T	T/T	T/T	A/A	T/T	A/A	HORVU.MOREX.r3.1HG0000620	LOW	synonymous_variant
1H_1618564	1H	1618564	A/A	A/A	A/A	A/A	T/T	A/A	T/T	HORVU.MOREX.r3.1HG0000620	LOW	synonymous_variant
1H_1619300	1H	1619300	C/C	C/C	C/C	C/C	T/T	C/C	T/T	HORVU.MOREX.r3.1HG0000620	LOW	synonymous_variant
1H_1620999	1H	1620999	C/C	C/C	C/C	C/C	T/T	C/C	T/T	HORVU.MOREX.r3.1HG0000620	LOW	synonymous_variant
1H_1621363	1H	1621363	T/T	T/T	T/T	T/T	G/G	T/T	G/G	HORVU.MOREX.r3.1HG0000620	LOW	synonymous_variant
1H_1621364	1H	1621364	T/T	T/T	T/T	T/T	A/A	T/T	A/A	HORVU.MOREX.r3.1HG0000620	MODERATE	missense_variant
1H_1621482	1H	1621482	G/G	G/G	G/G	G/G	A/A	G/G	A/A	HORVU.MOREX.r3.1HG0000620	MODIFIER	3_prime_UTR_variant
1H_1630988	1H	1630988	G/G	G/G	G/G	G/G	A/A	G/G	A/A	HORVU.MOREX.r3.1HG0000630	MODIFIER	3_prime_UTR_variant
1H_1631092	1H	1631092	A/A	A/A	A/A	A/A	C/C	A/A	C/C	HORVU.MOREX.r3.1HG0000630	MODIFIER	3_prime_UTR_variant
1H_1631109	1H	1631109	C/C	C/C	C/C	C/C	T/T	C/C	T/T	HORVU.MOREX.r3.1HG0000630	MODIFIER	3_prime_UTR_variant
1H_1631236	1H	1631236	T/T	T/T	T/T	T/T	C/C	T/T	C/C	HORVU.MOREX.r3.1HG0000630	MODERATE	missense_variant
1H_1631300	1H	1631300	T/T	T/T	T/T	T/T	A/A	T/T	A/A	HORVU.MOREX.r3.1HG0000630	LOW	synonymous_variant
1H_1631329	1H	1631329	T/T	T/T	T/T	T/T	C/C	T/T	C/C	HORVU.MOREX.r3.1HG0000630	MODERATE	missense_variant
1H_1631345	1H	1631345	G/G	G/G	G/G	G/G	A/A	G/G	A/A	HORVU.MOREX.r3.1HG0000630	LOW	synonymous_variant
1H_1631399	1H	1631399	G/G	G/G	G/G	G/G	A/A	G/G	A/A	HORVU.MOREX.r3.1HG0000630	LOW	synonymous_variant
1H_1631618	1H	1631618	T/T	T/T	T/T	T/T	A/A	T/T	A/A	HORVU.MOREX.r3.1HG0000630	LOW	synonymous_variant
1H_1631630	1H	1631630	G/G	G/G	G/G	G/G	A/A	G/G	A/A	HORVU.MOREX.r3.1HG0000630	LOW	synonymous_variant
1H_1631726	1H	1631726	G/G	G/G	G/G	G/G	A/A	G/G	A/A	HORVU.MOREX.r3.1HG0000630	LOW	synonymous_variant
1H_1631729	1H	1631729	G/G	G/G	G/G	G/G	A/A	G/G	A/A	HORVU.MOREX.r3.1HG0000630	LOW	synonymous_variant
1H_1633727	1H	1633727	A/A	A/A	A/A	A/A	G/G	A/A	G/G	HORVU.MOREX.r3.1HG0000630	LOW	synonymous_variant
1H_1636430	1H	1636430	G/G	G/G	G/G	G/G	T/T	G/G	T/T	HORVU.MOREX.r3.1HG0000630	LOW	synonymous_variant
1H_1636562	1H	1636562	G/G	G/G	G/G	G/G	T/T	G/G	T/T	HORVU.MOREX.r3.1HG0000630	LOW	synonymous_variant
1H_1636580	1H	1636580	G/G	G/G	G/G	G/G	A/A	G/G	A/A	HORVU.MOREX.r3.1HG0000630	LOW	synonymous_variant
1H_1636607	1H	1636607	G/G	G/G	G/G	G/G	C/C	G/G	C/C	HORVU.MOREX.r3.1HG0000630	LOW	synonymous_variant
1H_16443619	1H	16443619	G/G	G/G	G/G	A/A	G/G	A/A	G/G	HORVU.MOREX.r3.1HG0007840	LOW	synonymous_variant
1H_16443639	1H	16443639	C/C	C/C	C/C	T/T	C/C	T/T	C/C	HORVU.MOREX.r3.1HG0007840	MODERATE	missense_variant
1H_16443643	1H	16443643	C/C	C/C	C/C	T/T	C/C	T/T	C/C	HORVU.MOREX.r3.1HG0007840	LOW	synonymous_variant
1H_16443666	1H	16443666	T/T	T/T	T/T	T/T	A/A	T/T	A/A
1H_16448544	1H	16448544	A/A	A/A	A/A	A/A	G/G	A/A	G/G	HORVU.MOREX.r3.1HG0007850	MODIFIER	intron_variant
1H_16448724	1H	16448724	T/T	T/T	T/T	T/T	C/C	T/T	C/C	HORVU.MOREX.r3.1HG0007850	MODIFIER	intron_variant
1H_16448803	1H	16448803	G/G	G/G	G/G	G/G	A/A	G/G	A/A	HORVU.MOREX.r3.1HG0007850	MODIFIER	intron_variant
1H_16451444	1H	16451444	T/T	T/T	T/T	T/T	C/C	T/T	C/C	HORVU.MOREX.r3.1HG0007850	MODIFIER	intron_variant
1H_16451502	1H	16451502	C/C	C/C	C/C	C/C	T/T	C/C	T/T	HORVU.MOREX.r3.1HG0007850	MODIFIER	intron_variant
1H_16534629	1H	16534629	C/C	C/C	C/C	C/C	T/T	C/C	T/T	HORVU.MOREX.r3.1HG0007910	LOW	synonymous_variant
1H_16535561	1H	16535561	G/G	G/G	G/G	G/G	C/C	G/G	C/C	HORVU.MOREX.r3.1HG0007910	LOW	synonymous_variant
1H_16536833	1H	16536833	C/C	C/C	C/C	C/C	T/T	C/C	T/T	HORVU.MOREX.r3.1HG0007910	MODIFIER	intron_variant
1H_16536864	1H	16536864	C/C	C/C	C/C	C/C	T/T	C/C	T/T	HORVU.MOREX.r3.1HG0007910	MODIFIER	intron_variant
1H_16536975	1H	16536975	C/C	C/C	C/C	C/C	G/G	C/C	G/G	HORVU.MOREX.r3.1HG0007910	LOW	synonymous_variant
1H_16855359	1H	16855359	G/G	G/G	G/G	G/G	A/A	G/G	A/A	HORVU.MOREX.r3.1HG0008080	MODERATE	missense_variant
1H_1706967	1H	1706967	./.	T/T	T/T	./.	C/C	T/T	C/C	HORVU.MOREX.r3.1HG0000660	MODIFIER	5_prime_UTR_variant
1H_1706993	1H	1706993	G/G	G/G	G/G	G/G	A/A	G/G	A/A	HORVU.MOREX.r3.1HG0000660	MODIFIER	5_prime_UTR_variant
1H_1707717	1H	1707717	G/G	G/G	G/G	G/G	C/C	G/G	C/C	HORVU.MOREX.r3.1HG0000660	MODIFIER	intron_variant
1H_1708672	1H	1708672	T/T	T/T	T/T	T/T	C/C	T/T	C/C	HORVU.MOREX.r3.1HG0000660	LOW	synonymous_variant
1H_1712249	1H	1712249	T/T	T/T	T/T	T/T	C/C	T/T	C/C	HORVU.MOREX.r3.1HG0000660	LOW	synonymous_variant
1H_1712334	1H	1712334	A/A	A/A	A/A	A/A	C/C	A/A	C/C	HORVU.MOREX.r3.1HG0000660	MODIFIER	3_prime_UTR_variant
1H_1712382	1H	1712382	A/A	A/A	A/A	A/A	G/G	A/A	G/G	HORVU.MOREX.r3.1HG0000660	MODIFIER	3_prime_UTR_variant
1H_1712415	1H	1712415	T/T	T/T	T/T	T/T	C/C	T/T	C/C	HORVU.MOREX.r3.1HG0000660	MODIFIER	3_prime_UTR_variant
1H_1725475	1H	1725475	T/T	T/T	T/T	T/T	C/C	T/T	C/C	HORVU.MOREX.r3.1HG0000670	MODIFIER	5_prime_UTR_variant
1H_1725507	1H	1725507	C/C	C/C	C/C	C/C	A/A	C/C	A/A	HORVU.MOREX.r3.1HG0000670	MODIFIER	5_prime_UTR_variant
1H_1726170	1H	1726170	C/C	C/C	C/C	C/C	G/G	C/C	G/G	HORVU.MOREX.r3.1HG0000670	MODIFIER	5_prime_UTR_variant
1H_1726363	1H	1726363	A/A	A/A	A/A	A/A	G/G	A/A	G/G	HORVU.MOREX.r3.1HG0000670	MODERATE	missense_variant
1H_1726364	1H	1726364	C/C	C/C	C/C	C/C	A/A	C/C	A/A	HORVU.MOREX.r3.1HG0000670	MODERATE	missense_variant
1H_1726778	1H	1726778	G/G	G/G	G/G	G/G	A/A	G/G	A/A	HORVU.MOREX.r3.1HG0000670	MODIFIER	intron_variant
1H_1726922	1H	1726922	C/C	C/C	C/C	C/C	T/T	C/C	T/T	HORVU.MOREX.r3.1HG0000670	MODIFIER	intron_variant
1H_1727559	1H	1727559	G/G	G/G	G/G	G/G	A/A	G/G	A/A	HORVU.MOREX.r3.1HG0000670	LOW	synonymous_variant
1H_1727669	1H	1727669	G/G	G/G	G/G	G/G	A/A	G/G	A/A	HORVU.MOREX.r3.1HG0000670	MODIFIER	3_prime_UTR_variant
1H_1727775	1H	1727775	G/G	G/G	G/G	G/G	A/A	G/G	A/A	HORVU.MOREX.r3.1HG0000670	MODIFIER	3_prime_UTR_variant
1H_1727828	1H	1727828	G/G	G/G	G/G	G/G	T/T	G/G	T/T	HORVU.MOREX.r3.1HG0000670	MODIFIER	3_prime_UTR_variant
1H_1729328	1H	1729328	C/C	C/C	C/C	C/C	T/T	C/C	T/T	HORVU.MOREX.r3.1HG0000680	LOW	synonymous_variant
1H_17316998	1H	17316998	A/A	A/A	A/A	./.	G/G	A/A	G/G	HORVU.MOREX.r3.1HG0008130	MODIFIER	3_prime_UTR_variant
1H_17318670	1H	17318670	C/C	C/C	C/C	C/C	G/G	C/C	G/G	HORVU.MOREX.r3.1HG0008130	MODIFIER	5_prime_UTR_variant
1H_17320361	1H	17320361	T/T	T/T	T/T	A/A	T/T	T/T	T/T	HORVU.MOREX.r3.1HG0008140	MODIFIER	3_prime_UTR_variant
1H_17320442	1H	17320442	A/A	A/A	A/A	A/A	T/T	A/A	T/T	HORVU.MOREX.r3.1HG0008140	LOW	synonymous_variant
1H_17320465	1H	17320465	C/C	C/C	C/C	C/C	T/T	C/C	T/T	HORVU.MOREX.r3.1HG0008140	MODERATE	missense_variant
1H_17320555	1H	17320555	C/C	C/C	C/C	C/C	T/T	C/C	T/T	HORVU.MOREX.r3.1HG0008140	MODERATE	missense_variant
1H_17320910	1H	17320910	C/C	C/C	C/C	C/C	A/A	C/C	A/A	HORVU.MOREX.r3.1HG0008140	LOW	synonymous_variant
1H_173636	1H	173636	G/G	G/G	G/G	G/G	A/A	G/G	A/A	HORVU.MOREX.r3.1HG0000110	MODIFIER	3_prime_UTR_variant
1H_173981	1H	173981	T/T	T/T	T/T	T/T	A/A	T/T	A/A	HORVU.MOREX.r3.1HG0000110	MODIFIER	3_prime_UTR_variant
1H_174677	1H	174677	A/A	A/A	A/A	A/A	G/G	A/A	G/G	HORVU.MOREX.r3.1HG0000110	LOW	synonymous_variant
1H_174937	1H	174937	T/T	T/T	T/T	T/T	C/C	T/T	C/C	HORVU.MOREX.r3.1HG0000110	LOW	synonymous_variant
1H_174979	1H	174979	A/A	A/A	A/A	A/A	G/G	A/A	G/G	HORVU.MOREX.r3.1HG0000110	LOW	synonymous_variant
1H_175266	1H	175266	C/C	C/C	C/C	C/C	A/A	C/C	A/A	HORVU.MOREX.r3.1HG0000110	MODERATE	missense_variant
1H_175537	1H	175537	A/A	A/A	A/A	A/A	G/G	A/A	G/G	HORVU.MOREX.r3.1HG0000110	LOW	synonymous_variant
1H_175576	1H	175576	G/G	G/G	G/G	G/G	A/A	G/G	A/A	HORVU.MOREX.r3.1HG0000110	LOW	synonymous_variant
1H_176051	1H	176051	G/G	G/G	G/G	G/G	A/A	G/G	A/A	HORVU.MOREX.r3.1HG0000110	LOW	synonymous_variant
1H_176460	1H	176460	C/C	C/C	C/C	C/C	A/A	C/C	A/A	HORVU.MOREX.r3.1HG0000110	LOW	synonymous_variant
1H_176829321	1H	176829321	C/C	C/C	C/C	C/C	G/G	C/C	G/G	HORVU.MOREX.r3.1HG0033540	MODERATE	missense_variant
1H_177023	1H	177023	T/T	T/T	T/T	T/T	C/C	T/T	C/C	HORVU.MOREX.r3.1HG0000110	LOW	synonymous_variant
1H_177236	1H	177236	T/T	T/T	T/T	T/T	C/C	T/T	C/C	HORVU.MOREX.r3.1HG0000110	LOW	synonymous_variant
1H_177320	1H	177320	A/A	A/A	A/A	A/A	G/G	A/A	G/G	HORVU.MOREX.r3.1HG0000110	LOW	synonymous_variant
1H_177485	1H	177485	T/T	T/T	T/T	T/T	C/C	T/T	C/C	HORVU.MOREX.r3.1HG0000110	LOW	synonymous_variant
1H_177947	1H	177947	G/G	G/G	G/G	G/G	A/A	G/G	A/A	HORVU.MOREX.r3.1HG0000110	LOW	synonymous_variant
1H_177995	1H	177995	A/A	A/A	A/A	A/A	G/G	A/A	G/G	HORVU.MOREX.r3.1HG0000110	LOW	synonymous_variant
1H_178136	1H	178136	C/C	C/C	C/C	C/C	A/A	C/C	A/A	HORVU.MOREX.r3.1HG0000110	LOW	synonymous_variant
1H_178178	1H	178178	G/G	G/G	G/G	G/G	A/A	G/G	A/A	HORVU.MOREX.r3.1HG0000110	LOW	synonymous_variant
1H_178684	1H	178684	A/A	A/A	A/A	A/A	C/C	A/A	C/C	HORVU.MOREX.r3.1HG0000110	LOW	synonymous_variant
1H_178797	1H	178797	T/T	T/T	T/T	T/T	C/C	T/T	C/C	HORVU.MOREX.r3.1HG0000110	MODERATE	missense_variant
1H_178811	1H	178811	C/C	C/C	C/C	C/C	T/T	C/C	T/T	HORVU.MOREX.r3.1HG0000110	MODERATE	missense_variant
1H_178900	1H	178900	A/A	A/A	A/A	A/A	G/G	A/A	G/G	HORVU.MOREX.r3.1HG0000110	LOW	synonymous_variant
1H_178903	1H	178903	G/G	G/G	G/G	G/G	C/C	G/G	C/C	HORVU.MOREX.r3.1HG0000110	LOW	synonymous_variant
1H_17991138	1H	17991138	C/C	./.	C/C	T/T	C/C	T/T	C/C	HORVU.MOREX.r3.1HG0008290	MODERATE	missense_variant
1H_17991181	1H	17991181	G/G	./.	G/G	T/T	G/G	T/T	G/G	HORVU.MOREX.r3.1HG0008290	MODERATE	missense_variant
1H_17991316	1H	17991316	./.	C/C	C/C	T/T	C/C	T/T	./.	HORVU.MOREX.r3.1HG0008290	MODERATE	missense_variant
1H_17991823	1H	17991823	T/T	T/T	T/T	A/A	T/T	A/A	T/T	HORVU.MOREX.r3.1HG0008290	LOW	synonymous_variant
1H_17992110	1H	17992110	C/C	C/C	C/C	C/C	T/T	C/C	T/T	HORVU.MOREX.r3.1HG0008290	MODERATE	missense_variant
1H_192260396	1H	192260396	C/C	C/C	C/C	C/C	T/T	C/C	C/C	HORVU.MOREX.r3.1HG0034700	MODERATE	missense_variant
1H_19433921	1H	19433921	A/A	A/A	A/A	A/A	C/C	A/A	C/C	HORVU.MOREX.r3.1HG0008310	LOW	synonymous_variant
1H_19433999	1H	19433999	C/C	C/C	C/C	C/C	T/T	C/C	T/T	HORVU.MOREX.r3.1HG0008310	LOW	synonymous_variant
1H_19437014	1H	19437014	G/G	G/G	G/G	G/G	C/C	G/G	C/C	HORVU.MOREX.r3.1HG0008310	LOW	synonymous_variant
1H_19439853	1H	19439853	C/C	C/C	C/C	G/G	C/C	G/G	C/C	HORVU.MOREX.r3.1HG0008310	MODIFIER	intron_variant
1H_19439920	1H	19439920	./.	./.	./.	A/A	G/G	A/A	G/G	HORVU.MOREX.r3.1HG0008310	MODIFIER	intron_variant
1H_19594632	1H	19594632	G/G	G/G	G/G	G/G	A/A	G/G	A/A	HORVU.MOREX.r3.1HG0008380	LOW	synonymous_variant
1H_19594644	1H	19594644	G/G	G/G	G/G	G/G	A/A	G/G	A/A	HORVU.MOREX.r3.1HG0008380	MODERATE	missense_variant
1H_19595047	1H	19595047	A/A	A/A	A/A	A/A	G/G	A/A	G/G	HORVU.MOREX.r3.1HG0008380	LOW	synonymous_variant
1H_19595126	1H	19595126	C/C	C/C	C/C	C/C	G/G	C/C	G/G	HORVU.MOREX.r3.1HG0008380	MODERATE	missense_variant
1H_19595345	1H	19595345	T/T	T/T	T/T	T/T	C/C	T/T	C/C	HORVU.MOREX.r3.1HG0008380	LOW	synonymous_variant
1H_19595379	1H	19595379	A/A	A/A	A/A	A/A	G/G	A/A	G/G	HORVU.MOREX.r3.1HG0008380	MODERATE	missense_variant
1H_19595863	1H	19595863	G/G	G/G	G/G	G/G	T/T	G/G	T/T	HORVU.MOREX.r3.1HG0008380	LOW	synonymous_variant
1H_19595890	1H	19595890	A/A	A/A	A/A	A/A	T/T	A/A	T/T	HORVU.MOREX.r3.1HG0008380	LOW	synonymous_variant
1H_19595938	1H	19595938	G/G	G/G	G/G	G/G	A/A	G/G	A/A	HORVU.MOREX.r3.1HG0008380	LOW	synonymous_variant
1H_19596616	1H	19596616	G/G	G/G	G/G	G/G	A/A	G/G	A/A	HORVU.MOREX.r3.1HG0008380	LOW	synonymous_variant
1H_19596690	1H	19596690	C/C	C/C	C/C	C/C	T/T	C/C	T/T	HORVU.MOREX.r3.1HG0008380	MODERATE	missense_variant
1H_19597312	1H	19597312	C/C	C/C	C/C	C/C	T/T	C/C	T/T	HORVU.MOREX.r3.1HG0008380	LOW	synonymous_variant
1H_19597360	1H	19597360	G/G	G/G	G/G	G/G	T/T	G/G	T/T	HORVU.MOREX.r3.1HG0008380	MODERATE	missense_variant
1H_19597652	1H	19597652	C/C	C/C	C/C	C/C	G/G	C/C	G/G	HORVU.MOREX.r3.1HG0008380	MODERATE	missense_variant
1H_19604063	1H	19604063	A/A	A/A	A/A	G/G	G/G	G/G	G/G	HORVU.MOREX.r3.1HG0008390	MODERATE	missense_variant
1H_19606929	1H	19606929	G/G	G/G	G/G	G/G	A/A	G/G	A/A	HORVU.MOREX.r3.1HG0008400	MODERATE	missense_variant
1H_19819131	1H	19819131	C/C	C/C	C/C	C/C	A/A	C/C	A/A	HORVU.MOREX.r3.1HG0008440	LOW	synonymous_variant
1H_19821686	1H	19821686	C/C	C/C	C/C	C/C	T/T	C/C	T/T	HORVU.MOREX.r3.1HG0008440	MODIFIER	intron_variant
1H_19821949	1H	19821949	T/T	T/T	T/T	T/T	C/C	T/T	C/C	HORVU.MOREX.r3.1HG0008440	MODIFIER	intron_variant
1H_19821976	1H	19821976	C/C	C/C	C/C	C/C	T/T	C/C	T/T	HORVU.MOREX.r3.1HG0008440	MODIFIER	intron_variant
1H_19822260	1H	19822260	C/C	C/C	C/C	C/C	G/G	C/C	G/G	HORVU.MOREX.r3.1HG0008440	MODIFIER	intron_variant
1H_19822308	1H	19822308	A/A	A/A	A/A	A/A	C/C	A/A	C/C	HORVU.MOREX.r3.1HG0008440	MODIFIER	intron_variant
1H_19822666	1H	19822666	C/C	C/C	C/C	C/C	T/T	C/C	T/T	HORVU.MOREX.r3.1HG0008440	LOW	synonymous_variant
1H_19823596	1H	19823596	A/A	A/A	A/A	A/A	G/G	A/A	G/G	HORVU.MOREX.r3.1HG0008440	MODIFIER	intron_variant
1H_19823722	1H	19823722	C/C	C/C	C/C	C/C	T/T	C/C	T/T	HORVU.MOREX.r3.1HG0008440	MODIFIER	intron_variant
1H_19823809	1H	19823809	C/C	C/C	C/C	C/C	T/T	C/C	T/T	HORVU.MOREX.r3.1HG0008440	LOW	synonymous_variant
1H_19823824	1H	19823824	C/C	C/C	C/C	C/C	T/T	C/C	T/T	HORVU.MOREX.r3.1HG0008440	LOW	synonymous_variant
1H_19823932	1H	19823932	T/T	T/T	T/T	T/T	C/C	T/T	C/C	HORVU.MOREX.r3.1HG0008440	LOW	synonymous_variant
1H_19824041	1H	19824041	T/T	T/T	T/T	T/T	C/C	T/T	C/C	HORVU.MOREX.r3.1HG0008440	LOW	synonymous_variant
1H_19824380	1H	19824380	C/C	C/C	C/C	G/G	C/C	C/C	C/C	HORVU.MOREX.r3.1HG0008440	MODIFIER	3_prime_UTR_variant
1H_19833135	1H	19833135	G/G	G/G	G/G	G/G	C/C	G/G	C/C	HORVU.MOREX.r3.1HG0008450	LOW	synonymous_variant
1H_20122443	1H	20122443	G/G	G/G	G/G	G/G	A/A	G/G	A/A	HORVU.MOREX.r3.1HG0008510	LOW	synonymous_variant
1H_20122501	1H	20122501	G/G	G/G	G/G	G/G	C/C	G/G	C/C	HORVU.MOREX.r3.1HG0008510	MODERATE	missense_variant
1H_20122528	1H	20122528	T/T	T/T	T/T	G/G	G/G	G/G	G/G	HORVU.MOREX.r3.1HG0008510	MODERATE	missense_variant
1H_20122843	1H	20122843	T/T	T/T	T/T	T/T	A/A	T/T	A/A	HORVU.MOREX.r3.1HG0008510	MODERATE	missense_variant
1H_20125777	1H	20125777	G/G	G/G	G/G	G/G	A/A	G/G	A/A	HORVU.MOREX.r3.1HG0008510	MODIFIER	intron_variant
1H_20125778	1H	20125778	T/T	T/T	T/T	T/T	C/C	T/T	C/C	HORVU.MOREX.r3.1HG0008510	MODIFIER	intron_variant
1H_20126944	1H	20126944	A/A	A/A	A/A	A/A	C/C	A/A	C/C	HORVU.MOREX.r3.1HG0008510	MODIFIER	intron_variant
1H_20127742	1H	20127742	T/T	T/T	T/T	T/T	A/A	T/T	A/A	HORVU.MOREX.r3.1HG0008510	MODIFIER	3_prime_UTR_variant
1H_20127896	1H	20127896	G/G	G/G	G/G	G/G	A/A	G/G	A/A	HORVU.MOREX.r3.1HG0008510	MODIFIER	3_prime_UTR_variant
1H_2083384	1H	2083384	G/G	G/G	G/G	G/G	C/C	G/G	C/C	HORVU.MOREX.r3.1HG0000850	LOW	synonymous_variant
1H_2084777	1H	2084777	C/C	C/C	C/C	C/C	T/T	C/C	T/T	HORVU.MOREX.r3.1HG0000850	LOW	synonymous_variant
1H_2085494	1H	2085494	T/T	T/T	T/T	T/T	C/C	T/T	C/C	HORVU.MOREX.r3.1HG0000850	MODIFIER	intron_variant
1H_2085652	1H	2085652	T/T	T/T	T/T	T/T	C/C	T/T	C/C
1H_2085705	1H	2085705	C/C	C/C	C/C	C/C	T/T	C/C	T/T	HORVU.MOREX.r3.1HG0000850	LOW	synonymous_variant
1H_2086105	1H	2086105	G/G	G/G	G/G	G/G	T/T	G/G	T/T	HORVU.MOREX.r3.1HG0000850	LOW	synonymous_variant
1H_2086310	1H	2086310	T/T	T/T	T/T	T/T	C/C	T/T	C/C	HORVU.MOREX.r3.1HG0000850	MODIFIER	3_prime_UTR_variant
1H_2086525	1H	2086525	C/C	C/C	C/C	C/C	T/T	C/C	T/T	HORVU.MOREX.r3.1HG0000850	MODIFIER	3_prime_UTR_variant
1H_20940630	1H	20940630	./.	./.	./.	C/C	T/T	C/C	T/T	HORVU.MOREX.r3.1HG0008890	MODIFIER	5_prime_UTR_variant
1H_20985602	1H	20985602	A/A	A/A	A/A	T/T	T/T	T/T	T/T	HORVU.MOREX.r3.1HG0008900	LOW	synonymous_variant
1H_20985647	1H	20985647	G/G	G/G	G/G	T/T	T/T	T/T	T/T	HORVU.MOREX.r3.1HG0008900	LOW	synonymous_variant
1H_2105992	1H	2105992	C/C	C/C	C/C	C/C	A/A	C/C	A/A	HORVU.MOREX.r3.1HG0000880	MODIFIER	5_prime_UTR_variant
1H_2106169	1H	2106169	C/C	C/C	C/C	C/C	T/T	C/C	T/T	HORVU.MOREX.r3.1HG0000880	LOW	synonymous_variant
1H_2106199	1H	2106199	T/T	T/T	T/T	T/T	C/C	T/T	C/C	HORVU.MOREX.r3.1HG0000880	LOW	synonymous_variant
1H_216688219	1H	216688219	G/G	G/G	G/G	G/G	T/T	G/G	T/T	HORVU.MOREX.r3.1HG0036660	MODIFIER	intron_variant
1H_21743289	1H	21743289	A/A	A/A	A/A	./.	C/C	A/A	C/C	HORVU.MOREX.r3.1HG0009120	MODERATE	missense_variant
1H_22084423	1H	22084423	C/C	C/C	C/C	C/C	T/T	C/C	T/T	HORVU.MOREX.r3.1HG0009210	MODERATE	missense_variant
1H_22086010	1H	22086010	C/C	C/C	C/C	C/C	G/G	C/C	G/G	HORVU.MOREX.r3.1HG0009210	MODERATE	missense_variant
1H_22086140	1H	22086140	A/A	A/A	A/A	A/A	G/G	A/A	G/G	HORVU.MOREX.r3.1HG0009210	MODERATE	missense_variant
1H_22086717	1H	22086717	A/A	A/A	A/A	A/A	G/G	A/A	G/G	HORVU.MOREX.r3.1HG0009210	LOW	synonymous_variant
1H_22087080	1H	22087080	T/T	T/T	T/T	C/C	T/T	C/C	T/T	HORVU.MOREX.r3.1HG0009210	LOW	synonymous_variant
1H_22087136	1H	22087136	A/A	A/A	A/A	G/G	A/A	G/G	A/A	HORVU.MOREX.r3.1HG0009210	MODERATE	missense_variant
1H_22384820	1H	22384820	G/G	G/G	G/G	A/A	A/A	A/A	A/A	HORVU.MOREX.r3.1HG0009420	MODIFIER	intron_variant
1H_22385387	1H	22385387	T/T	T/T	T/T	C/C	C/C	C/C	C/C	HORVU.MOREX.r3.1HG0009420	MODIFIER	intron_variant
1H_22385754	1H	22385754	T/T	T/T	T/T	C/C	C/C	C/C	C/C	HORVU.MOREX.r3.1HG0009420	LOW	synonymous_variant
1H_22385802	1H	22385802	T/T	T/T	T/T	C/C	C/C	C/C	C/C	HORVU.MOREX.r3.1HG0009420	LOW	synonymous_variant
1H_22385803	1H	22385803	G/G	G/G	G/G	A/A	A/A	A/A	A/A	HORVU.MOREX.r3.1HG0009420	MODERATE	missense_variant
1H_22385907	1H	22385907	T/T	T/T	T/T	C/C	C/C	C/C	C/C	HORVU.MOREX.r3.1HG0009420	LOW	synonymous_variant
1H_22386080	1H	22386080	A/A	A/A	A/A	G/G	G/G	G/G	G/G	HORVU.MOREX.r3.1HG0009420	MODERATE	missense_variant
1H_22386088	1H	22386088	G/G	G/G	G/G	C/C	C/C	C/C	C/C	HORVU.MOREX.r3.1HG0009420	MODERATE	missense_variant
1H_22386270	1H	22386270	C/C	C/C	C/C	T/T	T/T	T/T	T/T	HORVU.MOREX.r3.1HG0009420	LOW	synonymous_variant
1H_22386303	1H	22386303	C/C	C/C	C/C	T/T	T/T	T/T	T/T	HORVU.MOREX.r3.1HG0009420	LOW	synonymous_variant
1H_22386306	1H	22386306	A/A	A/A	A/A	C/C	C/C	C/C	C/C	HORVU.MOREX.r3.1HG0009420	LOW	synonymous_variant
1H_22513979	1H	22513979	T/T	T/T	T/T	A/A	T/T	T/T	T/T	HORVU.MOREX.r3.1HG0009490	MODERATE	missense_variant
1H_2262809	1H	2262809	A/A	A/A	A/A	A/A	G/G	A/A	G/G	HORVU.MOREX.r3.1HG0000950	LOW	synonymous_variant
1H_2262830	1H	2262830	T/T	T/T	T/T	T/T	C/C	T/T	C/C	HORVU.MOREX.r3.1HG0000950	LOW	synonymous_variant
1H_2262876	1H	2262876	G/G	G/G	G/G	G/G	C/C	G/G	C/C	HORVU.MOREX.r3.1HG0000950	MODERATE	missense_variant
1H_2262941	1H	2262941	T/T	T/T	T/T	T/T	C/C	T/T	C/C	HORVU.MOREX.r3.1HG0000950	LOW	synonymous_variant
1H_2263160	1H	2263160	T/T	T/T	T/T	T/T	G/G	T/T	./.	HORVU.MOREX.r3.1HG0000950	MODERATE	missense_variant
1H_2263359	1H	2263359	T/T	T/T	T/T	T/T	C/C	T/T	C/C	HORVU.MOREX.r3.1HG0000950	MODERATE	missense_variant
1H_2263360	1H	2263360	C/C	C/C	C/C	C/C	G/G	C/C	G/G	HORVU.MOREX.r3.1HG0000950	MODERATE	missense_variant
1H_2263679	1H	2263679	G/G	G/G	G/G	G/G	A/A	G/G	A/A	HORVU.MOREX.r3.1HG0000950	LOW	synonymous_variant
1H_2263911	1H	2263911	C/C	C/C	C/C	C/C	T/T	C/C	T/T	HORVU.MOREX.r3.1HG0000950	MODERATE	missense_variant
1H_2263930	1H	2263930	A/A	A/A	A/A	A/A	G/G	A/A	G/G	HORVU.MOREX.r3.1HG0000950	LOW	synonymous_variant
1H_2264225	1H	2264225	A/A	A/A	A/A	A/A	G/G	A/A	G/G	HORVU.MOREX.r3.1HG0000950	MODERATE	missense_variant
1H_2264570	1H	2264570	G/G	G/G	G/G	G/G	C/C	G/G	C/C	HORVU.MOREX.r3.1HG0000950	LOW	synonymous_variant
1H_2264678	1H	2264678	C/C	C/C	C/C	C/C	T/T	C/C	./.	HORVU.MOREX.r3.1HG0000950	LOW	synonymous_variant
1H_2264892	1H	2264892	G/G	G/G	G/G	G/G	C/C	G/G	./.
1H_2264898	1H	2264898	G/G	G/G	G/G	G/G	A/A	G/G	./.	HORVU.MOREX.r3.1HG0000950	LOW	synonymous_variant
1H_2266254	1H	2266254	G/G	G/G	G/G	G/G	C/C	G/G	C/C	HORVU.MOREX.r3.1HG0000950	MODERATE	missense_variant
1H_2266255	1H	2266255	G/G	G/G	G/G	G/G	C/C	G/G	C/C	HORVU.MOREX.r3.1HG0000950	MODERATE	missense_variant
1H_2267826	1H	2267826	G/G	G/G	G/G	G/G	A/A	G/G	A/A	HORVU.MOREX.r3.1HG0000950	LOW	synonymous_variant
1H_2267842	1H	2267842	C/C	C/C	C/C	C/C	G/G	C/C	G/G	HORVU.MOREX.r3.1HG0000950	MODERATE	missense_variant
1H_2267940	1H	2267940	C/C	C/C	C/C	C/C	G/G	C/C	G/G	HORVU.MOREX.r3.1HG0000950	LOW	synonymous_variant
1H_2268134	1H	2268134	G/G	G/G	G/G	G/G	A/A	G/G	A/A	HORVU.MOREX.r3.1HG0000950	LOW	synonymous_variant
1H_226827810	1H	226827810	G/G	A/A	G/G	G/G	G/G	G/G	G/G	HORVU.MOREX.r3.1HG0037440	LOW	synonymous_variant
1H_22921042	1H	22921042	C/C	C/C	C/C	T/T	C/C	T/T	./.	HORVU.MOREX.r3.1HG0009860	MODERATE	missense_variant
1H_2301567	1H	2301567	A/A	A/A	A/A	A/A	C/C	A/A	C/C	HORVU.MOREX.r3.1HG0000990	LOW	synonymous_variant
1H_2301610	1H	2301610	G/G	G/G	G/G	G/G	A/A	G/G	A/A	HORVU.MOREX.r3.1HG0000990	MODERATE	missense_variant
1H_2302619	1H	2302619	A/A	A/A	A/A	A/A	C/C	A/A	C/C	HORVU.MOREX.r3.1HG0000990	MODERATE	missense_variant
1H_2303954	1H	2303954	A/A	A/A	A/A	A/A	G/G	A/A	G/G	HORVU.MOREX.r3.1HG0000990	MODERATE	missense_variant
1H_2304238	1H	2304238	G/G	G/G	G/G	G/G	./.	G/G	T/T	HORVU.MOREX.r3.1HG0000990	MODERATE	missense_variant
1H_23153738	1H	23153738	G/G	./.	G/G	C/C	G/G	C/C	G/G	HORVU.MOREX.r3.1HG0009930	MODERATE	missense_variant
1H_23464584	1H	23464584	G/G	G/G	G/G	G/G	T/T	G/G	T/T	HORVU.MOREX.r3.1HG0010020	MODERATE	missense_variant
1H_23464617	1H	23464617	C/C	C/C	C/C	C/C	T/T	C/C	T/T	HORVU.MOREX.r3.1HG0010020	LOW	synonymous_variant
1H_23464636	1H	23464636	A/A	A/A	A/A	A/A	G/G	A/A	G/G	HORVU.MOREX.r3.1HG0010020	MODERATE	missense_variant
1H_24140104	1H	24140104	G/G	G/G	G/G	G/G	C/C	G/G	C/C	HORVU.MOREX.r3.1HG0010330	LOW	synonymous_variant
1H_24140299	1H	24140299	C/C	C/C	C/C	T/T	T/T	T/T	T/T	HORVU.MOREX.r3.1HG0010330	LOW	synonymous_variant
1H_24140434	1H	24140434	C/C	C/C	C/C	C/C	A/A	C/C	A/A	HORVU.MOREX.r3.1HG0010330	LOW	synonymous_variant
1H_24140619	1H	24140619	./.	./.	./.	G/G	T/T	G/G	T/T	HORVU.MOREX.r3.1HG0010330	MODIFIER	3_prime_UTR_variant
1H_24140620	1H	24140620	./.	./.	./.	T/T	G/G	T/T	G/G	HORVU.MOREX.r3.1HG0010330	MODIFIER	3_prime_UTR_variant
1H_24313929	1H	24313929	G/G	G/G	G/G	G/G	A/A	G/G	A/A	HORVU.MOREX.r3.1HG0010450	LOW	synonymous_variant
1H_24635190	1H	24635190	T/T	T/T	T/T	T/T	C/C	T/T	C/C	HORVU.MOREX.r3.1HG0010470	MODIFIER	intron_variant
1H_24635206	1H	24635206	C/C	C/C	C/C	C/C	T/T	C/C	T/T	HORVU.MOREX.r3.1HG0010470	MODIFIER	intron_variant
1H_24636007	1H	24636007	T/T	T/T	T/T	T/T	C/C	T/T	C/C	HORVU.MOREX.r3.1HG0010470	LOW	synonymous_variant
1H_24636379	1H	24636379	T/T	T/T	T/T	T/T	C/C	T/T	C/C	HORVU.MOREX.r3.1HG0010470	LOW	synonymous_variant
1H_24636403	1H	24636403	T/T	T/T	T/T	T/T	A/A	T/T	A/A	HORVU.MOREX.r3.1HG0010470	LOW	synonymous_variant
1H_24636462	1H	24636462	G/G	G/G	G/G	G/G	C/C	G/G	C/C	HORVU.MOREX.r3.1HG0010470	MODIFIER	3_prime_UTR_variant
1H_24677565	1H	24677565	C/C	C/C	C/C	C/C	T/T	C/C	T/T
1H_24678356	1H	24678356	A/A	./.	./.	A/A	C/C	A/A	C/C	HORVU.MOREX.r3.1HG0010490	MODIFIER	intron_variant
1H_24678531	1H	24678531	G/G	G/G	G/G	G/G	A/A	G/G	A/A	HORVU.MOREX.r3.1HG0010490	MODIFIER	intron_variant
1H_24678602	1H	24678602	C/C	C/C	C/C	C/C	T/T	C/C	T/T	HORVU.MOREX.r3.1HG0010490	MODIFIER	intron_variant
1H_24678961	1H	24678961	T/T	T/T	T/T	T/T	C/C	T/T	C/C	HORVU.MOREX.r3.1HG0010490	MODIFIER	intron_variant
1H_24804632	1H	24804632	G/G	G/G	G/G	G/G	T/T	G/G	T/T	HORVU.MOREX.r3.1HG0010530	MODERATE	missense_variant
1H_24804862	1H	24804862	T/T	T/T	T/T	T/T	C/C	T/T	C/C	HORVU.MOREX.r3.1HG0010530	LOW	synonymous_variant
1H_24806464	1H	24806464	A/A	A/A	A/A	A/A	G/G	A/A	G/G	HORVU.MOREX.r3.1HG0010530	LOW	synonymous_variant
1H_24806500	1H	24806500	A/A	A/A	A/A	A/A	T/T	A/A	T/T	HORVU.MOREX.r3.1HG0010530	LOW	synonymous_variant
1H_24807359	1H	24807359	A/A	A/A	A/A	A/A	T/T	A/A	T/T	HORVU.MOREX.r3.1HG0010530	LOW	synonymous_variant
1H_24807369	1H	24807369	A/A	A/A	A/A	A/A	G/G	A/A	G/G	HORVU.MOREX.r3.1HG0010530	MODERATE	missense_variant
1H_24808442	1H	24808442	A/A	A/A	A/A	A/A	C/C	A/A	C/C	HORVU.MOREX.r3.1HG0010530	LOW	synonymous_variant
1H_24808929	1H	24808929	T/T	T/T	T/T	T/T	C/C	T/T	C/C	HORVU.MOREX.r3.1HG0010530	MODIFIER	3_prime_UTR_variant
1H_24808939	1H	24808939	C/C	C/C	C/C	C/C	T/T	C/C	T/T	HORVU.MOREX.r3.1HG0010530	MODIFIER	3_prime_UTR_variant
1H_24974813	1H	24974813	T/T	T/T	T/T	T/T	C/C	T/T	C/C	HORVU.MOREX.r3.1HG0010610	MODERATE	missense_variant
1H_24974910	1H	24974910	G/G	G/G	G/G	G/G	A/A	G/G	A/A	HORVU.MOREX.r3.1HG0010610	LOW	synonymous_variant
1H_24974943	1H	24974943	T/T	T/T	T/T	T/T	C/C	T/T	C/C	HORVU.MOREX.r3.1HG0010610	LOW	synonymous_variant
1H_24974961	1H	24974961	A/A	A/A	A/A	A/A	C/C	A/A	C/C	HORVU.MOREX.r3.1HG0010610	MODERATE	missense_variant
1H_24975129	1H	24975129	A/A	A/A	A/A	A/A	C/C	A/A	C/C	HORVU.MOREX.r3.1HG0010610	LOW	synonymous_variant
1H_24975325	1H	24975325	C/C	C/C	C/C	C/C	G/G	C/C	G/G	HORVU.MOREX.r3.1HG0010610	MODERATE	missense_variant
1H_24975675	1H	24975675	T/T	T/T	T/T	T/T	A/A	T/T	A/A	HORVU.MOREX.r3.1HG0010610	MODIFIER	3_prime_UTR_variant
1H_25066949	1H	25066949	T/T	T/T	T/T	T/T	G/G	T/T	G/G	HORVU.MOREX.r3.1HG0010640	LOW	synonymous_variant
1H_25067239	1H	25067239	T/T	T/T	T/T	T/T	C/C	T/T	C/C	HORVU.MOREX.r3.1HG0010640	MODIFIER	3_prime_UTR_variant
1H_25072244	1H	25072244	G/G	G/G	G/G	G/G	A/A	G/G	A/A	HORVU.MOREX.r3.1HG0010650	MODERATE	missense_variant
1H_25072276	1H	25072276	T/T	T/T	T/T	T/T	C/C	T/T	C/C	HORVU.MOREX.r3.1HG0010650	LOW	synonymous_variant
1H_25072283	1H	25072283	T/T	T/T	T/T	T/T	C/C	T/T	C/C	HORVU.MOREX.r3.1HG0010650	MODERATE	missense_variant
1H_25072512	1H	25072512	C/C	C/C	C/C	C/C	G/G	C/C	G/G	HORVU.MOREX.r3.1HG0010650	MODIFIER	3_prime_UTR_variant
1H_25072532	1H	25072532	G/G	G/G	G/G	G/G	T/T	G/G	T/T	HORVU.MOREX.r3.1HG0010650	MODIFIER	3_prime_UTR_variant
1H_25072693	1H	25072693	T/T	T/T	T/T	T/T	C/C	T/T	C/C	HORVU.MOREX.r3.1HG0010650	MODIFIER	3_prime_UTR_variant
1H_25072706	1H	25072706	C/C	C/C	C/C	C/C	A/A	C/C	A/A	HORVU.MOREX.r3.1HG0010650	MODIFIER	3_prime_UTR_variant
1H_25076690	1H	25076690	C/C	C/C	C/C	C/C	G/G	C/C	G/G	HORVU.MOREX.r3.1HG0010660	MODERATE	missense_variant
1H_25076700	1H	25076700	T/T	T/T	T/T	T/T	C/C	T/T	C/C	HORVU.MOREX.r3.1HG0010660	LOW	synonymous_variant
1H_25076710	1H	25076710	G/G	G/G	G/G	G/G	C/C	G/G	C/C	HORVU.MOREX.r3.1HG0010660	MODERATE	missense_variant
1H_25076742	1H	25076742	G/G	G/G	G/G	G/G	A/A	G/G	A/A	HORVU.MOREX.r3.1HG0010660	MODIFIER	intron_variant
1H_25077041	1H	25077041	T/T	T/T	T/T	T/T	C/C	T/T	C/C	HORVU.MOREX.r3.1HG0010660	MODIFIER	3_prime_UTR_variant
1H_25077087	1H	25077087	A/A	A/A	A/A	A/A	C/C	A/A	C/C	HORVU.MOREX.r3.1HG0010660	MODIFIER	3_prime_UTR_variant
1H_251166951	1H	251166951	C/C	C/C	C/C	C/C	T/T	C/C	C/C	HORVU.MOREX.r3.1HG0039860	MODERATE	missense_variant
1H_254363046	1H	254363046	C/C	C/C	C/C	C/C	T/T	C/C	C/C	HORVU.MOREX.r3.1HG0040220	LOW	synonymous_variant
1H_25581936	1H	25581936	C/C	C/C	C/C	C/C	G/G	C/C	G/G	HORVU.MOREX.r3.1HG0010800	LOW	synonymous_variant
1H_25696400	1H	25696400	G/G	G/G	G/G	C/C	C/C	C/C	C/C	HORVU.MOREX.r3.1HG0010890	MODIFIER	5_prime_UTR_variant
1H_25745106	1H	25745106	G/G	G/G	G/G	A/A	A/A	A/A	A/A	HORVU.MOREX.r3.1HG0010930	MODIFIER	5_prime_UTR_variant
1H_25745109	1H	25745109	G/G	G/G	G/G	A/A	A/A	A/A	A/A	HORVU.MOREX.r3.1HG0010930	MODIFIER	5_prime_UTR_variant
1H_2577193	1H	2577193	C/C	C/C	C/C	C/C	T/T	C/C	T/T	HORVU.MOREX.r3.1HG0001120	MODIFIER	3_prime_UTR_variant
1H_2577194	1H	2577194	T/T	T/T	T/T	T/T	C/C	T/T	C/C	HORVU.MOREX.r3.1HG0001120	MODIFIER	3_prime_UTR_variant
1H_2577401	1H	2577401	A/A	A/A	A/A	A/A	G/G	A/A	G/G	HORVU.MOREX.r3.1HG0001120	LOW	synonymous_variant
1H_2577774	1H	2577774	G/G	G/G	G/G	G/G	A/A	G/G	A/A	HORVU.MOREX.r3.1HG0001120	MODERATE	missense_variant
1H_2577803	1H	2577803	C/C	C/C	C/C	C/C	T/T	C/C	T/T	HORVU.MOREX.r3.1HG0001120	LOW	synonymous_variant
1H_2577987	1H	2577987	T/T	T/T	T/T	T/T	G/G	T/T	G/G	HORVU.MOREX.r3.1HG0001120	MODIFIER	intron_variant
1H_2579193	1H	2579193	G/G	G/G	G/G	G/G	T/T	G/G	T/T	HORVU.MOREX.r3.1HG0001120	MODIFIER	intron_variant
1H_2579305	1H	2579305	C/C	C/C	C/C	C/C	T/T	C/C	T/T	HORVU.MOREX.r3.1HG0001120	MODIFIER	intron_variant
1H_2580354	1H	2580354	C/C	C/C	C/C	C/C	G/G	C/C	G/G	HORVU.MOREX.r3.1HG0001120	MODIFIER	5_prime_UTR_variant
1H_2582630	1H	2582630	C/C	C/C	C/C	C/C	A/A	C/C	A/A	HORVU.MOREX.r3.1HG0001130	MODIFIER	3_prime_UTR_variant
1H_2582632	1H	2582632	C/C	C/C	C/C	C/C	T/T	C/C	T/T	HORVU.MOREX.r3.1HG0001130	MODIFIER	3_prime_UTR_variant
1H_2582708	1H	2582708	A/A	A/A	A/A	A/A	G/G	A/A	G/G	HORVU.MOREX.r3.1HG0001130	MODIFIER	3_prime_UTR_variant
1H_2582814	1H	2582814	A/A	A/A	A/A	A/A	G/G	A/A	G/G	HORVU.MOREX.r3.1HG0001130	MODIFIER	3_prime_UTR_variant
1H_2582919	1H	2582919	G/G	G/G	G/G	G/G	A/A	G/G	A/A	HORVU.MOREX.r3.1HG0001130	LOW	synonymous_variant
1H_2582922	1H	2582922	G/G	G/G	G/G	G/G	A/A	G/G	A/A	HORVU.MOREX.r3.1HG0001130	LOW	synonymous_variant
1H_2583102	1H	2583102	T/T	T/T	T/T	T/T	C/C	T/T	C/C	HORVU.MOREX.r3.1HG0001130	LOW	synonymous_variant
1H_2583351	1H	2583351	A/A	A/A	A/A	A/A	G/G	A/A	G/G	HORVU.MOREX.r3.1HG0001130	LOW	synonymous_variant
1H_2584043	1H	2584043	G/G	G/G	G/G	G/G	A/A	G/G	A/A	HORVU.MOREX.r3.1HG0001130	LOW	synonymous_variant
1H_2585573	1H	2585573	C/C	C/C	C/C	C/C	G/G	C/C	G/G	HORVU.MOREX.r3.1HG0001130	MODERATE	missense_variant
1H_2586108	1H	2586108	C/C	C/C	C/C	C/C	G/G	C/C	G/G	HORVU.MOREX.r3.1HG0001130	LOW	synonymous_variant
1H_2586482	1H	2586482	C/C	C/C	C/C	C/C	G/G	C/C	G/G	HORVU.MOREX.r3.1HG0001130	MODIFIER	5_prime_UTR_variant
1H_2586486	1H	2586486	A/A	A/A	A/A	A/A	G/G	A/A	G/G	HORVU.MOREX.r3.1HG0001130	MODIFIER	5_prime_UTR_variant
1H_2588641	1H	2588641	T/T	T/T	T/T	T/T	A/A	T/T	A/A	HORVU.MOREX.r3.1HG0001140	MODERATE	missense_variant
1H_2588790	1H	2588790	G/G	G/G	G/G	G/G	A/A	G/G	A/A	HORVU.MOREX.r3.1HG0001140	MODIFIER	intron_variant
1H_2589051	1H	2589051	T/T	T/T	T/T	T/T	C/C	T/T	C/C	HORVU.MOREX.r3.1HG0001140	MODIFIER	intron_variant
1H_2604656	1H	2604656	G/G	G/G	G/G	G/G	T/T	G/G	T/T	HORVU.MOREX.r3.1HG0001150	MODERATE	missense_variant
1H_2605007	1H	2605007	G/G	G/G	G/G	G/G	A/A	G/G	A/A	HORVU.MOREX.r3.1HG0001150	MODERATE	missense_variant
1H_2605050	1H	2605050	T/T	T/T	T/T	T/T	C/C	T/T	C/C	HORVU.MOREX.r3.1HG0001150	MODERATE	missense_variant
1H_2605126	1H	2605126	C/C	C/C	C/C	C/C	T/T	C/C	T/T	HORVU.MOREX.r3.1HG0001150	LOW	synonymous_variant
1H_26313526	1H	26313526	T/T	T/T	T/T	A/A	T/T	A/A	T/T	HORVU.MOREX.r3.1HG0011020	MODIFIER	intron_variant
1H_26313732	1H	26313732	T/T	T/T	T/T	C/C	T/T	C/C	T/T	HORVU.MOREX.r3.1HG0011020	LOW	synonymous_variant
1H_26920833	1H	26920833	A/A	A/A	A/A	G/G	A/A	G/G	A/A
1H_26922432	1H	26922432	A/A	A/A	A/A	C/C	A/A	C/C	A/A	HORVU.MOREX.r3.1HG0011190	MODIFIER	intron_variant
1H_27500273	1H	27500273	G/G	G/G	G/G	G/G	A/A	G/G	G/G	HORVU.MOREX.r3.1HG0011370	MODIFIER	intron_variant
1H_27507008	1H	27507008	G/G	G/G	G/G	G/G	A/A	G/G	G/G	HORVU.MOREX.r3.1HG0011380	MODERATE	missense_variant
1H_293719139	1H	293719139	G/G	G/G	G/G	G/G	A/A	G/G	G/G	HORVU.MOREX.r3.1HG0044770	MODIFIER	3_prime_UTR_variant
1H_29888145	1H	29888145	G/G	G/G	G/G	G/G	C/C	G/G	C/C	HORVU.MOREX.r3.1HG0012250	MODERATE	missense_variant
1H_300593902	1H	300593902	G/G	G/G	G/G	G/G	A/A	G/G	G/G	HORVU.MOREX.r3.1HG0045890	MODERATE	missense_variant
1H_30267184	1H	30267184	A/A	A/A	A/A	A/A	G/G	A/A	G/G	HORVU.MOREX.r3.1HG0012330	MODIFIER	3_prime_UTR_variant
1H_308684686	1H	308684686	G/G	G/G	G/G	G/G	A/A	G/G	G/G	HORVU.MOREX.r3.1HG0047080	MODERATE	missense_variant
1H_312151234	1H	312151234	G/G	G/G	G/G	G/G	A/A	G/G	G/G	HORVU.MOREX.r3.1HG0047660	MODERATE	missense_variant
1H_32224345	1H	32224345	G/G	G/G	G/G	G/G	A/A	G/G	G/G	HORVU.MOREX.r3.1HG0013020	MODERATE	missense_variant
1H_32224734	1H	32224734	G/G	G/G	G/G	G/G	A/A	G/G	A/A	HORVU.MOREX.r3.1HG0013020	MODERATE	missense_variant
1H_32373866	1H	32373866	G/G	G/G	G/G	G/G	A/A	G/G	A/A	HORVU.MOREX.r3.1HG0013050	MODERATE	missense_variant
1H_32374031	1H	32374031	C/C	C/C	C/C	C/C	T/T	C/C	T/T	HORVU.MOREX.r3.1HG0013050	MODIFIER	intron_variant
1H_32374242	1H	32374242	G/G	G/G	G/G	G/G	A/A	G/G	A/A	HORVU.MOREX.r3.1HG0013050	MODIFIER	intron_variant
1H_32374735	1H	32374735	T/T	T/T	T/T	T/T	C/C	T/T	C/C	HORVU.MOREX.r3.1HG0013050	MODERATE	missense_variant
1H_32376010	1H	32376010	A/A	A/A	A/A	A/A	G/G	A/A	G/G	HORVU.MOREX.r3.1HG0013050	LOW	synonymous_variant
1H_32376165	1H	32376165	G/G	G/G	G/G	G/G	A/A	G/G	G/G	HORVU.MOREX.r3.1HG0013050	MODERATE	missense_variant
1H_32536153	1H	32536153	C/C	C/C	C/C	C/C	G/G	C/C	G/G	HORVU.MOREX.r3.1HG0013180	LOW	synonymous_variant
1H_32536154	1H	32536154	G/G	G/G	G/G	G/G	C/C	G/G	C/C	HORVU.MOREX.r3.1HG0013180	MODERATE	missense_variant
1H_32550050	1H	32550050	T/T	T/T	T/T	T/T	C/C	T/T	C/C	HORVU.MOREX.r3.1HG0013220	LOW	synonymous_variant
1H_32550248	1H	32550248	A/A	A/A	A/A	A/A	T/T	A/A	T/T	HORVU.MOREX.r3.1HG0013220	MODIFIER	intron_variant
1H_32550349	1H	32550349	G/G	G/G	G/G	G/G	C/C	G/G	C/C	HORVU.MOREX.r3.1HG0013220	MODIFIER	intron_variant
1H_32550816	1H	32550816	T/T	T/T	T/T	T/T	G/G	T/T	G/G	HORVU.MOREX.r3.1HG0013220	MODIFIER	intron_variant
1H_32551082	1H	32551082	A/A	A/A	A/A	A/A	T/T	A/A	T/T	HORVU.MOREX.r3.1HG0013220	MODIFIER	intron_variant
1H_32551532	1H	32551532	C/C	C/C	C/C	C/C	G/G	C/C	G/G	HORVU.MOREX.r3.1HG0013220	MODIFIER	intron_variant
1H_32552220	1H	32552220	G/G	G/G	G/G	G/G	A/A	G/G	A/A	HORVU.MOREX.r3.1HG0013220	MODIFIER	intron_variant
1H_32552409	1H	32552409	C/C	C/C	C/C	C/C	G/G	C/C	G/G	HORVU.MOREX.r3.1HG0013220	MODERATE	missense_variant
1H_325751797	1H	325751797	G/G	G/G	G/G	G/G	A/A	G/G	G/G	HORVU.MOREX.r3.1HG0049220	MODIFIER	intron_variant
1H_32858778	1H	32858778	C/C	C/C	C/C	C/C	./.	C/C	T/T	HORVU.MOREX.r3.1HG0013280	LOW	synonymous_variant
1H_32859123	1H	32859123	C/C	C/C	C/C	C/C	./.	C/C	A/A	HORVU.MOREX.r3.1HG0013280	LOW	synonymous_variant
1H_32859252	1H	32859252	C/C	C/C	C/C	C/C	G/G	C/C	G/G	HORVU.MOREX.r3.1HG0013280	LOW	synonymous_variant
1H_328638381	1H	328638381	A/A	A/A	A/A	A/A	G/G	A/A	G/G	HORVU.MOREX.r3.1HG0049450	LOW	synonymous_variant
1H_328638481	1H	328638481	A/A	A/A	A/A	A/A	G/G	A/A	G/G	HORVU.MOREX.r3.1HG0049450	MODIFIER	3_prime_UTR_variant
1H_328638531	1H	328638531	A/A	A/A	A/A	A/A	G/G	A/A	G/G	HORVU.MOREX.r3.1HG0049450	MODIFIER	3_prime_UTR_variant
1H_328638667	1H	328638667	C/C	C/C	C/C	C/C	G/G	C/C	G/G	HORVU.MOREX.r3.1HG0049450	MODIFIER	3_prime_UTR_variant
1H_328639747	1H	328639747	T/T	T/T	T/T	T/T	C/C	T/T	C/C	HORVU.MOREX.r3.1HG0049460	MODIFIER	3_prime_UTR_variant
1H_328639944	1H	328639944	T/T	T/T	T/T	T/T	C/C	T/T	C/C	HORVU.MOREX.r3.1HG0049460	MODERATE	missense_variant
1H_328640314	1H	328640314	G/G	G/G	G/G	G/G	A/A	G/G	A/A	HORVU.MOREX.r3.1HG0049460	LOW	synonymous_variant
1H_328640350	1H	328640350	T/T	T/T	T/T	T/T	C/C	T/T	C/C	HORVU.MOREX.r3.1HG0049460	LOW	synonymous_variant
1H_328640365	1H	328640365	G/G	G/G	G/G	G/G	A/A	G/G	A/A	HORVU.MOREX.r3.1HG0049460	LOW	synonymous_variant
1H_328640430	1H	328640430	A/A	A/A	A/A	A/A	./.	A/A	T/T	HORVU.MOREX.r3.1HG0049460	MODIFIER	intron_variant
1H_328640439	1H	328640439	A/A	A/A	A/A	A/A	./.	A/A	G/G	HORVU.MOREX.r3.1HG0049460	MODIFIER	intron_variant
1H_328640500	1H	328640500	T/T	T/T	T/T	T/T	C/C	T/T	C/C	HORVU.MOREX.r3.1HG0049460	MODIFIER	intron_variant
1H_328640960	1H	328640960	A/A	A/A	A/A	A/A	T/T	A/A	T/T	HORVU.MOREX.r3.1HG0049460	MODERATE	missense_variant
1H_328641265	1H	328641265	A/A	A/A	A/A	A/A	C/C	A/A	C/C	HORVU.MOREX.r3.1HG0049460	MODIFIER	intron_variant
1H_328641755	1H	328641755	C/C	C/C	C/C	C/C	A/A	C/C	A/A	HORVU.MOREX.r3.1HG0049460	MODERATE	missense_variant
1H_328641757	1H	328641757	T/T	T/T	T/T	T/T	G/G	T/T	G/G	HORVU.MOREX.r3.1HG0049460	MODERATE	missense_variant
1H_328641938	1H	328641938	A/A	A/A	A/A	A/A	T/T	A/A	T/T	HORVU.MOREX.r3.1HG0049460	LOW	synonymous_variant
1H_328642774	1H	328642774	G/G	G/G	G/G	G/G	T/T	G/G	T/T	HORVU.MOREX.r3.1HG0049460	MODERATE	missense_variant
1H_328643588	1H	328643588	C/C	C/C	C/C	C/C	T/T	C/C	T/T	HORVU.MOREX.r3.1HG0049460	MODERATE	missense_variant
1H_328644543	1H	328644543	T/T	T/T	T/T	T/T	C/C	T/T	C/C	HORVU.MOREX.r3.1HG0049460	MODERATE	missense_variant
1H_328644740	1H	328644740	C/C	C/C	C/C	C/C	T/T	C/C	T/T	HORVU.MOREX.r3.1HG0049460	LOW	synonymous_variant
1H_328644956	1H	328644956	G/G	G/G	G/G	G/G	A/A	G/G	A/A	HORVU.MOREX.r3.1HG0049460	LOW	synonymous_variant
1H_328645735	1H	328645735	A/A	A/A	A/A	A/A	G/G	A/A	G/G	HORVU.MOREX.r3.1HG0049460	MODERATE	missense_variant
1H_328645870	1H	328645870	C/C	C/C	C/C	C/C	T/T	C/C	T/T	HORVU.MOREX.r3.1HG0049460	MODERATE	missense_variant
1H_328646022	1H	328646022	G/G	G/G	G/G	G/G	A/A	G/G	A/A	HORVU.MOREX.r3.1HG0049460	MODIFIER	5_prime_UTR_variant
1H_328796011	1H	328796011	T/T	T/T	T/T	T/T	C/C	T/T	C/C	HORVU.MOREX.r3.1HG0049480	MODIFIER	5_prime_UTR_variant
1H_328797104	1H	328797104	G/G	G/G	G/G	G/G	C/C	G/G	C/C	HORVU.MOREX.r3.1HG0049480	LOW	synonymous_variant
1H_328797493	1H	328797493	T/T	T/T	T/T	T/T	C/C	T/T	C/C	HORVU.MOREX.r3.1HG0049480	MODIFIER	3_prime_UTR_variant
1H_328797512	1H	328797512	./.	G/G	G/G	G/G	A/A	./.	A/A	HORVU.MOREX.r3.1HG0049480	MODIFIER	3_prime_UTR_variant
1H_329640628	1H	329640628	C/C	C/C	C/C	C/C	T/T	C/C	T/T	HORVU.MOREX.r3.1HG0049580	MODIFIER	5_prime_UTR_variant
1H_329640849	1H	329640849	T/T	T/T	T/T	T/T	C/C	T/T	C/C	HORVU.MOREX.r3.1HG0049580	MODERATE	missense_variant
1H_329640898	1H	329640898	A/A	A/A	A/A	A/A	G/G	A/A	G/G	HORVU.MOREX.r3.1HG0049580	LOW	synonymous_variant
1H_329643323	1H	329643323	A/A	A/A	A/A	A/A	G/G	A/A	G/G	HORVU.MOREX.r3.1HG0049580	MODIFIER	intron_variant
1H_329643492	1H	329643492	G/G	G/G	G/G	G/G	A/A	G/G	A/A	HORVU.MOREX.r3.1HG0049580	MODIFIER	intron_variant
1H_329643680	1H	329643680	C/C	C/C	C/C	C/C	A/A	C/C	A/A	HORVU.MOREX.r3.1HG0049580	MODIFIER	intron_variant
1H_329644936	1H	329644936	G/G	G/G	G/G	G/G	A/A	G/G	A/A	HORVU.MOREX.r3.1HG0049580	MODIFIER	intron_variant
1H_329645999	1H	329645999	T/T	T/T	T/T	T/T	C/C	T/T	C/C	HORVU.MOREX.r3.1HG0049580	LOW	synonymous_variant
1H_329646041	1H	329646041	G/G	G/G	G/G	G/G	A/A	G/G	A/A	HORVU.MOREX.r3.1HG0049580	LOW	synonymous_variant
1H_329646080	1H	329646080	T/T	T/T	T/T	T/T	C/C	T/T	C/C	HORVU.MOREX.r3.1HG0049580	LOW	synonymous_variant
1H_329646359	1H	329646359	C/C	C/C	C/C	C/C	T/T	C/C	T/T	HORVU.MOREX.r3.1HG0049580	LOW	synonymous_variant
1H_329646417	1H	329646417	C/C	C/C	C/C	C/C	T/T	C/C	T/T	HORVU.MOREX.r3.1HG0049580	MODIFIER	intron_variant
1H_329646663	1H	329646663	A/A	A/A	A/A	A/A	G/G	A/A	G/G	HORVU.MOREX.r3.1HG0049580	LOW	synonymous_variant
1H_329646692	1H	329646692	G/G	G/G	G/G	G/G	A/A	G/G	A/A	HORVU.MOREX.r3.1HG0049580	MODIFIER	3_prime_UTR_variant
1H_329646707	1H	329646707	G/G	G/G	G/G	G/G	A/A	G/G	A/A	HORVU.MOREX.r3.1HG0049580	MODIFIER	3_prime_UTR_variant
1H_329646731	1H	329646731	A/A	A/A	A/A	A/A	G/G	A/A	G/G	HORVU.MOREX.r3.1HG0049580	MODIFIER	3_prime_UTR_variant
1H_32991702	1H	32991702	C/C	C/C	C/C	C/C	T/T	C/C	T/T	HORVU.MOREX.r3.1HG0013300	LOW	synonymous_variant
1H_32991705	1H	32991705	C/C	C/C	C/C	C/C	G/G	C/C	G/G	HORVU.MOREX.r3.1HG0013300	LOW	synonymous_variant
1H_32996661	1H	32996661	T/T	T/T	T/T	T/T	A/A	T/T	A/A	HORVU.MOREX.r3.1HG0013300	MODIFIER	intron_variant
1H_32997037	1H	32997037	C/C	C/C	C/C	C/C	T/T	C/C	T/T	HORVU.MOREX.r3.1HG0013300	MODIFIER	intron_variant
1H_33000499	1H	33000499	C/C	C/C	C/C	C/C	T/T	C/C	T/T	HORVU.MOREX.r3.1HG0013300	MODIFIER	intron_variant
1H_33000901	1H	33000901	G/G	G/G	G/G	G/G	A/A	G/G	A/A	HORVU.MOREX.r3.1HG0013300	MODIFIER	intron_variant
1H_33001234	1H	33001234	A/A	A/A	A/A	A/A	G/G	A/A	G/G	HORVU.MOREX.r3.1HG0013300	MODIFIER	intron_variant
1H_330082446	1H	330082446	C/C	C/C	C/C	C/C	G/G	C/C	G/G	HORVU.MOREX.r3.1HG0049600	LOW	synonymous_variant
1H_330093036	1H	330093036	T/T	T/T	T/T	T/T	A/A	T/T	A/A	HORVU.MOREX.r3.1HG0049600	MODERATE	missense_variant
1H_330102972	1H	330102972	G/G	G/G	G/G	G/G	A/A	G/G	A/A	HORVU.MOREX.r3.1HG0049600	MODERATE	missense_variant
1H_330104223	1H	330104223	C/C	C/C	C/C	C/C	T/T	C/C	T/T	HORVU.MOREX.r3.1HG0049600	LOW	synonymous_variant
1H_330388418	1H	330388418	A/A	A/A	A/A	A/A	G/G	A/A	G/G	HORVU.MOREX.r3.1HG0049610	LOW	synonymous_variant
1H_330388629	1H	330388629	A/A	A/A	A/A	A/A	G/G	A/A	G/G	HORVU.MOREX.r3.1HG0049610	LOW	synonymous_variant
1H_330390309	1H	330390309	T/T	T/T	T/T	T/T	C/C	T/T	C/C	HORVU.MOREX.r3.1HG0049610	MODIFIER	intron_variant
1H_330390443	1H	330390443	C/C	C/C	C/C	C/C	T/T	C/C	T/T	HORVU.MOREX.r3.1HG0049610	MODIFIER	intron_variant
1H_330390943	1H	330390943	A/A	A/A	A/A	A/A	G/G	A/A	G/G	HORVU.MOREX.r3.1HG0049610	LOW	synonymous_variant
1H_330391776	1H	330391776	A/A	A/A	A/A	A/A	C/C	A/A	C/C	HORVU.MOREX.r3.1HG0049610	MODERATE	missense_variant
1H_330392960	1H	330392960	C/C	C/C	C/C	C/C	T/T	C/C	T/T	HORVU.MOREX.r3.1HG0049620	LOW	synonymous_variant
1H_330393924	1H	330393924	C/C	C/C	C/C	C/C	T/T	C/C	T/T	HORVU.MOREX.r3.1HG0049620	MODIFIER	intron_variant
1H_330394859	1H	330394859	A/A	A/A	A/A	A/A	G/G	A/A	G/G	HORVU.MOREX.r3.1HG0049620	MODIFIER	intron_variant
1H_330395029	1H	330395029	T/T	T/T	T/T	T/T	C/C	T/T	C/C	HORVU.MOREX.r3.1HG0049620	MODIFIER	intron_variant
1H_330395355	1H	330395355	C/C	C/C	C/C	C/C	T/T	C/C	T/T	HORVU.MOREX.r3.1HG0049620	MODIFIER	intron_variant
1H_330395900	1H	330395900	A/A	A/A	A/A	A/A	G/G	A/A	G/G	HORVU.MOREX.r3.1HG0049620	MODIFIER	intron_variant
1H_330397034	1H	330397034	A/A	A/A	A/A	A/A	G/G	A/A	G/G	HORVU.MOREX.r3.1HG0049620	LOW	synonymous_variant
1H_331417350	1H	331417350	T/T	T/T	T/T	T/T	A/A	T/T	A/A	HORVU.MOREX.r3.1HG0049700	LOW	synonymous_variant
1H_331504053	1H	331504053	C/C	C/C	C/C	C/C	T/T	C/C	T/T	HORVU.MOREX.r3.1HG0049760	MODIFIER	3_prime_UTR_variant
1H_331506272	1H	331506272	C/C	C/C	C/C	C/C	A/A	C/C	A/A	HORVU.MOREX.r3.1HG0049760	MODIFIER	intron_variant
1H_331507115	1H	331507115	A/A	A/A	A/A	A/A	G/G	A/A	G/G	HORVU.MOREX.r3.1HG0049760	LOW	synonymous_variant
1H_331509236	1H	331509236	A/A	A/A	A/A	A/A	G/G	A/A	G/G	HORVU.MOREX.r3.1HG0049770	MODIFIER	intron_variant
1H_331510082	1H	331510082	A/A	A/A	A/A	A/A	G/G	A/A	G/G	HORVU.MOREX.r3.1HG0049770	MODIFIER	intron_variant
1H_331852814	1H	331852814	C/C	C/C	C/C	C/C	G/G	C/C	G/G	HORVU.MOREX.r3.1HG0049840	MODERATE	missense_variant
1H_331852851	1H	331852851	T/T	T/T	T/T	T/T	C/C	T/T	C/C	HORVU.MOREX.r3.1HG0049840	LOW	synonymous_variant
1H_331856182	1H	331856182	G/G	G/G	G/G	G/G	C/C	G/G	C/C	HORVU.MOREX.r3.1HG0049840	MODERATE	missense_variant
1H_331856617	1H	331856617	A/A	A/A	A/A	A/A	G/G	A/A	G/G	HORVU.MOREX.r3.1HG0049840	LOW	synonymous_variant
1H_331856716	1H	331856716	C/C	C/C	C/C	C/C	T/T	C/C	T/T	HORVU.MOREX.r3.1HG0049840	LOW	synonymous_variant
1H_332088508	1H	332088508	C/C	C/C	C/C	C/C	A/A	C/C	A/A	HORVU.MOREX.r3.1HG0049870	MODERATE	missense_variant
1H_332377131	1H	332377131	T/T	T/T	T/T	T/T	C/C	T/T	C/C	HORVU.MOREX.r3.1HG0049910	MODIFIER	5_prime_UTR_variant
1H_332377283	1H	332377283	G/G	G/G	G/G	G/G	A/A	G/G	A/A	HORVU.MOREX.r3.1HG0049910	MODIFIER	5_prime_UTR_variant
1H_332377292	1H	332377292	A/A	A/A	A/A	A/A	C/C	A/A	C/C	HORVU.MOREX.r3.1HG0049910	MODIFIER	5_prime_UTR_variant
1H_332377311	1H	332377311	G/G	G/G	G/G	G/G	C/C	G/G	C/C	HORVU.MOREX.r3.1HG0049910	MODIFIER	5_prime_UTR_variant
1H_332377352	1H	332377352	G/G	G/G	G/G	G/G	C/C	G/G	C/C	HORVU.MOREX.r3.1HG0049910	MODERATE	missense_variant
1H_332377843	1H	332377843	C/C	C/C	C/C	C/C	G/G	C/C	G/G	HORVU.MOREX.r3.1HG0049910	MODIFIER	3_prime_UTR_variant
1H_332377870	1H	332377870	T/T	T/T	T/T	T/T	C/C	T/T	C/C	HORVU.MOREX.r3.1HG0049910	MODIFIER	3_prime_UTR_variant
1H_332528424	1H	332528424	C/C	C/C	C/C	C/C	T/T	C/C	T/T	HORVU.MOREX.r3.1HG0049920	LOW	synonymous_variant
1H_332528469	1H	332528469	T/T	T/T	T/T	T/T	C/C	T/T	C/C	HORVU.MOREX.r3.1HG0049920	LOW	synonymous_variant
1H_332531043	1H	332531043	C/C	C/C	C/C	C/C	T/T	C/C	T/T	HORVU.MOREX.r3.1HG0049930	LOW	synonymous_variant
1H_332531054	1H	332531054	G/G	G/G	G/G	G/G	C/C	G/G	C/C	HORVU.MOREX.r3.1HG0049930	MODERATE	missense_variant
1H_332531208	1H	332531208	T/T	T/T	T/T	T/T	C/C	T/T	C/C	HORVU.MOREX.r3.1HG0049930	LOW	synonymous_variant
1H_332531443	1H	332531443	G/G	G/G	G/G	G/G	A/A	G/G	A/A	HORVU.MOREX.r3.1HG0049930	MODERATE	missense_variant
1H_332531506	1H	332531506	G/G	G/G	G/G	G/G	A/A	G/G	A/A	HORVU.MOREX.r3.1HG0049930	MODERATE	missense_variant
1H_332790221	1H	332790221	C/C	C/C	C/C	C/C	G/G	C/C	G/G	HORVU.MOREX.r3.1HG0049980	MODIFIER	3_prime_UTR_variant
1H_332790488	1H	332790488	T/T	T/T	T/T	T/T	C/C	T/T	C/C	HORVU.MOREX.r3.1HG0049980	MODIFIER	intron_variant
1H_332791828	1H	332791828	A/A	A/A	A/A	A/A	C/C	A/A	C/C	HORVU.MOREX.r3.1HG0049980	LOW	synonymous_variant
1H_333166698	1H	333166698	G/G	G/G	G/G	G/G	C/C	G/G	C/C	HORVU.MOREX.r3.1HG0049990	LOW	synonymous_variant
1H_333655940	1H	333655940	G/G	G/G	G/G	G/G	A/A	G/G	A/A	HORVU.MOREX.r3.1HG0050070	LOW	synonymous_variant
1H_333656057	1H	333656057	G/G	G/G	G/G	G/G	C/C	G/G	C/C	HORVU.MOREX.r3.1HG0050070	MODERATE	missense_variant
1H_333656075	1H	333656075	A/A	A/A	A/A	A/A	G/G	A/A	G/G	HORVU.MOREX.r3.1HG0050070	LOW	synonymous_variant
1H_333656142	1H	333656142	A/A	A/A	A/A	A/A	G/G	A/A	G/G	HORVU.MOREX.r3.1HG0050070	MODERATE	missense_variant
1H_333656162	1H	333656162	C/C	C/C	C/C	C/C	G/G	C/C	G/G	HORVU.MOREX.r3.1HG0050070	LOW	synonymous_variant
1H_333656261	1H	333656261	G/G	./.	G/G	G/G	T/T	./.	T/T	HORVU.MOREX.r3.1HG0050070	MODIFIER	3_prime_UTR_variant
1H_333656298	1H	333656298	./.	./.	C/C	C/C	T/T	C/C	T/T	HORVU.MOREX.r3.1HG0050070	MODIFIER	3_prime_UTR_variant
1H_333656393	1H	333656393	C/C	C/C	./.	C/C	T/T	C/C	T/T	HORVU.MOREX.r3.1HG0050070	MODIFIER	3_prime_UTR_variant
1H_333664591	1H	333664591	G/G	G/G	G/G	G/G	A/A	G/G	A/A	HORVU.MOREX.r3.1HG0050080	MODERATE	missense_variant
1H_333665215	1H	333665215	G/G	G/G	G/G	G/G	A/A	G/G	A/A	HORVU.MOREX.r3.1HG0050080	LOW	synonymous_variant
1H_333666386	1H	333666386	A/A	A/A	A/A	A/A	G/G	A/A	G/G	HORVU.MOREX.r3.1HG0050090	MODIFIER	3_prime_UTR_variant
1H_333667608	1H	333667608	G/G	G/G	G/G	G/G	A/A	G/G	A/A	HORVU.MOREX.r3.1HG0050090	MODIFIER	3_prime_UTR_variant
1H_333668366	1H	333668366	T/T	T/T	T/T	T/T	A/A	T/T	A/A	HORVU.MOREX.r3.1HG0050090	MODIFIER	5_prime_UTR_variant
1H_333668961	1H	333668961	G/G	G/G	G/G	G/G	A/A	G/G	A/A	HORVU.MOREX.r3.1HG0050090	MODIFIER	5_prime_UTR_variant
1H_333669011	1H	333669011	G/G	G/G	G/G	G/G	C/C	G/G	C/C	HORVU.MOREX.r3.1HG0050090	MODIFIER	5_prime_UTR_variant
1H_333893543	1H	333893543	T/T	T/T	T/T	T/T	C/C	T/T	C/C	HORVU.MOREX.r3.1HG0050110	MODERATE	missense_variant
1H_333894576	1H	333894576	A/A	A/A	A/A	A/A	G/G	A/A	G/G	HORVU.MOREX.r3.1HG0050110	MODIFIER	intron_variant
1H_333894608	1H	333894608	C/C	C/C	C/C	C/C	G/G	C/C	G/G	HORVU.MOREX.r3.1HG0050110	MODIFIER	intron_variant
1H_333895962	1H	333895962	A/A	A/A	A/A	A/A	G/G	A/A	G/G	HORVU.MOREX.r3.1HG0050110	MODIFIER	intron_variant
1H_333896474	1H	333896474	G/G	G/G	G/G	G/G	T/T	G/G	T/T	HORVU.MOREX.r3.1HG0050110	MODIFIER	intron_variant
1H_333897068	1H	333897068	T/T	T/T	T/T	T/T	C/C	T/T	C/C	HORVU.MOREX.r3.1HG0050110	MODIFIER	intron_variant
1H_333897146	1H	333897146	A/A	A/A	A/A	A/A	G/G	A/A	G/G	HORVU.MOREX.r3.1HG0050110	MODIFIER	intron_variant
1H_333897792	1H	333897792	G/G	G/G	G/G	G/G	A/A	G/G	A/A	HORVU.MOREX.r3.1HG0050110	MODIFIER	intron_variant
1H_333898207	1H	333898207	C/C	C/C	C/C	C/C	T/T	C/C	T/T	HORVU.MOREX.r3.1HG0050110	MODIFIER	intron_variant
1H_333898235	1H	333898235	A/A	A/A	A/A	A/A	G/G	A/A	G/G	HORVU.MOREX.r3.1HG0050110	MODIFIER	intron_variant
1H_333898417	1H	333898417	G/G	G/G	G/G	G/G	A/A	G/G	A/A	HORVU.MOREX.r3.1HG0050110	MODIFIER	intron_variant
1H_333898622	1H	333898622	A/A	A/A	A/A	A/A	G/G	A/A	G/G	HORVU.MOREX.r3.1HG0050110	MODIFIER	intron_variant
1H_333898894	1H	333898894	G/G	G/G	G/G	G/G	A/A	G/G	A/A	HORVU.MOREX.r3.1HG0050110	MODIFIER	intron_variant
1H_333900753	1H	333900753	C/C	C/C	C/C	C/C	T/T	C/C	T/T	HORVU.MOREX.r3.1HG0050110	MODIFIER	intron_variant
1H_333901210	1H	333901210	T/T	T/T	T/T	T/T	C/C	T/T	C/C	HORVU.MOREX.r3.1HG0050110	MODIFIER	intron_variant
1H_333902036	1H	333902036	C/C	C/C	C/C	C/C	T/T	C/C	T/T	HORVU.MOREX.r3.1HG0050110	LOW	synonymous_variant
1H_333903387	1H	333903387	A/A	A/A	A/A	A/A	C/C	A/A	C/C	HORVU.MOREX.r3.1HG0050110	LOW	synonymous_variant
1H_333910988	1H	333910988	C/C	C/C	C/C	C/C	T/T	C/C	T/T	HORVU.MOREX.r3.1HG0050110	LOW	synonymous_variant
1H_333911006	1H	333911006	G/G	G/G	G/G	G/G	C/C	G/G	C/C	HORVU.MOREX.r3.1HG0050110	MODERATE	missense_variant
1H_334243846	1H	334243846	C/C	C/C	C/C	C/C	T/T	C/C	T/T	HORVU.MOREX.r3.1HG0050140	LOW	synonymous_variant
1H_334250088	1H	334250088	C/C	C/C	C/C	C/C	T/T	C/C	T/T	HORVU.MOREX.r3.1HG0050150	MODIFIER	intron_variant
1H_334250205	1H	334250205	G/G	G/G	G/G	G/G	A/A	G/G	A/A	HORVU.MOREX.r3.1HG0050150	MODIFIER	intron_variant
1H_334250261	1H	334250261	A/A	A/A	A/A	A/A	G/G	A/A	G/G	HORVU.MOREX.r3.1HG0050150	MODIFIER	intron_variant
1H_334250628	1H	334250628	T/T	T/T	T/T	T/T	C/C	T/T	C/C	HORVU.MOREX.r3.1HG0050150	MODIFIER	intron_variant
1H_334251736	1H	334251736	G/G	G/G	G/G	G/G	A/A	G/G	A/A	HORVU.MOREX.r3.1HG0050160	MODIFIER	5_prime_UTR_variant
1H_334251887	1H	334251887	G/G	G/G	G/G	G/G	A/A	G/G	A/A	HORVU.MOREX.r3.1HG0050160	MODERATE	missense_variant
1H_334255531	1H	334255531	C/C	C/C	C/C	C/C	T/T	C/C	T/T	HORVU.MOREX.r3.1HG0050160	LOW	synonymous_variant
1H_334256369	1H	334256369	G/G	G/G	G/G	G/G	A/A	G/G	A/A	HORVU.MOREX.r3.1HG0050160	LOW	synonymous_variant
1H_334257551	1H	334257551	C/C	C/C	C/C	C/C	T/T	C/C	T/T	HORVU.MOREX.r3.1HG0050160	MODERATE	missense_variant
1H_334258729	1H	334258729	T/T	T/T	T/T	T/T	C/C	T/T	C/C	HORVU.MOREX.r3.1HG0050160	LOW	synonymous_variant
1H_334265113	1H	334265113	C/C	C/C	C/C	C/C	G/G	C/C	G/G	HORVU.MOREX.r3.1HG0050170	MODERATE	missense_variant
1H_334381330	1H	334381330	A/A	A/A	A/A	A/A	C/C	A/A	C/C	HORVU.MOREX.r3.1HG0050190	LOW	synonymous_variant
1H_334741358	1H	334741358	T/T	T/T	T/T	T/T	C/C	T/T	C/C	HORVU.MOREX.r3.1HG0050200	MODIFIER	3_prime_UTR_variant
1H_334741374	1H	334741374	C/C	C/C	C/C	C/C	A/A	C/C	A/A	HORVU.MOREX.r3.1HG0050200	MODIFIER	3_prime_UTR_variant
1H_334741821	1H	334741821	C/C	C/C	C/C	C/C	T/T	C/C	T/T	HORVU.MOREX.r3.1HG0050200	MODIFIER	3_prime_UTR_variant
1H_335769362	1H	335769362	C/C	C/C	C/C	C/C	T/T	C/C	T/T	HORVU.MOREX.r3.1HG0050310	MODERATE	missense_variant
1H_335769428	1H	335769428	G/G	G/G	G/G	G/G	C/C	G/G	C/C	HORVU.MOREX.r3.1HG0050310	MODERATE	missense_variant
1H_335769525	1H	335769525	A/A	A/A	A/A	A/A	G/G	A/A	G/G	HORVU.MOREX.r3.1HG0050310	MODERATE	missense_variant
1H_335769793	1H	335769793	G/G	G/G	G/G	G/G	A/A	G/G	A/A
1H_335769990	1H	335769990	T/T	T/T	T/T	T/T	G/G	T/T	G/G	HORVU.MOREX.r3.1HG0050310	LOW	synonymous_variant
1H_335770501	1H	335770501	G/G	G/G	G/G	G/G	T/T	G/G	T/T	HORVU.MOREX.r3.1HG0050310	MODERATE	missense_variant
1H_335770531	1H	335770531	C/C	C/C	C/C	C/C	T/T	C/C	T/T	HORVU.MOREX.r3.1HG0050310	LOW	synonymous_variant
1H_335770779	1H	335770779	C/C	C/C	C/C	C/C	T/T	C/C	T/T	HORVU.MOREX.r3.1HG0050310	LOW	synonymous_variant
1H_335779670	1H	335779670	A/A	A/A	A/A	A/A	G/G	A/A	G/G	HORVU.MOREX.r3.1HG0050310	MODERATE	missense_variant
1H_335856224	1H	335856224	C/C	C/C	C/C	C/C	G/G	C/C	G/G	HORVU.MOREX.r3.1HG0050330	MODERATE	missense_variant
1H_335856358	1H	335856358	C/C	C/C	C/C	C/C	G/G	C/C	G/G	HORVU.MOREX.r3.1HG0050330	MODERATE	missense_variant
1H_335860134	1H	335860134	A/A	A/A	A/A	A/A	G/G	A/A	G/G	HORVU.MOREX.r3.1HG0050330	MODIFIER	5_prime_UTR_variant
1H_336956439	1H	336956439	G/G	G/G	G/G	G/G	A/A	G/G	A/A	HORVU.MOREX.r3.1HG0050560	MODIFIER	intron_variant
1H_336957149	1H	336957149	A/A	A/A	A/A	A/A	C/C	A/A	C/C	HORVU.MOREX.r3.1HG0050560	MODERATE	missense_variant
1H_336957309	1H	336957309	C/C	C/C	C/C	C/C	T/T	C/C	T/T	HORVU.MOREX.r3.1HG0050560	MODERATE	missense_variant
1H_336958090	1H	336958090	C/C	C/C	C/C	C/C	T/T	C/C	T/T	HORVU.MOREX.r3.1HG0050560	LOW	synonymous_variant
1H_336958091	1H	336958091	A/A	A/A	A/A	A/A	G/G	A/A	G/G	HORVU.MOREX.r3.1HG0050560	MODERATE	missense_variant
1H_337308172	1H	337308172	C/C	C/C	C/C	C/C	T/T	C/C	T/T	HORVU.MOREX.r3.1HG0050630	MODIFIER	5_prime_UTR_variant
1H_337313225	1H	337313225	A/A	A/A	A/A	A/A	G/G	A/A	G/G	HORVU.MOREX.r3.1HG0050630	LOW	synonymous_variant
1H_337313805	1H	337313805	C/C	C/C	C/C	C/C	T/T	C/C	T/T	HORVU.MOREX.r3.1HG0050630	MODIFIER	intron_variant
1H_337315486	1H	337315486	C/C	C/C	C/C	C/C	G/G	C/C	G/G	HORVU.MOREX.r3.1HG0050630	MODIFIER	intron_variant
1H_337317805	1H	337317805	A/A	A/A	A/A	A/A	C/C	A/A	C/C	HORVU.MOREX.r3.1HG0050640	LOW	synonymous_variant
1H_337317828	1H	337317828	G/G	G/G	G/G	G/G	A/A	G/G	A/A	HORVU.MOREX.r3.1HG0050640	MODERATE	missense_variant
1H_337370461	1H	337370461	A/A	A/A	A/A	A/A	G/G	A/A	G/G	HORVU.MOREX.r3.1HG0050650	LOW	synonymous_variant
1H_337371754	1H	337371754	C/C	C/C	C/C	C/C	G/G	C/C	G/G	HORVU.MOREX.r3.1HG0050650	MODIFIER	3_prime_UTR_variant
1H_337371878	1H	337371878	T/T	T/T	T/T	T/T	C/C	T/T	C/C	HORVU.MOREX.r3.1HG0050650	MODIFIER	3_prime_UTR_variant
1H_337928819	1H	337928819	G/G	G/G	G/G	G/G	A/A	G/G	A/A	HORVU.MOREX.r3.1HG0050700	MODIFIER	3_prime_UTR_variant
1H_337928927	1H	337928927	T/T	T/T	T/T	T/T	G/G	T/T	G/G	HORVU.MOREX.r3.1HG0050700	MODIFIER	3_prime_UTR_variant
1H_337929021	1H	337929021	G/G	G/G	G/G	G/G	C/C	G/G	C/C	HORVU.MOREX.r3.1HG0050700	LOW	synonymous_variant
1H_337929225	1H	337929225	A/A	A/A	A/A	A/A	C/C	A/A	C/C	HORVU.MOREX.r3.1HG0050700	LOW	synonymous_variant
1H_337929378	1H	337929378	G/G	G/G	G/G	G/G	A/A	G/G	A/A	HORVU.MOREX.r3.1HG0050700	LOW	synonymous_variant
1H_337929591	1H	337929591	A/A	A/A	A/A	A/A	G/G	A/A	G/G	HORVU.MOREX.r3.1HG0050700	LOW	synonymous_variant
1H_337929621	1H	337929621	G/G	G/G	G/G	G/G	A/A	G/G	A/A	HORVU.MOREX.r3.1HG0050700	LOW	synonymous_variant
1H_337929750	1H	337929750	A/A	A/A	A/A	A/A	G/G	A/A	G/G	HORVU.MOREX.r3.1HG0050700	LOW	synonymous_variant
1H_337930426	1H	337930426	G/G	G/G	G/G	G/G	A/A	G/G	A/A	HORVU.MOREX.r3.1HG0050700	MODERATE	missense_variant
1H_338482286	1H	338482286	C/C	C/C	C/C	C/C	T/T	C/C	T/T	HORVU.MOREX.r3.1HG0050780	LOW	synonymous_variant
1H_338484721	1H	338484721	G/G	G/G	G/G	G/G	A/A	G/G	A/A	HORVU.MOREX.r3.1HG0050780	MODIFIER	3_prime_UTR_variant
1H_338484835	1H	338484835	C/C	C/C	C/C	C/C	G/G	C/C	G/G	HORVU.MOREX.r3.1HG0050780	MODIFIER	3_prime_UTR_variant
1H_338484900	1H	338484900	T/T	T/T	T/T	T/T	G/G	T/T	G/G	HORVU.MOREX.r3.1HG0050780	MODIFIER	3_prime_UTR_variant
1H_338486464	1H	338486464	G/G	G/G	G/G	G/G	A/A	G/G	A/A	HORVU.MOREX.r3.1HG0050790	MODIFIER	3_prime_UTR_variant
1H_338486602	1H	338486602	C/C	C/C	C/C	C/C	T/T	C/C	T/T	HORVU.MOREX.r3.1HG0050790	MODIFIER	3_prime_UTR_variant
1H_338487107	1H	338487107	C/C	C/C	C/C	C/C	A/A	C/C	A/A	HORVU.MOREX.r3.1HG0050790	LOW	synonymous_variant
1H_338487521	1H	338487521	G/G	G/G	G/G	G/G	C/C	G/G	C/C	HORVU.MOREX.r3.1HG0050790	MODIFIER	5_prime_UTR_variant
1H_338956803	1H	338956803	G/G	G/G	G/G	G/G	T/T	G/G	T/T	HORVU.MOREX.r3.1HG0050830	LOW	synonymous_variant
1H_338957135	1H	338957135	A/A	A/A	A/A	A/A	G/G	A/A	G/G	HORVU.MOREX.r3.1HG0050830	MODERATE	missense_variant
1H_338957730	1H	338957730	T/T	T/T	T/T	T/T	C/C	T/T	C/C	HORVU.MOREX.r3.1HG0050830	LOW	synonymous_variant
1H_339112036	1H	339112036	T/T	T/T	T/T	T/T	C/C	T/T	C/C	HORVU.MOREX.r3.1HG0050850	MODIFIER	3_prime_UTR_variant
1H_339116513	1H	339116513	A/A	A/A	A/A	A/A	G/G	A/A	G/G	HORVU.MOREX.r3.1HG0050850	LOW	synonymous_variant
1H_339116547	1H	339116547	C/C	C/C	C/C	C/C	T/T	C/C	T/T	HORVU.MOREX.r3.1HG0050850	MODERATE	missense_variant
1H_339116751	1H	339116751	C/C	C/C	C/C	C/C	T/T	C/C	T/T	HORVU.MOREX.r3.1HG0050850	MODERATE	missense_variant
1H_339116794	1H	339116794	C/C	C/C	C/C	C/C	T/T	C/C	T/T	HORVU.MOREX.r3.1HG0050850	MODERATE	missense_variant
1H_339116966	1H	339116966	T/T	T/T	T/T	T/T	C/C	T/T	C/C	HORVU.MOREX.r3.1HG0050850	LOW	synonymous_variant
1H_339444434	1H	339444434	G/G	G/G	G/G	G/G	A/A	G/G	A/A	HORVU.MOREX.r3.1HG0050860	MODIFIER	3_prime_UTR_variant
1H_339444465	1H	339444465	G/G	G/G	G/G	G/G	A/A	G/G	A/A	HORVU.MOREX.r3.1HG0050860	MODIFIER	3_prime_UTR_variant
1H_339444703	1H	339444703	G/G	G/G	G/G	G/G	A/A	G/G	A/A	HORVU.MOREX.r3.1HG0050860	LOW	synonymous_variant
1H_339444721	1H	339444721	T/T	T/T	T/T	T/T	C/C	T/T	C/C	HORVU.MOREX.r3.1HG0050860	LOW	synonymous_variant
1H_339445075	1H	339445075	G/G	G/G	G/G	G/G	A/A	G/G	A/A	HORVU.MOREX.r3.1HG0050860	LOW	synonymous_variant
1H_339445226	1H	339445226	C/C	C/C	C/C	C/C	G/G	C/C	G/G	HORVU.MOREX.r3.1HG0050860	MODERATE	missense_variant
1H_339445249	1H	339445249	C/C	C/C	C/C	C/C	T/T	C/C	T/T	HORVU.MOREX.r3.1HG0050860	LOW	synonymous_variant
1H_339446757	1H	339446757	T/T	T/T	T/T	T/T	C/C	T/T	C/C	HORVU.MOREX.r3.1HG0050860	LOW	synonymous_variant
1H_339454562	1H	339454562	G/G	G/G	G/G	G/G	A/A	G/G	A/A	HORVU.MOREX.r3.1HG0050880	LOW	synonymous_variant
1H_339454765	1H	339454765	A/A	A/A	A/A	A/A	C/C	A/A	C/C	HORVU.MOREX.r3.1HG0050880	MODERATE	missense_variant
1H_339454926	1H	339454926	T/T	T/T	T/T	T/T	G/G	T/T	G/G	HORVU.MOREX.r3.1HG0050880	LOW	synonymous_variant
1H_339455720	1H	339455720	C/C	C/C	C/C	C/C	T/T	C/C	T/T	HORVU.MOREX.r3.1HG0050880	LOW	synonymous_variant
1H_339457460	1H	339457460	G/G	G/G	G/G	G/G	A/A	G/G	A/A	HORVU.MOREX.r3.1HG0050880	LOW	synonymous_variant
1H_339457807	1H	339457807	T/T	T/T	T/T	T/T	C/C	T/T	C/C	HORVU.MOREX.r3.1HG0050880	LOW	synonymous_variant
1H_339457902	1H	339457902	C/C	C/C	C/C	C/C	A/A	C/C	A/A	HORVU.MOREX.r3.1HG0050880	MODIFIER	5_prime_UTR_variant
1H_339677161	1H	339677161	A/A	A/A	A/A	A/A	G/G	A/A	G/G	HORVU.MOREX.r3.1HG0050920	MODIFIER	3_prime_UTR_variant
1H_339678890	1H	339678890	T/T	T/T	T/T	T/T	C/C	T/T	C/C	HORVU.MOREX.r3.1HG0050920	MODERATE	missense_variant
1H_339678891	1H	339678891	T/T	T/T	T/T	T/T	C/C	T/T	C/C	HORVU.MOREX.r3.1HG0050920	LOW	synonymous_variant
1H_339678921	1H	339678921	A/A	A/A	A/A	A/A	G/G	A/A	G/G
1H_339679179	1H	339679179	C/C	C/C	C/C	C/C	T/T	C/C	T/T	HORVU.MOREX.r3.1HG0050920	LOW	synonymous_variant
1H_339679366	1H	339679366	C/C	C/C	C/C	C/C	T/T	C/C	T/T	HORVU.MOREX.r3.1HG0050920	MODERATE	missense_variant
1H_339679541	1H	339679541	A/A	A/A	A/A	A/A	C/C	A/A	C/C	HORVU.MOREX.r3.1HG0050920	MODERATE	missense_variant
1H_339682386	1H	339682386	G/G	G/G	G/G	G/G	C/C	G/G	C/C	HORVU.MOREX.r3.1HG0050920	LOW	synonymous_variant
1H_340239644	1H	340239644	G/G	G/G	G/G	G/G	A/A	G/G	A/A	HORVU.MOREX.r3.1HG0050970	LOW	synonymous_variant
1H_340239713	1H	340239713	C/C	C/C	C/C	C/C	T/T	C/C	T/T	HORVU.MOREX.r3.1HG0050970	LOW	synonymous_variant
1H_340408310	1H	340408310	T/T	T/T	T/T	T/T	G/G	T/T	G/G	HORVU.MOREX.r3.1HG0050990	MODERATE	missense_variant
1H_340408344	1H	340408344	A/A	A/A	A/A	A/A	G/G	A/A	G/G	HORVU.MOREX.r3.1HG0050990	MODERATE	missense_variant
1H_340745005	1H	340745005	C/C	C/C	C/C	C/C	T/T	C/C	T/T	HORVU.MOREX.r3.1HG0051020	MODERATE	missense_variant
1H_340745042	1H	340745042	C/C	C/C	C/C	C/C	G/G	C/C	G/G	HORVU.MOREX.r3.1HG0051020	MODERATE	missense_variant
1H_340751565	1H	340751565	T/T	T/T	T/T	T/T	C/C	T/T	C/C	HORVU.MOREX.r3.1HG0051020	MODIFIER	intron_variant
1H_340751615	1H	340751615	G/G	G/G	G/G	G/G	T/T	G/G	T/T	HORVU.MOREX.r3.1HG0051020	MODIFIER	intron_variant
1H_340753924	1H	340753924	G/G	G/G	G/G	G/G	A/A	G/G	A/A	HORVU.MOREX.r3.1HG0051020	MODIFIER	intron_variant
1H_340754993	1H	340754993	A/A	A/A	A/A	A/A	G/G	A/A	G/G	HORVU.MOREX.r3.1HG0051020	LOW	synonymous_variant
1H_340755023	1H	340755023	T/T	T/T	T/T	T/T	C/C	T/T	C/C	HORVU.MOREX.r3.1HG0051020	LOW	synonymous_variant
1H_340756634	1H	340756634	G/G	G/G	G/G	G/G	T/T	G/G	T/T	HORVU.MOREX.r3.1HG0051020	MODERATE	missense_variant
1H_340756955	1H	340756955	A/A	A/A	A/A	A/A	G/G	A/A	G/G	HORVU.MOREX.r3.1HG0051020	MODIFIER	3_prime_UTR_variant
1H_341200876	1H	341200876	A/A	A/A	A/A	A/A	G/G	A/A	G/G	HORVU.MOREX.r3.1HG0051090	LOW	synonymous_variant
1H_341201113	1H	341201113	A/A	A/A	A/A	A/A	C/C	A/A	C/C	HORVU.MOREX.r3.1HG0051090	LOW	synonymous_variant
1H_341201119	1H	341201119	A/A	A/A	A/A	A/A	G/G	A/A	G/G	HORVU.MOREX.r3.1HG0051090	LOW	synonymous_variant
1H_341212112	1H	341212112	C/C	C/C	C/C	C/C	G/G	C/C	G/G	HORVU.MOREX.r3.1HG0051100	LOW	synonymous_variant
1H_341212481	1H	341212481	T/T	T/T	T/T	T/T	C/C	T/T	C/C	HORVU.MOREX.r3.1HG0051100	LOW	synonymous_variant
1H_341213118	1H	341213118	G/G	G/G	G/G	G/G	C/C	G/G	C/C	HORVU.MOREX.r3.1HG0051100	MODERATE	missense_variant
1H_341213250	1H	341213250	G/G	G/G	G/G	G/G	A/A	G/G	A/A	HORVU.MOREX.r3.1HG0051100	MODERATE	missense_variant
1H_341213275	1H	341213275	G/G	G/G	G/G	G/G	A/A	G/G	A/A	HORVU.MOREX.r3.1HG0051100	MODIFIER	3_prime_UTR_variant
1H_341213380	1H	341213380	T/T	T/T	T/T	T/T	C/C	T/T	C/C	HORVU.MOREX.r3.1HG0051100	MODIFIER	3_prime_UTR_variant
1H_341214300	1H	341214300	G/G	G/G	G/G	G/G	T/T	G/G	T/T	HORVU.MOREX.r3.1HG0051110	LOW	synonymous_variant
1H_341214501	1H	341214501	C/C	C/C	C/C	C/C	T/T	C/C	T/T	HORVU.MOREX.r3.1HG0051110	MODIFIER	intron_variant
1H_341216720	1H	341216720	T/T	T/T	T/T	T/T	C/C	T/T	C/C	HORVU.MOREX.r3.1HG0051110	LOW	synonymous_variant
1H_341224104	1H	341224104	G/G	G/G	G/G	G/G	A/A	G/G	A/A	HORVU.MOREX.r3.1HG0051120	MODIFIER	intron_variant
1H_341794439	1H	341794439	A/A	A/A	A/A	A/A	C/C	A/A	C/C	HORVU.MOREX.r3.1HG0051180	MODIFIER	5_prime_UTR_variant
1H_341794792	1H	341794792	A/A	A/A	A/A	A/A	G/G	A/A	G/G	HORVU.MOREX.r3.1HG0051180	MODERATE	missense_variant
1H_341798271	1H	341798271	A/A	A/A	A/A	A/A	G/G	A/A	G/G	HORVU.MOREX.r3.1HG0051190	LOW	synonymous_variant
1H_341801703	1H	341801703	C/C	C/C	C/C	C/C	T/T	C/C	T/T	HORVU.MOREX.r3.1HG0051190	LOW	synonymous_variant
1H_342058473	1H	342058473	C/C	C/C	C/C	C/C	A/A	C/C	A/A	HORVU.MOREX.r3.1HG0051220	MODERATE	missense_variant
1H_342058625	1H	342058625	G/G	G/G	G/G	G/G	A/A	G/G	A/A	HORVU.MOREX.r3.1HG0051220	LOW	synonymous_variant
1H_342481169	1H	342481169	T/T	T/T	T/T	T/T	G/G	T/T	G/G	HORVU.MOREX.r3.1HG0051310	MODIFIER	intron_variant
1H_342481389	1H	342481389	C/C	C/C	C/C	C/C	T/T	C/C	T/T
1H_342481649	1H	342481649	T/T	T/T	T/T	T/T	C/C	T/T	C/C	HORVU.MOREX.r3.1HG0051310	MODERATE	missense_variant
1H_342774841	1H	342774841	T/T	T/T	T/T	T/T	C/C	T/T	C/C	HORVU.MOREX.r3.1HG0051380	MODIFIER	intron_variant
1H_342775246	1H	342775246	G/G	G/G	G/G	G/G	A/A	G/G	A/A	HORVU.MOREX.r3.1HG0051380	MODIFIER	intron_variant
1H_342775271	1H	342775271	G/G	G/G	G/G	G/G	T/T	G/G	T/T	HORVU.MOREX.r3.1HG0051380	MODIFIER	intron_variant
1H_342775582	1H	342775582	A/A	A/A	A/A	A/A	T/T	A/A	T/T	HORVU.MOREX.r3.1HG0051380	MODIFIER	intron_variant
1H_342775818	1H	342775818	C/C	C/C	C/C	C/C	T/T	C/C	T/T	HORVU.MOREX.r3.1HG0051380	MODIFIER	5_prime_UTR_variant
1H_342775937	1H	342775937	C/C	C/C	C/C	C/C	G/G	C/C	G/G	HORVU.MOREX.r3.1HG0051380	MODIFIER	5_prime_UTR_variant
1H_342776042	1H	342776042	G/G	G/G	G/G	G/G	A/A	G/G	A/A	HORVU.MOREX.r3.1HG0051380	MODIFIER	5_prime_UTR_variant
1H_342776076	1H	342776076	G/G	G/G	G/G	G/G	C/C	G/G	C/C	HORVU.MOREX.r3.1HG0051380	MODIFIER	5_prime_UTR_variant
1H_342776423	1H	342776423	T/T	T/T	T/T	T/T	C/C	T/T	C/C	HORVU.MOREX.r3.1HG0051380	LOW	synonymous_variant
1H_342776716	1H	342776716	G/G	G/G	G/G	G/G	C/C	G/G	C/C	HORVU.MOREX.r3.1HG0051380	MODERATE	missense_variant
1H_342778081	1H	342778081	G/G	G/G	G/G	G/G	A/A	G/G	A/A	HORVU.MOREX.r3.1HG0051380	MODIFIER	3_prime_UTR_variant
1H_342778142	1H	342778142	G/G	G/G	G/G	G/G	C/C	G/G	C/C	HORVU.MOREX.r3.1HG0051380	MODIFIER	3_prime_UTR_variant
1H_343177799	1H	343177799	C/C	C/C	C/C	C/C	T/T	C/C	T/T	HORVU.MOREX.r3.1HG0051510	MODERATE	missense_variant
1H_343178861	1H	343178861	G/G	G/G	G/G	G/G	A/A	G/G	A/A	HORVU.MOREX.r3.1HG0051510	MODERATE	missense_variant
1H_343179582	1H	343179582	A/A	A/A	A/A	A/A	G/G	A/A	G/G	HORVU.MOREX.r3.1HG0051510	MODIFIER	intron_variant
1H_343179673	1H	343179673	A/A	A/A	A/A	A/A	G/G	A/A	G/G	HORVU.MOREX.r3.1HG0051510	MODIFIER	intron_variant
1H_343179791	1H	343179791	A/A	A/A	A/A	A/A	G/G	A/A	G/G	HORVU.MOREX.r3.1HG0051510	MODIFIER	intron_variant
1H_343179904	1H	343179904	A/A	A/A	A/A	A/A	G/G	A/A	G/G	HORVU.MOREX.r3.1HG0051510	MODIFIER	intron_variant
1H_343181278	1H	343181278	T/T	T/T	T/T	T/T	G/G	T/T	G/G	HORVU.MOREX.r3.1HG0051510	LOW	synonymous_variant
1H_343181402	1H	343181402	C/C	C/C	C/C	C/C	T/T	C/C	T/T	HORVU.MOREX.r3.1HG0051510	MODERATE	missense_variant
1H_343778213	1H	343778213	C/C	C/C	C/C	C/C	T/T	C/C	T/T	HORVU.MOREX.r3.1HG0051580	MODIFIER	3_prime_UTR_variant
1H_343778416	1H	343778416	G/G	G/G	G/G	G/G	T/T	G/G	T/T	HORVU.MOREX.r3.1HG0051580	MODERATE	missense_variant
1H_34712305	1H	34712305	C/C	C/C	C/C	C/C	A/A	C/C	A/A	HORVU.MOREX.r3.1HG0013690	MODIFIER	3_prime_UTR_variant
1H_34712486	1H	34712486	C/C	C/C	C/C	C/C	A/A	C/C	A/A	HORVU.MOREX.r3.1HG0013690	LOW	synonymous_variant
1H_34712731	1H	34712731	A/A	A/A	A/A	A/A	G/G	A/A	G/G	HORVU.MOREX.r3.1HG0013690	MODERATE	missense_variant
1H_34712744	1H	34712744	G/G	G/G	G/G	G/G	C/C	G/G	C/C	HORVU.MOREX.r3.1HG0013690	LOW	synonymous_variant
1H_34714219	1H	34714219	T/T	T/T	T/T	T/T	A/A	T/T	A/A	HORVU.MOREX.r3.1HG0013690	LOW	synonymous_variant
1H_34714579	1H	34714579	C/C	C/C	C/C	C/C	A/A	C/C	A/A	HORVU.MOREX.r3.1HG0013690	MODERATE	missense_variant
1H_34714609	1H	34714609	T/T	T/T	T/T	T/T	A/A	T/T	A/A	HORVU.MOREX.r3.1HG0013690	LOW	synonymous_variant
1H_349475222	1H	349475222	C/C	C/C	C/C	C/C	T/T	C/C	C/C	HORVU.MOREX.r3.1HG0052470	MODERATE	missense_variant
1H_35001242	1H	35001242	A/A	A/A	A/A	A/A	G/G	A/A	G/G	HORVU.MOREX.r3.1HG0013800	MODIFIER	intron_variant
1H_35001539	1H	35001539	G/G	G/G	G/G	G/G	C/C	G/G	C/C	HORVU.MOREX.r3.1HG0013800	MODIFIER	intron_variant
1H_35004052	1H	35004052	C/C	C/C	C/C	C/C	A/A	C/C	A/A	HORVU.MOREX.r3.1HG0013800	MODIFIER	intron_variant
1H_35004243	1H	35004243	A/A	A/A	A/A	A/A	G/G	A/A	G/G	HORVU.MOREX.r3.1HG0013800	MODIFIER	intron_variant
1H_35004396	1H	35004396	C/C	C/C	C/C	C/C	G/G	C/C	G/G	HORVU.MOREX.r3.1HG0013800	MODIFIER	intron_variant
1H_35004426	1H	35004426	G/G	G/G	G/G	G/G	A/A	G/G	A/A	HORVU.MOREX.r3.1HG0013800	MODIFIER	intron_variant
1H_35004618	1H	35004618	G/G	G/G	G/G	G/G	A/A	G/G	A/A	HORVU.MOREX.r3.1HG0013800	LOW	synonymous_variant
1H_35004707	1H	35004707	G/G	G/G	G/G	G/G	C/C	G/G	C/C	HORVU.MOREX.r3.1HG0013800	MODERATE	missense_variant
1H_35124994	1H	35124994	A/A	A/A	A/A	A/A	G/G	A/A	G/G	HORVU.MOREX.r3.1HG0013820	MODIFIER	5_prime_UTR_variant
1H_35124995	1H	35124995	T/T	T/T	T/T	T/T	C/C	T/T	C/C	HORVU.MOREX.r3.1HG0013820	MODIFIER	5_prime_UTR_variant
1H_35125156	1H	35125156	A/A	A/A	A/A	A/A	G/G	A/A	G/G	HORVU.MOREX.r3.1HG0013820	MODIFIER	5_prime_UTR_variant
1H_35125168	1H	35125168	G/G	G/G	G/G	G/G	C/C	G/G	C/C	HORVU.MOREX.r3.1HG0013820	MODIFIER	5_prime_UTR_variant
1H_35125971	1H	35125971	T/T	T/T	T/T	T/T	G/G	T/T	G/G	HORVU.MOREX.r3.1HG0013820	LOW	synonymous_variant
1H_35126001	1H	35126001	G/G	G/G	G/G	G/G	A/A	G/G	A/A	HORVU.MOREX.r3.1HG0013820	LOW	synonymous_variant
1H_35126014	1H	35126014	C/C	C/C	C/C	C/C	A/A	C/C	A/A	HORVU.MOREX.r3.1HG0013820	MODERATE	missense_variant
1H_35127579	1H	35127579	C/C	C/C	C/C	C/C	T/T	C/C	T/T	HORVU.MOREX.r3.1HG0013820	LOW	synonymous_variant
1H_35127970	1H	35127970	C/C	C/C	C/C	C/C	T/T	C/C	T/T	HORVU.MOREX.r3.1HG0013820	LOW	synonymous_variant
1H_35128140	1H	35128140	T/T	T/T	T/T	T/T	C/C	T/T	C/C	HORVU.MOREX.r3.1HG0013820	LOW	synonymous_variant
1H_35128215	1H	35128215	T/T	T/T	T/T	T/T	C/C	T/T	C/C	HORVU.MOREX.r3.1HG0013820	LOW	synonymous_variant
1H_35128224	1H	35128224	G/G	G/G	G/G	G/G	A/A	G/G	A/A	HORVU.MOREX.r3.1HG0013820	LOW	synonymous_variant
1H_35128464	1H	35128464	C/C	C/C	C/C	C/C	A/A	C/C	A/A	HORVU.MOREX.r3.1HG0013820	MODIFIER	3_prime_UTR_variant
1H_35128568	1H	35128568	A/A	A/A	A/A	A/A	G/G	A/A	G/G	HORVU.MOREX.r3.1HG0013820	MODIFIER	3_prime_UTR_variant
1H_35128675	1H	35128675	G/G	G/G	G/G	G/G	T/T	G/G	T/T	HORVU.MOREX.r3.1HG0013820	MODIFIER	3_prime_UTR_variant
1H_355934859	1H	355934859	T/T	T/T	T/T	T/T	C/C	T/T	C/C	HORVU.MOREX.r3.1HG0053260	LOW	synonymous_variant
1H_357724165	1H	357724165	A/A	A/A	A/A	A/A	T/T	A/A	T/T	HORVU.MOREX.r3.1HG0053560	MODERATE	missense_variant
1H_3588937	1H	3588937	T/T	T/T	T/T	T/T	C/C	T/T	C/C	HORVU.MOREX.r3.1HG0001480	LOW	synonymous_variant
1H_3588943	1H	3588943	A/A	A/A	A/A	A/A	G/G	A/A	G/G	HORVU.MOREX.r3.1HG0001480	LOW	synonymous_variant
1H_359141778	1H	359141778	A/A	A/A	A/A	A/A	C/C	A/A	C/C	HORVU.MOREX.r3.1HG0053670	MODERATE	missense_variant
1H_363390167	1H	363390167	A/A	A/A	A/A	A/A	G/G	A/A	G/G	HORVU.MOREX.r3.1HG0054340	MODERATE	missense_variant
1H_365934462	1H	365934462	G/G	G/G	G/G	G/G	A/A	G/G	G/G	HORVU.MOREX.r3.1HG0054650	MODIFIER	intron_variant
1H_36718805	1H	36718805	T/T	T/T	T/T	T/T	C/C	T/T	C/C	HORVU.MOREX.r3.1HG0014100	MODERATE	missense_variant
1H_36719957	1H	36719957	G/G	G/G	G/G	G/G	T/T	G/G	T/T
1H_36720102	1H	36720102	A/A	A/A	A/A	A/A	G/G	A/A	G/G
1H_36720273	1H	36720273	G/G	G/G	G/G	G/G	C/C	G/G	C/C	HORVU.MOREX.r3.1HG0014100	MODERATE	missense_variant
1H_36722435	1H	36722435	A/A	A/A	A/A	A/A	G/G	A/A	G/G	HORVU.MOREX.r3.1HG0014100	MODERATE	missense_variant
1H_36723364	1H	36723364	G/G	G/G	G/G	G/G	T/T	G/G	T/T	HORVU.MOREX.r3.1HG0014100	MODERATE	missense_variant
1H_36723400	1H	36723400	A/A	A/A	A/A	A/A	G/G	A/A	G/G	HORVU.MOREX.r3.1HG0014100	LOW	synonymous_variant
1H_36723597	1H	36723597	C/C	C/C	C/C	C/C	T/T	C/C	T/T	HORVU.MOREX.r3.1HG0014100	MODERATE	missense_variant
1H_36723606	1H	36723606	T/T	T/T	T/T	T/T	G/G	T/T	G/G	HORVU.MOREX.r3.1HG0014100	MODERATE	missense_variant
1H_36723769	1H	36723769	C/C	C/C	C/C	C/C	T/T	C/C	T/T	HORVU.MOREX.r3.1HG0014100	MODERATE	missense_variant
1H_36724936	1H	36724936	G/G	G/G	G/G	G/G	C/C	G/G	C/C	HORVU.MOREX.r3.1HG0014100	MODERATE	missense_variant
1H_36725057	1H	36725057	C/C	C/C	C/C	C/C	G/G	C/C	G/G	HORVU.MOREX.r3.1HG0014100	LOW	synonymous_variant
1H_36725133	1H	36725133	A/A	A/A	A/A	A/A	G/G	A/A	G/G	HORVU.MOREX.r3.1HG0014100	MODERATE	missense_variant
1H_36725184	1H	36725184	C/C	C/C	C/C	C/C	T/T	C/C	T/T	HORVU.MOREX.r3.1HG0014100	MODERATE	missense_variant
1H_36725357	1H	36725357	A/A	A/A	A/A	A/A	G/G	A/A	G/G	HORVU.MOREX.r3.1HG0014100	LOW	synonymous_variant
1H_36725359	1H	36725359	C/C	C/C	C/C	C/C	A/A	C/C	A/A	HORVU.MOREX.r3.1HG0014100	MODERATE	missense_variant
1H_36725600	1H	36725600	C/C	C/C	C/C	C/C	G/G	C/C	G/G	HORVU.MOREX.r3.1HG0014100	MODERATE	missense_variant
1H_36764620	1H	36764620	T/T	T/T	T/T	T/T	A/A	T/T	A/A	HORVU.MOREX.r3.1HG0014120	MODERATE	missense_variant
1H_36911241	1H	36911241	A/A	A/A	A/A	A/A	C/C	A/A	C/C	HORVU.MOREX.r3.1HG0014190	MODERATE	missense_variant
1H_36911292	1H	36911292	G/G	G/G	G/G	G/G	A/A	G/G	A/A	HORVU.MOREX.r3.1HG0014190	MODERATE	missense_variant
1H_36988017	1H	36988017	C/C	C/C	C/C	C/C	T/T	C/C	T/T	HORVU.MOREX.r3.1HG0014220	MODERATE	missense_variant
1H_37257887	1H	37257887	G/G	G/G	G/G	G/G	A/A	G/G	A/A	HORVU.MOREX.r3.1HG0014320	MODIFIER	3_prime_UTR_variant
1H_37258779	1H	37258779	T/T	T/T	T/T	T/T	C/C	T/T	C/C	HORVU.MOREX.r3.1HG0014320	LOW	synonymous_variant
1H_37259226	1H	37259226	T/T	T/T	T/T	T/T	C/C	T/T	C/C	HORVU.MOREX.r3.1HG0014320	LOW	synonymous_variant
1H_37259679	1H	37259679	G/G	G/G	G/G	G/G	A/A	G/G	A/A	HORVU.MOREX.r3.1HG0014320	LOW	synonymous_variant
1H_37260201	1H	37260201	T/T	T/T	T/T	T/T	C/C	T/T	C/C	HORVU.MOREX.r3.1HG0014320	LOW	synonymous_variant
1H_37260445	1H	37260445	G/G	G/G	G/G	G/G	C/C	G/G	C/C	HORVU.MOREX.r3.1HG0014320	MODERATE	missense_variant
1H_37261408	1H	37261408	C/C	C/C	C/C	C/C	T/T	C/C	T/T	HORVU.MOREX.r3.1HG0014320	MODIFIER	5_prime_UTR_variant
1H_37261460	1H	37261460	T/T	T/T	T/T	T/T	G/G	T/T	G/G	HORVU.MOREX.r3.1HG0014320	MODIFIER	5_prime_UTR_variant
1H_37261476	1H	37261476	C/C	C/C	C/C	C/C	A/A	C/C	A/A	HORVU.MOREX.r3.1HG0014320	MODIFIER	5_prime_UTR_variant
1H_37459547	1H	37459547	A/A	A/A	A/A	A/A	G/G	A/A	G/G	HORVU.MOREX.r3.1HG0014340	MODIFIER	intron_variant
1H_37459709	1H	37459709	G/G	G/G	G/G	G/G	C/C	G/G	C/C	HORVU.MOREX.r3.1HG0014340	MODIFIER	intron_variant
1H_37459818	1H	37459818	T/T	T/T	T/T	T/T	G/G	T/T	G/G	HORVU.MOREX.r3.1HG0014340	MODIFIER	intron_variant
1H_37459836	1H	37459836	A/A	A/A	A/A	A/A	T/T	A/A	T/T	HORVU.MOREX.r3.1HG0014340	MODIFIER	intron_variant
1H_37459905	1H	37459905	C/C	C/C	C/C	C/C	T/T	C/C	T/T	HORVU.MOREX.r3.1HG0014340	MODIFIER	intron_variant
1H_37468332	1H	37468332	C/C	C/C	C/C	C/C	T/T	C/C	T/T	HORVU.MOREX.r3.1HG0014340	LOW	synonymous_variant
1H_37468617	1H	37468617	C/C	C/C	C/C	C/C	A/A	C/C	A/A	HORVU.MOREX.r3.1HG0014340	LOW	synonymous_variant
1H_37477120	1H	37477120	G/G	G/G	G/G	G/G	T/T	G/G	T/T	HORVU.MOREX.r3.1HG0014340	LOW	synonymous_variant
1H_37477210	1H	37477210	A/A	A/A	A/A	A/A	G/G	A/A	G/G	HORVU.MOREX.r3.1HG0014340	LOW	synonymous_variant
1H_37477329	1H	37477329	C/C	C/C	C/C	C/C	T/T	C/C	T/T	HORVU.MOREX.r3.1HG0014340	MODERATE	missense_variant
1H_37477455	1H	37477455	T/T	T/T	T/T	T/T	C/C	T/T	C/C	HORVU.MOREX.r3.1HG0014340	MODERATE	missense_variant
1H_37477666	1H	37477666	T/T	T/T	T/T	T/T	C/C	T/T	C/C	HORVU.MOREX.r3.1HG0014340	LOW	synonymous_variant
1H_37477804	1H	37477804	T/T	T/T	T/T	T/T	C/C	T/T	C/C	HORVU.MOREX.r3.1HG0014340	LOW	synonymous_variant
1H_37479065	1H	37479065	C/C	C/C	C/C	C/C	T/T	C/C	T/T	HORVU.MOREX.r3.1HG0014340	MODIFIER	intron_variant
1H_37480022	1H	37480022	G/G	G/G	G/G	G/G	T/T	G/G	T/T	HORVU.MOREX.r3.1HG0014340	MODIFIER	3_prime_UTR_variant
1H_37480108	1H	37480108	C/C	C/C	C/C	C/C	T/T	C/C	T/T	HORVU.MOREX.r3.1HG0014340	MODIFIER	3_prime_UTR_variant
1H_37480190	1H	37480190	T/T	T/T	T/T	T/T	C/C	T/T	C/C	HORVU.MOREX.r3.1HG0014340	MODIFIER	3_prime_UTR_variant
1H_37482462	1H	37482462	T/T	T/T	T/T	T/T	A/A	T/T	A/A	HORVU.MOREX.r3.1HG0014350	MODIFIER	3_prime_UTR_variant
1H_37482521	1H	37482521	C/C	C/C	C/C	C/C	T/T	C/C	T/T	HORVU.MOREX.r3.1HG0014350	MODIFIER	3_prime_UTR_variant
1H_37482678	1H	37482678	G/G	G/G	G/G	G/G	T/T	G/G	T/T	HORVU.MOREX.r3.1HG0014350	MODERATE	missense_variant
1H_37482720	1H	37482720	G/G	G/G	G/G	G/G	T/T	G/G	T/T	HORVU.MOREX.r3.1HG0014350	LOW	synonymous_variant
1H_37483092	1H	37483092	T/T	T/T	T/T	T/T	C/C	T/T	C/C	HORVU.MOREX.r3.1HG0014350	LOW	synonymous_variant
1H_37483360	1H	37483360	T/T	T/T	T/T	T/T	C/C	T/T	C/C	HORVU.MOREX.r3.1HG0014350	MODERATE	missense_variant
1H_37483452	1H	37483452	A/A	A/A	A/A	A/A	C/C	A/A	C/C	HORVU.MOREX.r3.1HG0014350	LOW	synonymous_variant
1H_376388447	1H	376388447	G/G	G/G	G/G	G/G	A/A	G/G	G/G	HORVU.MOREX.r3.1HG0056410	MODERATE	missense_variant
1H_37651549	1H	37651549	C/C	C/C	C/C	C/C	T/T	C/C	T/T	HORVU.MOREX.r3.1HG0014380	LOW	synonymous_variant
1H_37651702	1H	37651702	C/C	C/C	C/C	C/C	G/G	C/C	G/G	HORVU.MOREX.r3.1HG0014380	LOW	synonymous_variant
1H_376897	1H	376897	G/G	G/G	G/G	G/G	A/A	G/G	A/A	HORVU.MOREX.r3.1HG0000130	MODIFIER	3_prime_UTR_variant
1H_37729945	1H	37729945	T/T	T/T	T/T	T/T	A/A	T/T	A/A	HORVU.MOREX.r3.1HG0014410	MODIFIER	3_prime_UTR_variant
1H_37730334	1H	37730334	G/G	G/G	G/G	G/G	A/A	G/G	A/A	HORVU.MOREX.r3.1HG0014410	LOW	synonymous_variant
1H_37730511	1H	37730511	T/T	T/T	T/T	T/T	C/C	T/T	C/C	HORVU.MOREX.r3.1HG0014410	LOW	synonymous_variant
1H_37731261	1H	37731261	C/C	C/C	C/C	C/C	G/G	C/C	G/G	HORVU.MOREX.r3.1HG0014410	MODERATE	missense_variant
1H_37731269	1H	37731269	A/A	A/A	A/A	A/A	C/C	A/A	C/C	HORVU.MOREX.r3.1HG0014410	MODERATE	missense_variant
1H_37731303	1H	37731303	T/T	T/T	T/T	T/T	G/G	T/T	G/G	HORVU.MOREX.r3.1HG0014410	LOW	synonymous_variant
1H_37731417	1H	37731417	C/C	C/C	C/C	C/C	T/T	C/C	T/T	HORVU.MOREX.r3.1HG0014410	LOW	synonymous_variant
1H_37731633	1H	37731633	C/C	C/C	C/C	C/C	T/T	C/C	T/T	HORVU.MOREX.r3.1HG0014410	LOW	synonymous_variant
1H_37731693	1H	37731693	C/C	C/C	C/C	C/C	G/G	C/C	G/G	HORVU.MOREX.r3.1HG0014410	LOW	synonymous_variant
1H_37731767	1H	37731767	C/C	C/C	C/C	C/C	G/G	C/C	G/G	HORVU.MOREX.r3.1HG0014410	MODERATE	missense_variant
1H_37731831	1H	37731831	C/C	C/C	C/C	C/C	G/G	C/C	G/G	HORVU.MOREX.r3.1HG0014410	LOW	synonymous_variant
1H_37732131	1H	37732131	G/G	G/G	G/G	G/G	A/A	G/G	A/A	HORVU.MOREX.r3.1HG0014410	LOW	synonymous_variant
1H_377921	1H	377921	A/A	A/A	A/A	A/A	C/C	A/A	C/C	HORVU.MOREX.r3.1HG0000130	MODIFIER	intron_variant
1H_378005	1H	378005	T/T	T/T	T/T	T/T	C/C	T/T	C/C	HORVU.MOREX.r3.1HG0000130	MODIFIER	intron_variant
1H_378292	1H	378292	A/A	A/A	A/A	A/A	C/C	A/A	C/C	HORVU.MOREX.r3.1HG0000130	LOW	synonymous_variant
1H_378446	1H	378446	C/C	C/C	C/C	C/C	T/T	C/C	T/T	HORVU.MOREX.r3.1HG0000130	LOW	synonymous_variant
1H_378482	1H	378482	A/A	A/A	A/A	A/A	G/G	A/A	G/G	HORVU.MOREX.r3.1HG0000130	LOW	synonymous_variant
1H_38008745	1H	38008745	A/A	A/A	A/A	A/A	G/G	A/A	G/G	HORVU.MOREX.r3.1HG0014430	LOW	synonymous_variant
1H_38009395	1H	38009395	A/A	A/A	A/A	A/A	G/G	A/A	G/G	HORVU.MOREX.r3.1HG0014430	MODIFIER	intron_variant
1H_38009574	1H	38009574	A/A	A/A	A/A	A/A	G/G	A/A	G/G	HORVU.MOREX.r3.1HG0014430	MODIFIER	intron_variant
1H_38010254	1H	38010254	C/C	C/C	C/C	C/C	T/T	C/C	T/T	HORVU.MOREX.r3.1HG0014430	LOW	synonymous_variant
1H_38010698	1H	38010698	C/C	C/C	C/C	C/C	T/T	C/C	T/T	HORVU.MOREX.r3.1HG0014430	LOW	synonymous_variant
1H_38010710	1H	38010710	T/T	T/T	T/T	T/T	C/C	T/T	C/C	HORVU.MOREX.r3.1HG0014430	LOW	synonymous_variant
1H_38010824	1H	38010824	C/C	C/C	C/C	C/C	T/T	C/C	T/T	HORVU.MOREX.r3.1HG0014430	LOW	synonymous_variant
1H_38010939	1H	38010939	A/A	A/A	A/A	A/A	G/G	A/A	G/G	HORVU.MOREX.r3.1HG0014430	LOW	synonymous_variant
1H_38011140	1H	38011140	G/G	G/G	G/G	G/G	A/A	G/G	A/A	HORVU.MOREX.r3.1HG0014430	LOW	synonymous_variant
1H_38011269	1H	38011269	C/C	C/C	C/C	C/C	T/T	C/C	T/T	HORVU.MOREX.r3.1HG0014430	LOW	synonymous_variant
1H_38011317	1H	38011317	C/C	C/C	C/C	C/C	T/T	C/C	T/T	HORVU.MOREX.r3.1HG0014430	LOW	synonymous_variant
1H_38011443	1H	38011443	A/A	A/A	A/A	A/A	./.	A/A	T/T	HORVU.MOREX.r3.1HG0014430	MODIFIER	3_prime_UTR_variant
1H_38011446	1H	38011446	C/C	C/C	C/C	C/C	./.	C/C	T/T	HORVU.MOREX.r3.1HG0014430	MODIFIER	3_prime_UTR_variant
1H_38011541	1H	38011541	T/T	T/T	T/T	T/T	G/G	T/T	G/G	HORVU.MOREX.r3.1HG0014430	MODIFIER	3_prime_UTR_variant
1H_38014518	1H	38014518	C/C	C/C	C/C	C/C	T/T	C/C	T/T	HORVU.MOREX.r3.1HG0014440	LOW	synonymous_variant
1H_38014643	1H	38014643	G/G	G/G	G/G	G/G	C/C	G/G	C/C	HORVU.MOREX.r3.1HG0014440	LOW	synonymous_variant
1H_38014817	1H	38014817	C/C	C/C	C/C	C/C	T/T	C/C	T/T	HORVU.MOREX.r3.1HG0014440	LOW	synonymous_variant
1H_38015026	1H	38015026	G/G	G/G	G/G	G/G	A/A	G/G	A/A	HORVU.MOREX.r3.1HG0014440	MODIFIER	3_prime_UTR_variant
1H_38112807	1H	38112807	G/G	G/G	G/G	G/G	A/A	G/G	A/A	HORVU.MOREX.r3.1HG0014490	MODERATE	missense_variant
1H_38113232	1H	38113232	G/G	G/G	G/G	G/G	T/T	G/G	T/T	HORVU.MOREX.r3.1HG0014490	LOW	synonymous_variant
1H_38114293	1H	38114293	G/G	G/G	G/G	G/G	A/A	G/G	A/A	HORVU.MOREX.r3.1HG0014490	MODERATE	missense_variant
1H_38114423	1H	38114423	C/C	C/C	C/C	C/C	T/T	C/C	T/T	HORVU.MOREX.r3.1HG0014490	LOW	synonymous_variant
1H_381705400	1H	381705400	C/C	C/C	C/C	C/C	T/T	C/C	T/T	HORVU.MOREX.r3.1HG0057310	MODERATE	missense_variant
1H_38270162	1H	38270162	C/C	C/C	C/C	C/C	G/G	C/C	G/G	HORVU.MOREX.r3.1HG0014530	LOW	synonymous_variant
1H_382792	1H	382792	T/T	T/T	T/T	T/T	C/C	T/T	C/C	HORVU.MOREX.r3.1HG0000130	LOW	synonymous_variant
1H_383911913	1H	383911913	G/G	G/G	G/G	G/G	A/A	G/G	G/G	HORVU.MOREX.r3.1HG0057680	MODERATE	missense_variant
1H_384774	1H	384774	A/A	A/A	A/A	A/A	G/G	A/A	G/G	HORVU.MOREX.r3.1HG0000130	LOW	synonymous_variant
1H_38477563	1H	38477563	A/A	A/A	A/A	A/A	G/G	A/A	G/G	HORVU.MOREX.r3.1HG0014560	MODERATE	missense_variant
1H_38478231	1H	38478231	G/G	G/G	G/G	G/G	A/A	G/G	A/A	HORVU.MOREX.r3.1HG0014560	LOW	synonymous_variant
1H_38478246	1H	38478246	C/C	C/C	C/C	C/C	T/T	C/C	T/T	HORVU.MOREX.r3.1HG0014560	LOW	synonymous_variant
1H_38478345	1H	38478345	C/C	C/C	C/C	C/C	A/A	C/C	A/A	HORVU.MOREX.r3.1HG0014560	LOW	synonymous_variant
1H_38478567	1H	38478567	G/G	G/G	G/G	G/G	./.	G/G	C/C	HORVU.MOREX.r3.1HG0014560	LOW	synonymous_variant
1H_38479008	1H	38479008	A/A	A/A	A/A	A/A	C/C	A/A	C/C	HORVU.MOREX.r3.1HG0014560	LOW	synonymous_variant
1H_385092	1H	385092	C/C	C/C	C/C	C/C	G/G	C/C	G/G	HORVU.MOREX.r3.1HG0000130	MODERATE	missense_variant
1H_385439266	1H	385439266	G/G	G/G	G/G	G/G	A/A	G/G	G/G	HORVU.MOREX.r3.1HG0057820	MODERATE	missense_variant
1H_385683	1H	385683	A/A	A/A	A/A	A/A	G/G	A/A	G/G	HORVU.MOREX.r3.1HG0000130	LOW	synonymous_variant
1H_385691	1H	385691	G/G	G/G	G/G	G/G	C/C	G/G	C/C	HORVU.MOREX.r3.1HG0000130	MODERATE	missense_variant
1H_38599347	1H	38599347	T/T	T/T	T/T	T/T	C/C	T/T	C/C	HORVU.MOREX.r3.1HG0014580	MODERATE	missense_variant
1H_38599594	1H	38599594	T/T	T/T	T/T	T/T	C/C	T/T	C/C	HORVU.MOREX.r3.1HG0014580	LOW	synonymous_variant
1H_386033	1H	386033	T/T	T/T	T/T	T/T	G/G	T/T	G/G	HORVU.MOREX.r3.1HG0000130	LOW	synonymous_variant
1H_38603489	1H	38603489	G/G	G/G	G/G	G/G	A/A	G/G	A/A	HORVU.MOREX.r3.1HG0014580	MODERATE	missense_variant
1H_38603748	1H	38603748	T/T	T/T	T/T	T/T	C/C	T/T	C/C	HORVU.MOREX.r3.1HG0014580	MODIFIER	3_prime_UTR_variant
1H_386094200	1H	386094200	T/T	T/T	T/T	T/T	C/C	T/T	C/C	HORVU.MOREX.r3.1HG0057900	MODERATE	missense_variant
1H_386876	1H	386876	T/T	T/T	T/T	T/T	G/G	T/T	G/G	HORVU.MOREX.r3.1HG0000130	LOW	synonymous_variant
1H_387038061	1H	387038061	A/A	A/A	A/A	A/A	G/G	A/A	G/G	HORVU.MOREX.r3.1HG0057970	MODIFIER	intron_variant
1H_387038414	1H	387038414	A/A	A/A	A/A	A/A	G/G	A/A	G/G	HORVU.MOREX.r3.1HG0057970	MODIFIER	intron_variant
1H_387042117	1H	387042117	T/T	T/T	T/T	T/T	C/C	T/T	C/C	HORVU.MOREX.r3.1HG0057980	LOW	synonymous_variant
1H_387042234	1H	387042234	T/T	T/T	T/T	T/T	A/A	T/T	A/A	HORVU.MOREX.r3.1HG0057980	LOW	synonymous_variant
1H_387043556	1H	387043556	A/A	A/A	A/A	A/A	G/G	A/A	G/G	HORVU.MOREX.r3.1HG0057980	LOW	synonymous_variant
1H_387043643	1H	387043643	G/G	G/G	G/G	G/G	A/A	G/G	A/A	HORVU.MOREX.r3.1HG0057980	LOW	synonymous_variant
1H_387044893	1H	387044893	A/A	A/A	A/A	A/A	C/C	A/A	C/C	HORVU.MOREX.r3.1HG0057990	LOW	synonymous_variant
1H_387044963	1H	387044963	C/C	C/C	C/C	C/C	G/G	C/C	G/G	HORVU.MOREX.r3.1HG0057990	MODERATE	missense_variant
1H_387045109	1H	387045109	G/G	G/G	G/G	G/G	A/A	G/G	A/A	HORVU.MOREX.r3.1HG0057990	LOW	synonymous_variant
1H_387045835	1H	387045835	C/C	C/C	C/C	C/C	T/T	C/C	T/T	HORVU.MOREX.r3.1HG0057990	LOW	synonymous_variant
1H_387046260	1H	387046260	C/C	C/C	C/C	C/C	T/T	C/C	T/T	HORVU.MOREX.r3.1HG0057990	MODERATE	missense_variant
1H_387046713	1H	387046713	G/G	G/G	G/G	G/G	A/A	G/G	A/A	HORVU.MOREX.r3.1HG0057990	MODIFIER	3_prime_UTR_variant
1H_387046817	1H	387046817	C/C	C/C	C/C	C/C	G/G	C/C	G/G	HORVU.MOREX.r3.1HG0057990	MODIFIER	3_prime_UTR_variant
1H_387046936	1H	387046936	C/C	C/C	C/C	C/C	T/T	C/C	T/T	HORVU.MOREX.r3.1HG0057990	MODIFIER	3_prime_UTR_variant
1H_387257	1H	387257	T/T	T/T	T/T	T/T	G/G	T/T	G/G	HORVU.MOREX.r3.1HG0000130	LOW	synonymous_variant
1H_387264022	1H	387264022	A/A	A/A	A/A	A/A	G/G	A/A	G/G	HORVU.MOREX.r3.1HG0058050	MODIFIER	3_prime_UTR_variant
1H_387265036	1H	387265036	T/T	T/T	T/T	T/T	A/A	T/T	A/A	HORVU.MOREX.r3.1HG0058050	MODIFIER	intron_variant
1H_387265082	1H	387265082	G/G	G/G	G/G	G/G	A/A	G/G	A/A	HORVU.MOREX.r3.1HG0058050	MODIFIER	intron_variant
1H_387265454	1H	387265454	A/A	A/A	A/A	A/A	T/T	A/A	T/T	HORVU.MOREX.r3.1HG0058050	MODIFIER	intron_variant
1H_387265876	1H	387265876	G/G	G/G	G/G	G/G	A/A	G/G	A/A	HORVU.MOREX.r3.1HG0058050	MODIFIER	intron_variant
1H_387266213	1H	387266213	C/C	C/C	C/C	C/C	T/T	C/C	T/T	HORVU.MOREX.r3.1HG0058050	LOW	synonymous_variant
1H_387266234	1H	387266234	C/C	C/C	C/C	C/C	T/T	C/C	T/T	HORVU.MOREX.r3.1HG0058050	LOW	synonymous_variant
1H_387266480	1H	387266480	C/C	C/C	C/C	C/C	T/T	C/C	T/T	HORVU.MOREX.r3.1HG0058050	LOW	synonymous_variant
1H_387266504	1H	387266504	A/A	A/A	A/A	A/A	T/T	A/A	T/T	HORVU.MOREX.r3.1HG0058050	LOW	synonymous_variant
1H_387266513	1H	387266513	G/G	G/G	G/G	G/G	A/A	G/G	A/A	HORVU.MOREX.r3.1HG0058050	LOW	synonymous_variant
1H_387267125	1H	387267125	C/C	C/C	C/C	C/C	T/T	C/C	T/T	HORVU.MOREX.r3.1HG0058050	LOW	synonymous_variant
1H_387275180	1H	387275180	G/G	G/G	G/G	G/G	A/A	G/G	A/A	HORVU.MOREX.r3.1HG0058110	MODERATE	missense_variant
1H_387276003	1H	387276003	A/A	A/A	A/A	A/A	G/G	A/A	G/G	HORVU.MOREX.r3.1HG0058110	MODERATE	missense_variant
1H_387276417	1H	387276417	G/G	G/G	G/G	G/G	A/A	G/G	A/A	HORVU.MOREX.r3.1HG0058110	MODERATE	missense_variant
1H_387276499	1H	387276499	C/C	C/C	C/C	C/C	T/T	C/C	T/T	HORVU.MOREX.r3.1HG0058110	LOW	synonymous_variant
1H_387283326	1H	387283326	G/G	G/G	G/G	G/G	A/A	G/G	G/G	HORVU.MOREX.r3.1HG0058140	LOW	synonymous_variant
1H_387320	1H	387320	G/G	G/G	G/G	G/G	C/C	G/G	C/C	HORVU.MOREX.r3.1HG0000130	LOW	synonymous_variant
1H_387345956	1H	387345956	G/G	G/G	G/G	G/G	A/A	G/G	A/A	HORVU.MOREX.r3.1HG0058160	MODERATE	missense_variant
1H_387346948	1H	387346948	G/G	G/G	G/G	G/G	A/A	G/G	A/A	HORVU.MOREX.r3.1HG0058160	MODERATE	missense_variant
1H_387347491	1H	387347491	T/T	T/T	T/T	T/T	G/G	T/T	G/G	HORVU.MOREX.r3.1HG0058160	MODERATE	missense_variant
1H_387347731	1H	387347731	A/A	A/A	A/A	A/A	G/G	A/A	G/G	HORVU.MOREX.r3.1HG0058160	MODERATE	missense_variant
1H_387348027	1H	387348027	G/G	G/G	G/G	G/G	C/C	G/G	C/C	HORVU.MOREX.r3.1HG0058160	LOW	synonymous_variant
1H_387543158	1H	387543158	A/A	A/A	A/A	A/A	C/C	A/A	C/C	HORVU.MOREX.r3.1HG0058170	MODIFIER	5_prime_UTR_variant
1H_387545912	1H	387545912	T/T	T/T	T/T	T/T	C/C	T/T	C/C	HORVU.MOREX.r3.1HG0058170	LOW	synonymous_variant
1H_387706530	1H	387706530	T/T	T/T	T/T	T/T	C/C	T/T	C/C	HORVU.MOREX.r3.1HG0058180	LOW	synonymous_variant
1H_387936733	1H	387936733	C/C	C/C	C/C	C/C	T/T	C/C	T/T	HORVU.MOREX.r3.1HG0058270	MODIFIER	intron_variant
1H_387937827	1H	387937827	C/C	C/C	C/C	C/C	T/T	C/C	C/C	HORVU.MOREX.r3.1HG0058270	MODIFIER	intron_variant
1H_390043977	1H	390043977	G/G	G/G	G/G	G/G	T/T	G/G	T/T	HORVU.MOREX.r3.1HG0058500	LOW	synonymous_variant
1H_390044001	1H	390044001	T/T	T/T	T/T	T/T	G/G	T/T	G/G	HORVU.MOREX.r3.1HG0058500	LOW	synonymous_variant
1H_390047343	1H	390047343	A/A	A/A	A/A	A/A	G/G	A/A	G/G	HORVU.MOREX.r3.1HG0058500	LOW	synonymous_variant
1H_390047418	1H	390047418	A/A	A/A	A/A	A/A	G/G	A/A	G/G	HORVU.MOREX.r3.1HG0058500	LOW	synonymous_variant
1H_390047751	1H	390047751	T/T	T/T	T/T	T/T	G/G	T/T	G/G	HORVU.MOREX.r3.1HG0058500	MODERATE	missense_variant
1H_390048503	1H	390048503	T/T	T/T	T/T	T/T	C/C	T/T	C/C	HORVU.MOREX.r3.1HG0058500	MODERATE	missense_variant
1H_390049505	1H	390049505	C/C	C/C	C/C	C/C	A/A	C/C	A/A	HORVU.MOREX.r3.1HG0058500	MODERATE	missense_variant
1H_390049516	1H	390049516	C/C	C/C	C/C	C/C	T/T	C/C	T/T	HORVU.MOREX.r3.1HG0058500	MODERATE	missense_variant
1H_390049610	1H	390049610	A/A	A/A	A/A	A/A	G/G	A/A	G/G	HORVU.MOREX.r3.1HG0058500	MODERATE	missense_variant
1H_390049621	1H	390049621	A/A	A/A	A/A	A/A	G/G	A/A	G/G	HORVU.MOREX.r3.1HG0058500	MODERATE	missense_variant
1H_390049738	1H	390049738	A/A	A/A	A/A	A/A	C/C	A/A	C/C	HORVU.MOREX.r3.1HG0058500	MODERATE	missense_variant
1H_390050625	1H	390050625	G/G	G/G	G/G	G/G	C/C	G/G	C/C	HORVU.MOREX.r3.1HG0058510	MODIFIER	3_prime_UTR_variant
1H_390050777	1H	390050777	A/A	A/A	A/A	A/A	G/G	A/A	G/G	HORVU.MOREX.r3.1HG0058510	LOW	synonymous_variant
1H_390050787	1H	390050787	T/T	T/T	T/T	T/T	C/C	T/T	C/C	HORVU.MOREX.r3.1HG0058510	LOW	synonymous_variant
1H_390050892	1H	390050892	T/T	T/T	T/T	T/T	C/C	T/T	C/C	HORVU.MOREX.r3.1HG0058510	LOW	synonymous_variant
1H_390051012	1H	390051012	T/T	T/T	T/T	T/T	C/C	T/T	C/C	HORVU.MOREX.r3.1HG0058510	LOW	synonymous_variant
1H_390051095	1H	390051095	C/C	C/C	C/C	C/C	A/A	C/C	A/A	HORVU.MOREX.r3.1HG0058510	MODERATE	missense_variant
1H_390051114	1H	390051114	T/T	T/T	T/T	T/T	C/C	T/T	C/C	HORVU.MOREX.r3.1HG0058510	LOW	synonymous_variant
1H_390051531	1H	390051531	A/A	A/A	A/A	A/A	G/G	A/A	G/G	HORVU.MOREX.r3.1HG0058510	LOW	synonymous_variant
1H_390051743	1H	390051743	C/C	C/C	C/C	C/C	A/A	C/C	A/A	HORVU.MOREX.r3.1HG0058510	MODERATE	missense_variant
1H_390053039	1H	390053039	T/T	T/T	T/T	T/T	G/G	T/T	G/G	HORVU.MOREX.r3.1HG0058510	MODERATE	missense_variant
1H_390381308	1H	390381308	G/G	G/G	G/G	G/G	A/A	G/G	A/A
1H_390383157	1H	390383157	C/C	C/C	C/C	C/C	T/T	C/C	T/T	HORVU.MOREX.r3.1HG0058550	LOW	synonymous_variant
1H_39052871	1H	39052871	G/G	G/G	G/G	G/G	A/A	G/G	A/A	HORVU.MOREX.r3.1HG0014590	MODIFIER	5_prime_UTR_variant
1H_39053731	1H	39053731	G/G	G/G	G/G	G/G	T/T	G/G	T/T	HORVU.MOREX.r3.1HG0014590	MODERATE	missense_variant
1H_39053818	1H	39053818	T/T	T/T	T/T	T/T	C/C	T/T	C/C	HORVU.MOREX.r3.1HG0014590	MODERATE	missense_variant
1H_39053826	1H	39053826	C/C	C/C	C/C	C/C	G/G	C/C	G/G	HORVU.MOREX.r3.1HG0014590	LOW	synonymous_variant
1H_39053987	1H	39053987	G/G	G/G	G/G	G/G	C/C	G/G	C/C	HORVU.MOREX.r3.1HG0014590	MODERATE	missense_variant
1H_39054018	1H	39054018	C/C	C/C	C/C	C/C	T/T	C/C	T/T	HORVU.MOREX.r3.1HG0014590	LOW	synonymous_variant
1H_390996068	1H	390996068	C/C	C/C	C/C	C/C	A/A	C/C	A/A	HORVU.MOREX.r3.1HG0058640	LOW	synonymous_variant
1H_391018424	1H	391018424	C/C	C/C	C/C	C/C	T/T	C/C	T/T	HORVU.MOREX.r3.1HG0058680	MODIFIER	3_prime_UTR_variant
1H_391018426	1H	391018426	T/T	T/T	T/T	T/T	C/C	T/T	C/C	HORVU.MOREX.r3.1HG0058680	MODIFIER	3_prime_UTR_variant
1H_391021251	1H	391021251	A/A	A/A	A/A	A/A	G/G	A/A	G/G	HORVU.MOREX.r3.1HG0058680	MODIFIER	intron_variant
1H_391021495	1H	391021495	A/A	A/A	A/A	A/A	G/G	A/A	G/G	HORVU.MOREX.r3.1HG0058680	MODIFIER	intron_variant
1H_391021711	1H	391021711	A/A	A/A	A/A	A/A	G/G	A/A	G/G	HORVU.MOREX.r3.1HG0058680	MODIFIER	intron_variant
1H_391021816	1H	391021816	C/C	C/C	C/C	C/C	T/T	C/C	T/T	HORVU.MOREX.r3.1HG0058680	MODIFIER	intron_variant
1H_391021987	1H	391021987	C/C	C/C	C/C	C/C	T/T	C/C	T/T	HORVU.MOREX.r3.1HG0058680	MODIFIER	intron_variant
1H_391023198	1H	391023198	T/T	T/T	T/T	T/T	C/C	T/T	C/C	HORVU.MOREX.r3.1HG0058680	MODERATE	missense_variant
1H_391024044	1H	391024044	A/A	A/A	A/A	A/A	G/G	A/A	G/G	HORVU.MOREX.r3.1HG0058680	LOW	synonymous_variant
1H_391024585	1H	391024585	C/C	C/C	C/C	C/C	A/A	C/C	A/A	HORVU.MOREX.r3.1HG0058680	MODERATE	missense_variant
1H_391044075	1H	391044075	T/T	T/T	T/T	T/T	C/C	T/T	C/C	HORVU.MOREX.r3.1HG0058720	MODIFIER	5_prime_UTR_variant
1H_391045335	1H	391045335	G/G	G/G	G/G	G/G	A/A	G/G	A/A	HORVU.MOREX.r3.1HG0058720	MODERATE	missense_variant
1H_391047796	1H	391047796	C/C	C/C	C/C	C/C	A/A	C/C	A/A	HORVU.MOREX.r3.1HG0058720	MODIFIER	3_prime_UTR_variant
1H_391051347	1H	391051347	T/T	T/T	T/T	T/T	C/C	T/T	C/C	HORVU.MOREX.r3.1HG0058730	MODIFIER	3_prime_UTR_variant
1H_391051356	1H	391051356	A/A	A/A	A/A	A/A	T/T	A/A	T/T	HORVU.MOREX.r3.1HG0058730	MODIFIER	3_prime_UTR_variant
1H_391051767	1H	391051767	T/T	T/T	T/T	T/T	G/G	T/T	G/G	HORVU.MOREX.r3.1HG0058730	MODIFIER	3_prime_UTR_variant
1H_391053278	1H	391053278	G/G	G/G	G/G	G/G	C/C	G/G	C/C	HORVU.MOREX.r3.1HG0058730	LOW	synonymous_variant
1H_391053482	1H	391053482	T/T	T/T	T/T	T/T	C/C	T/T	C/C	HORVU.MOREX.r3.1HG0058730	LOW	synonymous_variant
1H_391234027	1H	391234027	T/T	T/T	T/T	T/T	C/C	T/T	C/C	HORVU.MOREX.r3.1HG0058780	MODIFIER	3_prime_UTR_variant
1H_391234063	1H	391234063	C/C	C/C	C/C	C/C	A/A	C/C	A/A	HORVU.MOREX.r3.1HG0058780	MODIFIER	3_prime_UTR_variant
1H_391234235	1H	391234235	A/A	A/A	A/A	A/A	G/G	A/A	G/G	HORVU.MOREX.r3.1HG0058780	MODIFIER	3_prime_UTR_variant
1H_391238672	1H	391238672	G/G	G/G	G/G	G/G	A/A	G/G	A/A	HORVU.MOREX.r3.1HG0058780	MODIFIER	5_prime_UTR_variant
1H_391238775	1H	391238775	A/A	A/A	A/A	A/A	G/G	A/A	G/G	HORVU.MOREX.r3.1HG0058780	MODIFIER	5_prime_UTR_variant
1H_391306047	1H	391306047	G/G	G/G	G/G	G/G	A/A	G/G	A/A	HORVU.MOREX.r3.1HG0058790	LOW	synonymous_variant
1H_391306098	1H	391306098	T/T	T/T	T/T	T/T	C/C	T/T	C/C	HORVU.MOREX.r3.1HG0058790	LOW	synonymous_variant
1H_391307191	1H	391307191	G/G	G/G	G/G	G/G	T/T	G/G	T/T	HORVU.MOREX.r3.1HG0058790	MODERATE	missense_variant
1H_393080648	1H	393080648	C/C	C/C	C/C	C/C	T/T	C/C	C/C	HORVU.MOREX.r3.1HG0058970	LOW	synonymous_variant
1H_39439165	1H	39439165	C/C	C/C	C/C	C/C	G/G	C/C	G/G	HORVU.MOREX.r3.1HG0014620	LOW	synonymous_variant
1H_39446576	1H	39446576	T/T	T/T	T/T	T/T	./.	T/T	C/C	HORVU.MOREX.r3.1HG0014620	MODIFIER	intron_variant
1H_39448352	1H	39448352	G/G	G/G	G/G	G/G	T/T	G/G	T/T	HORVU.MOREX.r3.1HG0014620	LOW	synonymous_variant
1H_39449364	1H	39449364	A/A	A/A	A/A	A/A	T/T	A/A	T/T	HORVU.MOREX.r3.1HG0014620	MODIFIER	intron_variant
1H_39449764	1H	39449764	A/A	A/A	A/A	A/A	G/G	A/A	G/G	HORVU.MOREX.r3.1HG0014620	MODIFIER	intron_variant
1H_39450425	1H	39450425	G/G	G/G	G/G	G/G	C/C	G/G	C/C	HORVU.MOREX.r3.1HG0014620	LOW	synonymous_variant
1H_39450881	1H	39450881	T/T	T/T	T/T	T/T	C/C	T/T	C/C	HORVU.MOREX.r3.1HG0014620	MODERATE	missense_variant
1H_39451991	1H	39451991	C/C	C/C	C/C	C/C	T/T	C/C	T/T	HORVU.MOREX.r3.1HG0014620	MODERATE	missense_variant
1H_39453030	1H	39453030	A/A	A/A	A/A	A/A	G/G	A/A	G/G	HORVU.MOREX.r3.1HG0014620	MODERATE	missense_variant
1H_39453391	1H	39453391	G/G	G/G	G/G	G/G	A/A	G/G	A/A	HORVU.MOREX.r3.1HG0014620	LOW	synonymous_variant
1H_394618974	1H	394618974	C/C	C/C	C/C	C/C	T/T	C/C	T/T	HORVU.MOREX.r3.1HG0059260	MODIFIER	3_prime_UTR_variant
1H_394619108	1H	394619108	C/C	C/C	C/C	C/C	T/T	C/C	T/T	HORVU.MOREX.r3.1HG0059260	MODERATE	missense_variant
1H_394619143	1H	394619143	G/G	G/G	G/G	G/G	C/C	G/G	C/C	HORVU.MOREX.r3.1HG0059260	LOW	synonymous_variant
1H_394619170	1H	394619170	A/A	A/A	A/A	A/A	G/G	A/A	G/G	HORVU.MOREX.r3.1HG0059260	LOW	synonymous_variant
1H_394619906	1H	394619906	A/A	A/A	A/A	A/A	G/G	A/A	G/G	HORVU.MOREX.r3.1HG0059260	MODIFIER	intron_variant
1H_394620048	1H	394620048	C/C	C/C	C/C	C/C	A/A	C/C	A/A	HORVU.MOREX.r3.1HG0059260	MODIFIER	intron_variant
1H_394650981	1H	394650981	T/T	T/T	T/T	T/T	C/C	T/T	C/C	HORVU.MOREX.r3.1HG0059270	LOW	synonymous_variant
1H_394651092	1H	394651092	C/C	C/C	C/C	C/C	T/T	C/C	T/T	HORVU.MOREX.r3.1HG0059270	MODERATE	missense_variant
1H_394651219	1H	394651219	A/A	A/A	A/A	A/A	G/G	A/A	G/G
1H_394651294	1H	394651294	T/T	T/T	T/T	T/T	C/C	T/T	C/C	HORVU.MOREX.r3.1HG0059270	LOW	synonymous_variant
1H_394651734	1H	394651734	A/A	A/A	A/A	A/A	G/G	A/A	G/G	HORVU.MOREX.r3.1HG0059270	LOW	synonymous_variant
1H_394651782	1H	394651782	C/C	C/C	C/C	C/C	T/T	C/C	T/T	HORVU.MOREX.r3.1HG0059270	LOW	synonymous_variant
1H_394651808	1H	394651808	T/T	T/T	T/T	T/T	C/C	T/T	C/C	HORVU.MOREX.r3.1HG0059270	MODERATE	missense_variant
1H_394652047	1H	394652047	A/A	A/A	A/A	A/A	G/G	A/A	G/G	HORVU.MOREX.r3.1HG0059270	LOW	synonymous_variant
1H_394652399	1H	394652399	A/A	A/A	A/A	A/A	G/G	A/A	G/G	HORVU.MOREX.r3.1HG0059270	MODERATE	missense_variant
1H_394652525	1H	394652525	G/G	G/G	G/G	G/G	A/A	G/G	A/A	HORVU.MOREX.r3.1HG0059270	MODERATE	missense_variant
1H_394652711	1H	394652711	A/A	A/A	A/A	A/A	G/G	A/A	G/G	HORVU.MOREX.r3.1HG0059270	LOW	synonymous_variant
1H_394652886	1H	394652886	T/T	T/T	T/T	T/T	C/C	T/T	C/C	HORVU.MOREX.r3.1HG0059270	LOW	synonymous_variant
1H_394652889	1H	394652889	G/G	G/G	G/G	G/G	T/T	G/G	T/T	HORVU.MOREX.r3.1HG0059270	LOW	synonymous_variant
1H_394653006	1H	394653006	A/A	A/A	A/A	A/A	G/G	A/A	G/G	HORVU.MOREX.r3.1HG0059270	LOW	synonymous_variant
1H_394653018	1H	394653018	T/T	T/T	T/T	T/T	C/C	T/T	C/C	HORVU.MOREX.r3.1HG0059270	LOW	synonymous_variant
1H_394666085	1H	394666085	G/G	G/G	G/G	G/G	A/A	G/G	A/A	HORVU.MOREX.r3.1HG0059270	LOW	synonymous_variant
1H_394668900	1H	394668900	A/A	A/A	A/A	A/A	G/G	A/A	G/G	HORVU.MOREX.r3.1HG0059270	LOW	synonymous_variant
1H_394669489	1H	394669489	A/A	A/A	A/A	A/A	G/G	A/A	G/G	HORVU.MOREX.r3.1HG0059270	LOW	synonymous_variant
1H_394669603	1H	394669603	T/T	T/T	T/T	T/T	C/C	T/T	C/C	HORVU.MOREX.r3.1HG0059270	LOW	synonymous_variant
1H_394669992	1H	394669992	A/A	A/A	A/A	A/A	G/G	A/A	G/G	HORVU.MOREX.r3.1HG0059270	LOW	synonymous_variant
1H_394670076	1H	394670076	G/G	G/G	G/G	G/G	A/A	G/G	A/A	HORVU.MOREX.r3.1HG0059270	LOW	synonymous_variant
1H_394670218	1H	394670218	T/T	T/T	T/T	T/T	C/C	T/T	C/C	HORVU.MOREX.r3.1HG0059270	MODERATE	missense_variant
1H_394671132	1H	394671132	C/C	C/C	C/C	C/C	T/T	C/C	T/T	HORVU.MOREX.r3.1HG0059270	LOW	synonymous_variant
1H_394672542	1H	394672542	A/A	A/A	A/A	A/A	G/G	A/A	G/G	HORVU.MOREX.r3.1HG0059270	LOW	synonymous_variant
1H_394673214	1H	394673214	A/A	A/A	A/A	A/A	G/G	A/A	G/G
1H_394673300	1H	394673300	C/C	C/C	C/C	C/C	T/T	C/C	T/T	HORVU.MOREX.r3.1HG0059270	LOW	synonymous_variant
1H_394673482	1H	394673482	A/A	A/A	A/A	A/A	G/G	A/A	G/G	HORVU.MOREX.r3.1HG0059270	LOW	synonymous_variant
1H_394673511	1H	394673511	G/G	G/G	G/G	G/G	C/C	G/G	C/C	HORVU.MOREX.r3.1HG0059270	MODERATE	missense_variant
1H_394923839	1H	394923839	T/T	T/T	T/T	T/T	C/C	T/T	C/C	HORVU.MOREX.r3.1HG0059290	LOW	synonymous_variant
1H_394923842	1H	394923842	G/G	G/G	G/G	G/G	C/C	G/G	C/C	HORVU.MOREX.r3.1HG0059290	LOW	synonymous_variant
1H_394924220	1H	394924220	A/A	A/A	A/A	A/A	G/G	A/A	G/G	HORVU.MOREX.r3.1HG0059290	LOW	synonymous_variant
1H_394985413	1H	394985413	T/T	T/T	T/T	T/T	C/C	T/T	C/C	HORVU.MOREX.r3.1HG0059300	MODERATE	missense_variant
1H_394985505	1H	394985505	G/G	G/G	G/G	G/G	A/A	G/G	A/A	HORVU.MOREX.r3.1HG0059300	MODIFIER	3_prime_UTR_variant
1H_395273488	1H	395273488	G/G	G/G	G/G	G/G	A/A	G/G	A/A	HORVU.MOREX.r3.1HG0059350	MODIFIER	3_prime_UTR_variant
1H_395285621	1H	395285621	C/C	C/C	C/C	C/C	A/A	C/C	A/A	HORVU.MOREX.r3.1HG0059360	MODIFIER	5_prime_UTR_variant
1H_395559343	1H	395559343	C/C	C/C	C/C	C/C	T/T	C/C	T/T	HORVU.MOREX.r3.1HG0059370	MODIFIER	3_prime_UTR_variant
1H_395768215	1H	395768215	T/T	T/T	T/T	T/T	G/G	T/T	G/G	HORVU.MOREX.r3.1HG0059400	MODIFIER	intron_variant
1H_395768698	1H	395768698	T/T	T/T	T/T	T/T	C/C	T/T	C/C	HORVU.MOREX.r3.1HG0059400	LOW	synonymous_variant
1H_395768856	1H	395768856	C/C	C/C	C/C	C/C	G/G	C/C	G/G	HORVU.MOREX.r3.1HG0059400	MODIFIER	3_prime_UTR_variant
1H_395768866	1H	395768866	C/C	C/C	C/C	C/C	T/T	C/C	T/T	HORVU.MOREX.r3.1HG0059400	MODIFIER	3_prime_UTR_variant
1H_395768880	1H	395768880	T/T	T/T	T/T	T/T	G/G	T/T	G/G	HORVU.MOREX.r3.1HG0059400	MODIFIER	3_prime_UTR_variant
1H_395768938	1H	395768938	G/G	G/G	G/G	G/G	T/T	G/G	T/T	HORVU.MOREX.r3.1HG0059400	MODIFIER	3_prime_UTR_variant
1H_395769055	1H	395769055	G/G	G/G	G/G	G/G	A/A	G/G	A/A	HORVU.MOREX.r3.1HG0059400	MODIFIER	3_prime_UTR_variant
1H_395769123	1H	395769123	A/A	A/A	A/A	A/A	G/G	A/A	G/G	HORVU.MOREX.r3.1HG0059400	MODIFIER	3_prime_UTR_variant
1H_395858981	1H	395858981	C/C	C/C	C/C	C/C	T/T	C/C	T/T	HORVU.MOREX.r3.1HG0059420	MODIFIER	intron_variant
1H_395864342	1H	395864342	T/T	T/T	T/T	T/T	C/C	T/T	C/C	HORVU.MOREX.r3.1HG0059420	MODERATE	missense_variant
1H_395866279	1H	395866279	A/A	A/A	A/A	A/A	G/G	A/A	G/G	HORVU.MOREX.r3.1HG0059420	MODIFIER	3_prime_UTR_variant
1H_395866310	1H	395866310	T/T	T/T	T/T	T/T	C/C	T/T	C/C	HORVU.MOREX.r3.1HG0059420	MODIFIER	3_prime_UTR_variant
1H_395901325	1H	395901325	C/C	C/C	C/C	C/C	T/T	C/C	T/T	HORVU.MOREX.r3.1HG0059430	LOW	synonymous_variant
1H_395903159	1H	395903159	T/T	T/T	T/T	T/T	C/C	T/T	C/C	HORVU.MOREX.r3.1HG0059440	LOW	synonymous_variant
1H_395903658	1H	395903658	A/A	A/A	A/A	A/A	G/G	A/A	G/G	HORVU.MOREX.r3.1HG0059440	MODERATE	missense_variant
1H_395906602	1H	395906602	G/G	G/G	G/G	G/G	A/A	G/G	A/A	HORVU.MOREX.r3.1HG0059450	LOW	synonymous_variant
1H_395906932	1H	395906932	G/G	G/G	G/G	G/G	C/C	G/G	C/C	HORVU.MOREX.r3.1HG0059450	MODERATE	missense_variant
1H_395906968	1H	395906968	G/G	G/G	G/G	G/G	C/C	G/G	C/C	HORVU.MOREX.r3.1HG0059450	MODERATE	missense_variant
1H_396004558	1H	396004558	C/C	C/C	C/C	C/C	G/G	C/C	G/G	HORVU.MOREX.r3.1HG0059470	MODERATE	missense_variant
1H_39643522	1H	39643522	C/C	C/C	C/C	C/C	A/A	C/C	A/A	HORVU.MOREX.r3.1HG0014640	LOW	synonymous_variant
1H_39643877	1H	39643877	A/A	A/A	A/A	A/A	G/G	A/A	G/G	HORVU.MOREX.r3.1HG0014640	MODERATE	missense_variant
1H_39644318	1H	39644318	G/G	G/G	G/G	G/G	A/A	G/G	A/A	HORVU.MOREX.r3.1HG0014640	MODERATE	missense_variant
1H_39645401	1H	39645401	T/T	T/T	T/T	T/T	C/C	T/T	C/C	HORVU.MOREX.r3.1HG0014640	MODERATE	missense_variant
1H_39645787	1H	39645787	T/T	T/T	T/T	T/T	A/A	T/T	A/A	HORVU.MOREX.r3.1HG0014640	MODERATE	missense_variant
1H_39645919	1H	39645919	A/A	A/A	A/A	A/A	C/C	A/A	C/C	HORVU.MOREX.r3.1HG0014640	MODIFIER	3_prime_UTR_variant
1H_39645969	1H	39645969	T/T	T/T	T/T	T/T	C/C	T/T	C/C	HORVU.MOREX.r3.1HG0014640	MODIFIER	3_prime_UTR_variant
1H_39674961	1H	39674961	G/G	G/G	G/G	G/G	A/A	G/G	A/A	HORVU.MOREX.r3.1HG0014650	MODERATE	missense_variant
1H_39675197	1H	39675197	T/T	T/T	T/T	T/T	C/C	T/T	C/C	HORVU.MOREX.r3.1HG0014650	LOW	synonymous_variant
1H_39675995	1H	39675995	T/T	T/T	T/T	T/T	C/C	T/T	C/C	HORVU.MOREX.r3.1HG0014650	LOW	synonymous_variant
1H_39676088	1H	39676088	A/A	A/A	A/A	A/A	G/G	A/A	G/G	HORVU.MOREX.r3.1HG0014650	LOW	synonymous_variant
1H_39676235	1H	39676235	G/G	G/G	G/G	G/G	A/A	G/G	A/A	HORVU.MOREX.r3.1HG0014650	LOW	synonymous_variant
1H_39676479	1H	39676479	C/C	C/C	C/C	C/C	G/G	C/C	G/G	HORVU.MOREX.r3.1HG0014650	MODERATE	missense_variant
1H_39676506	1H	39676506	C/C	C/C	C/C	C/C	A/A	C/C	A/A	HORVU.MOREX.r3.1HG0014650	MODERATE	missense_variant
1H_39720359	1H	39720359	A/A	A/A	A/A	A/A	T/T	A/A	T/T	HORVU.MOREX.r3.1HG0014660	MODERATE	missense_variant
1H_39720367	1H	39720367	C/C	C/C	C/C	C/C	A/A	C/C	A/A	HORVU.MOREX.r3.1HG0014660	MODERATE	missense_variant
1H_39721324	1H	39721324	C/C	C/C	C/C	C/C	A/A	C/C	A/A	HORVU.MOREX.r3.1HG0014660	MODERATE	missense_variant
1H_39721608	1H	39721608	G/G	G/G	G/G	G/G	A/A	G/G	A/A	HORVU.MOREX.r3.1HG0014660	LOW	synonymous_variant
1H_398679253	1H	398679253	C/C	C/C	C/C	C/C	T/T	C/C	C/C	HORVU.MOREX.r3.1HG0059860	MODIFIER	intron_variant
1H_399027554	1H	399027554	G/G	G/G	G/G	G/G	A/A	G/G	A/A	HORVU.MOREX.r3.1HG0059910	MODIFIER	3_prime_UTR_variant
1H_402857794	1H	402857794	G/G	G/G	G/G	G/G	A/A	G/G	A/A	HORVU.MOREX.r3.1HG0060600	LOW	synonymous_variant
1H_402857796	1H	402857796	A/A	A/A	A/A	A/A	G/G	A/A	G/G	HORVU.MOREX.r3.1HG0060600	MODERATE	missense_variant
1H_402857812	1H	402857812	T/T	T/T	T/T	T/T	C/C	T/T	C/C	HORVU.MOREX.r3.1HG0060600	LOW	synonymous_variant
1H_406258964	1H	406258964	C/C	C/C	C/C	C/C	T/T	C/C	C/C	HORVU.MOREX.r3.1HG0061210	MODIFIER	3_prime_UTR_variant
1H_408895555	1H	408895555	A/A	A/A	A/A	A/A	G/G	A/A	G/G	HORVU.MOREX.r3.1HG0061730	LOW	synonymous_variant
1H_410047	1H	410047	C/C	C/C	C/C	C/C	T/T	C/C	T/T	HORVU.MOREX.r3.1HG0000140	LOW	synonymous_variant
1H_410430	1H	410430	G/G	G/G	G/G	G/G	A/A	G/G	A/A	HORVU.MOREX.r3.1HG0000140	LOW	synonymous_variant
1H_412432	1H	412432	A/A	A/A	A/A	A/A	G/G	A/A	G/G	HORVU.MOREX.r3.1HG0000140	LOW	synonymous_variant
1H_412510	1H	412510	C/C	C/C	C/C	C/C	T/T	C/C	T/T	HORVU.MOREX.r3.1HG0000140	LOW	synonymous_variant
1H_412739139	1H	412739139	C/C	C/C	C/C	C/C	T/T	C/C	T/T	HORVU.MOREX.r3.1HG0062390	MODERATE	missense_variant
1H_413029	1H	413029	T/T	T/T	T/T	T/T	C/C	T/T	C/C	HORVU.MOREX.r3.1HG0000140	MODERATE	missense_variant
1H_413257	1H	413257	G/G	G/G	G/G	G/G	C/C	G/G	C/C	HORVU.MOREX.r3.1HG0000140	MODERATE	missense_variant
1H_420508816	1H	420508816	G/G	G/G	G/G	G/G	A/A	G/G	A/A	HORVU.MOREX.r3.1HG0063880	LOW	synonymous_variant
1H_428488365	1H	428488365	A/A	A/A	A/A	A/A	C/C	A/A	C/C	HORVU.MOREX.r3.1HG0065370	MODERATE	missense_variant
1H_428491288	1H	428491288	C/C	C/C	C/C	C/C	T/T	C/C	T/T	HORVU.MOREX.r3.1HG0065370	LOW	synonymous_variant
1H_428492452	1H	428492452	C/C	C/C	C/C	C/C	G/G	C/C	G/G	HORVU.MOREX.r3.1HG0065370	MODIFIER	5_prime_UTR_variant
1H_428492528	1H	428492528	A/A	A/A	A/A	A/A	C/C	A/A	C/C	HORVU.MOREX.r3.1HG0065370	MODIFIER	5_prime_UTR_variant
1H_428675291	1H	428675291	G/G	G/G	G/G	G/G	A/A	G/G	A/A	HORVU.MOREX.r3.1HG0065410	MODERATE	missense_variant
1H_428675294	1H	428675294	G/G	G/G	G/G	G/G	A/A	G/G	A/A	HORVU.MOREX.r3.1HG0065410	MODERATE	missense_variant
1H_428675414	1H	428675414	A/A	A/A	A/A	A/A	G/G	A/A	G/G	HORVU.MOREX.r3.1HG0065410	MODIFIER	intron_variant
1H_428675685	1H	428675685	G/G	G/G	G/G	G/G	A/A	G/G	A/A	HORVU.MOREX.r3.1HG0065410	MODIFIER	intron_variant
1H_428675904	1H	428675904	A/A	A/A	A/A	A/A	C/C	A/A	C/C	HORVU.MOREX.r3.1HG0065410	MODIFIER	intron_variant
1H_428675998	1H	428675998	T/T	T/T	T/T	T/T	C/C	T/T	C/C	HORVU.MOREX.r3.1HG0065410	MODIFIER	intron_variant
1H_428676692	1H	428676692	A/A	A/A	A/A	A/A	G/G	A/A	G/G	HORVU.MOREX.r3.1HG0065410	MODIFIER	intron_variant
1H_428676728	1H	428676728	A/A	A/A	A/A	A/A	G/G	A/A	G/G	HORVU.MOREX.r3.1HG0065410	MODIFIER	intron_variant
1H_428676983	1H	428676983	G/G	G/G	G/G	G/G	A/A	G/G	A/A	HORVU.MOREX.r3.1HG0065410	LOW	synonymous_variant
1H_431491199	1H	431491199	C/C	C/C	C/C	C/C	T/T	C/C	T/T	HORVU.MOREX.r3.1HG0065910	MODIFIER	intron_variant
1H_4409886	1H	4409886	G/G	G/G	G/G	G/G	A/A	G/G	A/A	HORVU.MOREX.r3.1HG0002020	LOW	synonymous_variant
1H_4409928	1H	4409928	A/A	A/A	A/A	A/A	C/C	A/A	C/C	HORVU.MOREX.r3.1HG0002020	MODERATE	missense_variant
1H_4409952	1H	4409952	A/A	A/A	A/A	A/A	T/T	A/A	T/T	HORVU.MOREX.r3.1HG0002020	MODERATE	missense_variant
1H_4410194	1H	4410194	A/A	A/A	A/A	A/A	T/T	A/A	T/T
1H_4410440	1H	4410440	C/C	C/C	C/C	C/C	T/T	C/C	T/T	HORVU.MOREX.r3.1HG0002020	MODERATE	missense_variant
1H_4410483	1H	4410483	C/C	C/C	C/C	C/C	T/T	C/C	T/T	HORVU.MOREX.r3.1HG0002020	LOW	synonymous_variant
1H_4410789	1H	4410789	G/G	G/G	G/G	G/G	A/A	G/G	A/A	HORVU.MOREX.r3.1HG0002020	LOW	synonymous_variant
1H_4410866	1H	4410866	G/G	G/G	G/G	G/G	A/A	G/G	A/A	HORVU.MOREX.r3.1HG0002020	MODERATE	missense_variant
1H_4426248	1H	4426248	G/G	G/G	G/G	G/G	A/A	G/G	A/A	HORVU.MOREX.r3.1HG0002060	LOW	synonymous_variant
1H_4436700	1H	4436700	T/T	T/T	T/T	T/T	G/G	T/T	G/G	HORVU.MOREX.r3.1HG0002080	MODERATE	missense_variant
1H_4437362	1H	4437362	A/A	A/A	A/A	A/A	G/G	A/A	G/G	HORVU.MOREX.r3.1HG0002080	LOW	synonymous_variant
1H_443808721	1H	443808721	T/T	T/T	T/T	./.	G/G	T/T	G/G	HORVU.MOREX.r3.1HG0068480	MODERATE	missense_variant
1H_443808725	1H	443808725	G/G	G/G	G/G	./.	C/C	G/G	C/C	HORVU.MOREX.r3.1HG0068480	LOW	synonymous_variant
1H_445724926	1H	445724926	A/A	A/A	A/A	A/A	G/G	A/A	G/G	HORVU.MOREX.r3.1HG0068970	LOW	synonymous_variant
1H_445725004	1H	445725004	T/T	T/T	T/T	T/T	C/C	T/T	C/C	HORVU.MOREX.r3.1HG0068970	LOW	synonymous_variant
1H_445728389	1H	445728389	T/T	T/T	T/T	T/T	C/C	T/T	C/C	HORVU.MOREX.r3.1HG0068970	MODIFIER	5_prime_UTR_variant
1H_445816100	1H	445816100	A/A	A/A	A/A	A/A	C/C	A/A	C/C	HORVU.MOREX.r3.1HG0069010	MODIFIER	3_prime_UTR_variant
1H_445818498	1H	445818498	T/T	T/T	T/T	T/T	C/C	T/T	C/C	HORVU.MOREX.r3.1HG0069010	LOW	synonymous_variant
1H_445818639	1H	445818639	C/C	C/C	C/C	C/C	G/G	C/C	G/G	HORVU.MOREX.r3.1HG0069010	LOW	synonymous_variant
1H_445818876	1H	445818876	T/T	T/T	T/T	T/T	C/C	T/T	C/C	HORVU.MOREX.r3.1HG0069010	LOW	synonymous_variant
1H_445819046	1H	445819046	A/A	./.	A/A	A/A	G/G	./.	G/G	HORVU.MOREX.r3.1HG0069010	MODIFIER	5_prime_UTR_variant
1H_445875323	1H	445875323	G/G	G/G	G/G	G/G	A/A	G/G	A/A	HORVU.MOREX.r3.1HG0069030	MODIFIER	3_prime_UTR_variant
1H_445875534	1H	445875534	A/A	A/A	A/A	A/A	G/G	A/A	G/G	HORVU.MOREX.r3.1HG0069030	MODIFIER	3_prime_UTR_variant
1H_445878114	1H	445878114	T/T	T/T	T/T	T/T	A/A	T/T	A/A	HORVU.MOREX.r3.1HG0069030	LOW	synonymous_variant
1H_445906204	1H	445906204	C/C	C/C	C/C	C/C	T/T	C/C	T/T	HORVU.MOREX.r3.1HG0069040	LOW	synonymous_variant
1H_445906252	1H	445906252	G/G	G/G	G/G	G/G	A/A	G/G	A/A	HORVU.MOREX.r3.1HG0069040	LOW	synonymous_variant
1H_445906452	1H	445906452	C/C	C/C	C/C	C/C	T/T	C/C	T/T	HORVU.MOREX.r3.1HG0069040	MODERATE	missense_variant
1H_445906549	1H	445906549	G/G	G/G	G/G	G/G	C/C	G/G	C/C	HORVU.MOREX.r3.1HG0069040	MODIFIER	intron_variant
1H_445906645	1H	445906645	G/G	G/G	G/G	G/G	T/T	G/G	T/T	HORVU.MOREX.r3.1HG0069040	MODIFIER	intron_variant
1H_445906720	1H	445906720	C/C	C/C	C/C	C/C	T/T	C/C	T/T	HORVU.MOREX.r3.1HG0069040	MODIFIER	intron_variant
1H_445907159	1H	445907159	A/A	A/A	A/A	A/A	G/G	A/A	G/G	HORVU.MOREX.r3.1HG0069040	LOW	synonymous_variant
1H_446196642	1H	446196642	G/G	G/G	G/G	G/G	T/T	G/G	T/T	HORVU.MOREX.r3.1HG0069080	MODERATE	missense_variant
1H_446217482	1H	446217482	T/T	T/T	T/T	T/T	C/C	T/T	C/C	HORVU.MOREX.r3.1HG0069110	MODIFIER	3_prime_UTR_variant
1H_446220127	1H	446220127	T/T	T/T	T/T	T/T	C/C	T/T	C/C	HORVU.MOREX.r3.1HG0069110	MODERATE	missense_variant
1H_446220791	1H	446220791	C/C	C/C	C/C	C/C	T/T	C/C	T/T	HORVU.MOREX.r3.1HG0069110	LOW	synonymous_variant
1H_446221554	1H	446221554	G/G	G/G	G/G	G/G	A/A	G/G	A/A	HORVU.MOREX.r3.1HG0069110	MODIFIER	5_prime_UTR_variant
1H_446221572	1H	446221572	A/A	A/A	A/A	A/A	G/G	A/A	G/G	HORVU.MOREX.r3.1HG0069110	MODIFIER	5_prime_UTR_variant
1H_446271579	1H	446271579	T/T	T/T	T/T	T/T	C/C	T/T	C/C	HORVU.MOREX.r3.1HG0069130	LOW	stop_retained_variant
1H_446271581	1H	446271581	A/A	A/A	A/A	A/A	G/G	A/A	G/G	HORVU.MOREX.r3.1HG0069130	LOW	synonymous_variant
1H_446272036	1H	446272036	T/T	T/T	T/T	T/T	C/C	T/T	C/C	HORVU.MOREX.r3.1HG0069130	LOW	synonymous_variant
1H_446272075	1H	446272075	G/G	G/G	G/G	G/G	A/A	G/G	A/A	HORVU.MOREX.r3.1HG0069130	LOW	synonymous_variant
1H_446272150	1H	446272150	C/C	C/C	C/C	C/C	T/T	C/C	T/T	HORVU.MOREX.r3.1HG0069130	LOW	synonymous_variant
1H_446272169	1H	446272169	C/C	C/C	C/C	C/C	G/G	C/C	G/G	HORVU.MOREX.r3.1HG0069130	MODERATE	missense_variant
1H_446272863	1H	446272863	A/A	A/A	A/A	A/A	G/G	A/A	G/G	HORVU.MOREX.r3.1HG0069130	MODERATE	missense_variant
1H_446273008	1H	446273008	G/G	G/G	G/G	G/G	A/A	G/G	A/A	HORVU.MOREX.r3.1HG0069130	MODIFIER	intron_variant
1H_446273164	1H	446273164	G/G	G/G	G/G	G/G	A/A	G/G	A/A	HORVU.MOREX.r3.1HG0069130	LOW	synonymous_variant
1H_446273457	1H	446273457	A/A	A/A	A/A	A/A	T/T	A/A	T/T	HORVU.MOREX.r3.1HG0069130	MODERATE	missense_variant
1H_446273797	1H	446273797	C/C	C/C	C/C	C/C	G/G	C/C	G/G	HORVU.MOREX.r3.1HG0069130	MODERATE	missense_variant
1H_446422415	1H	446422415	T/T	T/T	T/T	T/T	G/G	T/T	G/G	HORVU.MOREX.r3.1HG0069170	LOW	synonymous_variant
1H_446422460	1H	446422460	G/G	G/G	G/G	G/G	A/A	G/G	A/A	HORVU.MOREX.r3.1HG0069170	LOW	synonymous_variant
1H_446425088	1H	446425088	G/G	G/G	G/G	G/G	A/A	G/G	A/A	HORVU.MOREX.r3.1HG0069170	LOW	synonymous_variant
1H_446425165	1H	446425165	G/G	G/G	G/G	G/G	A/A	G/G	A/A	HORVU.MOREX.r3.1HG0069170	LOW	synonymous_variant
1H_446426559	1H	446426559	T/T	T/T	T/T	T/T	A/A	T/T	A/A	HORVU.MOREX.r3.1HG0069170	MODERATE	missense_variant
1H_446426775	1H	446426775	T/T	T/T	T/T	T/T	C/C	T/T	C/C	HORVU.MOREX.r3.1HG0069170	LOW	synonymous_variant
1H_446426985	1H	446426985	G/G	G/G	G/G	G/G	T/T	G/G	T/T	HORVU.MOREX.r3.1HG0069170	LOW	synonymous_variant
1H_446428294	1H	446428294	T/T	T/T	T/T	T/T	A/A	T/T	A/A	HORVU.MOREX.r3.1HG0069170	LOW	synonymous_variant
1H_446429820	1H	446429820	C/C	C/C	C/C	C/C	T/T	C/C	T/T	HORVU.MOREX.r3.1HG0069170	LOW	synonymous_variant
1H_446831639	1H	446831639	T/T	T/T	T/T	T/T	C/C	T/T	C/C	HORVU.MOREX.r3.1HG0069260	MODERATE	missense_variant
1H_446831785	1H	446831785	T/T	T/T	T/T	T/T	G/G	T/T	G/G	HORVU.MOREX.r3.1HG0069260	LOW	synonymous_variant
1H_446831797	1H	446831797	C/C	C/C	C/C	C/C	G/G	C/C	G/G	HORVU.MOREX.r3.1HG0069260	LOW	synonymous_variant
1H_446832500	1H	446832500	C/C	C/C	C/C	C/C	A/A	C/C	A/A	HORVU.MOREX.r3.1HG0069260	LOW	synonymous_variant
1H_446832642	1H	446832642	G/G	G/G	G/G	G/G	C/C	G/G	C/C	HORVU.MOREX.r3.1HG0069260	LOW	synonymous_variant
1H_446832990	1H	446832990	G/G	G/G	G/G	G/G	C/C	G/G	C/C	HORVU.MOREX.r3.1HG0069260	LOW	synonymous_variant
1H_446833143	1H	446833143	C/C	C/C	C/C	C/C	A/A	C/C	A/A	HORVU.MOREX.r3.1HG0069260	MODIFIER	3_prime_UTR_variant
1H_447066654	1H	447066654	C/C	C/C	C/C	C/C	A/A	C/C	A/A	HORVU.MOREX.r3.1HG0069380	MODERATE	missense_variant
1H_447066661	1H	447066661	G/G	G/G	G/G	G/G	T/T	G/G	T/T	HORVU.MOREX.r3.1HG0069380	LOW	synonymous_variant
1H_447067187	1H	447067187	C/C	C/C	C/C	C/C	G/G	C/C	G/G	HORVU.MOREX.r3.1HG0069380	MODIFIER	3_prime_UTR_variant
1H_447067909	1H	447067909	T/T	T/T	T/T	T/T	C/C	T/T	C/C	HORVU.MOREX.r3.1HG0069390	LOW	synonymous_variant
1H_447067984	1H	447067984	A/A	A/A	A/A	A/A	G/G	A/A	G/G	HORVU.MOREX.r3.1HG0069390	LOW	synonymous_variant
1H_447068394	1H	447068394	C/C	C/C	C/C	C/C	A/A	C/C	A/A
1H_447200247	1H	447200247	G/G	G/G	G/G	G/G	T/T	G/G	T/T	HORVU.MOREX.r3.1HG0069410	MODERATE	missense_variant
1H_447201402	1H	447201402	C/C	C/C	C/C	C/C	A/A	C/C	A/A	HORVU.MOREX.r3.1HG0069410	MODERATE	missense_variant
1H_447201428	1H	447201428	G/G	G/G	G/G	G/G	A/A	G/G	A/A	HORVU.MOREX.r3.1HG0069410	LOW	synonymous_variant
1H_447202130	1H	447202130	A/A	A/A	A/A	A/A	C/C	A/A	C/C	HORVU.MOREX.r3.1HG0069410	MODERATE	missense_variant
1H_447202860	1H	447202860	C/C	C/C	C/C	C/C	T/T	C/C	T/T
1H_447351007	1H	447351007	C/C	C/C	C/C	C/C	T/T	C/C	T/T	HORVU.MOREX.r3.1HG0069480	MODERATE	missense_variant
1H_447352149	1H	447352149	G/G	G/G	G/G	G/G	A/A	G/G	A/A	HORVU.MOREX.r3.1HG0069480	LOW	synonymous_variant
1H_447391394	1H	447391394	G/G	G/G	G/G	G/G	T/T	G/G	T/T	HORVU.MOREX.r3.1HG0069490	MODERATE	missense_variant
1H_447392225	1H	447392225	G/G	G/G	G/G	G/G	A/A	G/G	A/A	HORVU.MOREX.r3.1HG0069490	MODERATE	missense_variant
1H_447392314	1H	447392314	G/G	G/G	G/G	G/G	A/A	G/G	A/A	HORVU.MOREX.r3.1HG0069490	LOW	synonymous_variant
1H_447392788	1H	447392788	T/T	T/T	T/T	T/T	C/C	T/T	C/C	HORVU.MOREX.r3.1HG0069490	MODERATE	missense_variant
1H_447393026	1H	447393026	G/G	G/G	G/G	G/G	A/A	G/G	A/A	HORVU.MOREX.r3.1HG0069490	MODERATE	missense_variant
1H_447393061	1H	447393061	C/C	C/C	C/C	C/C	G/G	C/C	G/G	HORVU.MOREX.r3.1HG0069490	MODERATE	missense_variant
1H_447779662	1H	447779662	T/T	T/T	T/T	T/T	C/C	T/T	C/C	HORVU.MOREX.r3.1HG0069550	LOW	synonymous_variant
1H_447789716	1H	447789716	C/C	C/C	C/C	C/C	T/T	C/C	T/T	HORVU.MOREX.r3.1HG0069570	MODIFIER	intron_variant
1H_447789974	1H	447789974	G/G	G/G	G/G	G/G	C/C	G/G	C/C	HORVU.MOREX.r3.1HG0069570	MODIFIER	intron_variant
1H_447790002	1H	447790002	G/G	G/G	G/G	G/G	T/T	G/G	T/T	HORVU.MOREX.r3.1HG0069570	MODIFIER	intron_variant
1H_447790121	1H	447790121	T/T	T/T	T/T	T/T	C/C	T/T	C/C	HORVU.MOREX.r3.1HG0069570	MODIFIER	intron_variant
1H_447790225	1H	447790225	A/A	A/A	A/A	A/A	T/T	A/A	T/T	HORVU.MOREX.r3.1HG0069570	MODIFIER	intron_variant
1H_447790659	1H	447790659	C/C	C/C	C/C	C/C	T/T	C/C	T/T	HORVU.MOREX.r3.1HG0069570	LOW	synonymous_variant
1H_447791161	1H	447791161	A/A	A/A	A/A	A/A	C/C	A/A	C/C	HORVU.MOREX.r3.1HG0069570	MODIFIER	intron_variant
1H_447791696	1H	447791696	C/C	C/C	C/C	C/C	T/T	C/C	T/T	HORVU.MOREX.r3.1HG0069570	MODIFIER	intron_variant
1H_447792229	1H	447792229	A/A	A/A	A/A	A/A	G/G	A/A	G/G	HORVU.MOREX.r3.1HG0069570	LOW	synonymous_variant
1H_447792925	1H	447792925	G/G	G/G	G/G	G/G	A/A	G/G	A/A	HORVU.MOREX.r3.1HG0069570	MODIFIER	3_prime_UTR_variant
1H_447794931	1H	447794931	G/G	G/G	G/G	G/G	A/A	G/G	A/A	HORVU.MOREX.r3.1HG0069580	MODERATE	missense_variant
1H_447794933	1H	447794933	G/G	G/G	G/G	G/G	C/C	G/G	C/C	HORVU.MOREX.r3.1HG0069580	LOW	synonymous_variant
1H_448063308	1H	448063308	A/A	A/A	A/A	A/A	G/G	A/A	G/G	HORVU.MOREX.r3.1HG0069630	MODERATE	missense_variant
1H_448063816	1H	448063816	G/G	G/G	G/G	G/G	A/A	G/G	A/A	HORVU.MOREX.r3.1HG0069630	MODERATE	missense_variant
1H_448064349	1H	448064349	C/C	C/C	C/C	C/C	T/T	C/C	T/T	HORVU.MOREX.r3.1HG0069630	MODERATE	missense_variant
1H_448064432	1H	448064432	C/C	C/C	C/C	C/C	T/T	C/C	T/T	HORVU.MOREX.r3.1HG0069630	LOW	synonymous_variant
1H_448064500	1H	448064500	G/G	G/G	G/G	G/G	A/A	G/G	A/A	HORVU.MOREX.r3.1HG0069630	MODERATE	missense_variant
1H_448065206	1H	448065206	C/C	C/C	C/C	C/C	T/T	C/C	T/T	HORVU.MOREX.r3.1HG0069630	LOW	synonymous_variant
1H_448066031	1H	448066031	T/T	T/T	T/T	T/T	C/C	T/T	C/C	HORVU.MOREX.r3.1HG0069630	LOW	synonymous_variant
1H_44821687	1H	44821687	G/G	G/G	G/G	G/G	A/A	G/G	G/G	HORVU.MOREX.r3.1HG0015760	MODIFIER	intron_variant
1H_4484979	1H	4484979	C/C	C/C	C/C	C/C	T/T	C/C	T/T	HORVU.MOREX.r3.1HG0002130	MODIFIER	3_prime_UTR_variant
1H_4485150	1H	4485150	G/G	G/G	G/G	G/G	T/T	G/G	T/T	HORVU.MOREX.r3.1HG0002130	MODIFIER	3_prime_UTR_variant
1H_4485563	1H	4485563	T/T	T/T	T/T	T/T	C/C	T/T	C/C	HORVU.MOREX.r3.1HG0002130	MODERATE	missense_variant
1H_4486753	1H	4486753	A/A	A/A	A/A	A/A	G/G	A/A	G/G	HORVU.MOREX.r3.1HG0002130	LOW	synonymous_variant
1H_4487206	1H	4487206	C/C	C/C	C/C	C/C	T/T	C/C	T/T	HORVU.MOREX.r3.1HG0002130	LOW	synonymous_variant
1H_4487208	1H	4487208	A/A	A/A	A/A	A/A	G/G	A/A	G/G	HORVU.MOREX.r3.1HG0002130	HIGH	stop_gained
1H_4487276	1H	4487276	T/T	T/T	T/T	T/T	C/C	T/T	C/C	HORVU.MOREX.r3.1HG0002130	MODERATE	missense_variant
1H_4487289	1H	4487289	T/T	T/T	T/T	T/T	C/C	T/T	C/C	HORVU.MOREX.r3.1HG0002130	MODERATE	missense_variant
1H_4487317	1H	4487317	T/T	T/T	T/T	T/T	C/C	T/T	C/C	HORVU.MOREX.r3.1HG0002130	LOW	synonymous_variant
1H_4488230	1H	4488230	C/C	C/C	C/C	C/C	G/G	C/C	G/G	HORVU.MOREX.r3.1HG0002130	MODERATE	missense_variant
1H_449212118	1H	449212118	A/A	A/A	A/A	A/A	G/G	A/A	G/G	HORVU.MOREX.r3.1HG0069950	MODERATE	missense_variant
1H_449212402	1H	449212402	A/A	A/A	A/A	A/A	G/G	A/A	G/G	HORVU.MOREX.r3.1HG0069950	LOW	synonymous_variant
1H_449212786	1H	449212786	G/G	G/G	G/G	G/G	A/A	G/G	A/A	HORVU.MOREX.r3.1HG0069950	LOW	synonymous_variant
1H_449213775	1H	449213775	A/A	A/A	A/A	A/A	C/C	A/A	C/C	HORVU.MOREX.r3.1HG0069950	MODERATE	missense_variant
1H_449213943	1H	449213943	G/G	G/G	G/G	G/G	A/A	G/G	A/A	HORVU.MOREX.r3.1HG0069950	MODIFIER	3_prime_UTR_variant
1H_449214002	1H	449214002	T/T	T/T	T/T	T/T	C/C	T/T	C/C	HORVU.MOREX.r3.1HG0069950	MODIFIER	3_prime_UTR_variant
1H_449214055	1H	449214055	G/G	G/G	G/G	G/G	T/T	G/G	T/T	HORVU.MOREX.r3.1HG0069950	MODIFIER	3_prime_UTR_variant
1H_449218574	1H	449218574	C/C	C/C	C/C	C/C	A/A	C/C	A/A	HORVU.MOREX.r3.1HG0069960	LOW	synonymous_variant
1H_449218619	1H	449218619	A/A	A/A	A/A	A/A	G/G	A/A	G/G	HORVU.MOREX.r3.1HG0069960	LOW	synonymous_variant
1H_449238279	1H	449238279	T/T	T/T	T/T	T/T	C/C	T/T	C/C	HORVU.MOREX.r3.1HG0070000	LOW	synonymous_variant
1H_449238400	1H	449238400	T/T	T/T	T/T	T/T	C/C	T/T	C/C	HORVU.MOREX.r3.1HG0070000	MODERATE	missense_variant
1H_449299237	1H	449299237	A/A	A/A	A/A	A/A	G/G	A/A	G/G	HORVU.MOREX.r3.1HG0070030	MODERATE	missense_variant
1H_449299866	1H	449299866	C/C	C/C	C/C	C/C	T/T	C/C	T/T	HORVU.MOREX.r3.1HG0070030	LOW	synonymous_variant
1H_449300367	1H	449300367	T/T	T/T	T/T	T/T	C/C	T/T	C/C	HORVU.MOREX.r3.1HG0070030	MODIFIER	intron_variant
1H_449300891	1H	449300891	T/T	T/T	T/T	T/T	G/G	T/T	G/G	HORVU.MOREX.r3.1HG0070030	MODIFIER	intron_variant
1H_449301020	1H	449301020	C/C	C/C	C/C	C/C	T/T	C/C	T/T	HORVU.MOREX.r3.1HG0070030	MODIFIER	intron_variant
1H_449305929	1H	449305929	G/G	G/G	G/G	G/G	A/A	G/G	A/A	HORVU.MOREX.r3.1HG0070040	MODERATE	missense_variant
1H_449306027	1H	449306027	C/C	C/C	C/C	C/C	T/T	C/C	T/T	HORVU.MOREX.r3.1HG0070040	MODERATE	missense_variant
1H_449306776	1H	449306776	C/C	C/C	C/C	C/C	G/G	C/C	G/G	HORVU.MOREX.r3.1HG0070040	MODIFIER	5_prime_UTR_variant
1H_449307098	1H	449307098	C/C	C/C	C/C	C/C	A/A	C/C	A/A	HORVU.MOREX.r3.1HG0070040	MODIFIER	5_prime_UTR_variant
1H_449307107	1H	449307107	G/G	G/G	G/G	G/G	T/T	G/G	T/T	HORVU.MOREX.r3.1HG0070040	MODIFIER	5_prime_UTR_variant
1H_449500029	1H	449500029	C/C	C/C	C/C	C/C	T/T	C/C	T/T	HORVU.MOREX.r3.1HG0070060	MODIFIER	5_prime_UTR_variant
1H_449500030	1H	449500030	T/T	T/T	T/T	T/T	C/C	T/T	C/C	HORVU.MOREX.r3.1HG0070060	MODIFIER	5_prime_UTR_variant
1H_449501944	1H	449501944	C/C	C/C	C/C	C/C	T/T	C/C	T/T	HORVU.MOREX.r3.1HG0070060	LOW	synonymous_variant
1H_449502802	1H	449502802	G/G	G/G	G/G	G/G	A/A	G/G	A/A	HORVU.MOREX.r3.1HG0070060	MODIFIER	intron_variant
1H_449503017	1H	449503017	C/C	C/C	C/C	C/C	T/T	C/C	T/T	HORVU.MOREX.r3.1HG0070060	MODIFIER	intron_variant
1H_449503941	1H	449503941	C/C	C/C	C/C	C/C	T/T	C/C	T/T	HORVU.MOREX.r3.1HG0070060	MODIFIER	3_prime_UTR_variant
1H_449684992	1H	449684992	T/T	T/T	T/T	T/T	A/A	T/T	A/A	HORVU.MOREX.r3.1HG0070080	MODERATE	missense_variant
1H_449685048	1H	449685048	T/T	T/T	T/T	T/T	C/C	T/T	C/C	HORVU.MOREX.r3.1HG0070080	LOW	synonymous_variant
1H_4509796	1H	4509796	C/C	C/C	C/C	C/C	T/T	C/C	T/T	HORVU.MOREX.r3.1HG0002160	LOW	synonymous_variant
1H_4515228	1H	4515228	G/G	G/G	G/G	G/G	A/A	G/G	A/A	HORVU.MOREX.r3.1HG0002160	MODIFIER	3_prime_UTR_variant
1H_4515323	1H	4515323	C/C	C/C	C/C	C/C	A/A	C/C	A/A	HORVU.MOREX.r3.1HG0002160	MODIFIER	3_prime_UTR_variant
1H_4521348	1H	4521348	C/C	C/C	C/C	C/C	G/G	C/C	G/G	HORVU.MOREX.r3.1HG0002170	LOW	synonymous_variant
1H_4521487	1H	4521487	G/G	G/G	G/G	G/G	A/A	G/G	A/A	HORVU.MOREX.r3.1HG0002170	MODERATE	missense_variant
1H_4521493	1H	4521493	G/G	G/G	G/G	G/G	C/C	G/G	C/C	HORVU.MOREX.r3.1HG0002170	MODERATE	missense_variant
1H_4521675	1H	4521675	T/T	T/T	T/T	T/T	C/C	T/T	C/C	HORVU.MOREX.r3.1HG0002170	LOW	synonymous_variant
1H_4521681	1H	4521681	T/T	T/T	T/T	T/T	C/C	T/T	C/C	HORVU.MOREX.r3.1HG0002170	LOW	synonymous_variant
1H_4521890	1H	4521890	T/T	T/T	./.	T/T	C/C	T/T	C/C	HORVU.MOREX.r3.1HG0002180	LOW	synonymous_variant
1H_4521920	1H	4521920	C/C	C/C	./.	C/C	T/T	C/C	T/T	HORVU.MOREX.r3.1HG0002180	LOW	synonymous_variant
1H_4521949	1H	4521949	C/C	C/C	./.	C/C	G/G	./.	G/G	HORVU.MOREX.r3.1HG0002180	MODERATE	missense_variant
1H_4522004	1H	4522004	C/C	C/C	C/C	./.	T/T	C/C	T/T	HORVU.MOREX.r3.1HG0002180	LOW	synonymous_variant
1H_4522021	1H	4522021	T/T	T/T	T/T	T/T	A/A	T/T	A/A	HORVU.MOREX.r3.1HG0002180	MODERATE	missense_variant
1H_4522097	1H	4522097	G/G	G/G	G/G	G/G	T/T	G/G	T/T	HORVU.MOREX.r3.1HG0002180	MODERATE	missense_variant
1H_4522143	1H	4522143	T/T	T/T	T/T	T/T	A/A	T/T	A/A	HORVU.MOREX.r3.1HG0002180	MODERATE	missense_variant
1H_4522249	1H	4522249	A/A	A/A	A/A	A/A	C/C	A/A	C/C	HORVU.MOREX.r3.1HG0002180	HIGH	stop_gained
1H_458366144	1H	458366144	A/A	A/A	A/A	A/A	G/G	A/A	G/G	HORVU.MOREX.r3.1HG0072410	MODIFIER	intron_variant
1H_459528340	1H	459528340	G/G	G/G	G/G	T/T	G/G	G/G	G/G	HORVU.MOREX.r3.1HG0072810	LOW	synonymous_variant
1H_460080339	1H	460080339	T/T	T/T	T/T	T/T	C/C	T/T	C/C	HORVU.MOREX.r3.1HG0072880	MODERATE	missense_variant
1H_460234478	1H	460234478	A/A	A/A	A/A	A/A	G/G	A/A	G/G	HORVU.MOREX.r3.1HG0072890	MODIFIER	3_prime_UTR_variant
1H_460237170	1H	460237170	C/C	C/C	C/C	C/C	T/T	C/C	T/T	HORVU.MOREX.r3.1HG0072910	LOW	synonymous_variant
1H_460237203	1H	460237203	T/T	T/T	T/T	T/T	G/G	T/T	G/G	HORVU.MOREX.r3.1HG0072910	LOW	synonymous_variant
1H_460237578	1H	460237578	T/T	T/T	T/T	T/T	C/C	T/T	C/C	HORVU.MOREX.r3.1HG0072910	LOW	synonymous_variant
1H_460238157	1H	460238157	G/G	G/G	G/G	G/G	A/A	G/G	A/A	HORVU.MOREX.r3.1HG0072910	LOW	synonymous_variant
1H_460238179	1H	460238179	A/A	A/A	A/A	A/A	T/T	A/A	T/T	HORVU.MOREX.r3.1HG0072910	MODERATE	missense_variant
1H_460238759	1H	460238759	G/G	G/G	G/G	G/G	C/C	G/G	C/C	HORVU.MOREX.r3.1HG0072910	LOW	synonymous_variant
1H_460238801	1H	460238801	T/T	T/T	T/T	T/T	A/A	T/T	A/A	HORVU.MOREX.r3.1HG0072910	LOW	synonymous_variant
1H_460240541	1H	460240541	G/G	G/G	G/G	G/G	A/A	G/G	A/A	HORVU.MOREX.r3.1HG0072910	LOW	synonymous_variant
1H_460240839	1H	460240839	T/T	T/T	T/T	T/T	C/C	T/T	C/C	HORVU.MOREX.r3.1HG0072910	MODERATE	missense_variant
1H_460626423	1H	460626423	G/G	G/G	G/G	G/G	C/C	G/G	C/C	HORVU.MOREX.r3.1HG0073070	MODERATE	missense_variant
1H_465527077	1H	465527077	T/T	T/T	T/T	T/T	C/C	T/T	C/C	HORVU.MOREX.r3.1HG0074020	MODIFIER	5_prime_UTR_variant
1H_468446566	1H	468446566	C/C	C/C	C/C	C/C	T/T	C/C	C/C	HORVU.MOREX.r3.1HG0074480	MODERATE	missense_variant
1H_470498798	1H	470498798	A/A	A/A	A/A	A/A	C/C	A/A	C/C	HORVU.MOREX.r3.1HG0074950	MODERATE	missense_variant
1H_470499095	1H	470499095	C/C	C/C	C/C	C/C	T/T	C/C	T/T	HORVU.MOREX.r3.1HG0074950	MODERATE	missense_variant
1H_470682087	1H	470682087	G/G	G/G	G/G	G/G	A/A	G/G	A/A	HORVU.MOREX.r3.1HG0074960	LOW	synonymous_variant
1H_470682475	1H	470682475	C/C	C/C	C/C	C/C	A/A	C/C	A/A	HORVU.MOREX.r3.1HG0074960	MODERATE	missense_variant
1H_470682476	1H	470682476	C/C	C/C	C/C	C/C	A/A	C/C	A/A	HORVU.MOREX.r3.1HG0074960	MODERATE	missense_variant
1H_470682526	1H	470682526	A/A	A/A	A/A	A/A	G/G	A/A	G/G	HORVU.MOREX.r3.1HG0074960	MODERATE	missense_variant
1H_470682690	1H	470682690	C/C	C/C	C/C	C/C	T/T	C/C	T/T	HORVU.MOREX.r3.1HG0074960	LOW	synonymous_variant
1H_470682723	1H	470682723	G/G	G/G	G/G	G/G	A/A	G/G	A/A	HORVU.MOREX.r3.1HG0074960	LOW	synonymous_variant
1H_470682817	1H	470682817	C/C	C/C	C/C	C/C	A/A	C/C	A/A	HORVU.MOREX.r3.1HG0074960	LOW	synonymous_variant
1H_470696145	1H	470696145	C/C	C/C	C/C	C/C	A/A	C/C	A/A	HORVU.MOREX.r3.1HG0074970	MODIFIER	3_prime_UTR_variant
1H_470827884	1H	470827884	A/A	A/A	A/A	A/A	G/G	A/A	G/G	HORVU.MOREX.r3.1HG0074980	MODERATE	missense_variant
1H_470827941	1H	470827941	A/A	A/A	A/A	A/A	G/G	A/A	G/G	HORVU.MOREX.r3.1HG0074980	MODERATE	missense_variant
1H_470828357	1H	470828357	C/C	C/C	C/C	C/C	T/T	C/C	T/T	HORVU.MOREX.r3.1HG0074980	LOW	synonymous_variant
1H_470828366	1H	470828366	G/G	G/G	G/G	G/G	A/A	G/G	A/A	HORVU.MOREX.r3.1HG0074980	LOW	synonymous_variant
1H_470828421	1H	470828421	G/G	G/G	G/G	G/G	T/T	G/G	T/T	HORVU.MOREX.r3.1HG0074980	MODERATE	missense_variant
1H_470828896	1H	470828896	C/C	C/C	C/C	C/C	G/G	C/C	G/G	HORVU.MOREX.r3.1HG0074980	MODERATE	missense_variant
1H_470828991	1H	470828991	G/G	G/G	G/G	G/G	A/A	G/G	A/A	HORVU.MOREX.r3.1HG0074980	MODERATE	missense_variant
1H_470831400	1H	470831400	A/A	A/A	A/A	A/A	G/G	A/A	G/G	HORVU.MOREX.r3.1HG0074980	MODIFIER	intron_variant
1H_470831738	1H	470831738	A/A	A/A	A/A	A/A	G/G	A/A	G/G	HORVU.MOREX.r3.1HG0074980	LOW	synonymous_variant
1H_470831872	1H	470831872	G/G	G/G	G/G	G/G	A/A	G/G	A/A	HORVU.MOREX.r3.1HG0074980	LOW	synonymous_variant
1H_470832486	1H	470832486	A/A	A/A	A/A	A/A	G/G	A/A	G/G	HORVU.MOREX.r3.1HG0074980	LOW	synonymous_variant
1H_470832768	1H	470832768	G/G	G/G	G/G	G/G	A/A	G/G	A/A	HORVU.MOREX.r3.1HG0074980	MODIFIER	5_prime_UTR_variant
1H_470832774	1H	470832774	G/G	G/G	G/G	G/G	A/A	G/G	A/A	HORVU.MOREX.r3.1HG0074980	MODIFIER	5_prime_UTR_variant
1H_470999557	1H	470999557	G/G	G/G	G/G	G/G	T/T	G/G	T/T	HORVU.MOREX.r3.1HG0075040	LOW	synonymous_variant
1H_470999671	1H	470999671	C/C	C/C	C/C	C/C	G/G	C/C	G/G	HORVU.MOREX.r3.1HG0075040	LOW	synonymous_variant
1H_471015563	1H	471015563	A/A	A/A	A/A	A/A	C/C	A/A	C/C	HORVU.MOREX.r3.1HG0075070	LOW	synonymous_variant
1H_471016007	1H	471016007	T/T	T/T	T/T	T/T	C/C	T/T	C/C	HORVU.MOREX.r3.1HG0075070	MODIFIER	3_prime_UTR_variant
1H_471436700	1H	471436700	A/A	A/A	A/A	A/A	C/C	A/A	C/C	HORVU.MOREX.r3.1HG0075150	MODIFIER	3_prime_UTR_variant
1H_471436720	1H	471436720	T/T	T/T	T/T	T/T	C/C	T/T	C/C	HORVU.MOREX.r3.1HG0075150	MODIFIER	3_prime_UTR_variant
1H_471437295	1H	471437295	G/G	G/G	G/G	G/G	A/A	G/G	A/A	HORVU.MOREX.r3.1HG0075150	LOW	synonymous_variant
1H_471605143	1H	471605143	G/G	G/G	G/G	G/G	T/T	G/G	T/T	HORVU.MOREX.r3.1HG0075180	MODERATE	missense_variant
1H_471605197	1H	471605197	C/C	C/C	C/C	C/C	T/T	C/C	T/T	HORVU.MOREX.r3.1HG0075180	MODERATE	missense_variant
1H_471605778	1H	471605778	C/C	C/C	C/C	C/C	G/G	C/C	G/G	HORVU.MOREX.r3.1HG0075180	LOW	synonymous_variant
1H_471606262	1H	471606262	G/G	G/G	G/G	G/G	A/A	G/G	A/A	HORVU.MOREX.r3.1HG0075180	MODERATE	missense_variant
1H_471606345	1H	471606345	A/A	A/A	A/A	A/A	G/G	A/A	G/G	HORVU.MOREX.r3.1HG0075180	MODERATE	missense_variant
1H_471606382	1H	471606382	G/G	G/G	G/G	G/G	A/A	G/G	A/A	HORVU.MOREX.r3.1HG0075180	MODERATE	missense_variant
1H_471727559	1H	471727559	G/G	G/G	G/G	G/G	A/A	G/G	A/A	HORVU.MOREX.r3.1HG0075220	MODIFIER	5_prime_UTR_variant
1H_471727773	1H	471727773	T/T	T/T	T/T	T/T	C/C	T/T	C/C	HORVU.MOREX.r3.1HG0075220	LOW	synonymous_variant
1H_471727824	1H	471727824	A/A	A/A	A/A	A/A	G/G	A/A	G/G	HORVU.MOREX.r3.1HG0075220	LOW	synonymous_variant
1H_471727971	1H	471727971	C/C	C/C	C/C	C/C	T/T	C/C	T/T	HORVU.MOREX.r3.1HG0075220	LOW	synonymous_variant
1H_471728212	1H	471728212	T/T	T/T	T/T	T/T	C/C	T/T	C/C	HORVU.MOREX.r3.1HG0075220	LOW	synonymous_variant
1H_471728544	1H	471728544	T/T	T/T	T/T	T/T	C/C	T/T	C/C	HORVU.MOREX.r3.1HG0075220	MODERATE	missense_variant
1H_471729333	1H	471729333	A/A	A/A	A/A	A/A	G/G	A/A	G/G	HORVU.MOREX.r3.1HG0075220	LOW	synonymous_variant
1H_471774939	1H	471774939	G/G	G/G	G/G	G/G	C/C	G/G	C/C	HORVU.MOREX.r3.1HG0075230	LOW	synonymous_variant
1H_471774945	1H	471774945	T/T	T/T	T/T	T/T	G/G	T/T	G/G	HORVU.MOREX.r3.1HG0075230	LOW	synonymous_variant
1H_471775235	1H	471775235	G/G	G/G	G/G	G/G	C/C	G/G	C/C	HORVU.MOREX.r3.1HG0075230	MODIFIER	3_prime_UTR_variant
1H_471775251	1H	471775251	T/T	T/T	T/T	T/T	G/G	T/T	G/G	HORVU.MOREX.r3.1HG0075230	MODIFIER	3_prime_UTR_variant
1H_471775358	1H	471775358	G/G	G/G	G/G	G/G	C/C	G/G	C/C	HORVU.MOREX.r3.1HG0075230	MODIFIER	3_prime_UTR_variant
1H_471776768	1H	471776768	C/C	C/C	C/C	C/C	T/T	C/C	T/T	HORVU.MOREX.r3.1HG0075240	LOW	synonymous_variant
1H_471777446	1H	471777446	G/G	G/G	G/G	G/G	T/T	G/G	T/T	HORVU.MOREX.r3.1HG0075240	LOW	synonymous_variant
1H_471786378	1H	471786378	T/T	T/T	T/T	T/T	G/G	T/T	G/G	HORVU.MOREX.r3.1HG0075250	MODERATE	missense_variant
1H_471786708	1H	471786708	C/C	C/C	C/C	C/C	G/G	C/C	G/G	HORVU.MOREX.r3.1HG0075250	MODERATE	missense_variant
1H_471786906	1H	471786906	G/G	G/G	G/G	G/G	C/C	G/G	C/C	HORVU.MOREX.r3.1HG0075250	MODERATE	missense_variant
1H_471786996	1H	471786996	G/G	G/G	G/G	G/G	A/A	G/G	A/A	HORVU.MOREX.r3.1HG0075250	MODERATE	missense_variant
1H_471787301	1H	471787301	C/C	C/C	C/C	C/C	T/T	C/C	T/T	HORVU.MOREX.r3.1HG0075250	MODERATE	missense_variant
1H_471787449	1H	471787449	G/G	G/G	G/G	G/G	A/A	G/G	A/A	HORVU.MOREX.r3.1HG0075250	LOW	synonymous_variant
1H_471787522	1H	471787522	G/G	G/G	G/G	G/G	C/C	G/G	C/C	HORVU.MOREX.r3.1HG0075250	LOW	synonymous_variant
1H_472216617	1H	472216617	T/T	T/T	T/T	T/T	C/C	T/T	C/C	HORVU.MOREX.r3.1HG0075440	MODERATE	missense_variant
1H_472883149	1H	472883149	G/G	G/G	G/G	G/G	A/A	G/G	A/A	HORVU.MOREX.r3.1HG0075620	MODIFIER	3_prime_UTR_variant
1H_472883287	1H	472883287	G/G	G/G	G/G	G/G	C/C	G/G	C/C	HORVU.MOREX.r3.1HG0075620	MODIFIER	3_prime_UTR_variant
1H_472883610	1H	472883610	A/A	A/A	A/A	A/A	G/G	A/A	G/G	HORVU.MOREX.r3.1HG0075620	MODIFIER	intron_variant
1H_472893044	1H	472893044	C/C	C/C	C/C	C/C	G/G	C/C	G/G	HORVU.MOREX.r3.1HG0075630	MODERATE	missense_variant
1H_477345088	1H	477345088	A/A	A/A	A/A	A/A	G/G	A/A	G/G	HORVU.MOREX.r3.1HG0077170	MODERATE	missense_variant
1H_477669463	1H	477669463	A/A	A/A	A/A	A/A	G/G	A/A	G/G	HORVU.MOREX.r3.1HG0077220	LOW	synonymous_variant
1H_480114626	1H	480114626	A/A	A/A	A/A	A/A	G/G	A/A	G/G	HORVU.MOREX.r3.1HG0078010	MODIFIER	3_prime_UTR_variant
1H_480325530	1H	480325530	A/A	A/A	A/A	A/A	G/G	A/A	G/G	HORVU.MOREX.r3.1HG0078180	MODERATE	missense_variant
1H_481340378	1H	481340378	A/A	A/A	A/A	A/A	G/G	A/A	G/G	HORVU.MOREX.r3.1HG0078510	LOW	synonymous_variant
1H_481340396	1H	481340396	T/T	T/T	T/T	T/T	C/C	T/T	C/C	HORVU.MOREX.r3.1HG0078510	LOW	synonymous_variant
1H_481340917	1H	481340917	T/T	T/T	T/T	T/T	C/C	T/T	C/C	HORVU.MOREX.r3.1HG0078510	LOW	synonymous_variant
1H_481341057	1H	481341057	T/T	T/T	T/T	T/T	C/C	T/T	C/C	HORVU.MOREX.r3.1HG0078510	MODERATE	missense_variant
1H_481345233	1H	481345233	T/T	T/T	T/T	T/T	C/C	T/T	C/C	HORVU.MOREX.r3.1HG0078510	LOW	synonymous_variant
1H_481345236	1H	481345236	A/A	A/A	A/A	A/A	G/G	A/A	G/G	HORVU.MOREX.r3.1HG0078510	LOW	synonymous_variant
1H_481350154	1H	481350154	A/A	A/A	A/A	A/A	T/T	A/A	T/T	HORVU.MOREX.r3.1HG0078510	MODERATE	missense_variant
1H_481350183	1H	481350183	C/C	C/C	C/C	C/C	T/T	C/C	T/T	HORVU.MOREX.r3.1HG0078510	LOW	synonymous_variant
1H_481351221	1H	481351221	T/T	T/T	T/T	T/T	C/C	T/T	C/C	HORVU.MOREX.r3.1HG0078510	MODERATE	missense_variant
1H_481351338	1H	481351338	C/C	C/C	C/C	C/C	T/T	C/C	T/T	HORVU.MOREX.r3.1HG0078510	MODERATE	missense_variant
1H_481352058	1H	481352058	G/G	G/G	G/G	G/G	A/A	G/G	A/A	HORVU.MOREX.r3.1HG0078510	LOW	synonymous_variant
1H_481352352	1H	481352352	G/G	G/G	G/G	G/G	T/T	G/G	T/T	HORVU.MOREX.r3.1HG0078510	LOW	synonymous_variant
1H_481402708	1H	481402708	./.	G/G	./.	./.	T/T	G/G	T/T	HORVU.MOREX.r3.1HG0078520	MODIFIER	5_prime_UTR_variant
1H_481403183	1H	481403183	G/G	G/G	G/G	G/G	T/T	G/G	T/T	HORVU.MOREX.r3.1HG0078520	MODERATE	missense_variant
1H_481403622	1H	481403622	C/C	C/C	C/C	C/C	T/T	C/C	T/T	HORVU.MOREX.r3.1HG0078520	LOW	synonymous_variant
1H_481403629	1H	481403629	G/G	G/G	G/G	G/G	A/A	G/G	A/A	HORVU.MOREX.r3.1HG0078520	MODERATE	missense_variant
1H_481404047	1H	481404047	A/A	A/A	A/A	A/A	G/G	A/A	G/G	HORVU.MOREX.r3.1HG0078520	LOW	synonymous_variant
1H_481404774	1H	481404774	C/C	C/C	C/C	C/C	A/A	C/C	A/A	HORVU.MOREX.r3.1HG0078520	MODERATE	missense_variant
1H_481404876	1H	481404876	T/T	T/T	T/T	T/T	C/C	T/T	C/C	HORVU.MOREX.r3.1HG0078520	LOW	synonymous_variant
1H_481405206	1H	481405206	A/A	A/A	A/A	A/A	G/G	A/A	G/G	HORVU.MOREX.r3.1HG0078520	MODERATE	missense_variant
1H_481405430	1H	481405430	T/T	T/T	T/T	T/T	G/G	T/T	G/G	HORVU.MOREX.r3.1HG0078520	MODERATE	missense_variant
1H_481405625	1H	481405625	T/T	T/T	T/T	T/T	C/C	T/T	C/C	HORVU.MOREX.r3.1HG0078520	LOW	synonymous_variant
1H_481405794	1H	481405794	G/G	G/G	G/G	G/G	A/A	G/G	A/A	HORVU.MOREX.r3.1HG0078520	MODERATE	missense_variant
1H_481405848	1H	481405848	T/T	T/T	T/T	T/T	A/A	T/T	A/A	HORVU.MOREX.r3.1HG0078520	MODERATE	missense_variant
1H_481468293	1H	481468293	A/A	A/A	A/A	A/A	C/C	A/A	C/C	HORVU.MOREX.r3.1HG0078550	MODERATE	missense_variant
1H_481733373	1H	481733373	C/C	C/C	C/C	C/C	G/G	C/C	G/G	HORVU.MOREX.r3.1HG0078590	MODIFIER	intron_variant
1H_482048865	1H	482048865	T/T	T/T	T/T	T/T	C/C	T/T	C/C	HORVU.MOREX.r3.1HG0078750	MODERATE	missense_variant
1H_482048929	1H	482048929	C/C	C/C	C/C	C/C	G/G	C/C	G/G	HORVU.MOREX.r3.1HG0078750	LOW	synonymous_variant
1H_482048986	1H	482048986	C/C	C/C	C/C	C/C	A/A	C/C	A/A	HORVU.MOREX.r3.1HG0078750	LOW	synonymous_variant
1H_482051342	1H	482051342	C/C	C/C	C/C	C/C	A/A	C/C	A/A	HORVU.MOREX.r3.1HG0078750	LOW	synonymous_variant
1H_482053373	1H	482053373	A/A	A/A	A/A	A/A	T/T	A/A	T/T	HORVU.MOREX.r3.1HG0078760	MODIFIER	3_prime_UTR_variant
1H_482054107	1H	482054107	C/C	C/C	C/C	C/C	T/T	C/C	T/T	HORVU.MOREX.r3.1HG0078760	LOW	synonymous_variant
1H_482054169	1H	482054169	C/C	C/C	C/C	C/C	A/A	C/C	A/A	HORVU.MOREX.r3.1HG0078760	MODERATE	missense_variant
1H_482055636	1H	482055636	C/C	C/C	C/C	C/C	T/T	C/C	T/T	HORVU.MOREX.r3.1HG0078760	LOW	synonymous_variant
1H_482055637	1H	482055637	A/A	A/A	A/A	A/A	G/G	A/A	G/G	HORVU.MOREX.r3.1HG0078760	MODERATE	missense_variant
1H_482056601	1H	482056601	C/C	C/C	C/C	C/C	A/A	C/C	A/A	HORVU.MOREX.r3.1HG0078760	MODIFIER	intron_variant
1H_482056609	1H	482056609	A/A	A/A	A/A	A/A	G/G	A/A	G/G
1H_482056875	1H	482056875	C/C	C/C	C/C	C/C	T/T	C/C	T/T	HORVU.MOREX.r3.1HG0078760	MODERATE	missense_variant
1H_482059690	1H	482059690	T/T	T/T	T/T	T/T	C/C	T/T	C/C	HORVU.MOREX.r3.1HG0078760	MODERATE	missense_variant
1H_482060015	1H	482060015	A/A	A/A	A/A	A/A	G/G	A/A	G/G	HORVU.MOREX.r3.1HG0078760	LOW	synonymous_variant
1H_482061234	1H	482061234	A/A	A/A	A/A	A/A	G/G	A/A	G/G	HORVU.MOREX.r3.1HG0078770	MODIFIER	3_prime_UTR_variant
1H_482061261	1H	482061261	C/C	C/C	C/C	C/C	T/T	C/C	T/T	HORVU.MOREX.r3.1HG0078770	MODIFIER	3_prime_UTR_variant
1H_482061295	1H	482061295	G/G	G/G	G/G	G/G	A/A	G/G	A/A	HORVU.MOREX.r3.1HG0078770	MODIFIER	3_prime_UTR_variant
1H_482061356	1H	482061356	G/G	G/G	G/G	G/G	T/T	G/G	T/T	HORVU.MOREX.r3.1HG0078770	MODIFIER	3_prime_UTR_variant
1H_482061525	1H	482061525	G/G	G/G	G/G	G/G	A/A	G/G	A/A	HORVU.MOREX.r3.1HG0078770	MODIFIER	3_prime_UTR_variant
1H_482061532	1H	482061532	C/C	C/C	C/C	C/C	T/T	C/C	T/T	HORVU.MOREX.r3.1HG0078770	MODIFIER	3_prime_UTR_variant
1H_482065208	1H	482065208	A/A	A/A	A/A	A/A	G/G	A/A	G/G	HORVU.MOREX.r3.1HG0078770	MODERATE	missense_variant
1H_482104899	1H	482104899	G/G	G/G	G/G	G/G	C/C	G/G	C/C	HORVU.MOREX.r3.1HG0078800	LOW	synonymous_variant
1H_482105051	1H	482105051	G/G	G/G	G/G	G/G	C/C	G/G	C/C	HORVU.MOREX.r3.1HG0078800	MODERATE	missense_variant
1H_482105052	1H	482105052	C/C	C/C	C/C	C/C	T/T	C/C	T/T	HORVU.MOREX.r3.1HG0078800	LOW	synonymous_variant
1H_482105076	1H	482105076	./.	C/C	C/C	C/C	T/T	C/C	T/T	HORVU.MOREX.r3.1HG0078800	LOW	synonymous_variant
1H_482105151	1H	482105151	A/A	A/A	A/A	A/A	C/C	A/A	C/C	HORVU.MOREX.r3.1HG0078800	LOW	synonymous_variant
1H_482105518	1H	482105518	C/C	C/C	C/C	C/C	G/G	C/C	G/G	HORVU.MOREX.r3.1HG0078800	MODIFIER	3_prime_UTR_variant
1H_482105522	1H	482105522	C/C	C/C	C/C	C/C	T/T	C/C	T/T	HORVU.MOREX.r3.1HG0078800	MODIFIER	3_prime_UTR_variant
1H_482105546	1H	482105546	G/G	G/G	G/G	G/G	A/A	G/G	A/A	HORVU.MOREX.r3.1HG0078800	MODIFIER	3_prime_UTR_variant
1H_482256359	1H	482256359	C/C	C/C	C/C	C/C	T/T	C/C	T/T	HORVU.MOREX.r3.1HG0078890	LOW	synonymous_variant
1H_482256746	1H	482256746	C/C	C/C	C/C	C/C	T/T	C/C	T/T	HORVU.MOREX.r3.1HG0078890	LOW	synonymous_variant
1H_482270919	1H	482270919	T/T	T/T	T/T	T/T	C/C	T/T	C/C	HORVU.MOREX.r3.1HG0078900	LOW	synonymous_variant
1H_482278549	1H	482278549	T/T	T/T	T/T	T/T	C/C	T/T	C/C	HORVU.MOREX.r3.1HG0078900	LOW	synonymous_variant
1H_482278564	1H	482278564	A/A	A/A	A/A	A/A	G/G	A/A	G/G	HORVU.MOREX.r3.1HG0078900	MODERATE	missense_variant
1H_482279904	1H	482279904	G/G	G/G	G/G	G/G	A/A	G/G	A/A	HORVU.MOREX.r3.1HG0078900	LOW	synonymous_variant
1H_482279954	1H	482279954	C/C	C/C	C/C	C/C	G/G	C/C	G/G	HORVU.MOREX.r3.1HG0078900	MODERATE	missense_variant
1H_482280144	1H	482280144	G/G	G/G	G/G	G/G	A/A	G/G	A/A	HORVU.MOREX.r3.1HG0078900	LOW	synonymous_variant
1H_482282325	1H	482282325	T/T	T/T	T/T	T/T	C/C	T/T	C/C
1H_482282367	1H	482282367	C/C	C/C	C/C	C/C	G/G	C/C	G/G	HORVU.MOREX.r3.1HG0078910	LOW	synonymous_variant
1H_482282523	1H	482282523	G/G	G/G	G/G	G/G	A/A	G/G	A/A	HORVU.MOREX.r3.1HG0078910	LOW	synonymous_variant
1H_482284575	1H	482284575	G/G	G/G	G/G	G/G	A/A	G/G	A/A	HORVU.MOREX.r3.1HG0078910	MODERATE	missense_variant
1H_482578886	1H	482578886	A/A	A/A	A/A	A/A	G/G	A/A	G/G	HORVU.MOREX.r3.1HG0078950	MODERATE	missense_variant
1H_482579043	1H	482579043	G/G	G/G	G/G	G/G	C/C	G/G	C/C	HORVU.MOREX.r3.1HG0078950	LOW	synonymous_variant
1H_482579202	1H	482579202	G/G	G/G	G/G	G/G	A/A	G/G	A/A	HORVU.MOREX.r3.1HG0078950	LOW	synonymous_variant
1H_482579385	1H	482579385	A/A	A/A	A/A	A/A	C/C	A/A	C/C	HORVU.MOREX.r3.1HG0078950	LOW	synonymous_variant
1H_482729550	1H	482729550	G/G	G/G	G/G	G/G	A/A	G/G	A/A	HORVU.MOREX.r3.1HG0079040	MODIFIER	3_prime_UTR_variant
1H_482729826	1H	482729826	C/C	C/C	C/C	C/C	T/T	C/C	T/T	HORVU.MOREX.r3.1HG0079040	MODERATE	missense_variant
1H_482729903	1H	482729903	T/T	T/T	T/T	T/T	G/G	T/T	G/G	HORVU.MOREX.r3.1HG0079040	MODERATE	missense_variant
1H_482730426	1H	482730426	A/A	A/A	A/A	A/A	G/G	A/A	G/G	HORVU.MOREX.r3.1HG0079040	LOW	synonymous_variant
1H_482730438	1H	482730438	G/G	G/G	G/G	G/G	C/C	G/G	C/C	HORVU.MOREX.r3.1HG0079040	LOW	synonymous_variant
1H_482730468	1H	482730468	G/G	G/G	./.	./.	A/A	G/G	A/A	HORVU.MOREX.r3.1HG0079040	LOW	synonymous_variant
1H_482730469	1H	482730469	T/T	T/T	./.	./.	G/G	T/T	G/G	HORVU.MOREX.r3.1HG0079040	MODERATE	missense_variant
1H_482730494	1H	482730494	A/A	A/A	A/A	./.	T/T	A/A	T/T	HORVU.MOREX.r3.1HG0079040	MODERATE	missense_variant
1H_482733781	1H	482733781	T/T	T/T	T/T	T/T	G/G	T/T	G/G	HORVU.MOREX.r3.1HG0079050	LOW	synonymous_variant
1H_482733782	1H	482733782	C/C	C/C	C/C	C/C	G/G	C/C	G/G	HORVU.MOREX.r3.1HG0079050	MODERATE	missense_variant
1H_485015193	1H	485015193	C/C	C/C	C/C	C/C	T/T	C/C	C/C	HORVU.MOREX.r3.1HG0079810	MODIFIER	intron_variant
1H_485104857	1H	485104857	C/C	C/C	C/C	C/C	T/T	C/C	C/C	HORVU.MOREX.r3.1HG0079860	MODERATE	missense_variant
1H_485157330	1H	485157330	T/T	T/T	T/T	T/T	G/G	T/T	G/G	HORVU.MOREX.r3.1HG0079930	MODIFIER	intron_variant
1H_485158006	1H	485158006	C/C	./.	C/C	C/C	T/T	C/C	T/T	HORVU.MOREX.r3.1HG0079930	LOW	synonymous_variant
1H_485160479	1H	485160479	G/G	G/G	G/G	G/G	A/A	G/G	A/A	HORVU.MOREX.r3.1HG0079940	LOW	synonymous_variant
1H_485160581	1H	485160581	G/G	G/G	G/G	G/G	C/C	G/G	C/C	HORVU.MOREX.r3.1HG0079940	MODERATE	missense_variant
1H_485162053	1H	485162053	A/A	A/A	A/A	A/A	C/C	A/A	C/C	HORVU.MOREX.r3.1HG0079950	LOW	synonymous_variant
1H_485162402	1H	485162402	C/C	C/C	C/C	C/C	T/T	C/C	T/T
1H_485162608	1H	485162608	A/A	A/A	A/A	A/A	T/T	A/A	T/T	HORVU.MOREX.r3.1HG0079950	LOW	synonymous_variant
1H_485163457	1H	485163457	C/C	C/C	C/C	C/C	A/A	C/C	A/A	HORVU.MOREX.r3.1HG0079950	LOW	synonymous_variant
1H_485167379	1H	485167379	T/T	T/T	T/T	T/T	C/C	T/T	C/C	HORVU.MOREX.r3.1HG0079950	LOW	synonymous_variant
1H_485167418	1H	485167418	C/C	C/C	C/C	C/C	G/G	C/C	G/G	HORVU.MOREX.r3.1HG0079950	LOW	synonymous_variant
1H_485792943	1H	485792943	G/G	G/G	G/G	G/G	T/T	G/G	T/T	HORVU.MOREX.r3.1HG0080260	MODIFIER	intron_variant
1H_485793099	1H	485793099	G/G	G/G	G/G	G/G	A/A	G/G	A/A	HORVU.MOREX.r3.1HG0080260	MODIFIER	intron_variant
1H_485793264	1H	485793264	T/T	T/T	T/T	T/T	G/G	T/T	G/G	HORVU.MOREX.r3.1HG0080260	MODIFIER	intron_variant
1H_485793525	1H	485793525	G/G	G/G	G/G	G/G	A/A	G/G	A/A	HORVU.MOREX.r3.1HG0080260	MODIFIER	intron_variant
1H_485794095	1H	485794095	C/C	C/C	C/C	C/C	T/T	C/C	T/T	HORVU.MOREX.r3.1HG0080260	MODIFIER	intron_variant
1H_485794284	1H	485794284	G/G	G/G	G/G	G/G	T/T	G/G	T/T	HORVU.MOREX.r3.1HG0080260	MODIFIER	intron_variant
1H_485794285	1H	485794285	A/A	A/A	A/A	A/A	C/C	A/A	C/C	HORVU.MOREX.r3.1HG0080260	MODIFIER	intron_variant
1H_485892328	1H	485892328	T/T	T/T	T/T	T/T	G/G	T/T	G/G	HORVU.MOREX.r3.1HG0080320	MODERATE	missense_variant
1H_485892377	1H	485892377	C/C	C/C	C/C	C/C	T/T	C/C	T/T	HORVU.MOREX.r3.1HG0080320	LOW	synonymous_variant
1H_485892715	1H	485892715	A/A	A/A	A/A	A/A	G/G	A/A	G/G	HORVU.MOREX.r3.1HG0080320	MODERATE	missense_variant
1H_485892893	1H	485892893	A/A	A/A	A/A	A/A	C/C	A/A	C/C	HORVU.MOREX.r3.1HG0080320	MODIFIER	5_prime_UTR_variant
1H_486428011	1H	486428011	C/C	C/C	C/C	C/C	A/A	C/C	A/A	HORVU.MOREX.r3.1HG0080560	MODIFIER	intron_variant
1H_486429701	1H	486429701	C/C	C/C	C/C	C/C	G/G	C/C	G/G	HORVU.MOREX.r3.1HG0080560	MODIFIER	5_prime_UTR_variant
1H_486469504	1H	486469504	A/A	A/A	A/A	A/A	G/G	A/A	G/G	HORVU.MOREX.r3.1HG0080590	MODIFIER	3_prime_UTR_variant
1H_486470323	1H	486470323	G/G	G/G	G/G	G/G	A/A	G/G	A/A	HORVU.MOREX.r3.1HG0080600	MODIFIER	3_prime_UTR_variant
1H_486470326	1H	486470326	C/C	C/C	C/C	C/C	T/T	C/C	T/T	HORVU.MOREX.r3.1HG0080600	MODIFIER	3_prime_UTR_variant
1H_486470336	1H	486470336	G/G	G/G	G/G	G/G	A/A	G/G	A/A	HORVU.MOREX.r3.1HG0080600	MODIFIER	3_prime_UTR_variant
1H_486470436	1H	486470436	C/C	C/C	C/C	C/C	T/T	C/C	T/T
1H_486470529	1H	486470529	C/C	C/C	C/C	C/C	T/T	C/C	T/T
1H_486471121	1H	486471121	A/A	A/A	A/A	A/A	G/G	A/A	G/G	HORVU.MOREX.r3.1HG0080600	MODERATE	missense_variant
1H_486471125	1H	486471125	C/C	C/C	C/C	C/C	T/T	C/C	T/T	HORVU.MOREX.r3.1HG0080600	LOW	synonymous_variant
1H_486471382	1H	486471382	A/A	A/A	A/A	A/A	G/G	A/A	G/G	HORVU.MOREX.r3.1HG0080600	MODIFIER	5_prime_UTR_variant
1H_486471384	1H	486471384	C/C	C/C	C/C	C/C	T/T	C/C	T/T	HORVU.MOREX.r3.1HG0080600	MODIFIER	5_prime_UTR_variant
1H_486471547	1H	486471547	./.	T/T	./.	./.	C/C	T/T	C/C	HORVU.MOREX.r3.1HG0080610	MODIFIER	5_prime_UTR_variant
1H_486471585	1H	486471585	G/G	G/G	G/G	G/G	A/A	G/G	A/A	HORVU.MOREX.r3.1HG0080610	MODIFIER	5_prime_UTR_variant
1H_486473480	1H	486473480	A/A	A/A	A/A	A/A	G/G	A/A	G/G	HORVU.MOREX.r3.1HG0080610	MODIFIER	intron_variant
1H_486473646	1H	486473646	T/T	T/T	T/T	T/T	C/C	T/T	C/C	HORVU.MOREX.r3.1HG0080610	MODIFIER	intron_variant
1H_486474245	1H	486474245	T/T	T/T	T/T	T/T	C/C	T/T	C/C	HORVU.MOREX.r3.1HG0080610	LOW	synonymous_variant
1H_486475698	1H	486475698	A/A	A/A	A/A	A/A	G/G	A/A	G/G	HORVU.MOREX.r3.1HG0080610	MODIFIER	intron_variant
1H_486476439	1H	486476439	C/C	C/C	C/C	C/C	T/T	C/C	T/T	HORVU.MOREX.r3.1HG0080610	MODIFIER	3_prime_UTR_variant
1H_486477162	1H	486477162	T/T	T/T	T/T	T/T	C/C	T/T	C/C	HORVU.MOREX.r3.1HG0080620	MODERATE	missense_variant
1H_486477229	1H	486477229	A/A	A/A	A/A	A/A	G/G	A/A	G/G	HORVU.MOREX.r3.1HG0080620	LOW	synonymous_variant
1H_486477424	1H	486477424	T/T	T/T	T/T	T/T	C/C	T/T	C/C	HORVU.MOREX.r3.1HG0080620	LOW	synonymous_variant
1H_486477487	1H	486477487	A/A	A/A	A/A	A/A	G/G	A/A	G/G	HORVU.MOREX.r3.1HG0080620	LOW	synonymous_variant
1H_486477700	1H	486477700	C/C	C/C	C/C	C/C	T/T	C/C	T/T	HORVU.MOREX.r3.1HG0080620	LOW	synonymous_variant
1H_486477745	1H	486477745	T/T	T/T	T/T	T/T	C/C	T/T	C/C	HORVU.MOREX.r3.1HG0080620	LOW	synonymous_variant
1H_486478619	1H	486478619	A/A	A/A	A/A	A/A	T/T	A/A	T/T	HORVU.MOREX.r3.1HG0080620	MODERATE	missense_variant
1H_486482061	1H	486482061	C/C	C/C	C/C	C/C	T/T	C/C	T/T	HORVU.MOREX.r3.1HG0080620	MODERATE	missense_variant
1H_486482288	1H	486482288	T/T	T/T	T/T	T/T	G/G	T/T	G/G	HORVU.MOREX.r3.1HG0080620	MODERATE	missense_variant
1H_486482605	1H	486482605	C/C	C/C	C/C	C/C	G/G	C/C	G/G	HORVU.MOREX.r3.1HG0080620	MODIFIER	5_prime_UTR_variant
1H_486482761	1H	486482761	G/G	G/G	G/G	G/G	A/A	G/G	A/A	HORVU.MOREX.r3.1HG0080620	MODIFIER	5_prime_UTR_variant
1H_486482763	1H	486482763	G/G	G/G	G/G	G/G	A/A	G/G	A/A	HORVU.MOREX.r3.1HG0080620	MODIFIER	5_prime_UTR_variant
1H_486668358	1H	486668358	C/C	C/C	C/C	C/C	T/T	C/C	T/T	HORVU.MOREX.r3.1HG0080690	MODIFIER	3_prime_UTR_variant
1H_486668384	1H	486668384	C/C	C/C	C/C	C/C	T/T	C/C	T/T	HORVU.MOREX.r3.1HG0080690	MODIFIER	3_prime_UTR_variant
1H_486668812	1H	486668812	A/A	A/A	A/A	A/A	./.	A/A	T/T	HORVU.MOREX.r3.1HG0080690	MODIFIER	intron_variant
1H_486668819	1H	486668819	T/T	T/T	T/T	T/T	./.	T/T	C/C	HORVU.MOREX.r3.1HG0080690	MODIFIER	intron_variant
1H_486668898	1H	486668898	T/T	T/T	T/T	T/T	C/C	T/T	C/C	HORVU.MOREX.r3.1HG0080690	MODERATE	missense_variant
1H_486669106	1H	486669106	C/C	C/C	C/C	C/C	G/G	C/C	G/G	HORVU.MOREX.r3.1HG0080690	LOW	synonymous_variant
1H_486669115	1H	486669115	T/T	T/T	T/T	T/T	C/C	T/T	C/C	HORVU.MOREX.r3.1HG0080690	LOW	synonymous_variant
1H_486669193	1H	486669193	A/A	A/A	A/A	A/A	G/G	A/A	G/G	HORVU.MOREX.r3.1HG0080690	LOW	synonymous_variant
1H_486669729	1H	486669729	G/G	G/G	G/G	G/G	C/C	G/G	C/C	HORVU.MOREX.r3.1HG0080690	LOW	synonymous_variant
1H_486669771	1H	486669771	G/G	G/G	G/G	G/G	T/T	G/G	T/T	HORVU.MOREX.r3.1HG0080690	LOW	synonymous_variant
1H_486670580	1H	486670580	A/A	A/A	A/A	A/A	T/T	A/A	T/T	HORVU.MOREX.r3.1HG0080690	MODIFIER	5_prime_UTR_variant
1H_486794982	1H	486794982	G/G	G/G	G/G	G/G	T/T	G/G	T/T	HORVU.MOREX.r3.1HG0080720	MODIFIER	3_prime_UTR_variant
1H_486796222	1H	486796222	C/C	C/C	C/C	C/C	T/T	C/C	T/T	HORVU.MOREX.r3.1HG0080730	MODIFIER	3_prime_UTR_variant
1H_486796270	1H	486796270	T/T	T/T	T/T	T/T	C/C	T/T	C/C	HORVU.MOREX.r3.1HG0080730	MODIFIER	3_prime_UTR_variant
1H_486796613	1H	486796613	G/G	G/G	G/G	G/G	A/A	G/G	A/A	HORVU.MOREX.r3.1HG0080730	MODERATE	missense_variant
1H_486898655	1H	486898655	A/A	A/A	A/A	A/A	G/G	A/A	G/G	HORVU.MOREX.r3.1HG0080750	LOW	synonymous_variant
1H_486898978	1H	486898978	A/A	A/A	A/A	A/A	G/G	A/A	G/G	HORVU.MOREX.r3.1HG0080750	MODERATE	missense_variant
1H_486899097	1H	486899097	T/T	T/T	T/T	T/T	A/A	T/T	A/A	HORVU.MOREX.r3.1HG0080750	MODERATE	missense_variant
1H_486899621	1H	486899621	A/A	A/A	A/A	A/A	T/T	A/A	T/T	HORVU.MOREX.r3.1HG0080750	LOW	synonymous_variant
1H_486900176	1H	486900176	T/T	T/T	T/T	T/T	C/C	T/T	C/C	HORVU.MOREX.r3.1HG0080750	LOW	synonymous_variant
1H_486901208	1H	486901208	A/A	A/A	A/A	A/A	T/T	A/A	T/T	HORVU.MOREX.r3.1HG0080750	LOW	synonymous_variant
1H_486901220	1H	486901220	T/T	T/T	T/T	T/T	C/C	T/T	C/C	HORVU.MOREX.r3.1HG0080750	LOW	synonymous_variant
1H_486901249	1H	486901249	T/T	T/T	T/T	T/T	G/G	T/T	G/G	HORVU.MOREX.r3.1HG0080750	MODERATE	missense_variant
1H_486902228	1H	486902228	G/G	G/G	G/G	G/G	A/A	G/G	A/A	HORVU.MOREX.r3.1HG0080750	LOW	synonymous_variant
1H_486903076	1H	486903076	A/A	A/A	A/A	A/A	G/G	A/A	G/G	HORVU.MOREX.r3.1HG0080750	MODIFIER	3_prime_UTR_variant
1H_486903241	1H	486903241	C/C	C/C	C/C	C/C	T/T	C/C	T/T	HORVU.MOREX.r3.1HG0080750	MODIFIER	3_prime_UTR_variant
1H_486903365	1H	486903365	A/A	A/A	A/A	A/A	G/G	A/A	G/G	HORVU.MOREX.r3.1HG0080750	MODIFIER	3_prime_UTR_variant
1H_486915853	1H	486915853	G/G	G/G	G/G	G/G	C/C	G/G	C/C	HORVU.MOREX.r3.1HG0080760	LOW	synonymous_variant
1H_486915922	1H	486915922	A/A	A/A	A/A	A/A	C/C	A/A	C/C	HORVU.MOREX.r3.1HG0080760	LOW	synonymous_variant
1H_486918057	1H	486918057	T/T	T/T	T/T	T/T	C/C	T/T	C/C	HORVU.MOREX.r3.1HG0080770	LOW	synonymous_variant
1H_486918102	1H	486918102	C/C	C/C	C/C	C/C	T/T	C/C	T/T	HORVU.MOREX.r3.1HG0080770	MODIFIER	3_prime_UTR_variant
1H_486918214	1H	486918214	C/C	C/C	C/C	C/C	A/A	C/C	A/A	HORVU.MOREX.r3.1HG0080770	MODIFIER	3_prime_UTR_variant
1H_486918215	1H	486918215	G/G	G/G	G/G	G/G	A/A	G/G	A/A	HORVU.MOREX.r3.1HG0080770	MODIFIER	3_prime_UTR_variant
1H_487806837	1H	487806837	G/G	G/G	G/G	G/G	A/A	G/G	A/A	HORVU.MOREX.r3.1HG0081100	MODIFIER	5_prime_UTR_variant
1H_487806886	1H	487806886	G/G	G/G	G/G	G/G	T/T	G/G	T/T	HORVU.MOREX.r3.1HG0081100	LOW	synonymous_variant
1H_487809620	1H	487809620	G/G	G/G	G/G	G/G	C/C	G/G	C/C	HORVU.MOREX.r3.1HG0081100	MODERATE	missense_variant
1H_487809656	1H	487809656	C/C	C/C	C/C	C/C	T/T	C/C	T/T	HORVU.MOREX.r3.1HG0081100	LOW	synonymous_variant
1H_487809715	1H	487809715	A/A	A/A	A/A	A/A	G/G	A/A	G/G	HORVU.MOREX.r3.1HG0081100	MODIFIER	3_prime_UTR_variant
1H_487812983	1H	487812983	G/G	G/G	G/G	G/G	A/A	G/G	A/A	HORVU.MOREX.r3.1HG0081110	LOW	synonymous_variant
1H_487812991	1H	487812991	C/C	C/C	C/C	C/C	G/G	C/C	G/G	HORVU.MOREX.r3.1HG0081110	MODERATE	missense_variant
1H_487813049	1H	487813049	G/G	G/G	G/G	G/G	A/A	G/G	A/A	HORVU.MOREX.r3.1HG0081110	LOW	synonymous_variant
1H_487814650	1H	487814650	T/T	T/T	T/T	T/T	C/C	T/T	C/C	HORVU.MOREX.r3.1HG0081110	LOW	synonymous_variant
1H_487814663	1H	487814663	A/A	A/A	A/A	A/A	G/G	A/A	G/G	HORVU.MOREX.r3.1HG0081110	MODERATE	missense_variant
1H_487814757	1H	487814757	G/G	G/G	G/G	G/G	A/A	G/G	A/A	HORVU.MOREX.r3.1HG0081110	MODERATE	missense_variant
1H_487814824	1H	487814824	G/G	G/G	G/G	G/G	A/A	G/G	A/A	HORVU.MOREX.r3.1HG0081110	LOW	synonymous_variant
1H_487815065	1H	487815065	G/G	G/G	G/G	G/G	A/A	G/G	A/A	HORVU.MOREX.r3.1HG0081110	MODERATE	missense_variant
1H_487815558	1H	487815558	A/A	A/A	A/A	A/A	C/C	A/A	C/C	HORVU.MOREX.r3.1HG0081110	MODERATE	missense_variant
1H_487815745	1H	487815745	C/C	C/C	C/C	C/C	G/G	C/C	G/G	HORVU.MOREX.r3.1HG0081110	LOW	synonymous_variant
1H_487815850	1H	487815850	C/C	C/C	C/C	C/C	T/T	C/C	T/T
1H_487815948	1H	487815948	G/G	G/G	G/G	G/G	A/A	G/G	A/A	HORVU.MOREX.r3.1HG0081110	LOW	synonymous_variant
1H_487815952	1H	487815952	T/T	T/T	T/T	T/T	G/G	T/T	G/G	HORVU.MOREX.r3.1HG0081110	MODERATE	missense_variant
1H_487816282	1H	487816282	C/C	C/C	C/C	C/C	T/T	C/C	T/T	HORVU.MOREX.r3.1HG0081110	LOW	synonymous_variant
1H_487816381	1H	487816381	C/C	C/C	C/C	C/C	T/T	C/C	T/T	HORVU.MOREX.r3.1HG0081110	MODIFIER	3_prime_UTR_variant
1H_487851959	1H	487851959	C/C	C/C	C/C	C/C	T/T	C/C	T/T	HORVU.MOREX.r3.1HG0081120	MODERATE	missense_variant
1H_487866770	1H	487866770	G/G	G/G	G/G	G/G	T/T	G/G	T/T	HORVU.MOREX.r3.1HG0081120	MODERATE	missense_variant
1H_487927319	1H	487927319	T/T	T/T	T/T	T/T	A/A	T/T	A/A	HORVU.MOREX.r3.1HG0081150	MODIFIER	3_prime_UTR_variant
1H_487927387	1H	487927387	T/T	T/T	T/T	T/T	C/C	T/T	C/C	HORVU.MOREX.r3.1HG0081150	MODIFIER	3_prime_UTR_variant
1H_487927577	1H	487927577	A/A	A/A	A/A	A/A	G/G	A/A	G/G	HORVU.MOREX.r3.1HG0081150	LOW	synonymous_variant
1H_487927583	1H	487927583	T/T	T/T	T/T	T/T	C/C	T/T	C/C	HORVU.MOREX.r3.1HG0081150	LOW	synonymous_variant
1H_487927685	1H	487927685	T/T	T/T	T/T	T/T	C/C	T/T	C/C	HORVU.MOREX.r3.1HG0081150	LOW	synonymous_variant
1H_487927694	1H	487927694	G/G	G/G	G/G	G/G	C/C	G/G	C/C	HORVU.MOREX.r3.1HG0081150	LOW	synonymous_variant
1H_487927817	1H	487927817	C/C	C/C	C/C	C/C	A/A	C/C	A/A	HORVU.MOREX.r3.1HG0081150	LOW	synonymous_variant
1H_487927924	1H	487927924	C/C	C/C	C/C	C/C	T/T	C/C	T/T	HORVU.MOREX.r3.1HG0081150	MODERATE	missense_variant
1H_487928165	1H	487928165	G/G	G/G	G/G	G/G	A/A	G/G	A/A	HORVU.MOREX.r3.1HG0081150	LOW	synonymous_variant
1H_488000896	1H	488000896	T/T	T/T	T/T	T/T	G/G	T/T	G/G	HORVU.MOREX.r3.1HG0081190	LOW	synonymous_variant
1H_488001287	1H	488001287	T/T	T/T	T/T	T/T	C/C	T/T	C/C	HORVU.MOREX.r3.1HG0081190	MODERATE	missense_variant
1H_488005542	1H	488005542	T/T	T/T	T/T	T/T	C/C	T/T	C/C	HORVU.MOREX.r3.1HG0081200	MODERATE	missense_variant
1H_488076993	1H	488076993	C/C	C/C	C/C	C/C	T/T	C/C	T/T	HORVU.MOREX.r3.1HG0081220	MODERATE	missense_variant
1H_488077241	1H	488077241	A/A	A/A	A/A	A/A	G/G	A/A	G/G	HORVU.MOREX.r3.1HG0081220	LOW	synonymous_variant
1H_488077746	1H	488077746	A/A	A/A	A/A	A/A	G/G	A/A	G/G	HORVU.MOREX.r3.1HG0081220	MODERATE	missense_variant
1H_488077841	1H	488077841	A/A	A/A	A/A	A/A	G/G	A/A	G/G	HORVU.MOREX.r3.1HG0081220	MODIFIER	3_prime_UTR_variant
1H_488077918	1H	488077918	G/G	G/G	G/G	G/G	T/T	G/G	T/T	HORVU.MOREX.r3.1HG0081220	MODIFIER	3_prime_UTR_variant
1H_488148199	1H	488148199	G/G	G/G	G/G	G/G	C/C	G/G	C/C	HORVU.MOREX.r3.1HG0081260	MODIFIER	5_prime_UTR_variant
1H_488148274	1H	488148274	C/C	C/C	C/C	C/C	T/T	C/C	T/T	HORVU.MOREX.r3.1HG0081260	MODIFIER	5_prime_UTR_variant
1H_488148383	1H	488148383	T/T	T/T	T/T	T/T	C/C	T/T	C/C	HORVU.MOREX.r3.1HG0081260	MODIFIER	5_prime_UTR_variant
1H_488148954	1H	488148954	G/G	G/G	G/G	G/G	A/A	G/G	A/A	HORVU.MOREX.r3.1HG0081260	LOW	synonymous_variant
1H_488149348	1H	488149348	C/C	C/C	C/C	C/C	T/T	C/C	T/T	HORVU.MOREX.r3.1HG0081260	MODERATE	missense_variant
1H_488149509	1H	488149509	T/T	T/T	T/T	T/T	C/C	T/T	C/C	HORVU.MOREX.r3.1HG0081260	LOW	synonymous_variant
1H_488149821	1H	488149821	G/G	G/G	G/G	G/G	A/A	G/G	A/A	HORVU.MOREX.r3.1HG0081260	MODIFIER	3_prime_UTR_variant
1H_488149848	1H	488149848	G/G	G/G	G/G	G/G	C/C	G/G	C/C	HORVU.MOREX.r3.1HG0081260	MODIFIER	3_prime_UTR_variant
1H_488149975	1H	488149975	T/T	T/T	T/T	T/T	C/C	T/T	C/C	HORVU.MOREX.r3.1HG0081260	MODIFIER	3_prime_UTR_variant
1H_488150063	1H	488150063	C/C	C/C	C/C	C/C	G/G	C/C	G/G	HORVU.MOREX.r3.1HG0081260	MODIFIER	3_prime_UTR_variant
1H_488342826	1H	488342826	T/T	T/T	T/T	T/T	C/C	T/T	C/C	HORVU.MOREX.r3.1HG0081340	LOW	synonymous_variant
1H_488343190	1H	488343190	T/T	T/T	T/T	T/T	G/G	T/T	G/G	HORVU.MOREX.r3.1HG0081340	MODIFIER	3_prime_UTR_variant
1H_488520511	1H	488520511	T/T	T/T	T/T	T/T	G/G	T/T	G/G	HORVU.MOREX.r3.1HG0081400	MODIFIER	3_prime_UTR_variant
1H_488521652	1H	488521652	C/C	C/C	C/C	C/C	G/G	C/C	G/G	HORVU.MOREX.r3.1HG0081400	MODIFIER	3_prime_UTR_variant
1H_488521789	1H	488521789	T/T	T/T	T/T	T/T	C/C	T/T	C/C	HORVU.MOREX.r3.1HG0081400	MODIFIER	3_prime_UTR_variant
1H_488521977	1H	488521977	A/A	A/A	A/A	A/A	G/G	A/A	G/G	HORVU.MOREX.r3.1HG0081400	MODERATE	missense_variant
1H_488524023	1H	488524023	T/T	T/T	T/T	T/T	G/G	T/T	G/G	HORVU.MOREX.r3.1HG0081400	MODERATE	missense_variant
1H_488524325	1H	488524325	A/A	A/A	A/A	A/A	C/C	A/A	C/C	HORVU.MOREX.r3.1HG0081400	LOW	synonymous_variant
1H_488524444	1H	488524444	A/A	A/A	A/A	A/A	C/C	A/A	C/C	HORVU.MOREX.r3.1HG0081400	MODERATE	missense_variant
1H_488524508	1H	488524508	T/T	T/T	T/T	T/T	G/G	T/T	G/G	HORVU.MOREX.r3.1HG0081400	LOW	synonymous_variant
1H_488526136	1H	488526136	G/G	G/G	G/G	G/G	A/A	G/G	A/A	HORVU.MOREX.r3.1HG0081410	LOW	synonymous_variant
1H_488526205	1H	488526205	A/A	A/A	A/A	A/A	G/G	A/A	G/G	HORVU.MOREX.r3.1HG0081410	LOW	synonymous_variant
1H_488526703	1H	488526703	A/A	A/A	A/A	A/A	G/G	A/A	G/G	HORVU.MOREX.r3.1HG0081410	LOW	synonymous_variant
1H_488527167	1H	488527167	C/C	C/C	C/C	C/C	T/T	C/C	T/T	HORVU.MOREX.r3.1HG0081410	MODIFIER	intron_variant
1H_488527839	1H	488527839	G/G	G/G	G/G	G/G	C/C	G/G	C/C	HORVU.MOREX.r3.1HG0081410	MODERATE	missense_variant
1H_488528080	1H	488528080	T/T	T/T	T/T	T/T	C/C	T/T	C/C	HORVU.MOREX.r3.1HG0081410	MODERATE	missense_variant
1H_488528448	1H	488528448	G/G	G/G	G/G	G/G	C/C	G/G	C/C	HORVU.MOREX.r3.1HG0081410	MODIFIER	5_prime_UTR_variant
1H_4890358	1H	4890358	G/G	G/G	G/G	G/G	T/T	G/G	T/T	HORVU.MOREX.r3.1HG0002280	MODERATE	missense_variant
1H_4890590	1H	4890590	A/A	A/A	A/A	A/A	G/G	A/A	G/G	HORVU.MOREX.r3.1HG0002280	LOW	synonymous_variant
1H_4890593	1H	4890593	A/A	A/A	A/A	A/A	G/G	A/A	G/G	HORVU.MOREX.r3.1HG0002280	LOW	synonymous_variant
1H_4890728	1H	4890728	C/C	C/C	C/C	C/C	A/A	C/C	A/A	HORVU.MOREX.r3.1HG0002280	LOW	synonymous_variant
1H_4891157	1H	4891157	A/A	A/A	A/A	A/A	G/G	A/A	./.	HORVU.MOREX.r3.1HG0002280	LOW	synonymous_variant
1H_490356433	1H	490356433	C/C	C/C	C/C	C/C	A/A	C/C	A/A	HORVU.MOREX.r3.1HG0082380	MODIFIER	5_prime_UTR_variant
1H_490357342	1H	490357342	G/G	G/G	G/G	G/G	T/T	G/G	T/T	HORVU.MOREX.r3.1HG0082380	MODERATE	missense_variant
1H_490357412	1H	490357412	T/T	T/T	T/T	T/T	A/A	T/T	A/A	HORVU.MOREX.r3.1HG0082380	MODERATE	missense_variant
1H_490357728	1H	490357728	T/T	T/T	T/T	T/T	C/C	T/T	C/C	HORVU.MOREX.r3.1HG0082380	LOW	synonymous_variant
1H_490357773	1H	490357773	C/C	C/C	C/C	C/C	T/T	C/C	T/T	HORVU.MOREX.r3.1HG0082380	LOW	synonymous_variant
1H_490357978	1H	490357978	A/A	A/A	A/A	A/A	C/C	A/A	C/C	HORVU.MOREX.r3.1HG0082380	MODERATE	missense_variant
1H_490358277	1H	490358277	C/C	C/C	C/C	C/C	T/T	C/C	T/T	HORVU.MOREX.r3.1HG0082380	LOW	synonymous_variant
1H_490358403	1H	490358403	T/T	T/T	T/T	T/T	C/C	T/T	C/C	HORVU.MOREX.r3.1HG0082380	LOW	synonymous_variant
1H_490358460	1H	490358460	G/G	G/G	G/G	G/G	A/A	G/G	A/A	HORVU.MOREX.r3.1HG0082380	LOW	synonymous_variant
1H_490358633	1H	490358633	G/G	G/G	G/G	G/G	A/A	G/G	A/A	HORVU.MOREX.r3.1HG0082380	MODIFIER	3_prime_UTR_variant
1H_490401477	1H	490401477	A/A	A/A	A/A	A/A	G/G	A/A	G/G	HORVU.MOREX.r3.1HG0082440	MODERATE	missense_variant
1H_490401609	1H	490401609	A/A	A/A	A/A	A/A	G/G	A/A	G/G	HORVU.MOREX.r3.1HG0082440	MODERATE	missense_variant
1H_490402270	1H	490402270	C/C	C/C	C/C	C/C	T/T	C/C	T/T	HORVU.MOREX.r3.1HG0082440	MODERATE	missense_variant
1H_490402398	1H	490402398	G/G	G/G	G/G	G/G	A/A	G/G	A/A	HORVU.MOREX.r3.1HG0082440	MODERATE	missense_variant
1H_490402442	1H	490402442	C/C	C/C	C/C	./.	T/T	./.	T/T	HORVU.MOREX.r3.1HG0082440	LOW	synonymous_variant
1H_490402532	1H	490402532	G/G	./.	G/G	G/G	A/A	G/G	A/A	HORVU.MOREX.r3.1HG0082440	LOW	synonymous_variant
1H_490404324	1H	490404324	G/G	G/G	G/G	G/G	T/T	G/G	T/T	HORVU.MOREX.r3.1HG0082440	MODERATE	missense_variant
1H_490404489	1H	490404489	A/A	A/A	A/A	A/A	G/G	A/A	G/G	HORVU.MOREX.r3.1HG0082440	MODERATE	missense_variant
1H_490404503	1H	490404503	G/G	G/G	G/G	G/G	C/C	G/G	C/C	HORVU.MOREX.r3.1HG0082440	LOW	synonymous_variant
1H_490405782	1H	490405782	C/C	C/C	C/C	C/C	T/T	C/C	T/T
1H_490405920	1H	490405920	C/C	C/C	C/C	C/C	T/T	C/C	T/T	HORVU.MOREX.r3.1HG0082440	MODERATE	missense_variant
1H_490414888	1H	490414888	T/T	T/T	T/T	T/T	C/C	T/T	C/C	HORVU.MOREX.r3.1HG0082450	MODIFIER	5_prime_UTR_variant
1H_490414932	1H	490414932	G/G	G/G	G/G	G/G	C/C	G/G	C/C	HORVU.MOREX.r3.1HG0082450	MODIFIER	5_prime_UTR_variant
1H_490415274	1H	490415274	C/C	C/C	C/C	C/C	T/T	C/C	T/T	HORVU.MOREX.r3.1HG0082450	MODIFIER	intron_variant
1H_490415377	1H	490415377	C/C	C/C	C/C	C/C	T/T	C/C	T/T	HORVU.MOREX.r3.1HG0082450	MODERATE	missense_variant
1H_490415646	1H	490415646	G/G	G/G	G/G	G/G	A/A	G/G	A/A	HORVU.MOREX.r3.1HG0082450	MODERATE	missense_variant
1H_490415831	1H	490415831	G/G	G/G	G/G	G/G	T/T	G/G	T/T	HORVU.MOREX.r3.1HG0082450	MODIFIER	3_prime_UTR_variant
1H_490443312	1H	490443312	C/C	C/C	C/C	C/C	T/T	C/C	T/T	HORVU.MOREX.r3.1HG0082500	MODIFIER	3_prime_UTR_variant
1H_490448209	1H	490448209	T/T	T/T	T/T	T/T	C/C	T/T	C/C	HORVU.MOREX.r3.1HG0082500	MODERATE	missense_variant
1H_490448326	1H	490448326	C/C	C/C	C/C	C/C	G/G	C/C	G/G	HORVU.MOREX.r3.1HG0082500	MODERATE	missense_variant
1H_490448405	1H	490448405	A/A	A/A	A/A	A/A	C/C	A/A	C/C	HORVU.MOREX.r3.1HG0082500	MODIFIER	5_prime_UTR_variant
1H_490448567	1H	490448567	A/A	A/A	A/A	A/A	C/C	A/A	C/C	HORVU.MOREX.r3.1HG0082500	MODIFIER	5_prime_UTR_variant
1H_490448669	1H	490448669	T/T	T/T	T/T	./.	C/C	T/T	C/C	HORVU.MOREX.r3.1HG0082500	MODIFIER	5_prime_UTR_variant
1H_490448708	1H	490448708	G/G	G/G	G/G	G/G	A/A	G/G	A/A	HORVU.MOREX.r3.1HG0082500	MODIFIER	5_prime_UTR_variant
1H_490623338	1H	490623338	G/G	G/G	G/G	G/G	A/A	G/G	A/A	HORVU.MOREX.r3.1HG0082630	MODIFIER	3_prime_UTR_variant
1H_490623454	1H	490623454	A/A	A/A	A/A	A/A	G/G	A/A	G/G	HORVU.MOREX.r3.1HG0082630	MODIFIER	3_prime_UTR_variant
1H_490623926	1H	490623926	T/T	T/T	T/T	T/T	C/C	T/T	C/C	HORVU.MOREX.r3.1HG0082630	MODERATE	missense_variant
1H_490623957	1H	490623957	A/A	A/A	A/A	A/A	G/G	A/A	G/G	HORVU.MOREX.r3.1HG0082630	LOW	synonymous_variant
1H_490624187	1H	490624187	C/C	C/C	C/C	C/C	A/A	C/C	A/A	HORVU.MOREX.r3.1HG0082630	MODERATE	missense_variant
1H_490624254	1H	490624254	A/A	A/A	A/A	A/A	G/G	A/A	G/G	HORVU.MOREX.r3.1HG0082630	LOW	synonymous_variant
1H_490624731	1H	490624731	C/C	C/C	C/C	C/C	T/T	C/C	T/T	HORVU.MOREX.r3.1HG0082630	LOW	synonymous_variant
1H_490624741	1H	490624741	C/C	C/C	C/C	C/C	T/T	C/C	T/T	HORVU.MOREX.r3.1HG0082630	MODERATE	missense_variant
1H_490624853	1H	490624853	T/T	T/T	T/T	T/T	C/C	T/T	C/C	HORVU.MOREX.r3.1HG0082630	MODERATE	missense_variant
1H_490624932	1H	490624932	T/T	T/T	T/T	T/T	G/G	T/T	G/G	HORVU.MOREX.r3.1HG0082630	LOW	synonymous_variant
1H_4907641	1H	4907641	A/A	A/A	A/A	A/A	G/G	A/A	G/G	HORVU.MOREX.r3.1HG0002320	MODIFIER	5_prime_UTR_variant
1H_4907683	1H	4907683	C/C	C/C	./.	./.	A/A	./.	A/A	HORVU.MOREX.r3.1HG0002320	MODIFIER	5_prime_UTR_variant
1H_490769862	1H	490769862	G/G	G/G	G/G	G/G	T/T	G/G	T/T	HORVU.MOREX.r3.1HG0082740	LOW	synonymous_variant
1H_490770084	1H	490770084	G/G	G/G	G/G	G/G	A/A	G/G	A/A	HORVU.MOREX.r3.1HG0082740	LOW	synonymous_variant
1H_490770108	1H	490770108	C/C	C/C	C/C	C/C	T/T	C/C	T/T	HORVU.MOREX.r3.1HG0082740	LOW	synonymous_variant
1H_490775803	1H	490775803	A/A	A/A	A/A	A/A	G/G	A/A	G/G	HORVU.MOREX.r3.1HG0082750	LOW	synonymous_variant
1H_490790251	1H	490790251	T/T	T/T	T/T	T/T	C/C	T/T	C/C	HORVU.MOREX.r3.1HG0082760	MODIFIER	5_prime_UTR_variant
1H_490790860	1H	490790860	T/T	T/T	T/T	T/T	G/G	T/T	G/G	HORVU.MOREX.r3.1HG0082760	MODERATE	missense_variant
1H_490790900	1H	490790900	A/A	A/A	A/A	A/A	G/G	A/A	G/G	HORVU.MOREX.r3.1HG0082760	LOW	synonymous_variant
1H_490808679	1H	490808679	C/C	C/C	C/C	C/C	G/G	C/C	G/G	HORVU.MOREX.r3.1HG0082770	LOW	synonymous_variant
1H_490809139	1H	490809139	C/C	C/C	C/C	C/C	T/T	C/C	T/T	HORVU.MOREX.r3.1HG0082770	MODIFIER	intron_variant
1H_490809416	1H	490809416	C/C	C/C	C/C	C/C	T/T	C/C	T/T	HORVU.MOREX.r3.1HG0082770	LOW	synonymous_variant
1H_490809441	1H	490809441	A/A	A/A	A/A	A/A	G/G	A/A	G/G	HORVU.MOREX.r3.1HG0082770	MODERATE	missense_variant
1H_490810725	1H	490810725	G/G	G/G	G/G	G/G	T/T	G/G	T/T	HORVU.MOREX.r3.1HG0082770	MODIFIER	3_prime_UTR_variant
1H_490810888	1H	490810888	G/G	G/G	G/G	G/G	A/A	G/G	A/A	HORVU.MOREX.r3.1HG0082770	MODIFIER	3_prime_UTR_variant
1H_490810908	1H	490810908	G/G	G/G	G/G	G/G	A/A	G/G	A/A	HORVU.MOREX.r3.1HG0082770	MODIFIER	3_prime_UTR_variant
1H_490811820	1H	490811820	C/C	C/C	C/C	C/C	T/T	C/C	T/T	HORVU.MOREX.r3.1HG0082780	MODIFIER	3_prime_UTR_variant
1H_490811975	1H	490811975	A/A	A/A	A/A	A/A	T/T	A/A	T/T	HORVU.MOREX.r3.1HG0082780	MODIFIER	3_prime_UTR_variant
1H_490811983	1H	490811983	G/G	G/G	G/G	G/G	T/T	G/G	T/T	HORVU.MOREX.r3.1HG0082780	MODIFIER	3_prime_UTR_variant
1H_490812752	1H	490812752	C/C	C/C	C/C	C/C	T/T	C/C	T/T	HORVU.MOREX.r3.1HG0082780	MODERATE	missense_variant
1H_490813346	1H	490813346	T/T	T/T	T/T	T/T	C/C	T/T	C/C	HORVU.MOREX.r3.1HG0082780	MODERATE	missense_variant
1H_490814091	1H	490814091	G/G	G/G	G/G	G/G	A/A	G/G	A/A	HORVU.MOREX.r3.1HG0082780	MODIFIER	intron_variant
1H_490814338	1H	490814338	A/A	A/A	A/A	A/A	G/G	A/A	G/G	HORVU.MOREX.r3.1HG0082780	MODIFIER	intron_variant
1H_490814484	1H	490814484	C/C	C/C	C/C	C/C	G/G	C/C	G/G	HORVU.MOREX.r3.1HG0082780	LOW	synonymous_variant
1H_490814641	1H	490814641	G/G	G/G	G/G	G/G	A/A	G/G	A/A	HORVU.MOREX.r3.1HG0082780	MODERATE	missense_variant
1H_490814672	1H	490814672	G/G	G/G	G/G	G/G	T/T	G/G	T/T	HORVU.MOREX.r3.1HG0082780	LOW	synonymous_variant
1H_490816184	1H	490816184	A/A	A/A	A/A	A/A	G/G	A/A	G/G	HORVU.MOREX.r3.1HG0082790	MODIFIER	3_prime_UTR_variant
1H_490817371	1H	490817371	G/G	G/G	G/G	G/G	A/A	G/G	G/G	HORVU.MOREX.r3.1HG0082790	LOW	synonymous_variant
1H_490901824	1H	490901824	C/C	C/C	C/C	C/C	./.	C/C	G/G	HORVU.MOREX.r3.1HG0082810	LOW	synonymous_variant
1H_490902027	1H	490902027	A/A	A/A	A/A	A/A	G/G	A/A	G/G	HORVU.MOREX.r3.1HG0082810	MODERATE	missense_variant
1H_490902180	1H	490902180	T/T	T/T	T/T	T/T	C/C	T/T	C/C	HORVU.MOREX.r3.1HG0082810	MODERATE	missense_variant
1H_490902518	1H	490902518	A/A	A/A	A/A	A/A	T/T	A/A	T/T	HORVU.MOREX.r3.1HG0082810	MODERATE	missense_variant
1H_490964652	1H	490964652	C/C	C/C	C/C	C/C	G/G	C/C	G/G	HORVU.MOREX.r3.1HG0082820	MODERATE	missense_variant
1H_490964663	1H	490964663	G/G	G/G	G/G	G/G	T/T	G/G	T/T	HORVU.MOREX.r3.1HG0082820	MODERATE	missense_variant
1H_490964830	1H	490964830	A/A	A/A	A/A	A/A	G/G	A/A	G/G	HORVU.MOREX.r3.1HG0082820	LOW	synonymous_variant
1H_490965235	1H	490965235	T/T	T/T	T/T	T/T	C/C	T/T	C/C	HORVU.MOREX.r3.1HG0082820	LOW	synonymous_variant
1H_490965298	1H	490965298	G/G	G/G	G/G	G/G	T/T	G/G	T/T	HORVU.MOREX.r3.1HG0082820	MODERATE	missense_variant
1H_490965322	1H	490965322	G/G	G/G	G/G	G/G	A/A	G/G	A/A	HORVU.MOREX.r3.1HG0082820	LOW	synonymous_variant
1H_490965507	1H	490965507	T/T	T/T	T/T	T/T	C/C	T/T	C/C	HORVU.MOREX.r3.1HG0082820	MODERATE	missense_variant
1H_4910093	1H	4910093	G/G	G/G	G/G	G/G	A/A	G/G	A/A	HORVU.MOREX.r3.1HG0002330	MODIFIER	3_prime_UTR_variant
1H_4910096	1H	4910096	T/T	T/T	T/T	T/T	G/G	T/T	G/G	HORVU.MOREX.r3.1HG0002330	MODIFIER	3_prime_UTR_variant
1H_491096009	1H	491096009	A/A	A/A	A/A	A/A	G/G	A/A	G/G	HORVU.MOREX.r3.1HG0082910	MODERATE	missense_variant
1H_491096251	1H	491096251	T/T	T/T	T/T	T/T	C/C	T/T	C/C	HORVU.MOREX.r3.1HG0082910	LOW	synonymous_variant
1H_491096297	1H	491096297	G/G	G/G	G/G	G/G	C/C	G/G	C/C	HORVU.MOREX.r3.1HG0082910	MODIFIER	intron_variant
1H_4911406	1H	4911406	G/G	G/G	G/G	G/G	A/A	G/G	A/A	HORVU.MOREX.r3.1HG0002330	MODIFIER	intron_variant
1H_4912591	1H	4912591	C/C	C/C	C/C	C/C	T/T	C/C	T/T	HORVU.MOREX.r3.1HG0002330	MODIFIER	intron_variant
1H_4912631	1H	4912631	A/A	A/A	A/A	A/A	G/G	A/A	G/G	HORVU.MOREX.r3.1HG0002330	MODIFIER	intron_variant
1H_4912694	1H	4912694	G/G	G/G	G/G	G/G	A/A	G/G	A/A	HORVU.MOREX.r3.1HG0002330	MODIFIER	intron_variant
1H_4913002	1H	4913002	G/G	G/G	G/G	G/G	A/A	G/G	A/A	HORVU.MOREX.r3.1HG0002330	LOW	synonymous_variant
1H_4913014	1H	4913014	G/G	G/G	G/G	G/G	T/T	G/G	T/T	HORVU.MOREX.r3.1HG0002330	LOW	synonymous_variant
1H_4913020	1H	4913020	G/G	G/G	G/G	G/G	T/T	G/G	T/T	HORVU.MOREX.r3.1HG0002330	LOW	synonymous_variant
1H_4913460	1H	4913460	A/A	A/A	A/A	A/A	G/G	A/A	G/G
1H_4913616	1H	4913616	G/G	G/G	G/G	G/G	A/A	G/G	A/A	HORVU.MOREX.r3.1HG0002330	MODIFIER	5_prime_UTR_variant
1H_4915268	1H	4915268	T/T	T/T	T/T	T/T	C/C	T/T	C/C	HORVU.MOREX.r3.1HG0002340	LOW	synonymous_variant
1H_4915274	1H	4915274	A/A	A/A	A/A	A/A	G/G	A/A	G/G	HORVU.MOREX.r3.1HG0002340	LOW	synonymous_variant
1H_4915277	1H	4915277	T/T	T/T	T/T	T/T	C/C	T/T	C/C	HORVU.MOREX.r3.1HG0002340	LOW	synonymous_variant
1H_4915828	1H	4915828	C/C	C/C	C/C	C/C	T/T	C/C	T/T	HORVU.MOREX.r3.1HG0002340	LOW	synonymous_variant
1H_4917424	1H	4917424	C/C	C/C	C/C	C/C	T/T	C/C	T/T	HORVU.MOREX.r3.1HG0002340	LOW	synonymous_variant
1H_4917994	1H	4917994	T/T	T/T	T/T	T/T	C/C	T/T	C/C	HORVU.MOREX.r3.1HG0002340	MODERATE	missense_variant
1H_4918041	1H	4918041	T/T	T/T	T/T	T/T	A/A	T/T	A/A	HORVU.MOREX.r3.1HG0002340	MODERATE	missense_variant
1H_491820550	1H	491820550	T/T	T/T	T/T	T/T	G/G	T/T	G/G
1H_491820785	1H	491820785	G/G	G/G	G/G	G/G	A/A	G/G	A/A	HORVU.MOREX.r3.1HG0083170	MODERATE	missense_variant
1H_491824088	1H	491824088	A/A	A/A	A/A	A/A	G/G	A/A	G/G	HORVU.MOREX.r3.1HG0083170	MODIFIER	3_prime_UTR_variant
1H_491824285	1H	491824285	G/G	G/G	G/G	G/G	C/C	G/G	C/C	HORVU.MOREX.r3.1HG0083170	MODIFIER	3_prime_UTR_variant
1H_4918612	1H	4918612	C/C	C/C	C/C	C/C	T/T	C/C	T/T
1H_491957976	1H	491957976	G/G	G/G	G/G	G/G	C/C	G/G	C/C	HORVU.MOREX.r3.1HG0083250	LOW	synonymous_variant
1H_491957986	1H	491957986	A/A	A/A	A/A	A/A	T/T	A/A	T/T	HORVU.MOREX.r3.1HG0083250	MODERATE	missense_variant
1H_491958063	1H	491958063	C/C	C/C	C/C	C/C	G/G	C/C	G/G	HORVU.MOREX.r3.1HG0083250	LOW	synonymous_variant
1H_491958386	1H	491958386	A/A	A/A	A/A	A/A	G/G	A/A	G/G	HORVU.MOREX.r3.1HG0083250	LOW	synonymous_variant
1H_4919585	1H	4919585	G/G	G/G	G/G	G/G	T/T	G/G	T/T
1H_491958549	1H	491958549	G/G	G/G	G/G	G/G	A/A	G/G	A/A	HORVU.MOREX.r3.1HG0083250	MODERATE	missense_variant
1H_491958594	1H	491958594	G/G	./.	G/G	./.	C/C	./.	C/C	HORVU.MOREX.r3.1HG0083250	MODERATE	missense_variant
1H_491958595	1H	491958595	C/C	./.	C/C	./.	G/G	C/C	G/G	HORVU.MOREX.r3.1HG0083250	MODERATE	missense_variant
1H_491958673	1H	491958673	C/C	C/C	C/C	C/C	T/T	C/C	T/T	HORVU.MOREX.r3.1HG0083250	MODERATE	missense_variant
1H_491970875	1H	491970875	C/C	C/C	C/C	C/C	A/A	C/C	A/A	HORVU.MOREX.r3.1HG0083250	MODERATE	missense_variant
1H_491973419	1H	491973419	A/A	A/A	A/A	A/A	G/G	A/A	G/G	HORVU.MOREX.r3.1HG0083260	MODERATE	missense_variant
1H_491973585	1H	491973585	T/T	T/T	T/T	T/T	C/C	T/T	C/C	HORVU.MOREX.r3.1HG0083260	MODERATE	missense_variant
1H_4920172	1H	4920172	T/T	T/T	T/T	T/T	G/G	T/T	G/G	HORVU.MOREX.r3.1HG0002340	MODIFIER	intron_variant
1H_492036022	1H	492036022	T/T	T/T	T/T	T/T	C/C	T/T	C/C	HORVU.MOREX.r3.1HG0083310	MODERATE	missense_variant
1H_492036087	1H	492036087	A/A	A/A	A/A	A/A	C/C	A/A	C/C	HORVU.MOREX.r3.1HG0083310	LOW	synonymous_variant
1H_492038884	1H	492038884	T/T	T/T	T/T	T/T	A/A	T/T	A/A	HORVU.MOREX.r3.1HG0083310	MODERATE	missense_variant
1H_492039109	1H	492039109	G/G	G/G	G/G	G/G	A/A	G/G	A/A
1H_492040395	1H	492040395	C/C	C/C	C/C	C/C	G/G	C/C	G/G	HORVU.MOREX.r3.1HG0083320	LOW	synonymous_variant
1H_492040444	1H	492040444	A/A	A/A	A/A	A/A	C/C	A/A	C/C	HORVU.MOREX.r3.1HG0083320	MODERATE	missense_variant
1H_492040860	1H	492040860	A/A	A/A	A/A	A/A	C/C	A/A	C/C	HORVU.MOREX.r3.1HG0083320	LOW	synonymous_variant
1H_492040941	1H	492040941	C/C	C/C	C/C	C/C	G/G	C/C	G/G	HORVU.MOREX.r3.1HG0083320	LOW	synonymous_variant
1H_492040944	1H	492040944	C/C	C/C	C/C	C/C	T/T	C/C	T/T	HORVU.MOREX.r3.1HG0083320	LOW	synonymous_variant
1H_492041274	1H	492041274	T/T	T/T	T/T	T/T	C/C	T/T	C/C	HORVU.MOREX.r3.1HG0083320	LOW	synonymous_variant
1H_492041799	1H	492041799	T/T	T/T	T/T	T/T	C/C	T/T	C/C	HORVU.MOREX.r3.1HG0083320	LOW	synonymous_variant
1H_492041853	1H	492041853	A/A	A/A	A/A	A/A	G/G	A/A	G/G	HORVU.MOREX.r3.1HG0083320	LOW	synonymous_variant
1H_492042107	1H	492042107	A/A	A/A	A/A	A/A	G/G	A/A	G/G	HORVU.MOREX.r3.1HG0083320	MODIFIER	3_prime_UTR_variant
1H_493564034	1H	493564034	G/G	G/G	G/G	G/G	A/A	G/G	G/G	HORVU.MOREX.r3.1HG0083970	LOW	synonymous_variant
1H_4942420	1H	4942420	A/A	A/A	A/A	A/A	G/G	A/A	G/G	HORVU.MOREX.r3.1HG0002380	MODERATE	missense_variant
1H_4942510	1H	4942510	G/G	G/G	G/G	G/G	C/C	G/G	C/C	HORVU.MOREX.r3.1HG0002380	MODERATE	missense_variant
1H_494618367	1H	494618367	T/T	T/T	T/T	T/T	C/C	T/T	C/C	HORVU.MOREX.r3.1HG0084700	LOW	synonymous_variant
1H_495260693	1H	495260693	C/C	C/C	C/C	C/C	G/G	C/C	G/G	HORVU.MOREX.r3.1HG0085100	MODERATE	missense_variant
1H_495260803	1H	495260803	G/G	G/G	G/G	G/G	A/A	G/G	A/A	HORVU.MOREX.r3.1HG0085100	MODERATE	missense_variant
1H_495261459	1H	495261459	C/C	C/C	C/C	C/C	G/G	C/C	G/G	HORVU.MOREX.r3.1HG0085100	MODERATE	missense_variant
1H_495262400	1H	495262400	G/G	G/G	G/G	G/G	A/A	G/G	A/A	HORVU.MOREX.r3.1HG0085100	LOW	synonymous_variant
1H_495262446	1H	495262446	A/A	A/A	A/A	A/A	G/G	A/A	G/G	HORVU.MOREX.r3.1HG0085100	MODERATE	missense_variant
1H_495890857	1H	495890857	T/T	T/T	T/T	T/T	C/C	T/T	C/C	HORVU.MOREX.r3.1HG0085490	MODIFIER	3_prime_UTR_variant
1H_495890859	1H	495890859	A/A	A/A	A/A	A/A	G/G	A/A	G/G	HORVU.MOREX.r3.1HG0085490	MODIFIER	3_prime_UTR_variant
1H_495891121	1H	495891121	A/A	A/A	A/A	A/A	T/T	A/A	T/T	HORVU.MOREX.r3.1HG0085490	MODIFIER	3_prime_UTR_variant
1H_495891990	1H	495891990	A/A	A/A	A/A	A/A	G/G	A/A	G/G	HORVU.MOREX.r3.1HG0085490	MODIFIER	intron_variant
1H_495892094	1H	495892094	G/G	G/G	G/G	G/G	A/A	G/G	A/A	HORVU.MOREX.r3.1HG0085490	MODIFIER	intron_variant
1H_495894364	1H	495894364	A/A	A/A	A/A	A/A	G/G	A/A	G/G	HORVU.MOREX.r3.1HG0085490	MODIFIER	intron_variant
1H_495895683	1H	495895683	G/G	G/G	G/G	G/G	A/A	G/G	A/A	HORVU.MOREX.r3.1HG0085490	LOW	synonymous_variant
1H_495897412	1H	495897412	A/A	A/A	A/A	A/A	G/G	A/A	G/G	HORVU.MOREX.r3.1HG0085490	LOW	synonymous_variant
1H_495898082	1H	495898082	C/C	C/C	C/C	C/C	T/T	C/C	T/T	HORVU.MOREX.r3.1HG0085490	MODIFIER	5_prime_UTR_variant
1H_495922963	1H	495922963	C/C	C/C	C/C	C/C	A/A	C/C	A/A	HORVU.MOREX.r3.1HG0085530	MODERATE	missense_variant
1H_495922975	1H	495922975	A/A	A/A	A/A	A/A	G/G	A/A	G/G	HORVU.MOREX.r3.1HG0085530	MODERATE	missense_variant
1H_495924785	1H	495924785	G/G	G/G	G/G	G/G	C/C	G/G	C/C	HORVU.MOREX.r3.1HG0085530	MODERATE	missense_variant
1H_495926185	1H	495926185	G/G	G/G	G/G	G/G	C/C	G/G	C/C	HORVU.MOREX.r3.1HG0085530	MODERATE	missense_variant
1H_495926479	1H	495926479	G/G	G/G	G/G	G/G	T/T	G/G	T/T	HORVU.MOREX.r3.1HG0085530	MODIFIER	3_prime_UTR_variant
1H_496124223	1H	496124223	A/A	A/A	A/A	A/A	C/C	A/A	C/C	HORVU.MOREX.r3.1HG0085590	MODERATE	missense_variant
1H_496745000	1H	496745000	C/C	C/C	C/C	C/C	T/T	C/C	T/T	HORVU.MOREX.r3.1HG0085950	MODIFIER	3_prime_UTR_variant
1H_496871641	1H	496871641	T/T	T/T	T/T	T/T	A/A	T/T	A/A	HORVU.MOREX.r3.1HG0086000	MODERATE	missense_variant
1H_496943137	1H	496943137	G/G	G/G	G/G	G/G	A/A	G/G	G/G	HORVU.MOREX.r3.1HG0086090	MODERATE	missense_variant
1H_497540375	1H	497540375	C/C	C/C	G/G	C/C	G/G	./.	C/C	HORVU.MOREX.r3.1HG0086390	MODERATE	missense_variant
1H_500742330	1H	500742330	G/G	G/G	G/G	G/G	A/A	G/G	A/A	HORVU.MOREX.r3.1HG0088330	LOW	synonymous_variant
1H_503240393	1H	503240393	C/C	C/C	C/C	C/C	T/T	C/C	T/T	HORVU.MOREX.r3.1HG0089390	MODIFIER	5_prime_UTR_variant
1H_505220939	1H	505220939	T/T	T/T	T/T	T/T	C/C	T/T	C/C	HORVU.MOREX.r3.1HG0090630	MODERATE	missense_variant
1H_505296783	1H	505296783	C/C	C/C	C/C	C/C	A/A	C/C	A/A	HORVU.MOREX.r3.1HG0090670	LOW	synonymous_variant
1H_505296795	1H	505296795	G/G	G/G	G/G	G/G	C/C	G/G	C/C	HORVU.MOREX.r3.1HG0090670	LOW	synonymous_variant
1H_505297632	1H	505297632	G/G	G/G	G/G	G/G	A/A	G/G	A/A	HORVU.MOREX.r3.1HG0090670	LOW	synonymous_variant
1H_505298066	1H	505298066	T/T	T/T	T/T	T/T	G/G	T/T	G/G	HORVU.MOREX.r3.1HG0090670	MODERATE	missense_variant
1H_505298123	1H	505298123	C/C	C/C	C/C	C/C	T/T	C/C	T/T	HORVU.MOREX.r3.1HG0090670	MODERATE	missense_variant
1H_505318043	1H	505318043	G/G	G/G	G/G	G/G	T/T	G/G	T/T	HORVU.MOREX.r3.1HG0090700	LOW	synonymous_variant
1H_505318799	1H	505318799	T/T	T/T	T/T	T/T	C/C	T/T	C/C	HORVU.MOREX.r3.1HG0090700	MODERATE	missense_variant
1H_505319157	1H	505319157	C/C	C/C	C/C	C/C	T/T	C/C	T/T	HORVU.MOREX.r3.1HG0090700	LOW	synonymous_variant
1H_505319232	1H	505319232	T/T	T/T	T/T	T/T	C/C	T/T	C/C	HORVU.MOREX.r3.1HG0090700	LOW	synonymous_variant
1H_505319298	1H	505319298	A/A	A/A	A/A	A/A	G/G	A/A	G/G	HORVU.MOREX.r3.1HG0090700	LOW	synonymous_variant
1H_505319394	1H	505319394	A/A	A/A	A/A	A/A	G/G	A/A	G/G	HORVU.MOREX.r3.1HG0090700	LOW	synonymous_variant
1H_505319523	1H	505319523	A/A	A/A	A/A	A/A	G/G	A/A	G/G	HORVU.MOREX.r3.1HG0090700	LOW	synonymous_variant
1H_505319753	1H	505319753	C/C	C/C	C/C	C/C	T/T	C/C	T/T	HORVU.MOREX.r3.1HG0090700	MODERATE	missense_variant
1H_505322390	1H	505322390	A/A	A/A	A/A	A/A	G/G	A/A	G/G	HORVU.MOREX.r3.1HG0090710	LOW	synonymous_variant
1H_505323926	1H	505323926	T/T	T/T	T/T	T/T	C/C	T/T	C/C	HORVU.MOREX.r3.1HG0090710	MODERATE	missense_variant
1H_505324047	1H	505324047	C/C	C/C	C/C	C/C	T/T	C/C	T/T	HORVU.MOREX.r3.1HG0090710	LOW	synonymous_variant
1H_505324059	1H	505324059	A/A	A/A	A/A	A/A	G/G	A/A	G/G	HORVU.MOREX.r3.1HG0090710	LOW	synonymous_variant
1H_505324068	1H	505324068	A/A	A/A	A/A	A/A	C/C	A/A	C/C	HORVU.MOREX.r3.1HG0090710	MODERATE	missense_variant
1H_505324100	1H	505324100	G/G	G/G	G/G	G/G	T/T	G/G	T/T	HORVU.MOREX.r3.1HG0090710	MODERATE	missense_variant
1H_505554695	1H	505554695	T/T	T/T	T/T	T/T	A/A	T/T	A/A	HORVU.MOREX.r3.1HG0090740	MODIFIER	3_prime_UTR_variant
1H_505554824	1H	505554824	A/A	A/A	A/A	A/A	G/G	A/A	G/G	HORVU.MOREX.r3.1HG0090740	LOW	synonymous_variant
1H_505555253	1H	505555253	T/T	T/T	T/T	T/T	C/C	T/T	C/C	HORVU.MOREX.r3.1HG0090740	MODERATE	missense_variant
1H_505760613	1H	505760613	C/C	C/C	C/C	C/C	T/T	C/C	T/T	HORVU.MOREX.r3.1HG0090760	MODIFIER	intron_variant
1H_505760617	1H	505760617	A/A	A/A	A/A	A/A	T/T	A/A	T/T	HORVU.MOREX.r3.1HG0090760	MODIFIER	intron_variant
1H_505760925	1H	505760925	C/C	C/C	C/C	C/C	T/T	C/C	T/T	HORVU.MOREX.r3.1HG0090760	MODIFIER	intron_variant
1H_505761234	1H	505761234	C/C	C/C	C/C	C/C	T/T	C/C	T/T	HORVU.MOREX.r3.1HG0090760	MODIFIER	intron_variant
1H_505761294	1H	505761294	T/T	T/T	T/T	T/T	C/C	T/T	C/C	HORVU.MOREX.r3.1HG0090760	MODIFIER	intron_variant
1H_505761671	1H	505761671	G/G	G/G	G/G	G/G	C/C	G/G	C/C	HORVU.MOREX.r3.1HG0090760	MODIFIER	intron_variant
1H_505761728	1H	505761728	G/G	G/G	G/G	G/G	A/A	G/G	A/A	HORVU.MOREX.r3.1HG0090760	MODIFIER	intron_variant
1H_505761758	1H	505761758	C/C	C/C	C/C	C/C	T/T	C/C	T/T	HORVU.MOREX.r3.1HG0090760	MODIFIER	intron_variant
1H_505761963	1H	505761963	A/A	A/A	A/A	A/A	C/C	A/A	C/C	HORVU.MOREX.r3.1HG0090760	MODIFIER	intron_variant
1H_505762092	1H	505762092	G/G	G/G	G/G	G/G	A/A	G/G	A/A	HORVU.MOREX.r3.1HG0090760	LOW	synonymous_variant
1H_505762319	1H	505762319	G/G	G/G	G/G	G/G	A/A	G/G	A/A	HORVU.MOREX.r3.1HG0090760	MODIFIER	3_prime_UTR_variant
1H_505762370	1H	505762370	T/T	T/T	T/T	T/T	C/C	T/T	C/C	HORVU.MOREX.r3.1HG0090760	MODIFIER	3_prime_UTR_variant
1H_505762501	1H	505762501	C/C	C/C	C/C	C/C	T/T	C/C	T/T	HORVU.MOREX.r3.1HG0090760	MODIFIER	3_prime_UTR_variant
1H_505778165	1H	505778165	T/T	T/T	T/T	T/T	C/C	T/T	C/C	HORVU.MOREX.r3.1HG0090780	MODIFIER	3_prime_UTR_variant
1H_505778177	1H	505778177	T/T	T/T	T/T	T/T	C/C	T/T	C/C	HORVU.MOREX.r3.1HG0090780	MODIFIER	3_prime_UTR_variant
1H_505778393	1H	505778393	G/G	G/G	G/G	G/G	A/A	G/G	A/A	HORVU.MOREX.r3.1HG0090780	LOW	synonymous_variant
1H_505778642	1H	505778642	A/A	A/A	A/A	A/A	G/G	A/A	G/G	HORVU.MOREX.r3.1HG0090780	LOW	synonymous_variant
1H_505778732	1H	505778732	A/A	A/A	A/A	A/A	G/G	A/A	G/G
1H_505778762	1H	505778762	C/C	C/C	C/C	C/C	G/G	C/C	G/G	HORVU.MOREX.r3.1HG0090780	MODIFIER	intron_variant
[truncated: 44,173 more rows]
