# Supplementary material for: Drought-induced molecular changes in crown of various barley phytohormone mutants
Source: Plant Signal Behav. 2024 Jun 26;19(1):2371693. doi: 10.1080/15592324.2024.2371693 (PMC11210921; doi:10.1080/15592324.2024.2371693)
Supplement: Supplemental Material [file KPSB_A_2371693_SM2799.zip › Supplementary Table S4.xlsx]

## Sheet: Table S4
Table S4. Differential expression of genes in comparisons between drought and control conditions, with gene annotation
Gene ID	Mean expression	log2(fold change) values														Indicators of differential regulation (-1 down, 0 none, 1 up)														Number of significant contrasts	Genes related to				Gene ID	Gene description	Chromosome	Gene start (bp)	Gene end (bp)	Strand	Gene name	UniProtKB TrEMBL ID	Pfam ID	InterproID	Interpro Description	GO annotation	Pathways (KEGG, Plant Reactome)	Pathways IDs	Uniprot Proteins
		Bowman		sdw1.a		sdw1.d		uzu1.a		hvdwarf14.d		sdw1.d/uzu1.a		Sebastian		Bowman		sdw1.a		sdw1.d		uzu1.a		hvdwarf14.d		sdw1.d/uzu1.a		Sebastian
		T1	T2	T1	T2	T1	T2	T1	T2	T1	T2	T1	T2	T1	T2	T1	T2	T1	T2	T1	T2	T1	T2	T1	T2	T1	T2	T1	T2		Gibberellin	Brassinosteroid	Strigolactones	Drought
HORVU.MOREX.r3.7HG0737000	168.203	-0.063544	0.257276	0.0968145	0.0487767	-0.296081	0.46882	0.0391215	-0.318141	-0.141041	0.49764	0.109332	-0.0761863	0.00428375	0.421294	0	0	0	0	0	0	0	0	0	0	0	0	0	0	0	0	0	0	0	HORVU.MOREX.r3.7HG0737000		7H	597105748	597107342	1		M0XU49	PF00646	IPR001810	F-box domain	m:protein binding	SNAC1 transcription network involved in drought and salinity tolerance;Response to Drought	R-OSA-9627499;R-OSA-9623744	Os12g0128000
HORVU.MOREX.r3.6HG0542030	401.791	-4.84609	-4.64406	-1.80722	-4.82775	-2.93977	-3.91372	-2.57842	-0.740551	-2.74696	-0.0425319	-2.37903	-3.50462	-2.59847	-4.68445	-1	-1	0	-1	-1	-1	-1	0	-1	0	-1	-1	-1	-1	11	0	0	0	0	HORVU.MOREX.r3.6HG0542030		6H	9440142	9443419	-1		M0Y8K9	PF00251	IPR001362	Glycoside hydrolase, family 32	b:carbohydrate metabolic process;c:vacuole;m:beta-fructofuranosidase activity;m:hydrolase activity, hydrolyzing O-glycosyl compounds;m:sucrose alpha-glucosidase activity	Starch and sucrose metabolism;Galactose metabolism;Fructan biosynthesis	ko00500;ko00052;R-TTU-1119360	TRITD6Bv1G005370
HORVU.MOREX.r3.3HG0329120	0.246482	0	-0.0152387	-0.0521823	-0.0170163	0	-0.0482678	0.0117431	-0.0142304	0	-0.017915	0	0	0	0	0	0	0	0	0	0	0	0	0	0	0	0	0	0	0	0	0	0	0	HORVU.MOREX.r3.3HG0329120		3H	615896022	615903165	-1		A0A287MT38	PF12796	IPR002110	Ankyrin repeat	c:integral component of membrane;c:membrane;m:protein binding
HORVU.MOREX.r3.7HG0670770	1242.79	0.0736143	-0.314861	-0.232079	-0.246329	-0.325843	-0.40064	0.0521617	0.139649	0.253924	0.326923	0.523711	0.0978411	0.00972249	-0.586056	0	0	0	0	0	0	0	0	0	0	0	0	0	0	0	0	0	0	0	HORVU.MOREX.r3.7HG0670770		7H	116738216	116742736	1			PF03110	IPR004333	SBP domain	c:nucleus;m:DNA binding	Regulation of seed size	R-CSI-9035605	orange1.1g021420m
HORVU.MOREX.r3.5HG0475840	6.77616	-1.71143	-0.273254	-0.524133	-0.229479	-1.32418	-0.741591	-0.338	0.70235	-0.990381	-0.184477	-0.835582	2.02908	-1.58697	-0.786201	0	0	0	0	0	0	0	0	0	0	0	1	0	0	1	0	0	0	0	HORVU.MOREX.r3.5HG0475840		5H	404496885	404497425	1		A0A287DZS7		IPR011333	SKP1/BTB/POZ domain superfamily	:
HORVU.MOREX.r3.2HG0191020	0																														0	0	0	0	HORVU.MOREX.r3.2HG0191020		2H	601169528	601171444	-1				IPR011989	Armadillo-like helical	b:protein import into nucleus	Nucleocytoplasmic transport	ko03013
HORVU.MOREX.r3.2HG0134140	6.01481	0.348863	-0.993831	-0.357463	-0.0151654	0.0929234	-0.637005	0.381776	0.0738457	0.809821	-0.388655	0.120985	-0.492397	0	0	0	0	0	0	0	0	0	0	0	0	0	0	0	0	0	0	0	0	0	HORVU.MOREX.r3.2HG0134140		2H	161203690	161204337	-1			PF00665	IPR001584	Integrase, catalytic core	b:DNA integration;m:nucleic acid binding	Salicylic acid signaling	R-TUR-6788019	TRIUR3_04236
HORVU.MOREX.r3.3HG0270400	301.335	-0.502695	0.0328346	-0.0989948	-0.149912	0.0340196	-0.0393204	0.130962	0.142281	0.00179213	-0.0851748	-0.17615	0.414763	0.0211697	0.362695	0	0	0	0	0	0	0	0	0	0	0	0	0	0	0	0	0	0	0	HORVU.MOREX.r3.3HG0270400		3H	354764948	354766173	-1		A0A287L2G3		IPR015943	WD40/YVTN repeat-like-containing domain superfamily	c:endoplasmic reticulum;c:integral component of membrane;c:plasma membrane;c:vacuolar membrane;m:protein binding
HORVU.MOREX.r3.2HG0144470	1.76522	-0.0748298	-0.834391	-0.494437	-0.23467	-0.213083	0.716972	0.119235	-0.219088	-0.0525646	-0.61631	0.748347	-0.758589	-0.499681	1.01794	0	0	0	0	0	0	0	0	0	0	0	0	0	0	0	0	0	0	0	HORVU.MOREX.r3.2HG0144470		2H	248838563	248839490	1				IPR039266	Autonomous transposable element EN-1 mosaic protein	b:transposition
HORVU.MOREX.r3.3HG0252880	4456.61	0.0759242	0.374707	-0.0888986	0.525067	-0.0880272	0.536365	0.108226	-0.00953364	0.276583	0.0913261	0.177985	0.207707	0.0312054	0.401828	0	0	0	0	0	0	0	0	0	0	0	0	0	0	0	0	0	0	0	HORVU.MOREX.r3.3HG0252880		3H	169313935	169319642	-1		M0Y343	PF04096	IPR007230	Peptidase S59, nucleoporin	b:mRNA transport;b:nucleocytoplasmic transport;b:protein transport;c:nuclear pore;m:structural constituent of nuclear pore	Nucleocytoplasmic transport	ko03013
HORVU.MOREX.r3.1HG0064460	2541.09	0.125351	-0.0472522	0.17893	-0.11098	0.0532383	-0.370402	0.159875	-0.162879	0.266072	-0.104743	0.0445496	-0.416811	0.0688088	-0.118477	0	0	0	0	0	0	0	0	0	0	0	0	0	0	0	0	0	0	0	HORVU.MOREX.r3.1HG0064460		1H	423833932	423840941	-1		F2CU35	PF00069	IPR000719	Protein kinase domain	b:phosphorylation;b:positive regulation of long-day photoperiodism, flowering;b:positive regulation of transcription by RNA polymerase II;b:protein phosphorylation;b:regulation of cell cycle;c:cytoplasm;c:nucleus;c:transcription factor TFIIH holo complex;c:transcription factor TFIIK complex;m:ATP binding;m:cyclin-dependent protein serine/threonine kinase activity;m:kinase activity;m:nucleotide bi…	Basal transcription factors;Cell cycle;Nucleotide excision repair;G1 phase	ko03022;ko04110;ko03420;R-ATR-9640760	AMTR_s00057p00039750
HORVU.MOREX.r3.6HG0554650	409.025	0.347422	0.585624	-0.297383	0.793543	-0.0592203	0.595116	0.105282	-0.0113204	0.407226	0.25273	0.228244	0.546224	-0.0205452	0.673966	0	0	0	0	0	0	0	0	0	0	0	0	0	0	0	0	0	0	0	HORVU.MOREX.r3.6HG0554650		6H	41006353	41007698	-1				IPR006553	Leucine-rich repeat, cysteine-containing subtype	:	Ras signaling pathway	ko04014
HORVU.MOREX.r3.1HG0008890	2366.15	-0.0382946	0.0741139	0.0296474	0.00815967	-0.3424	-0.0492868	0.120054	0.188714	0.204754	0.169886	0.332532	0.42999	0.0198351	-0.0520771	0	0	0	0	0	0	0	0	0	0	0	0	0	0	0	0	0	0	0	HORVU.MOREX.r3.1HG0008890		1H	20940545	20945608	1			PF04502	IPR007590	Saf4/Yju2 protein	b:mRNA splicing, via spliceosome	IAA biosynthesis VI (via indole-3-acetamide)	R-CCP-1119388	CCACVL1_22794
HORVU.MOREX.r3.3HG0232630	75.4843	0.243981	-0.560775	-0.170481	-0.931114	-0.287449	-0.199145	0.0389119	-0.678866	-0.16411	0	-0.0834631	-0.176996	0	0	0	0	0	0	0	0	0	0	0	0	0	0	0	0	0	0	0	0	0	HORVU.MOREX.r3.3HG0232630		3H	29501929	29502540	1						:
HORVU.MOREX.r3.3HG0226190	0.333778	0	0	0	0	0	0	0	0	-0.0153348	0.0340286	0	0	0.030574	-0.162566	0	0	0	0	0	0	0	0	0	0	0	0	0	0	0	0	0	0	0	HORVU.MOREX.r3.3HG0226190		3H	14375940	14376680	-1			PF13947	IPR025287	Wall-associated receptor kinase, galacturonan-binding domain	m:polysaccharide binding
HORVU.MOREX.r3.7HG0751250	4.86793	0.0744125	1.26902	0.183087	0.380429	0.780253	-0.19091	-0.143522	-0.0500556	0.306175	-0.640369	-1.13807	-0.184857	-0.189935	-0.752734	0	0	0	0	0	0	0	0	0	0	0	0	0	0	0	0	0	0	0	HORVU.MOREX.r3.7HG0751250		7H	627114440	627120057	1			PF01397	IPR001906	Terpene synthase, N-terminal domain	m:lyase activity;m:magnesium ion binding;m:terpene synthase activity	Diterpenoid biosynthesis;Ent-kaurene biosynthesis	ko00904;R-TDI-1119348	TRIDC7AG076740
HORVU.MOREX.r3.3HG0270530	0.566752	-0.0378291	0.0146549	0	0.125093	0	0.321593	0.340916	0.02148	0.0133223	-0.120418	0	-0.102051	0.366031	0.565661	0	0	0	0	0	0	0	0	0	0	0	0	0	0	0	0	0	0	0	HORVU.MOREX.r3.3HG0270530		3H	356116942	356117235	1						:
HORVU.MOREX.r3.3HG0309610	1385.17	0.137193	-0.189369	-0.480011	0.0231051	-0.145224	0.162325	-0.117822	-0.452811	0.258953	0.0386462	0.00429314	-0.213078	-0.0965463	0.22111	0	0	0	0	0	0	0	0	0	0	0	0	0	0	0	0	0	0	0	HORVU.MOREX.r3.3HG0309610		3H	570843533	570864909	-1			PF11262	IPR021418	THO complex, subunitTHOC2, C-terminal	b:mRNA export from nucleus;b:mRNA processing;c:THO complex	Spliceosome;Nucleocytoplasmic transport	ko03040;ko03013
HORVU.MOREX.r3.7HG0641280	8.54267	-0.714125	-2.33843	-1.06771	-3.1039	0	-2.54379	-0.458661	-1.6562	0.378005	-0.0158112	-0.265511	-3.01359	0.355706	-2.14105	0	-1	0	-1	0	-1	0	0	0	0	0	-1	0	-1	5	0	0	0	0	HORVU.MOREX.r3.7HG0641280		7H	12307365	12310106	1		A0A287VH07	PF00069	IPR000719	Protein kinase domain	b:hormone-mediated signaling pathway;b:protein phosphorylation;c:integral component of membrane;c:plasma membrane;m:ATP binding;m:protein binding;m:protein kinase activity	MAPK signaling pathway;NF-kappa B signaling pathway;Anther and pollen development	ko04010;ko04064;R-MGU-8986768	Migut.F00358.1
HORVU.MOREX.r3.4HG0398910	8600.27	0.482156	-1.24854	0.994839	-1.47833	0.776189	-2.20474	-0.46285	-1.31597	-0.121271	-1.49096	-1.08785	-2.20316	0.455696	-2.2732	0	0	0	0	0	-1	0	0	0	0	0	-1	0	-1	3	0	0	0	0	HORVU.MOREX.r3.4HG0398910		4H	545082227	545082916	1		A0A287TF25	PF00125	IPR000558	Histone H2B	c:nucleosome;c:nucleus;m:DNA binding;m:protein heterodimerization activity;m:structural constituent of chromatin
HORVU.MOREX.r3.6HG0616540	7978.81	0.175926	0.142162	0.590197	-0.389721	0.518535	-0.513261	0.116085	0.0444165	0.349247	-0.326728	-0.145846	-0.332391	0.43246	-0.312347	0	0	0	0	0	0	0	0	0	0	0	0	0	0	0	0	0	0	0	HORVU.MOREX.r3.6HG0616540	Peptidyl-prolyl cis-trans isomerase FKBP12 [Source:Projected from Arabidopsis thaliana (AT5G64350) UniProtKB/Swiss-Prot;Acc:Q8LGG0]	6H	512847963	512852948	1		F2D6H6	PF00254	IPR001179	FKBP-type peptidyl-prolyl cis-trans isomerase domain	m:isomerase activity;m:peptidyl-prolyl cis-trans isomerase activity
HORVU.MOREX.r3.7HG0721400	0																														0	0	0	0	HORVU.MOREX.r3.7HG0721400		7H	536694862	536695389	-1		M0Z7H1	PF12776	IPR024752	Myb/SANT-like domain	:
HORVU.MOREX.r3.6HG0605750	850.54	0.0505788	-0.237656	0.0526532	-0.160009	0.0630761	-0.604325	0.0405425	0.0518653	0.175224	-0.132155	-0.080064	-0.23599	0.0628286	-0.312843	0	0	0	0	0	0	0	0	0	0	0	0	0	0	0	0	0	0	0	HORVU.MOREX.r3.6HG0605750		6H	453225520	453231822	-1		A0A287UHZ1	PF00583	IPR000182	GNAT domain	b:chromosome segregation;m:acetyltransferase activity;m:acyltransferase activity;m:N-acetyltransferase activity;m:peptide alpha-N-acetyltransferase activity;m:transferase activity	Pantothenate and coenzyme A biosynthesis III	R-SLY-1119394	Solyc06g065570.3
HORVU.MOREX.r3.2HG0217070	0.0596011	0	0	0	0.000298253	0	-0.0152158	0	0.0203987	0	0	0	0	0	0	0	0	0	0	0	0	0	0	0	0	0	0	0	0	0	0	0	0	0	HORVU.MOREX.r3.2HG0217070		2H	662058557	662059219	-1			PF13359	IPR027806	Harbinger transposase-derived nuclease domain	:	SNAC1 transcription network involved in drought and salinity tolerance;Response to Drought	R-OSA-9627499;R-OSA-9623744	Os01g0894100
HORVU.MOREX.r3.3HG0254010	306.558	-0.870252	-1.39327	-0.739737	-0.439223	-0.783591	-0.447768	-0.208696	-0.432721	0.409186	-0.223487	-0.930891	-0.684174	-0.0551933	-0.55856	0	0	0	0	0	0	0	0	0	0	0	0	0	0	0	0	0	0	0	HORVU.MOREX.r3.3HG0254010		3H	177070792	177075907	-1			PF00732	IPR000172	Glucose-methanol-choline oxidoreductase, N-terminal	m:flavin adenine dinucleotide binding;m:oxidoreductase activity, acting on CH-OH group of donors	Cutin, suberine and wax biosynthesis;Glycine, serine and threonine metabolism	ko00073;ko00260
HORVU.MOREX.r3.7HG0703170	2122.45	0.0688389	0.187573	0.160174	0.28989	-0.0987408	0.231384	0.251783	-0.149594	0.156331	-0.199982	0.179263	-0.177595	-0.0946527	-0.00119211	0	0	0	0	0	0	0	0	0	0	0	0	0	0	0	0	0	0	0	HORVU.MOREX.r3.7HG0703170		7H	412103776	412105822	-1		M0VRG8	PF00651	IPR000210	BTB/POZ domain	b:protein ubiquitination;b:response to abiotic stimulus;c:cellular anatomical entity;m:protein binding	Hedgehog signaling pathway;Hedgehog signaling pathway - fly;Alanine biosynthesis III;Cysteine degradation	ko04340;ko04341;R-ECU-1119319;R-ECU-1119612	EJB05_42663
HORVU.MOREX.r3.2HG0138770	18.3041	-0.341615	1.13055	-0.449574	0.967212	-1.45177	0.278584	0.0804491	2.12457	-1.318	-0.00834254	0.212183	2.80562	-1.53367	-0.970193	0	0	0	0	0	0	0	1	0	0	0	1	0	0	2	0	0	0	0	HORVU.MOREX.r3.2HG0138770		2H	198195090	198195944	1			PF01657	IPR002902	Gnk2-homologous domain	:
HORVU.MOREX.r3.2HG0118030	0.907938	0	-0.507399	0.144453	-0.146907	0	-0.226819	0.142959	-0.295308	-0.269324	-1.17888	-0.141421	-0.140454	0.190556	-0.739887	0	0	0	0	0	0	0	0	0	0	0	0	0	0	0	0	0	0	0	HORVU.MOREX.r3.2HG0118030		2H	60944569	60947225	-1			PF01397	IPR001906	Terpene synthase, N-terminal domain	b:diterpenoid biosynthetic process;m:lyase activity;m:magnesium ion binding;m:terpene synthase activity	Capsidiol biosynthesis	R-ZJA-1119499	Zjn_sc00003.1.g00160.1.am.mk
HORVU.MOREX.r3.6HG0615420	310.452	0.573939	1.57869	-0.0535182	1.39903	0.169881	1.77728	0.425267	1.03794	0.492642	0.992105	0.340672	0.852392	0.503105	1.49632	0	0	0	0	0	0	0	0	0	0	0	0	0	0	0	0	0	0	0	HORVU.MOREX.r3.6HG0615420		6H	506871838	506874302	-1		M0XKE5	PF08241	IPR013216	Methyltransferase type 11	m:methyltransferase activity	Sterol biosynthesis	R-SBI-1119370	SORBI_3001G513600
HORVU.MOREX.r3.4HG0345880	533.133	-1.91497	-2.41837	-0.466299	-0.982216	-0.28577	-2.17498	-0.269047	-1.15279	0.161481	-0.723284	-2.39791	-1.71315	0.28659	-2.42761	0	-1	0	0	0	-1	0	0	0	0	-1	0	0	-1	4	0	0	0	0	HORVU.MOREX.r3.4HG0345880		4H	63619385	63621237	1		F2D1D4	PF00141	IPR000823	Plant peroxidase	:;b:cellular oxidant detoxification;b:hydrogen peroxide catabolic process;b:response to oxidative stress;c:extracellular region;m:heme binding;m:metal ion binding;m:oxidoreductase activity;m:peroxidase activity	Phenylpropanoid biosynthesis;Development of root hair	ko00940;R-OSA-9639861	Os03g0368300
HORVU.MOREX.r3.5HG0424760	1.30472	-0.377908	-0.237199	-0.263231	0.42361	-0.611854	-0.425869	0.227925	-0.506929	0.294083	0	-0.642308	0.256963	0.0485218	-0.270067	0	0	0	0	0	0	0	0	0	0	0	0	0	0	0	0	0	0	0	HORVU.MOREX.r3.5HG0424760		5H	10264179	10264673	-1						:
HORVU.MOREX.r3.5HG0458900	2.06048	-0.82492	0.479185	-0.120726	0.322707	-1.43834	0.297644	-1.09543	0.524426	-0.29075	0	-0.335611	1.14956	-0.630693	0.607932	0	0	0	0	0	0	0	0	0	0	0	0	0	0	0	0	0	0	0	HORVU.MOREX.r3.5HG0458900		5H	275068394	275070053	-1			PF01612	IPR002562	3'-5' exonuclease domain	b:nucleobase-containing compound metabolic process;m:3'-5' exonuclease activity;m:nucleic acid binding
HORVU.MOREX.r3.2HG0145360	7.99571	-0.183276	-0.794836	-0.0908169	-1.725	0.0840288	-1.39602	-0.0826311	0.0952963	-0.354573	0.762365	-0.118334	-0.0472376	-0.600498	-0.358585	0	0	0	0	0	0	0	0	0	0	0	0	0	0	0	0	0	0	0	HORVU.MOREX.r3.2HG0145360	Peroxidase 7 [Source:Projected from Arabidopsis thaliana (AT1G30870) UniProtKB/Swiss-Prot;Acc:Q9SY33]	2H	260234693	260236227	1		I2C096	PF00141	IPR000823	Plant peroxidase	:;b:cellular oxidant detoxification;b:hydrogen peroxide catabolic process;b:response to oxidative stress;c:extracellular region;m:heme binding;m:metal ion binding;m:oxidoreductase activity;m:peroxidase activity	Phenylpropanoid biosynthesis;Development of root hair	ko00940;R-OSA-9639861	Os03g0368300
HORVU.MOREX.r3.7HG0725550	0.0280001	0	-0.0152387	0	0	0	0	0	0	0.0192943	0	0	0	0	0	0	0	0	0	0	0	0	0	0	0	0	0	0	0	0	0	0	0	0	HORVU.MOREX.r3.7HG0725550		7H	557863913	557864296	-1						:
HORVU.MOREX.r3.3HG0320590	4993.98	0.123846	-0.0108527	-0.231075	0.148684	-0.236833	0.249439	-0.00683197	0.0385034	0.0820426	0.193074	0.328096	0.0471794	-0.0557366	-0.0165749	0	0	0	0	0	0	0	0	0	0	0	0	0	0	0	0	0	0	0	HORVU.MOREX.r3.3HG0320590		3H	597256628	597262653	1			PF04130	IPR007259	Gamma-tubulin complex component protein	b:microtubule cytoskeleton organization;b:microtubule nucleation;c:microtubule organizing center;c:spindle pole;m:gamma-tubulin binding
HORVU.MOREX.r3.7HG0691770	0.0154609	0	0	0	0	0	0	0	0	0	0	0	0	0	0	0	0	0	0	0	0	0	0	0	0	0	0	0	0	0	0	0	0	0	HORVU.MOREX.r3.7HG0691770		7H	280644655	280645116	-1			PF10536	IPR019557	Aminotransferase-like, plant mobile domain	b:meristem development;b:meristem maintenance
HORVU.MOREX.r3.6HG0589780	5666.2	0.177006	-0.566452	0.0246294	-0.270272	0.0204641	-0.24065	0.0441258	-0.369228	0.161083	-0.299377	-0.146987	-0.407004	0.103437	-0.307992	0	0	0	0	0	0	0	0	0	0	0	0	0	0	0	0	0	0	0	HORVU.MOREX.r3.6HG0589780		6H	319255317	319259970	1		M0WQ79	PF03009	IPR017946	PLC-like phosphodiesterase, TIM beta/alpha-barrel domain superfamily	b:glycerol metabolic process;b:lipid metabolic process;m:glycerophosphodiester phosphodiesterase activity;m:phosphoric diester hydrolase activity	Glycerophospholipid metabolism	ko00564
HORVU.MOREX.r3.2HG0100490	8.20237	0.510091	-1.31678	-0.83769	-0.854747	0.165869	-0.182514	0.0591211	-0.834485	-0.0935282	-0.709706	-1.10213	-0.55944	0.309766	-0.669052	0	0	0	0	0	0	0	0	0	0	0	0	0	0	0	0	0	0	0	HORVU.MOREX.r3.2HG0100490		2H	11660765	11663416	1		A0A287GZ25	PF04578	IPR007658	Protein of unknown function DUF594	c:integral component of membrane
HORVU.MOREX.r3.7HG0659690	105.501	-0.525945	4.5557	0.0240425	3.87433	-0.0424574	3.90176	1.6102	3.16029	-0.436879	2.83893	3.45712	5.90469	-0.810251	2.60744	0	1	0	1	0	1	0	1	0	1	1	1	0	1	8	0	0	0	0	HORVU.MOREX.r3.7HG0659690		7H	62027409	62028837	1		A0A287VY06	PF00581	IPR001763	Rhodanese-like domain	m:catalytic activity	Arsenic uptake and detoxification	R-TDI-9618218	TRIDC6AG013750
HORVU.MOREX.r3.2HG0175770	0.109523	0.0367145	0	0	0	0.0198448	-0.0148374	0	0	0	0	0.0180329	0	0	0	0	0	0	0	0	0	0	0	0	0	0	0	0	0	0	0	0	0	0	HORVU.MOREX.r3.2HG0175770		2H	529345397	529346070	-1						:
HORVU.MOREX.r3.UnG0774900	8.41895	-0.208729	2.31642	1.17215	1.75495	0.419878	0.776709	0.00536521	0.814962	0.422885	1.07049	0.542717	0.221848	0.269542	1.22509	0	1	0	0	0	0	0	0	0	0	0	0	0	0	1	0	0	0	0	HORVU.MOREX.r3.UnG0774900		CAJHDD010000225.1	47852	49758	-1			PF00006	IPR000194	ATPase, F1/V1/A1 complex, alpha/beta subunit, nucleotide-binding domain	b:ATP metabolic process;b:proton motive force-driven ATP synthesis;b:proton transmembrane transport;c:proton-transporting ATP synthase complex, catalytic core F(1);m:ATP binding;m:proton-transporting ATP synthase activity, rotational mechanism	Photosynthesis;Oxidative phosphorylation	ko00195;ko00190
HORVU.MOREX.r3.4HG0388120	89.7364	0.313959	-0.754322	0.39062	-0.767572	0.320098	-1.21995	0.0883792	-0.439949	0.572164	-0.0822614	-0.268824	-0.585568	0.434357	-0.815162	0	0	0	0	0	0	0	0	0	0	0	0	0	0	0	0	0	0	0	HORVU.MOREX.r3.4HG0388120		4H	472642612	472644578	1		F2EI67	PF02701	IPR003851	Zinc finger, Dof-type	b:regulation of transcription, DNA-templated;c:nucleus;m:DNA binding;m:DNA-binding transcription factor activity
HORVU.MOREX.r3.2HG0131170	322.252	-0.761541	0.543175	-1.12859	0.557525	-0.683213	-0.156129	0.905288	2.08883	-1.22537	1.33308	0.235555	2.01672	-0.698337	0.367755	0	0	0	0	0	0	0	1	0	0	0	1	0	0	2	0	0	0	0	HORVU.MOREX.r3.2HG0131170		2H	138379018	138381267	-1			PF00083	IPR003663	Sugar/inositol transporter	b:transmembrane transport;c:integral component of membrane;c:membrane;m:carbohydrate transmembrane transporter activity;m:transmembrane transporter activity	Recognition of fungal and bacterial pathogens and immunity response	R-ORU-9611432	ORUFI09G13360
HORVU.MOREX.r3.1HG0081280	0																														0	0	0	0	HORVU.MOREX.r3.1HG0081280		1H	488181094	488181921	1		M0Z3H7	PF00240	IPR000626	Ubiquitin-like domain	b:proteasome-mediated ubiquitin-dependent protein catabolic process;c:cytosol;c:nucleoplasm;m:polyubiquitin modification-dependent protein binding;m:proteasome binding;m:protein binding;m:ubiquitin binding	Mitophagy - animal;Ubiquitin mediated proteolysis;Polyisoprenoid biosynthesis	ko04137;ko04120;R-ZJA-1119367	Zjn_sc00048.1.g00980.1.am.mkhc
HORVU.MOREX.r3.3HG0276910	1081.45	0.0191874	0.159315	0.13938	0.214705	0.0419875	-0.153927	0.263859	0.0421514	0.302075	-0.0314387	0.148214	0.115766	-0.0306205	0.284054	0	0	0	0	0	0	0	0	0	0	0	0	0	0	0	0	0	1	0	HORVU.MOREX.r3.3HG0276910		3H	407203687	407207382	-1		A0A287L8C4	PF05871	IPR008570	ESCRT-II complex, Vps25 subunit	b:multivesicular body sorting pathway;b:protein transport;b:protein transport to vacuole involved in ubiquitin-dependent protein catabolic process via the multivesicular body sorting pathway;c:ESCRT II complex;m:protein homodimerization activity;m:structural molecule activity	Endocytosis;Strigolactone signaling	ko04144;R-ONI-5654828	ONIVA01G28510
HORVU.MOREX.r3.6HG0575030	758.371	-0.1928	-0.762106	-0.243586	-0.690164	-0.117231	-0.926178	0.519286	-0.0235429	0.663201	-0.0527782	-0.36167	0.19265	0.34158	-0.604183	0	0	0	0	0	0	0	0	0	0	0	0	0	0	0	0	0	0	0	HORVU.MOREX.r3.6HG0575030		6H	163079761	163082444	1			PF05627	IPR008700	RIN4, pathogenic type III effector avirulence factor Avr cleavage site	:
HORVU.MOREX.r3.6HG0552890	111.043	0.65595	0.610798	-0.319508	0.311921	0.0841914	0.856971	0.155389	-0.200724	0.506718	0.220928	0.113622	-0.0805281	0.0239166	0.449213	0	0	0	0	0	0	0	0	0	0	0	0	0	0	0	0	0	0	0	HORVU.MOREX.r3.6HG0552890		6H	34844527	34846716	1			PF04578	IPR007658	Protein of unknown function DUF594	:
HORVU.MOREX.r3.7HG0732200	0.0162688	0	0	0	0	0	0	0	0	0	0	-0.0165962	0	0	0	0	0	0	0	0	0	0	0	0	0	0	0	0	0	0	0	0	0	0	HORVU.MOREX.r3.7HG0732200		7H	583818181	583818799	1						:
HORVU.MOREX.r3.3HG0303180	4.50167	1.02146	-0.213452	0.180489	0.0746747	0.135131	-1.15175	0.232969	0.581838	0.0543164	0.775025	0.0552906	1.76989	-0.46473	-0.0752178	0	0	0	0	0	0	0	0	0	0	0	0	0	0	0	0	0	0	0	HORVU.MOREX.r3.3HG0303180		3H	551992044	551992670	1			PF03018	IPR004265	Dirigent protein	:
HORVU.MOREX.r3.2HG0138660	54.6353	-2.68491	-3.36905	-0.177569	-2.70836	-1.70883	-4.43773	-0.843081	0.858556	-3.09124	-1.83745	-1.13979	-2.11526	-2.9337	-5.23767	-1	-1	0	-1	0	-1	0	0	-1	0	0	-1	-1	-1	8	0	0	0	0	HORVU.MOREX.r3.2HG0138660		2H	197643210	197645554	1			PF00332	IPR000490	Glycoside hydrolase family 17	b:carbohydrate metabolic process;m:hydrolase activity, hydrolyzing O-glycosyl compounds	SNAC1 transcription network involved in drought and salinity tolerance;Response to Drought	R-OSA-9627499;R-OSA-9623744	Os01g0763900
HORVU.MOREX.r3.6HG0629450	0.244852	0.0193999	0	0	0	0	-0.0135745	-0.0315432	-0.0142304	-0.0153348	0.0340286	0	0	-0.0372417	-0.032707	0	0	0	0	0	0	0	0	0	0	0	0	0	0	0	0	0	0	0	HORVU.MOREX.r3.6HG0629450		6H	552826500	552830189	1		A0A287V5K9	PF00931	IPR002182	NB-ARC	b:defense response;m:ADP binding;m:ATP binding	Beta-alanine biosynthesis II	R-OLO-1119445	KN540766.1_FG001
HORVU.MOREX.r3.4HG0348050	136.882	0.00927149	0.244409	-0.0748725	0.505592	-0.000183277	0.333427	0.389064	0.328187	0.824738	0.302083	0.753879	0.515957	0.34535	0.291454	0	0	0	0	0	0	0	0	0	0	0	0	0	0	0	0	0	0	0	HORVU.MOREX.r3.4HG0348050		4H	81658774	81659151	1						:
HORVU.MOREX.r3.5HG0423390	1.12577	0.24659	0.398006	-0.0972919	0.230654	0.950555	0.922068	-0.242452	0.404303	0.559812	0.199849	-0.2164	0.515591	0.222772	0.0311391	0	0	0	0	0	0	0	0	0	0	0	0	0	0	0	0	0	0	0	HORVU.MOREX.r3.5HG0423390		5H	7768637	7769818	-1			PF00346	IPR001135	NADH-quinone oxidoreductase, subunit D	m:NAD binding;m:oxidoreductase activity, acting on NAD(P)H;m:quinone binding	Oxidative phosphorylation;Photorespiration	ko00190;R-ATA-1119312	AET1Gv20469500
HORVU.MOREX.r3.7HG0644370	18.6969	-2.03794	-0.637912	0.260382	-0.264484	-0.767283	-1.70762	-0.475852	-0.423358	-0.54801	0.151575	0.0278206	0.35046	-1.09298	-1.7221	-1	0	0	0	0	0	0	0	0	0	0	0	0	0	1	0	0	0	0	HORVU.MOREX.r3.7HG0644370		7H	18352216	18354400	1			PF02365	IPR003441	NAC domain	b:regulation of transcription, DNA-templated;m:DNA binding	Salicylic acid signaling	R-OLO-6788019	KN541005.1_FG005
HORVU.MOREX.r3.3HG0295000	288.678	-0.0834242	2.16063	-0.302936	1.85139	-0.159049	1.85544	0.792754	1.7011	-0.0979449	2.52944	1.82278	3.02726	-0.42845	1.98226	0	1	0	0	0	0	0	0	0	1	0	1	0	0	3	0	0	0	0	HORVU.MOREX.r3.3HG0295000		3H	517234624	517238190	1		F2DD71	PF00450	IPR001563	Peptidase S10, serine carboxypeptidase	b:proteolysis;m:serine-type carboxypeptidase activity	Phenylpropanoid biosynthesis;Regulation of seed size	ko00940;R-OSA-9035605	Os05g0158500
HORVU.MOREX.r3.2HG0117790	547.882	-0.0516534	-0.772023	-0.0307252	-0.74632	0.237521	-0.718908	-0.412645	-0.506716	-0.103317	-0.56606	-0.135146	-0.408146	0.0807216	-0.789707	0	0	0	0	0	0	0	0	0	0	0	0	0	0	0	0	0	0	0	HORVU.MOREX.r3.2HG0117790		2H	59814420	59817157	-1			PF04515	IPR007603	Choline transporter-like	b:transmembrane transport;m:transmembrane transporter activity
HORVU.MOREX.r3.6HG0578460	3.09006	-0.136871	-1.92886	-0.43701	-1.39046	-0.44699	-0.718999	-1.07187	-1.14766	-1.23527	-0.247366	-0.513829	-0.829871	-1.01531	-0.22915	0	0	0	0	0	0	0	0	0	0	0	0	0	0	0	0	0	0	0	HORVU.MOREX.r3.6HG0578460		6H	189295566	189296075	1						:
HORVU.MOREX.r3.3HG0269870	1794.39	-0.0162183	0.3376	0.00266989	0.180596	0.214011	-0.0132154	0.282643	-0.00873393	0.37865	0.0274936	0.143702	-0.326051	0.0827367	0.201971	0	0	0	0	0	0	0	0	0	0	0	0	0	0	0	0	1	0	0	HORVU.MOREX.r3.3HG0269870		3H	349073846	349079876	-1		M0Z8S3	PF00400	IPR000009	Protein phosphatase 2A regulatory subunit PR55	c:protein phosphatase type 2A complex;m:protein binding;m:protein phosphatase regulator activity	Cell cycle - yeast;mRNA surveillance pathway;Hippo signaling pathway - fly;Hippo signaling pathway;PI3K-Akt signaling pathway;AMPK signaling pathway;Tight junction;Sphingolipid signaling pathway;Brassinosteroid signaling	ko04111;ko03015;ko04391;ko04390;ko04151;ko04152;ko04530;ko04071;R-AOF-5632095	evm.model.AsparagusV1_05.2915
HORVU.MOREX.r3.5HG0499250	105.588	-0.0711981	1.1411	0.217273	1.08892	-0.570675	1.21275	0.278072	0.986503	-0.151744	0.177868	1.10267	2.55248	-0.205293	0.746571	0	0	0	0	0	0	0	0	0	0	0	1	0	0	1	0	0	0	0	HORVU.MOREX.r3.5HG0499250		5H	501437108	501437650	-1		A0A287S131	PF00125	IPR002119	Histone H2A	c:nucleosome;c:nucleus;g:GO_0006342;m:DNA binding;m:protein heterodimerization activity;m:structural constituent of chromatin	Necroptosis	ko04217
HORVU.MOREX.r3.3HG0240970	600.791	-0.011697	0.278942	-0.260363	-0.304982	-0.437396	1.05983	-1.37275	0.416254	-1.37023	0.643895	0.396111	1.2252	0.0848585	0.0185775	0	0	0	0	0	0	0	0	0	0	0	0	0	0	0	0	0	0	0	HORVU.MOREX.r3.3HG0240970		3H	74784120	74784988	1		F2E5H4				:
HORVU.MOREX.r3.3HG0254660	0.153645	0	0	0.0517048	0.0349273	0.0371593	0.0203487	0	-0.0142304	0	0	0	0	0.0164314	0	0	0	0	0	0	0	0	0	0	0	0	0	0	0	0	0	0	0	0	HORVU.MOREX.r3.3HG0254660		3H	182563286	182563947	1						:
HORVU.MOREX.r3.7HG0677610	10.8438	-0.465831	-1.96799	0.263767	-1.60021	0.171691	-1.28388	-0.421128	-1.20256	-0.354011	-0.600567	-0.609837	-0.871014	-0.874913	-2.19766	0	0	0	0	0	0	0	0	0	0	0	0	0	-1	1	0	0	0	0	HORVU.MOREX.r3.7HG0677610		7H	158979296	158979838	-1						:
HORVU.MOREX.r3.5HG0488830	1.21039	-0.0742055	0.622484	-0.690378	0.383832	0.394635	0.473617	0.723225	0.528284	-0.538412	0.375406	-0.572747	0.432171	0.632153	-0.314475	0	0	0	0	0	0	0	0	0	0	0	0	0	0	0	0	0	0	0	HORVU.MOREX.r3.5HG0488830		5H	472265123	472267503	1						:
HORVU.MOREX.r3.5HG0494820	925.937	0.198118	0.563504	-0.122958	0.932718	-0.132153	0.922431	0.474742	-0.127493	0.475034	0.363898	0.424545	0.320828	0.141265	0.724285	0	0	0	0	0	0	0	0	0	0	0	0	0	0	0	0	0	0	0	HORVU.MOREX.r3.5HG0494820		5H	489571596	489579067	-1		M0X6C5	PF00249	IPR001005	SANT/Myb domain	:	Response to cold temperature	R-VAN-8879007	LR48_Vigan05g155000
HORVU.MOREX.r3.3HG0297850	418.637	-0.0967851	-0.184012	-0.478371	-0.084452	-0.405249	-0.152972	-0.324649	-0.0641945	-0.448538	0.528428	0.381404	0.266108	-0.420485	0.2281	0	0	0	0	0	0	0	0	0	0	0	0	0	0	0	0	0	0	1	HORVU.MOREX.r3.3HG0297850		3H	531575919	531578722	1		M0YKX3	PF00069	IPR000719	Protein kinase domain	b:phosphorylation;b:protein phosphorylation;b:response to stimulus;b:signal transduction;g:GO_0106311;m:ATP binding;m:kinase activity;m:nucleotide binding;m:protein kinase activity;m:protein serine kinase activity;m:protein serine/threonine kinase activity;m:transferase activity	Apelin signaling pathway;PI3K-Akt signaling pathway;mTOR signaling pathway;AMPK signaling pathway;Autophagy - animal;Tight junction;FoxO signaling pathway;Underwater shoot and internode elongation	ko04371;ko04151;ko04150;ko04152;ko04140;ko04530;ko04068;R-OSA-9030908	Os11g0113700
HORVU.MOREX.r3.4HG0394020	0.181449	-0.0152291	0	-0.0175533	0	0	0	-0.0488577	-0.0315449	0	0	0	0	0	0	0	0	0	0	0	0	0	0	0	0	0	0	0	0	0	0	0	0	0	HORVU.MOREX.r3.4HG0394020		4H	516521777	516522541	1		M0VJR3		IPR012340	Nucleic acid-binding, OB-fold	b:DNA replication;b:double-strand break repair via homologous recombination;b:nucleotide-excision repair;c:chromosome, telomeric region;c:DNA replication factor A complex;c:nucleus;c:site of double-strand break;m:single-stranded DNA binding	Fanconi anemia pathway;DNA replication;RNA polymerase;Homologous recombination;Mismatch repair;Nucleotide excision repair;Activation of pre-replication complex	ko03460;ko03030;ko03020;ko03440;ko03430;ko03420;R-ATR-9645850	AMTR_s00007p00238780
HORVU.MOREX.r3.5HG0466520	305.476	0.135192	1.71899	-0.361073	1.56307	-0.377576	2.40191	-0.0477875	0.714285	-0.135809	0.629823	0.437584	1.45428	-0.171726	1.92755	0	0	0	0	0	1	0	0	0	0	0	0	0	0	1	0	0	0	0	HORVU.MOREX.r3.5HG0466520	HCF152 [Source:Projected from Arabidopsis thaliana (AT3G09650) UniProtKB/TrEMBL;Acc:A0A178V9F2]	5H	336873628	336876071	-1			PF01535	IPR002885	Pentatricopeptide repeat	b:mRNA processing;c:chloroplast stroma;m:mRNA binding;m:protein binding	Intracellular auxin transport	R-TCA-8868949	Tc03v2_g011470
HORVU.MOREX.r3.7HG0651420	0.881545	0.0192601	-0.346831	-0.00494676	-0.935366	0.131969	-0.058146	0.132555	0.256261	-0.113514	0	-0.312291	-0.481124	-0.2046	-0.0914004	0	0	0	0	0	0	0	0	0	0	0	0	0	0	0	0	0	0	0	HORVU.MOREX.r3.7HG0651420		7H	32394882	32396210	1			PF12937	IPR001810	F-box domain	m:protein binding
HORVU.MOREX.r3.1HG0081850	101.999	0.619115	-1.00808	0.811702	-2.52733	0.83606	-1.72854	0.808524	-0.633514	1.03687	-0.593224	-0.304141	-0.55208	0.277773	-2.57441	0	0	0	-1	0	0	0	0	0	0	0	0	0	-1	2	0	0	0	0	HORVU.MOREX.r3.1HG0081850		1H	489336324	489336950	-1		M0WZB2	PF01190			c:cell periphery
HORVU.MOREX.r3.5HG0517330	424.21	0.133426	0.9714	-0.321357	0.40497	0.6832	1.15219	0.539477	0.218253	-0.850214	0.913154	0.406096	2.11609	-0.180793	1.01604	0	0	0	0	0	0	0	0	0	0	0	1	0	0	1	0	0	0	0	HORVU.MOREX.r3.5HG0517330		5H	543500995	543509904	-1		A0A287SJY8	PF00111	IPR000674	Aldehyde oxidase/xanthine dehydrogenase, a/b hammerhead	m:2 iron, 2 sulfur cluster binding;m:electron transfer activity;m:FAD binding;m:flavin adenine dinucleotide binding;m:iron ion binding;m:iron-sulfur cluster binding;m:metal ion binding;m:oxidoreductase activity	Carotenoid biosynthesis;Tryptophan metabolism;Abscisic acid homeostasis;Abscisic acid biosynthesis;IAA biosynthesis I	ko00906;ko00380;R-SSP-9608520;R-SSP-1119374;R-SSP-1119486	Sspon.01G0029940-2P
HORVU.MOREX.r3.2HG0158760	977.18	-0.175488	-0.279242	0.260297	0.00939131	0.448743	-0.443919	-0.445416	-0.549161	-0.037029	-0.635506	-1.13632	-0.867293	0.233354	-0.213903	0	0	0	0	0	0	0	0	0	0	0	0	0	0	0	0	0	0	0	HORVU.MOREX.r3.2HG0158760	Protein root UVB sensitive 1, chloroplastic [Source:Projected from Arabidopsis thaliana (AT3G45890) UniProtKB/Swiss-Prot;Acc:Q7X6P3]	2H	400170568	400187052	1			PF04884	IPR006968	Root UVB sensitive family	b:developmental process;b:response to UV-B
HORVU.MOREX.r3.5HG0505980	569.569	0.0257644	-1.16348	0.310873	-1.33186	0.398891	-1.0056	-0.115981	-0.25255	0.209696	-0.229103	-0.337189	-0.724327	0.520279	-1.2063	0	0	0	0	0	0	0	0	0	0	0	0	0	0	0	0	0	0	0	HORVU.MOREX.r3.5HG0505980		5H	516958958	516960987	1			PF07983	IPR012946	X8 domain	:	SNAC1 transcription network involved in drought and salinity tolerance;Response to Drought	R-OSA-9627499;R-OSA-9623744	Os01g0763900
HORVU.MOREX.r3.7HG0648840	2161.29	-0.0407304	0.0294392	0.334371	-1.0201	0.309943	-0.893029	-0.682302	0.125658	-0.0604117	-0.786668	-0.253422	-0.741744	-0.0101924	-1.00844	0	0	0	0	0	0	0	0	0	0	0	0	0	0	0	0	0	0	0	HORVU.MOREX.r3.7HG0648840	Probable sulfate transporter 3.4 [Source:Projected from Arabidopsis thaliana (AT3G15990) UniProtKB/Swiss-Prot;Acc:Q9LW86]	7H	27341489	27346706	-1			PF00916	IPR001902	SLC26A/SulP transporter	b:phosphate ion transport;b:sulfate transport;b:transmembrane transport;c:integral component of membrane;c:membrane;c:plasma membrane;m:anion:anion antiporter activity;m:secondary active sulfate transmembrane transporter activity
HORVU.MOREX.r3.1HG0064900	1538.15	-0.445022	-0.856069	-0.400691	-0.436694	-0.0563123	-0.780614	-0.438838	0.0685487	-0.46905	-0.0942575	-0.983913	-0.119098	-0.196301	-0.205374	0	0	0	0	0	0	0	0	0	0	0	0	0	0	0	0	0	0	0	HORVU.MOREX.r3.1HG0064900		1H	426155382	426158768	1		F2D250	PF04577	IPR007657	Glycosyltransferase 61	b:plant-type cell wall organization;b:riboflavin biosynthetic process;c:Golgi apparatus;c:Golgi membrane;c:integral component of membrane;c:membrane;m:arabinosyltransferase activity;m:glycosyltransferase activity;m:pentosyltransferase activity;m:transferase activity	Xylan biosynthesis	R-ZJA-5654909	Zjn_sc00085.1.g00710.1.sm.mkhc
HORVU.MOREX.r3.7HG0653200	1256.84	-0.607099	-0.962293	-0.326376	-1.25996	-0.561973	-1.70259	-0.690205	-0.0585166	-0.677704	0.342516	-0.0308953	0.010258	-0.650904	-1.34725	0	0	0	0	0	0	0	0	0	0	0	0	0	0	0	0	0	0	0	HORVU.MOREX.r3.7HG0653200		7H	40272892	40276888	1		M0US48		IPR000048	IQ motif, EF-hand binding site	m:protein binding
HORVU.MOREX.r3.2HG0099020	2922.33	0.125855	-0.10241	-0.476806	0.22803	-0.350534	0.170467	-0.125299	-0.0924468	-0.0841614	0.240379	0.1238	0.072166	-0.122824	0.352683	0	0	0	0	0	0	0	0	0	0	0	0	0	0	0	0	0	0	0	HORVU.MOREX.r3.2HG0099020		2H	9040638	9057761	-1						:
HORVU.MOREX.r3.1HG0094740	0																														0	0	0	0	HORVU.MOREX.r3.1HG0094740		1H	514632558	514633667	-1						:	Photorespiration	R-OLO-1119312	KN538982.1_FG008
HORVU.MOREX.r3.2HG0201610	95.9441	0.057787	-0.510426	0.977769	-1.53683	1.32616	-2.05548	-0.287798	-0.432292	0.69877	-0.474707	-0.204288	-0.578679	0.622705	-2.05003	0	0	0	0	0	-1	0	0	0	0	0	0	0	-1	2	0	0	0	0	HORVU.MOREX.r3.2HG0201610		2H	626888985	626889389	1			PF02519	IPR003676	Small auxin-up RNA	b:response to auxin	Plant hormone signal transduction;Galactose degradation II;Sucrose biosynthesis	ko04075;R-CCP-1119452;R-CCP-1119465	CCACVL1_20774
HORVU.MOREX.r3.3HG0291740	0.0138822	0	0	0	0.0176128	0	0	0	0	0	0	0	0	0	0	0	0	0	0	0	0	0	0	0	0	0	0	0	0	0	0	0	0	0	HORVU.MOREX.r3.3HG0291740		3H	501830936	501831559	1			PF00139	IPR001220	Legume lectin domain	m:carbohydrate binding	Root-specific gene network of NAC10_TF induced by drought, salinity, and ABA ;Response to Drought	R-OSA-9636884;R-OSA-9623744	Os07g0130400
HORVU.MOREX.r3.6HG0606520	1176.43	0.591228	-0.41543	0.423492	-0.654101	0.279675	-0.220349	0.0315728	-0.83648	0.12284	-0.772184	-0.036932	-0.448623	0.161492	-0.621242	0	0	0	0	0	0	0	0	0	0	0	0	0	0	0	0	0	0	0	HORVU.MOREX.r3.6HG0606520		6H	458405142	458407183	1			PF00400	IPR001680	WD40 repeat	b:positive regulation of ubiquitin protein ligase activity;m:anaphase-promoting complex binding;m:protein binding;m:ubiquitin-protein transferase activator activity	Ubiquitin mediated proteolysis;Cell cycle - yeast;Cell cycle;Meiosis - yeast;Oocyte meiosis;Cell cycle regulation	ko04120;ko04111;ko04110;ko04113;ko04114;R-OSA-9630286	Os03g0123300
HORVU.MOREX.r3.3HG0248590	303.526	0.382579	-0.169156	-0.45545	0.0287631	-0.22513	0.508158	-0.0108258	0.229429	0.153036	0.763383	0.670958	0.753011	0.119784	-0.035131	0	0	0	0	0	0	0	0	0	0	0	0	0	0	0	0	0	0	0	HORVU.MOREX.r3.3HG0248590		3H	132055607	132055807	1			PF04601	IPR007679	Domain of unknown function DUF569	:
HORVU.MOREX.r3.2HG0132210	847.681	0.308073	-1.67246	0.966039	-1.78291	1.18047	-2.31788	0.332723	-1.58779	0.751768	-1.52099	-0.495472	-1.78614	0.428283	-1.44444	0	0	0	0	0	-1	0	0	0	0	0	0	0	0	1	0	0	0	0	HORVU.MOREX.r3.2HG0132210		2H	146922891	146924963	1			PF00069	IPR000719	Protein kinase domain	b:protein phosphorylation;m:ATP binding;m:protein kinase activity	Anther and pollen development	R-FVE-8986768	mrna13302.1-v1.0-hybrid
HORVU.MOREX.r3.2HG0162560	393.268	-0.17453	-0.313604	1.41301	-0.46546	0.708217	-0.985941	0.312735	-0.514697	0.725539	-0.642333	-0.0626428	0.871567	0.326338	-0.95807	0	0	0	0	0	0	0	0	0	0	0	0	0	0	0	0	0	0	0	HORVU.MOREX.r3.2HG0162560		2H	431593022	431593567	-1				IPR039288	Zinc finger protein SHOOT GRAVITROPISM 5-like	b:gravitropism
HORVU.MOREX.r3.2HG0143690	2.90746	-0.0795342	0.279032	-1.05664	-0.153865	0.238373	-0.235266	-0.325395	0.465235	-1.55683	-0.434735	-1.09667	-0.373593	-0.885003	0.470621	0	0	0	0	0	0	0	0	0	0	0	0	0	0	0	0	0	0	0	HORVU.MOREX.r3.2HG0143690		2H	239841866	239842268	1						:	Nicotinate and nicotinamide metabolism	ko00760
HORVU.MOREX.r3.3HG0301550	2035.49	-0.597576	-0.000780984	-0.108397	-0.618493	-0.379364	0.581821	-0.964693	-0.211672	-0.688675	0.18046	-0.924398	-0.725328	-0.271385	0.0100196	0	0	0	0	0	0	0	0	0	0	0	0	0	0	0	0	0	0	0	HORVU.MOREX.r3.3HG0301550		3H	545836423	545839481	1		F2CS83	PF00316	IPR000146	Fructose-1,6-bisphosphatase class 1	b:carbohydrate biosynthetic process;b:carbohydrate metabolic process;b:starch biosynthetic process;b:sucrose biosynthetic process;m:hydrolase activity;m:metal ion binding;m:phosphatase activity;m:phosphoric ester hydrolase activity;m:sedoheptulose-bisphosphatase activity	Carbon fixation in photosynthetic organisms;Calvin cycle	ko00710;R-TTU-1119519	TRITD3Av1G223210
HORVU.MOREX.r3.7HG0702070	2.24574	-0.358073	-1.43562	-0.243668	-0.925372	0.162906	-1.10315	0.0696877	-0.199109	0.0132691	-0.552661	0	-0.159034	0	-0.94765	0	0	0	0	0	0	0	0	0	0	0	0	0	0	0	0	0	0	0	HORVU.MOREX.r3.7HG0702070		7H	402572023	402572832	-1		F2E0N7	PF02298	IPR003245	Phytocyanin domain	b:electron transport chain;c:anchored component of plasma membrane;m:electron transfer activity	Pantothenate and coenzyme A biosynthesis III	R-LAN-1119394	TanjilG_01565
HORVU.MOREX.r3.2HG0167910	90.1777	0.726169	0.94839	-0.128492	0.783704	0.806858	0.783612	0.0692273	-0.159504	0.117419	-0.143773	-0.423212	-0.0897942	-0.0981814	0.418652	0	0	0	0	0	0	0	0	0	0	0	0	0	0	0	0	0	0	0	HORVU.MOREX.r3.2HG0167910		2H	473144928	473147621	-1			PF00069	IPR000719	Protein kinase domain	b:protein phosphorylation;b:recognition of pollen;m:ATP binding;m:protein kinase activity;m:protein serine/threonine kinase activity	Recognition of fungal and bacterial pathogens and immunity response	R-ATH-9611432	AT1G11350
HORVU.MOREX.r3.7HG0721960	13.6806	0.891986	1.71007	0.688638	2.22015	0.779583	2.08401	0.445058	0.327038	1.76753	0.0337079	1.1558	2.22958	0.200534	0.737188	0	0	0	1	0	1	0	0	0	0	0	1	0	0	3	0	0	0	0	HORVU.MOREX.r3.7HG0721960		7H	540559250	540561805	-1			PF00069	IPR000719	Protein kinase domain	b:protein phosphorylation;b:recognition of pollen;m:ATP binding;m:protein kinase activity;m:protein serine/threonine kinase activity	Recognition of fungal and bacterial pathogens and immunity response	R-BNA-9611432	GSBRNA2T00096180001
HORVU.MOREX.r3.3HG0304200	9.83541	0.0358747	-1.99064	0.709554	-0.680405	0.0823708	-1.26942	-0.653505	-0.54668	-0.123617	-1.31545	-1.04802	-1.61224	-0.177459	-1.20443	0	0	0	0	0	0	0	0	0	0	0	0	0	0	0	0	0	0	0	HORVU.MOREX.r3.3HG0304200		3H	555326910	555328395	-1			PF03227	IPR004911	Gamma interferon inducible lysosomal thiol reductase GILT	m:oxidoreductase activity, acting on a sulfur group of donors, disulfide as acceptor	Tryptophan biosynthesis	R-FVE-1119494	mrna13438.1-v1.0-hybrid
HORVU.MOREX.r3.2HG0153120	60.6281	0.363164	-0.234545	0.728003	-1.17517	0.837203	-0.619324	-0.0808209	-0.881433	0.421968	-1.1162	0.157122	-0.374692	0.318644	-1.65908	0	0	0	0	0	0	0	0	0	0	0	0	0	0	0	0	0	0	0	HORVU.MOREX.r3.2HG0153120		2H	353854901	353855332	-1			PF00462	IPR002109	Glutaredoxin	m:glutathione oxidoreductase activity
HORVU.MOREX.r3.5HG0487460	3420.14	0.215248	0.00576016	0.00828083	-0.3351	-0.0803015	0.0398198	-0.00809162	0.53275	0.233403	0.449041	0.710747	0.864433	0.0783152	-0.258744	0	0	0	0	0	0	0	0	0	0	0	0	0	0	0	0	0	0	0	HORVU.MOREX.r3.5HG0487460		5H	464496625	464500978	-1		A0A287RNI9	PF04784	IPR006869	Domain of unknown function DUF547	:
HORVU.MOREX.r3.3HG0239980	430.083	-0.631266	-0.0557488	0.230011	-0.562786	-0.0953839	-0.776108	0.137509	0.356629	-0.210171	0.299987	0.120981	0.927181	-0.08158	0.119733	0	0	0	0	0	0	0	0	0	0	0	0	0	0	0	1	0	0	0	HORVU.MOREX.r3.3HG0239980		3H	68804422	68805824	1		M0WN49	PF07859	IPR013094	Alpha/beta hydrolase fold-3	m:hydrolase activity	Gibberellin signaling	R-DCA-5679411	DCAR_012444
HORVU.MOREX.r3.3HG0324830	639.104	0.224929	0.159183	0.0167854	0.259469	-0.333751	0.176532	0.0229486	0.665074	-0.281432	0.193141	0.345613	0.70113	-0.104676	0.0897322	0	0	0	0	0	0	0	0	0	0	0	0	0	0	0	0	0	0	0	HORVU.MOREX.r3.3HG0324830	At1g71190 [Source:Projected from Arabidopsis thaliana (AT1G71190) UniProtKB/TrEMBL;Acc:Q9C989]	3H	606666522	606670088	-1			PF05875	IPR008901	Alkaline ceramidase	b:ceramide metabolic process;c:integral component of membrane;m:hydrolase activity, acting on carbon-nitrogen (but not peptide) bonds, in linear amides
HORVU.MOREX.r3.2HG0103920	359.052	-0.819685	-1.30348	-0.253884	-1.84601	-0.254227	-2.02018	-1.16628	-0.387209	-0.786864	-0.330469	-0.634195	-1.35018	-0.639073	-1.60723	0	0	0	0	0	-1	0	0	0	0	0	0	0	0	1	0	0	0	0	HORVU.MOREX.r3.2HG0103920		2H	17143732	17145681	-1			PF00141	IPR002016	Haem peroxidase	b:cellular response to oxidative stress;b:response to oxidative stress;m:heme binding;m:peroxidase activity	Glutathione metabolism;Ascorbate and aldarate metabolism;Phenylalanine biosynthesis I	ko00480;ko00053;R-ONI-1119389	ONIVA07G27190
HORVU.MOREX.r3.2HG0202850	0																														0	0	0	0	HORVU.MOREX.r3.2HG0202850		2H	630415821	630416117	-1		M0UF91				:
HORVU.MOREX.r3.7HG0640870	0.0445411	0	0	0	0	0	0	0.0377149	0	0	0	-0.0165962	0	0	0	0	0	0	0	0	0	0	0	0	0	0	0	0	0	0	0	0	0	0	HORVU.MOREX.r3.7HG0640870		7H	11690218	11690784	-1			PF00847	IPR001471	AP2/ERF domain	b:regulation of transcription, DNA-templated;m:DNA binding;m:DNA-binding transcription factor activity	Jasmonic acid signaling	R-OGL-6787011	ORGLA04G0041100
HORVU.MOREX.r3.4HG0381740	1074.67	0.187959	0.736428	-0.314052	0.611899	-0.143606	1.30512	-0.0367598	0.443825	0.185724	0.37063	0.0461641	0.0691144	0.111816	0.521102	0	0	0	0	0	0	0	0	0	0	0	0	0	0	0	0	0	0	0	HORVU.MOREX.r3.4HG0381740	Protein SUPPRESSOR OF QUENCHING 1, chloroplastic [Source:Projected from Arabidopsis thaliana (AT1G56500) UniProtKB/Swiss-Prot;Acc:Q8VZ10]	4H	423384850	423418339	-1			PF01436	IPR000033	LDLR class B repeat	b:nonphotochemical quenching;c:thylakoid membrane;m:protein binding	Flavin biosynthesis	R-ECU-1119379	EJB05_22070
HORVU.MOREX.r3.UnG0788120	10.6539	0.0932276	0.267837	-0.405745	0.477028	-0.260787	0.179763	0.439542	0.70026	0.367073	-0.0311222	0.797042	-0.610815	0.345722	-0.059114	0	0	0	0	0	0	0	0	0	0	0	0	0	0	0	0	0	0	0	HORVU.MOREX.r3.UnG0788120		CAJHDD010000084.1	20827	21504	1		A0A287EBU9	PF01058	IPR006137	NADH:ubiquinone oxidoreductase-like, 20kDa subunit	b:aerobic respiration;b:electron transport chain;b:electron transport coupled proton transport;m:4 iron, 4 sulfur cluster binding;m:iron-sulfur cluster binding;m:metal ion binding;m:NADH dehydrogenase (ubiquinone) activity;m:quinone binding	Oxidative phosphorylation	ko00190
HORVU.MOREX.r3.1HG0059000	1135.1	-0.133743	-0.0813308	-0.142614	-0.106941	-0.0859689	-0.0972804	-0.107914	-0.162939	0.108793	-0.103929	0.0604186	-0.32511	-0.0982115	-0.210119	0	0	0	0	0	0	0	0	0	0	0	0	0	0	0	0	0	0	0	HORVU.MOREX.r3.1HG0059000		1H	393282696	393285633	-1		F2D3I6	PF00069	IPR000719	Protein kinase domain	b:protein phosphorylation;c:integral component of membrane;c:membrane;m:ATP binding;m:protein binding;m:protein kinase activity	Anther and pollen development	R-FVE-8986768	mrna13302.1-v1.0-hybrid
HORVU.MOREX.r3.3HG0321560	7376.56	-0.0680786	0.623406	-0.460374	0.762928	-0.299697	0.874064	-0.0238813	0.423946	-0.125529	0.628478	0.287864	0.838267	-0.139346	0.779794	0	0	0	0	0	0	0	0	0	0	0	0	0	0	0	0	0	0	0	HORVU.MOREX.r3.3HG0321560		3H	599661972	599670423	1			PF00703	IPR004199	Beta galactosidase small chain/ domain 5	b:carbohydrate metabolic process;c:beta-galactosidase complex;m:beta-galactosidase activity;m:carbohydrate binding;m:catalytic activity;m:hydrolase activity, hydrolyzing O-glycosyl compounds	Other glycan degradation;Sphingolipid metabolism;Galactose metabolism	ko00511;ko00600;ko00052
HORVU.MOREX.r3.3HG0232210	271.626	-0.591924	-0.368065	0.0717168	-0.561454	-0.276021	-1.14215	-0.077475	0.088806	-0.457759	0.0530624	0.151796	-0.0328359	-0.488994	-0.487766	0	0	0	0	0	0	0	0	0	0	0	0	0	0	0	0	0	0	0	HORVU.MOREX.r3.3HG0232210		3H	28687022	28688825	-1		M0X6A3		IPR023214	HAD superfamily	b:L-methionine salvage from methylthioadenosine;m:acireductone synthase activity;m:magnesium ion binding	Cysteine and methionine metabolism	ko00270
HORVU.MOREX.r3.3HG0288960	3932.25	-1.50612	-2.32932	-1.0555	-2.86085	-0.826278	-3.51543	-1.54427	-0.533375	-1.87976	0.758941	-0.977209	-0.76132	-1.51138	-3.38579	0	-1	0	-1	0	-1	0	0	0	0	0	0	0	-1	4	0	0	0	0	HORVU.MOREX.r3.3HG0288960		3H	487041659	487046997	1		F2DMG1	PF03552	IPR005150	Cellulose synthase	b:cellulose biosynthetic process;b:plant-type cell wall organization or biogenesis;b:plant-type secondary cell wall biogenesis;c:integral component of membrane;c:membrane;m:cellulose synthase (UDP-forming) activity;m:glycosyltransferase activity;m:transferase activity	Cellulose biosynthesis	R-ATA-1119314	AET3Gv20684500
HORVU.MOREX.r3.2HG0136290	234.495	0.234114	0.339052	-0.192785	0.672671	0.0138165	0.387795	0.33439	0.459555	0.676108	0.206754	0.388376	0.850977	0.506642	0.594041	0	0	0	0	0	0	0	0	0	0	0	0	0	0	0	0	0	0	0	HORVU.MOREX.r3.2HG0136290		2H	177758884	177759558	1			PF08613	IPR013922	Cyclin PHO80-like	b:regulation of cyclin-dependent protein serine/threonine kinase activity;m:protein kinase binding
HORVU.MOREX.r3.2HG0134800	0																														0	0	0	0	HORVU.MOREX.r3.2HG0134800		2H	165366865	165367071	-1						:
HORVU.MOREX.r3.4HG0381060	708.821	-0.0144866	0.544238	-0.45844	0.531132	-0.27205	0.598979	-0.213841	0.235787	-0.409275	0.434465	0.103348	0.412117	-0.0589104	0.70389	0	0	0	0	0	0	0	0	0	0	0	0	0	0	0	0	0	0	0	HORVU.MOREX.r3.4HG0381060		4H	418781447	418790247	1		F2DHA4	PF12899	IPR008928	Six-hairpin glycosidase superfamily	b:carbohydrate metabolic process;b:metabolic process;b:sucrose catabolic process;c:mitochondrion;m:beta-fructofuranosidase activity;m:glycopeptide alpha-N-acetylgalactosaminidase activity;m:hydrolase activity;m:hydrolase activity, acting on glycosyl bonds;m:sucrose alpha-glucosidase activity	Primary root development	R-FVE-9030654	mrna08524.1-v1.0-hybrid
HORVU.MOREX.r3.5HG0481540	0.0411646	0	0	0	0.0176128	0	-0.0153419	0	0	0	0.016714	0	0	0	0	0	0	0	0	0	0	0	0	0	0	0	0	0	0	0	0	0	0	0	HORVU.MOREX.r3.5HG0481540		5H	436827733	436828227	1						:
HORVU.MOREX.r3.7HG0721290	1615.03	-0.0337574	0.286826	-0.318338	0.417313	-0.30723	0.417753	0.18878	0.247253	0.0272506	0.360912	0.626086	0.852149	-0.0801095	0.343289	0	0	0	0	0	0	0	0	0	0	0	0	0	0	0	0	0	0	0	HORVU.MOREX.r3.7HG0721290		7H	536516036	536524415	1		A0A287XB20	PF00069	IPR000719	Protein kinase domain	b:intracellular signal transduction;b:peptidyl-serine phosphorylation;b:protein autophosphorylation;b:protein phosphorylation;c:cytoplasm;c:nucleus;m:ATP binding;m:calcium-dependent protein serine/threonine kinase activity;m:calmodulin binding;m:calmodulin-dependent protein kinase activity;m:protein kinase activity	HSFA7/ HSFA6B-regulatory network-induced by drought and ABA. ;Abscisic acid (ABA) mediated signaling	R-ZJA-9623703;R-ZJA-3899351	Zjn_sc00068.1.g03060.1.sm.mkhc
HORVU.MOREX.r3.2HG0183390	156.055	-0.498816	-0.737935	0.920664	-0.907336	0.529012	-1.28395	-0.186459	0.805565	0.0299843	-0.23115	-0.461491	-0.841299	0.531807	-1.39876	0	0	0	0	0	0	0	0	0	0	0	0	0	0	0	0	0	0	0	HORVU.MOREX.r3.2HG0183390		2H	565647939	565649465	-1		M0XXY4	PF02893	IPR004182	GRAM domain	:
HORVU.MOREX.r3.1HG0092840	0.0298141	0	0	0	0	0	0	0	0.0377132	0	0	0	0	0	0	0	0	0	0	0	0	0	0	0	0	0	0	0	0	0	0	0	0	0	HORVU.MOREX.r3.1HG0092840		1H	509864793	509866634	1			PF03595	IPR004695	Transporter protein SLAC1/Mae1/ Ssu1/TehA	b:cellular ion homeostasis;b:transmembrane transport;c:integral component of membrane;m:voltage-gated anion channel activity	Abscisic acid (ABA) mediated signaling;HSFA7/ HSFA6B-regulatory network-induced by drought and ABA.	R-TPR-3899351;R-TPR-9623703	Tp57577_TGAC_v2_gene37655
HORVU.MOREX.r3.4HG0405010	0.0273517	0	0	0	0	0	-0.015468	0	0	0	0	-0.0165962	0	0	0	0	0	0	0	0	0	0	0	0	0	0	0	0	0	0	0	0	0	0	HORVU.MOREX.r3.4HG0405010		4H	569020859	569022139	-1						:
HORVU.MOREX.r3.2HG0106760	2.59316	-0.455927	-0.49421	-0.133566	-0.29478	-0.572735	0.268503	-0.422109	0.358526	-0.806901	-0.0269103	-0.212258	0.632272	-0.590835	0.617385	0	0	0	0	0	0	0	0	0	0	0	0	0	0	0	0	0	0	0	HORVU.MOREX.r3.2HG0106760		2H	24024341	24025278	-1				IPR039266	Autonomous transposable element EN-1 mosaic protein	b:transposition
HORVU.MOREX.r3.6HG0543770	5292.62	0.583691	-1.63416	1.12961	-1.77508	1.22897	-2.55303	0.138793	-1.6785	0.699726	-1.6062	-0.867721	-2.7945	0.835203	-2.35225	0	0	0	0	0	-1	0	0	0	0	0	-1	0	-1	3	0	0	0	0	HORVU.MOREX.r3.6HG0543770		6H	13556632	13557427	1		F2DKK8	PF00125	IPR002119	Histone H2A	c:chromosome;c:nucleosome;c:nucleus;m:DNA binding;m:protein heterodimerization activity;m:structural constituent of chromatin	Necroptosis	ko04217
HORVU.MOREX.r3.5HG0505720	7.19978	-1.19296	-1.12587	0.826311	-1.87503	0.898261	0.158975	-0.0729434	-1.26389	0.0118251	-0.729821	-0.236433	-1.04519	0.0711449	-0.870767	0	0	0	0	0	0	0	0	0	0	0	0	0	0	0	0	0	0	0	HORVU.MOREX.r3.5HG0505720		5H	516562157	516566312	1			PF07714	IPR000719	Protein kinase domain	b:protein phosphorylation;m:ATP binding;m:protein binding;m:protein kinase activity	Recognition of fungal and bacterial pathogens and immunity response	R-PAB-9611432	MA_133096g0010
HORVU.MOREX.r3.2HG0112830	0.243306	0	0.00207584	-0.0348678	0.0349273	-0.0147842	0	0	0	0	-0.017915	-0.0165962	0.0378585	-0.0199272	0.0192365	0	0	0	0	0	0	0	0	0	0	0	0	0	0	0	0	0	0	0	HORVU.MOREX.r3.2HG0112830		2H	42034602	42035177	1		A0A287H8L2	PF13639	IPR001841	Zinc finger, RING-type	b:protein ubiquitination;c:integral component of membrane	Primary root development	R-SIT-9030654	SETIT_018127mg
HORVU.MOREX.r3.2HG0184650	1722.54	-0.00342651	-0.730246	0.133705	-0.673795	0.167986	-0.982267	0.0505614	-0.373196	-0.00025206	-0.206582	-0.148839	-0.522586	0.0167162	-0.64643	0	0	0	0	0	0	0	0	0	0	0	0	0	0	0	0	0	0	0	HORVU.MOREX.r3.2HG0184650		2H	570402956	570411390	-1			PF10033	IPR018731	Autophagy-related protein 13, N-terminal	b:autophagosome assembly;b:autophagy;c:Atg1/ULK1 kinase complex	Autophagy - other;Autophagy - yeast;Autophagy - animal	ko04136;ko04138;ko04140
HORVU.MOREX.r3.UnG0787360	3.25118	0.142088	1.4099	0.648347	0.0441265	0.614802	0.909027	-0.367722	-0.0841337	0.460691	0.019679	0.517329	0.269783	-0.164266	0.464907	0	0	0	0	0	0	0	0	0	0	0	0	0	0	0	0	0	0	0	HORVU.MOREX.r3.UnG0787360		CAJHDD010000196.1	36075	38195	-1			PF00146	IPR001694	NADH:ubiquinone oxidoreductase, subunit 1/F420H2 oxidoreductase subunit H	c:membrane	Oxidative phosphorylation;Photorespiration	ko00190;R-ATA-1119312	AET1Gv20469500
HORVU.MOREX.r3.3HG0301800	331.564	-0.214688	0.915385	0.140627	0.778701	0.137499	0.165228	-0.338496	0.218945	0.163948	1.27485	1.10646	0.317858	-0.310486	1.59418	0	0	0	0	0	0	0	0	0	0	0	0	0	0	0	0	0	0	0	HORVU.MOREX.r3.3HG0301800		3H	546761091	546765540	1		F2D922	PF10250	IPR019378	GDP-fucose protein O-fucosyltransferase	b:fucose metabolic process;m:transferase activity	Lysine biosynthesis II;Lysine biosynthesis I	R-DCA-1119283;R-DCA-1119273	DCAR_015673
HORVU.MOREX.r3.1HG0012440	8.09072	-0.122708	-1.12268	0.576532	-0.0197827	-0.552081	-1.13642	-0.44204	0.582006	-0.0499273	-0.20773	0.410671	-0.0906872	-1.68151	-0.713526	0	0	0	0	0	0	0	0	0	0	0	0	0	0	0	0	0	0	0	HORVU.MOREX.r3.1HG0012440		1H	30754212	30755139	-1				IPR039266	Autonomous transposable element EN-1 mosaic protein	b:transposition
HORVU.MOREX.r3.3HG0286720	1420.1	-0.0649544	-1.13498	0.0103196	-0.974009	0.255213	-0.956502	-0.255081	-0.705386	-0.0125908	-0.595828	-0.462476	-1.34844	-0.0545463	-0.929947	0	0	0	0	0	0	0	0	0	0	0	0	0	0	0	0	0	0	0	HORVU.MOREX.r3.3HG0286720		3H	473009519	473015408	-1			PF12169	IPR008921	DNA polymerase III, clamp loader complex, gamma/delta/delta subunit, C-terminal	b:DNA replication;c:DNA polymerase III complex;m:ATP binding;m:DNA binding;m:DNA-directed DNA polymerase activity	Leading strand synthesis	R-ZJA-9675815	Zjn_sc00029.1.g04960.1.sm.mkhc
HORVU.MOREX.r3.3HG0328710	0																														0	0	0	0	HORVU.MOREX.r3.3HG0328710		3H	615181773	615183052	-1			PF07734	IPR001810	F-box domain	m:protein binding	Tetrahydrofolate biosynthesis I;Tetrahydrofolate biosynthesis II	R-ZJA-1119265;R-ZJA-1119523	Zjn_sc00106.1.g00160.1.am.mk
HORVU.MOREX.r3.1HG0044570	187.038	-0.0777672	0.73209	-0.354063	0.841788	0.110801	0.743523	-0.10942	0.205605	-0.306327	0.322495	0.210748	-0.0470251	0.0567496	1.11562	0	0	0	0	0	0	0	0	0	0	0	0	0	0	0	0	0	0	0	HORVU.MOREX.r3.1HG0044570		1H	291988055	291989779	-1			PF12854	IPR002885	Pentatricopeptide repeat	m:protein binding	Intracellular auxin transport	R-PVE-8868949	EVM0029799
HORVU.MOREX.r3.3HG0231410	14721.7	-0.337342	1.17213	-0.219199	0.643179	-0.335477	1.03673	-0.192296	1.05412	-0.46788	1.36658	0.55579	1.11192	-0.494054	1.37282	0	0	0	0	0	0	0	0	0	0	0	0	0	0	0	0	0	0	0	HORVU.MOREX.r3.3HG0231410		3H	26420194	26422801	-1				IPR035992	Ricin B-like lectins	:
HORVU.MOREX.r3.1HG0055540	4063.69	0.0916761	-0.316472	-0.257696	-0.22328	-0.158069	-0.209218	-0.106543	0.0984637	0.0863018	0.200257	-0.129851	-0.380061	0.0317242	-0.17466	0	0	0	0	0	0	0	0	0	0	0	0	0	0	0	0	0	0	0	HORVU.MOREX.r3.1HG0055540		1H	370424867	370438947	1		F2CV48	PF10474	IPR019514	Syndetin, C-terminal	b:endocytic recycling;b:retrograde transport, endosome to Golgi;c:cytosol;c:EARP complex;m:mRNA binding
HORVU.MOREX.r3.1HG0000360	0																														0	0	0	0	HORVU.MOREX.r3.1HG0000360		1H	1166807	1169702	1			PF03080	IPR004314	Neprosin	:
HORVU.MOREX.r3.3HG0318810	154.211	-0.147858	0.052682	0.326113	-0.279144	0.638893	-1.08449	0.20944	-0.158458	0.399682	-0.238293	0.418113	-0.108022	0.221142	-0.123026	0	0	0	0	0	0	0	0	0	0	0	0	0	0	0	0	0	0	0	HORVU.MOREX.r3.3HG0318810		3H	593581748	593585728	1		A0A287MJH0	PF01027	IPR006214	Bax inhibitor 1-related	c:integral component of membrane
HORVU.MOREX.r3.2HG0135150	0.770546	0.141653	-0.392159	-0.00151223	-0.330812	0	-0.178991	-0.194359	0.0274744	0.358367	-0.135684	0.0317488	0.0244815	0	0.118668	0	0	0	0	0	0	0	0	0	0	0	0	0	0	0	0	0	0	0	HORVU.MOREX.r3.2HG0135150		2H	167798388	167799077	-1						:
HORVU.MOREX.r3.1HG0065030	5882.52	0.0695291	1.08307	-0.0209586	1.06478	-0.125978	1.08457	0.375975	0.488345	0.241531	0.619269	0.772357	1.05462	-0.00709682	0.936097	0	0	0	0	0	0	0	0	0	0	0	0	0	0	0	0	0	0	0	HORVU.MOREX.r3.1HG0065030		1H	426980550	426984989	1			PF01424	IPR001374	R3H domain	m:nucleic acid binding
HORVU.MOREX.r3.5HG0462850	2327.45	0.282313	1.65471	0.0160632	1.60913	0.190974	1.8197	0.0166237	0.18454	0.178912	0.0174482	-0.141296	0.158622	0.247939	1.54737	0	0	0	0	0	0	0	0	0	0	0	0	0	0	0	0	0	0	0	HORVU.MOREX.r3.5HG0462850		5H	311866556	311869810	1			PF04117	IPR007248	Mpv17/PMP22	c:integral component of membrane	Peroxisome	ko04146
HORVU.MOREX.r3.6HG0622550	1058.99	-0.184792	-0.393377	-0.0458443	-0.345685	-0.210944	-0.74737	-0.030311	-0.111185	0.121503	0.0174894	0.0316589	-0.230975	-0.0333997	-0.733659	0	0	0	0	0	0	0	0	0	0	0	0	0	0	0	0	0	0	0	HORVU.MOREX.r3.6HG0622550		6H	533902189	533906655	-1		F2CUT6	PF00027	IPR000595	Cyclic nucleotide-binding domain	b:ion transmembrane transport;b:ion transport;b:transmembrane transport;c:integral component of membrane;c:membrane;m:ion channel activity	Abscisic acid (ABA) mediated signaling;HSFA7/ HSFA6B-regulatory network-induced by drought and ABA.	R-ACH-3899351;R-ACH-9623703	CEY00_Acc21311
HORVU.MOREX.r3.5HG0483660	0.160496	-0.0152291	-0.0152387	0.0170758	0	0	0.0203498	0.0377149	0	-0.0153348	0	0	-0.0140851	-0.000989935	0	0	0	0	0	0	0	0	0	0	0	0	0	0	0	0	0	0	0	0	HORVU.MOREX.r3.5HG0483660		5H	444136628	444136897	1				IPR008543	Uncharacterised protein family Ycf2	:
HORVU.MOREX.r3.2HG0207560	1.7801	-0.0100798	0.270424	0.00995316	0.0102788	0	-0.00102397	-0.00415827	0.0727434	-0.00533704	0.00596312	0	0.00794581	-0.0129035	0	0	0	0	0	0	0	0	0	0	0	0	0	0	0	0	0	0	0	0	HORVU.MOREX.r3.2HG0207560		2H	641756256	641756528	1		A0A287JK71	PF12609	IPR022251	Protein of unknown function wound-induced	:
HORVU.MOREX.r3.2HG0143220	1207.9	-0.210286	-0.20441	-0.282039	-0.290364	-0.241682	-0.693642	-0.0193766	-0.176642	-0.0950326	0.114259	0.337614	0.0914384	-0.217798	-0.191852	0	0	0	0	0	0	0	0	0	0	0	0	0	0	0	0	0	0	0	HORVU.MOREX.r3.2HG0143220		2H	235502781	235509198	1		F2DZW1	PF13639	IPR001841	Zinc finger, RING-type	b:macromolecule metabolic process;b:primary metabolic process;c:integral component of membrane;c:membrane	Pantothenate and coenzyme A biosynthesis III	R-FVE-1119394	mrna04445.1-v1.0-hybrid
HORVU.MOREX.r3.6HG0609190	3.72722	-0.832651	-0.214253	-1.80981	-0.473596	-0.501216	-0.141474	0.364627	-0.163321	-2.29295	0.695735	-0.701735	1.01447	-1.12464	-0.183849	0	0	0	0	0	0	0	0	0	0	0	0	0	0	0	0	0	0	0	HORVU.MOREX.r3.6HG0609190		6H	472939941	472940387	-1		A0A287UKM3				:
HORVU.MOREX.r3.1HG0071650	1014.96	-0.346248	-1.65717	-0.0332258	-1.50012	0.233135	-1.78228	-0.349633	-0.565889	-0.215186	-0.389409	-0.572367	-1.29997	-0.177434	-1.42113	0	0	0	0	0	0	0	0	0	0	0	0	0	0	0	0	0	0	0	HORVU.MOREX.r3.1HG0071650		1H	455881069	455883030	1			PF03081	IPR004140	Exocyst complex component Exo70	b:exocytosis;c:exocyst	Cytosolic glycolysis;Calvin cycle	R-CCN-1119570;R-CCN-1119519	GSCOC_T00038572001
HORVU.MOREX.r3.5HG0531260	14.5665	-1.65332	-0.725349	-0.203539	-1.43424	-0.244127	-0.484093	-0.198153	-0.543358	-1.01193	0.324308	-0.9187	0.610541	-0.785146	-0.479734	0	0	0	0	0	0	0	0	0	0	0	0	0	0	0	0	0	0	0	HORVU.MOREX.r3.5HG0531260		5H	574337737	574338174	-1		A0A287SX83				:
HORVU.MOREX.r3.3HG0260700	0.0276482	0	0	0	0	0	0	0	0	-0.0153348	0	0	0	0	0	0	0	0	0	0	0	0	0	0	0	0	0	0	0	0	0	0	0	0	HORVU.MOREX.r3.3HG0260700		3H	246658736	246658990	1				IPR036691	Endonuclease/exonuclease/phosphatase superfamily	:
HORVU.MOREX.r3.2HG0160950	824.407	0.217139	1.05071	-0.0743016	1.04983	-0.249741	1.08292	0.296687	0.777085	0.230051	0.410536	0.421488	1.71237	0.111962	1.09539	0	0	0	0	0	0	0	0	0	0	0	0	0	0	0	0	0	0	0	HORVU.MOREX.r3.2HG0160950		2H	421859988	421874882	-1		F2CSS2		IPR039175	Mitochondrial import inner membrane translocase subunit TIM22	b:protein insertion into mitochondrial inner membrane;c:integral component of membrane;c:membrane;c:TIM22 mitochondrial import inner membrane insertion complex
HORVU.MOREX.r3.6HG0587880	1357.2	-0.130604	-0.592188	0.382118	-0.54209	0.434893	-0.787961	0.0559078	-0.658408	0.114065	-0.460567	-0.314826	-0.858062	0.0562611	-0.639167	0	0	0	0	0	0	0	0	0	0	0	0	0	0	0	0	0	0	0	HORVU.MOREX.r3.6HG0587880		6H	299689844	299691643	1		F2DH35	PF13837	IPR044822	Myb/SANT-like DNA-binding domain 4	c:nucleus;m:transcription cis-regulatory region binding
HORVU.MOREX.r3.6HG0591290	3.88954	0.939362	1.0294	-0.0220501	-0.731141	1.10258	-0.607533	2.12531	-0.400176	0.575129	-0.00751805	0.406346	-0.215363	1.18477	-1.03245	0	0	0	0	0	0	0	0	0	0	0	0	0	0	0	0	0	0	0	HORVU.MOREX.r3.6HG0591290		6H	333425200	333425549	1		A0A287U7D0				:
HORVU.MOREX.r3.7HG0641730	2.15919	-0.54903	-0.16747	0.772915	-0.0055432	-0.496182	-0.101833	-0.649638	0.460153	-0.844063	0.365673	-0.063348	0.801787	0.249397	0.0560797	0	0	0	0	0	0	0	0	0	0	0	0	0	0	0	0	0	0	0	HORVU.MOREX.r3.7HG0641730		7H	13784128	13784444	-1						:
HORVU.MOREX.r3.3HG0233890	0.157577	0.0193999	0	0	0	0	0	-0.0142287	0	0.0192943	0	0.0180329	0	0	0.0192365	0	0	0	0	0	0	0	0	0	0	0	0	0	0	0	0	0	0	0	HORVU.MOREX.r3.3HG0233890		3H	33472753	33473442	1						:
HORVU.MOREX.r3.4HG0409510	19.5214	-0.310605	-2.639	0.0823588	-2.73764	-0.586087	-1.56457	-1.1364	-0.676759	-1.76506	0.190492	-0.750479	-1.01552	-2.41521	-0.974927	0	-1	0	-1	0	0	0	0	0	0	0	0	-1	0	3	0	0	0	0	HORVU.MOREX.r3.4HG0409510		4H	586244167	586245319	1			PF02365	IPR003441	NAC domain	b:regulation of transcription, DNA-templated;m:DNA binding	Salicylic acid signaling	R-AOF-6788019	evm.model.AsparagusV1_08.3285
HORVU.MOREX.r3.5HG0441660	7735	0.335966	0.803454	0.364491	0.711139	-0.0249204	0.738595	0.0926642	0.462013	-0.19384	0.022173	0.046914	0.800926	-0.0194492	0.458967	0	0	0	0	0	0	0	0	0	0	0	0	0	0	0	0	0	0	0	HORVU.MOREX.r3.5HG0441660	Mitochondrial import inner membrane translocase subunit TIM9 [Source:Projected from Arabidopsis thaliana (AT3G46560) UniProtKB/Swiss-Prot;Acc:Q9XGX9]	5H	89429880	89431658	1		M0XBP5	PF02953	IPR004217	Tim10-like	b:mitochondrion organization;c:mitochondrion
HORVU.MOREX.r3.1HG0069580	33.3667	0.105022	1.16201	-0.0332877	1.04416	-0.0597623	0.504258	0.236149	0.800589	0.415001	0.620332	0.87787	2.05924	0.23282	0.559447	0	0	0	0	0	0	0	0	0	0	0	1	0	0	1	0	0	0	0	HORVU.MOREX.r3.1HG0069580		1H	447793472	447795461	-1						:
HORVU.MOREX.r3.1HG0067040	6687.86	-0.0531238	0.196424	-0.0879009	0.357106	0.0385738	-0.190178	0.444816	0.0158029	0.545639	0.12847	0.31689	-0.182225	0.0546301	0.294209	0	0	0	0	0	0	0	0	0	0	0	0	0	0	0	0	0	0	0	HORVU.MOREX.r3.1HG0067040		1H	436789818	436794127	1		A0A287G027	PF02365	IPR003441	NAC domain	b:regulation of transcription, DNA-templated;c:nucleus;m:DNA binding	SNAC1 transcription network involved in drought and salinity tolerance;Response to Drought	R-OSA-9627499;R-OSA-9623744	Os03g0815100
HORVU.MOREX.r3.4HG0360600	0																														0	0	0	0	HORVU.MOREX.r3.4HG0360600		4H	181296886	181297605	-1						:
HORVU.MOREX.r3.6HG0633190	6.29479	-0.963539	0.631631	-0.54174	1.52865	0.320044	-0.521993	-0.451342	0.197756	0.0629836	0.113144	-1.17931	0.891035	-0.193725	0.581011	0	0	0	0	0	0	0	0	0	0	0	0	0	0	0	0	0	0	0	HORVU.MOREX.r3.6HG0633190		6H	559622759	559624275	-1			PF01612	IPR002562	3'-5' exonuclease domain	b:nucleobase-containing compound metabolic process;m:3'-5' exonuclease activity;m:nucleic acid binding
HORVU.MOREX.r3.7HG0728290	605.623	0.352205	-1.37175	0.515627	-1.32202	0.694138	-1.38492	-0.131257	-1.36983	0.418839	-1.33512	-0.395867	-1.64401	0.272515	-1.70136	0	0	0	0	0	0	0	0	0	0	0	0	0	0	0	0	0	0	0	HORVU.MOREX.r3.7HG0728290	Protein NSP-INTERACTING KINASE 3 [Source:Projected from Arabidopsis thaliana (AT1G60800) UniProtKB/Swiss-Prot;Acc:Q93ZS4]	7H	569792693	569797341	1		A0A287XI39	PF07714	IPR000719	Protein kinase domain	b:protein phosphorylation;c:integral component of membrane;c:plasma membrane;m:ATP binding;m:protein binding;m:protein kinase activity;m:protein serine/threonine kinase activity	Anther and pollen development	R-AOF-8986768	evm.model.AsparagusV1_04.2511
HORVU.MOREX.r3.2HG0195300	8316.3	0.104962	-0.723538	0.0442762	-0.916933	0.0488293	-0.994945	-0.147963	0.110623	-0.0792364	0.0375015	-0.150023	-0.536462	0.256827	-0.924724	0	0	0	0	0	0	0	0	0	0	0	0	0	0	0	0	0	0	0	HORVU.MOREX.r3.2HG0195300		2H	612294429	612297804	-1		M0XYL7	PF01344	IPR006652	Kelch repeat type 1	c:nucleus;m:protein binding	Response to cold temperature	R-TDI-8879007	TRIDC2BG070790
HORVU.MOREX.r3.6HG0546570	308.301	0.171804	0.755455	-0.404963	0.651896	-0.768188	1.30809	-0.34961	0.630426	-0.362597	0.322553	0.0973843	0.951339	0.0645023	0.668863	0	0	0	0	0	0	0	0	0	0	0	0	0	0	0	0	0	0	0	HORVU.MOREX.r3.6HG0546570		6H	17580366	17582232	1		F2CQ99	PF08847	IPR014946	Protein chlororespiratory reduction 6	:
HORVU.MOREX.r3.5HG0421880	1.39027	-0.461164	-0.442603	-0.0315578	0.0304814	-0.405448	-0.714758	0.292254	0.0755657	0.378334	-0.164132	0.0157042	0.59722	-0.12587	0.424754	0	0	0	0	0	0	0	0	0	0	0	0	0	0	0	0	0	0	0	HORVU.MOREX.r3.5HG0421880		5H	5770272	5770766	1						:
HORVU.MOREX.r3.1HG0016210	22.4694	-0.0895684	0.756492	1.14415	0.0946896	1.0261	-0.199946	0.526193	0.855558	0.0429745	0.447789	0.890663	-0.0193461	0.605918	-0.584338	0	0	0	0	0	0	0	0	0	0	0	0	0	0	0	0	0	0	0	HORVU.MOREX.r3.1HG0016210		1H	46851230	46853626	-1	CelB2	M0WUX9	PF00759	IPR001701	Glycoside hydrolase family 9	b:carbohydrate metabolic process;b:cellulose catabolic process;b:metabolic process;b:polysaccharide catabolic process;m:cellulase activity;m:hydrolase activity;m:hydrolase activity, acting on glycosyl bonds;m:hydrolase activity, hydrolyzing O-glycosyl compounds	Two-component system;Starch and sucrose metabolism;Primary root development	ko02020;ko00500;R-CBA-9030654	CBR_g31886
HORVU.MOREX.r3.5HG0502310	1051.32	0.268405	-0.176209	-0.467384	0.117355	-0.399237	0.203733	-0.261535	-0.117654	-0.246366	0.114547	-0.0114509	-0.015855	-0.179167	0.25645	0	0	0	0	0	0	0	0	0	0	0	0	0	0	0	0	0	0	0	HORVU.MOREX.r3.5HG0502310		5H	509066759	509073365	1			PF00931	IPR002182	NB-ARC	b:defense response;b:regulation of transcription, DNA-templated;m:ADP binding;m:DNA-binding transcription factor activity;m:sequence-specific DNA binding	Beta-alanine biosynthesis II	R-OLO-1119445	KN540766.1_FG001
HORVU.MOREX.r3.7HG0710390	427.682	0.121305	0.145048	0.47289	0.4554	0.155295	0.161606	0.205471	-0.53067	0.317282	-0.595665	-0.120223	-0.0349498	0.0584442	0.18647	0	0	0	0	0	0	0	0	0	0	0	0	0	0	0	0	0	0	0	HORVU.MOREX.r3.7HG0710390		7H	463339863	463342601	-1		F2EB13		IPR038939	Plastid division protein PDV1/PDV2	b:chloroplast fission
HORVU.MOREX.r3.1HG0052200	2397.4	0.141764	0.0804544	-0.0882275	0.0860408	-0.137985	0.289174	-0.0405193	0.111434	-0.0730881	0.077925	0.268307	-0.0344025	-0.00686652	0.14033	0	0	0	0	0	0	0	0	0	0	0	0	0	0	0	0	0	0	0	HORVU.MOREX.r3.1HG0052200		1H	347881817	347886287	-1		A0A287FHD7	PF19160	IPR040336	Uncharacterized GPI-anchored protein At1g61900-lke	c:plasma membrane	SNAC1 transcription network involved in drought and salinity tolerance;Regulation of leaf development;Response to Drought	R-OSA-9627499;R-OSA-9627657;R-OSA-9623744	Os07g0102300
HORVU.MOREX.r3.7HG0646900	809.804	0.389112	0.507009	-0.0265836	0.830528	-0.0950076	0.723146	0.126854	0.0403617	0.228011	-0.118627	0.0477355	0.241482	0.0483765	0.76122	0	0	0	0	0	0	0	0	0	0	0	0	0	0	0	0	0	0	0	HORVU.MOREX.r3.7HG0646900		7H	22675460	22701526	-1			PF13374	IPR011990	Tetratricopeptide-like helical domain superfamily	m:protein binding	Nitrate assimilation;Glutamine biosynthesis I;Ammonia assimilation cycle	R-SLY-1119291;R-SLY-1119293;R-SLY-1119443	Solyc11g011390.2
HORVU.MOREX.r3.UnG0798910	38.4404	-0.359927	1.38016	0.0822293	1.15309	1.0495	1.45383	-0.114809	0.86872	0.828019	0.260332	0.922738	0.92443	0.120539	1.46844	0	0	0	0	0	0	0	0	0	0	0	0	0	0	0	0	0	0	0	HORVU.MOREX.r3.UnG0798910		CAJHDD010000079.1	78600	80384	1		A0A287U4Q4	PF00006	IPR000194	ATPase, F1/V1/A1 complex, alpha/beta subunit, nucleotide-binding domain	b:ATP metabolic process;b:proton motive force-driven ATP synthesis;b:proton transmembrane transport;c:plasma membrane;c:proton-transporting ATP synthase complex, catalytic core F(1);m:adenyl ribonucleotide binding;m:ADP binding;m:ATP binding;m:proton-transporting ATP synthase activity, rotational mechanism	Photosynthesis;Oxidative phosphorylation	ko00195;ko00190
HORVU.MOREX.r3.6HG0634030	14873	0.00802351	-0.181086	-0.34102	-0.0438157	0.0913204	-0.11925	-0.336512	-0.329538	0.00793752	-0.00681462	-0.145942	-0.285581	-0.0837952	0.0878055	0	0	0	0	0	0	0	0	0	0	0	0	0	0	0	0	0	0	0	HORVU.MOREX.r3.6HG0634030		6H	561194286	561208108	-1		C6GFB2	PF02364	IPR003440	Glycosyl transferase, family 48	b:(1->3)-beta-D-glucan biosynthetic process;b:cell wall organization;b:regulation of cell shape;c:1,3-beta-D-glucan synthase complex;c:integral component of membrane;c:membrane;m:1,3-beta-D-glucan synthase activity;m:glycosyltransferase activity;m:transferase activity	Starch and sucrose metabolism;MAPK signaling pathway - yeast	ko00500;ko04011
HORVU.MOREX.r3.2HG0098610	17.9702	1.00115	-0.728766	-0.238999	-1.66349	0.171115	0.150325	0.723035	-0.295557	0.0251875	-0.334891	-0.62868	0.21971	-0.0365435	-0.709446	0	0	0	0	0	0	0	0	0	0	0	0	0	0	0	0	0	0	0	HORVU.MOREX.r3.2HG0098610		2H	8235417	8237495	-1			PF07714	IPR000719	Protein kinase domain	b:cell surface receptor signaling pathway;b:protein phosphorylation;m:ATP binding;m:protein kinase activity	Recognition of fungal and bacterial pathogens and immunity response	R-JCU-9611432	JcCB0429581.10
HORVU.MOREX.r3.7HG0663620	14.1557	0.490021	0.0934817	-0.102544	0.843977	0.156021	0.309891	0.322812	1.33656	-0.81311	1.05404	0.337758	1.65434	-0.333183	0.0166699	0	0	0	0	0	0	0	0	0	0	0	0	0	0	0	0	0	1	0	HORVU.MOREX.r3.7HG0663620		7H	76709614	76709979	1				IPR029058	Alpha/Beta hydrolase fold	b:secondary shoot formation;b:strigolactone biosynthetic process;m:hydrolase activity	Strigolactone signaling	R-ATA-5654828	AET4Gv20640700
HORVU.MOREX.r3.3HG0322270	63.1768	-0.661074	-1.00281	0.00375821	-0.82712	-0.18388	-1.71455	-0.264435	-0.493734	0.205236	-0.686914	-0.668816	-0.705672	-0.600931	-1.44327	0	0	0	0	0	0	0	0	0	0	0	0	0	0	0	0	0	0	0	HORVU.MOREX.r3.3HG0322270		3H	600937187	600941250	-1		M0XX75	PF01657	IPR000719	Protein kinase domain	b:protein phosphorylation;c:integral component of membrane;c:membrane;m:ATP binding;m:protein kinase activity	Proline biosynthesis V (from arginine)	R-JCU-1119318	JcCB0012061.10
HORVU.MOREX.r3.1HG0067980	48.9781	0.0470959	-1.90131	-0.0906716	-1.38029	0.0323807	-2.5126	-0.360577	-0.529728	-1.02218	-0.148302	-1.35646	-0.494396	0.00605875	-2.6447	0	0	0	0	0	-1	0	0	0	0	0	0	0	-1	2	0	0	0	0	HORVU.MOREX.r3.1HG0067980		1H	441429888	441431368	-1			PF00141	IPR000823	Plant peroxidase	b:hydrogen peroxide catabolic process;b:response to oxidative stress;m:heme binding;m:peroxidase activity	Phenylpropanoid biosynthesis;Development of root hair	ko00940;R-OSA-9639861	Os07g0104500
HORVU.MOREX.r3.1HG0068890	683.935	0.303177	0.933912	-0.196241	0.92913	-0.177978	1.13015	0.158648	0.548783	0.0846988	0.229817	0.276671	0.739066	0.00619611	0.853134	0	0	0	0	0	0	0	0	0	0	0	0	0	0	0	0	0	0	0	HORVU.MOREX.r3.1HG0068890		1H	445439554	445441503	-1		A0A287G1Y3	PF15502	IPR028265	TTDN1/Protein SICKLE	b:mRNA splicing, via spliceosome;b:production of miRNAs involved in gene silencing by miRNA;b:regulation of phosphatidate phosphatase activity
HORVU.MOREX.r3.1HG0074060	77.0166	-0.624778	0.428986	0.0191921	0.145338	0.000901602	-0.482332	-0.321268	0.446807	0.107105	0.712699	0.0139196	0.395613	-0.261309	0.278051	0	0	0	0	0	0	0	0	0	0	0	0	0	0	0	0	1	0	0	HORVU.MOREX.r3.1HG0074060		1H	465822544	465829913	1			PF12796	IPR002110	Ankyrin repeat	m:protein binding	Brassinosteroid signaling	R-CSI-5632095	orange1.1g010529m
HORVU.MOREX.r3.2HG0117010	1471.61	0.402081	0.5911	0.372885	0.688645	0.129361	0.716181	0.184908	-0.0987085	0.165207	-0.357957	0.056587	0.396265	0.0992776	0.431824	0	0	0	0	0	0	0	0	0	0	0	0	0	0	0	0	0	0	0	HORVU.MOREX.r3.2HG0117010		2H	56560947	56567894	-1		F2CSV4	PF13637	IPR002110	Ankyrin repeat	m:protein binding	Abscisic acid (ABA) mediated signaling;Response to salinity	R-JCU-3899351;R-JCU-9638808	JcCA0304071.10
HORVU.MOREX.r3.5HG0492450	6709.31	0.199709	0.672248	0.0506693	0.748464	-0.0961209	0.853489	0.26312	0.156761	0.373283	0.0712564	0.468654	0.509405	0.0147968	0.655305	0	0	0	0	0	0	0	0	0	0	0	0	0	0	0	0	0	0	0	HORVU.MOREX.r3.5HG0492450		5H	483360565	483366589	1						:
HORVU.MOREX.r3.1HG0074650	535.073	-0.44495	-0.792734	-0.371501	-1.11959	-0.0187224	-1.41312	-0.262797	0.14819	-0.896282	0.140374	-0.303769	-0.26996	-0.126525	-1.42315	0	0	0	0	0	0	0	0	0	0	0	0	0	0	0	0	0	0	0	HORVU.MOREX.r3.1HG0074650		1H	468953837	468956677	-1		F2D8C7	PF06027	IPR009262	Solute carrier family 35 member SLC35F1/F2/F6	b:transmembrane transport;c:integral component of membrane;c:membrane;m:transmembrane transporter activity	Chorismate biosynthesis	R-OGU-1119430	OGLUM02G33160
HORVU.MOREX.r3.5HG0481670	4.01851	0.302459	1.97607	0.559041	0.0214673	0.517548	0.892054	0.438888	0.776181	0.751467	0.232008	-0.157465	1.56902	-0.860776	-0.377211	0	0	0	0	0	0	0	0	0	0	0	0	0	0	0	0	0	0	0	HORVU.MOREX.r3.5HG0481670		5H	438365946	438366531	1		F2EGR3		IPR013087	Zinc finger C2H2-type	b:regulation of transcription, DNA-templated;m:DNA-binding transcription factor activity	Response to cold temperature	R-CRU-8879007	Carubv10027543m
HORVU.MOREX.r3.3HG0319890	0.292789	0.0367145	0.0193904	-0.0348678	0.00895551	0.0198448	0.0128537	0.0204003	0	0.0192943	-0.017915	0	0.020544	-0.0205814	-0.0153925	0	0	0	0	0	0	0	0	0	0	0	0	0	0	0	0	0	0	0	HORVU.MOREX.r3.3HG0319890		3H	595891077	595891592	-1		M0X8B8				:
HORVU.MOREX.r3.2HG0178130	18.04	-0.293845	-1.14558	0.0781821	-1.11635	0.584809	-0.552355	0.639018	-0.71739	0.73595	-0.261745	-0.553357	-0.391298	0.458115	-0.868796	0	0	0	0	0	0	0	0	0	0	0	0	0	0	0	0	0	0	0	HORVU.MOREX.r3.2HG0178130		2H	542288175	542290388	1		M0Y5F5	PF04862	IPR006946	Domain of unknown function DUF642	:
HORVU.MOREX.r3.3HG0220160	2.11563	0	-0.0884374	-0.150532	-0.280996	-0.432784	-0.301944	-0.404311	0.921488	-0.626012	0.0353932	0.451102	0.395932	0	-0.238641	0	0	0	0	0	0	0	0	0	0	0	0	0	0	0	0	0	0	0	HORVU.MOREX.r3.3HG0220160		3H	3846793	3847615	1		M0XC35	PF00190	IPR001929	Germin	c:apoplast;c:cell wall;m:manganese ion binding	Maturation	R-CAN-9675782	T459_33595
HORVU.MOREX.r3.7HG0746180	0																														0	0	0	0	HORVU.MOREX.r3.7HG0746180		7H	617026738	617027430	-1		A0A287XXJ5		IPR044839	Protein NDR1-like	b:defense response to other organism;c:anchored component of plasma membrane;c:integral component of membrane;c:plasmodesma
HORVU.MOREX.r3.3HG0314750	8.70241	-0.443606	-1.14091	0.160004	-0.42113	-0.0666618	-0.656849	-0.973771	0.687157	-1.34718	-0.567606	-1.70063	-2.29442	-1.98381	-1.89737	0	0	0	0	0	0	0	0	0	0	0	-1	0	0	1	0	0	0	0	HORVU.MOREX.r3.3HG0314750		3H	586254977	586255291	1		A0A287MGU9	PF00462	IPR002109	Glutaredoxin	c:cytoplasm;m:glutathione oxidoreductase activity;m:protein-disulfide reductase activity
HORVU.MOREX.r3.1HG0091680	1233.08	-0.111256	-0.280784	-0.168253	-0.172119	0.174702	-0.362181	0.095557	-0.457058	0.222267	-0.189787	-0.109438	-0.673009	-0.109782	-0.28842	0	0	0	0	0	0	0	0	0	0	0	0	0	0	0	0	0	0	0	HORVU.MOREX.r3.1HG0091680		1H	507418346	507424332	1		M0Z4P4	PF00076	IPR000504	RNA recognition motif domain	c:nucleus;m:metal ion binding;m:mRNA binding;m:nucleic acid binding;m:RNA binding
HORVU.MOREX.r3.4HG0334220	1.47357	0.498505	0.0619701	0.238853	0.158827	-0.111851	-0.61463	0.0482844	-0.802567	-1.03983	0.654836	-0.475306	-0.175898	-0.602714	0.00206039	0	0	0	0	0	0	0	0	0	0	0	0	0	0	0	0	0	0	0	HORVU.MOREX.r3.4HG0334220		4H	7988383	7994171	1		M0XT56	PF12796	IPR002110	Ankyrin repeat	m:protein binding	IAA biosynthesis VI (via indole-3-acetamide)	R-CRU-1119388	Carubv10000509m
HORVU.MOREX.r3.2HG0211650	0																														0	0	0	0	HORVU.MOREX.r3.2HG0211650		2H	650875116	650875640	-1			PF04578	IPR007658	Protein of unknown function DUF594	:	tyrosine degradation I	R-OME-1119506	OMERI06G00130
HORVU.MOREX.r3.2HG0134430	255.714	-0.217362	0.262422	-0.246836	-0.297438	-0.0841508	0.0591818	-0.174274	0.0500915	-0.123866	0.510523	-0.464843	-0.662699	-0.00189604	0.0987214	0	0	0	0	0	0	0	0	0	0	0	0	0	0	0	0	0	0	0	HORVU.MOREX.r3.2HG0134430	Peptidyl-prolyl cis-trans isomerase CYP37, chloroplastic [Source:Projected from Arabidopsis thaliana (AT3G15520) UniProtKB/Swiss-Prot;Acc:P82869]	2H	162595328	162601452	-1			PF00160	IPR002130	Cyclophilin-type peptidyl-prolyl cis-trans isomerase domain	b:protein peptidyl-prolyl isomerization;m:peptidyl-prolyl cis-trans isomerase activity
HORVU.MOREX.r3.7HG0687600	6.89843	-0.57567	1.15327	-1.09708	1.88408	-0.931567	1.78746	-0.849542	1.0159	-0.348662	0.114408	-0.121825	2.39811	-0.739424	0.457955	0	0	0	0	0	0	0	0	0	0	0	1	0	0	1	0	0	0	0	HORVU.MOREX.r3.7HG0687600		7H	238318890	238322754	-1			PF01301	IPR000922	D-galactoside/L-rhamnose binding SUEL lectin domain	b:carbohydrate metabolic process;m:carbohydrate binding;m:hydrolase activity, hydrolyzing O-glycosyl compounds
HORVU.MOREX.r3.1HG0044280	0																														0	0	0	0	HORVU.MOREX.r3.1HG0044280		1H	289605021	289605221	1			PF10536	IPR019557	Aminotransferase-like, plant mobile domain	b:meristem development;b:meristem maintenance	Amino sugar and nucleotide sugar metabolism	ko00520
HORVU.MOREX.r3.1HG0049190	1445.49	-0.159999	-3.28704	0.599801	-2.94447	0.927987	-3.85594	-0.853279	-2.13484	-0.0673765	-2.33512	-2.02286	-3.72034	0.373236	-3.42949	0	-1	0	-1	0	-1	0	-1	0	-1	-1	-1	0	-1	8	0	0	0	0	HORVU.MOREX.r3.1HG0049190		1H	325393921	325401691	1		F2DYZ8	PF00394	IPR001117	Multicopper oxidase, type 1	c:integral component of membrane;c:membrane;m:copper ion binding;m:oxidoreductase activity	Auxin signalling	R-ATA-5608118	AET1Gv20427500
HORVU.MOREX.r3.2HG0169250	4552.4	0.156081	1.1838	0.0238382	0.88285	0.154307	0.430671	0.377166	0.855097	0.445357	0.685858	0.408065	0.660812	0.236312	0.777849	0	0	0	0	0	0	0	0	0	0	0	0	0	0	0	0	0	0	0	HORVU.MOREX.r3.2HG0169250		2H	481968047	481973678	-1			PF00141	IPR002016	Haem peroxidase	b:cellular response to oxidative stress;b:response to oxidative stress;m:heme binding;m:peroxidase activity	Glutathione metabolism;Ascorbate and aldarate metabolism;Phenylalanine biosynthesis I	ko00480;ko00053;R-ONI-1119389	ONIVA07G27190
HORVU.MOREX.r3.5HG0436390	5.11976	-0.447873	0.90392	2.18671	1.20931	-0.793596	0.0549814	-1.83455	1.28675	-0.262176	-0.885997	-0.726496	1.02372	0.229499	1.54373	0	0	0	0	0	0	0	0	0	0	0	0	0	0	0	0	0	0	0	HORVU.MOREX.r3.5HG0436390		5H	53708733	53709029	-1						:
HORVU.MOREX.r3.2HG0162010	78.3913	0.07816	0.481169	-0.190247	-0.0541301	-0.447684	0.493263	0.2351	0.180732	-0.354036	0.235304	-0.262226	0.0677215	-0.242085	0.409899	0	0	0	0	0	0	0	0	0	0	0	0	0	0	0	0	0	0	0	HORVU.MOREX.r3.2HG0162010		2H	429029053	429029250	1						:
HORVU.MOREX.r3.4HG0406930	3752.44	-0.227934	-0.141905	-0.445325	-0.145801	-0.284237	-0.376558	-0.208009	0.23107	-0.222389	0.674216	0.461495	0.559285	-0.353289	-0.206539	0	0	0	0	0	0	0	0	0	0	0	0	0	0	0	0	0	0	0	HORVU.MOREX.r3.4HG0406930		4H	576117963	576126483	-1		A0A287PSY5	PF00612	IPR000048	IQ motif, EF-hand binding site	b:regulation of transcription by RNA polymerase II;c:nucleus;m:calmodulin binding;m:DNA binding;m:double-stranded DNA binding;m:protein binding;m:transcription coregulator activity
HORVU.MOREX.r3.2HG0209370	0.175737	0.00208541	-0.0152387	-0.0348678	0	0	0.00328645	0	0	0	0	-0.0165962	0	0	0	0	0	0	0	0	0	0	0	0	0	0	0	0	0	0	0	0	0	0	HORVU.MOREX.r3.2HG0209370		2H	645436647	645436940	1			PF13359	IPR027806	Harbinger transposase-derived nuclease domain	:	SNAC1 transcription network involved in drought and salinity tolerance;Response to Drought	R-OSA-9627499;R-OSA-9623744	Os01g0894100
HORVU.MOREX.r3.4HG0331440	16.3793	0.0155959	-0.381865	0.439719	-0.17688	0.231569	-0.626878	-0.877021	0.101011	0.0471496	-0.417475	0.143069	-0.168344	0.408111	-0.938659	0	0	0	0	0	0	0	0	0	0	0	0	0	0	0	0	0	0	0	HORVU.MOREX.r3.4HG0331440		4H	409243	410060	1		M0WK43	PF03195	IPR004883	Lateral organ boundaries, LOB	b:hormone-mediated signaling pathway;b:multicellular organism development;b:positive regulation of transcription, DNA-templated;c:nucleus	Primary root development	R-ACH-9030654	CEY00_Acc02797
HORVU.MOREX.r3.6HG0567470	0																														0	0	0	0	HORVU.MOREX.r3.6HG0567470		6H	108204405	108205904	-1			PF10551	IPR001207	Transposase, mutator type	b:transposition, DNA-mediated;m:DNA binding;m:transposase activity	Ribosome biogenesis in eukaryotes;Secologanin and strictosidine biosynthesis	ko03008;R-OPU-1119438	OPUNC09G06930
HORVU.MOREX.r3.3HG0233200	1179.93	-0.53591	-1.78555	0.19902	-2.24936	0.314529	-2.42756	-0.272783	-0.646344	-0.156875	0.0919988	-0.0486744	-1.11696	0.147035	-2.22286	0	0	0	-1	0	-1	0	0	0	0	0	0	0	-1	3	0	0	0	0	HORVU.MOREX.r3.3HG0233200		3H	30936296	30940659	-1		A0A287K7Y5	PF01764	IPR002921	Fungal lipase-like domain	b:lipid metabolic process;c:integral component of membrane;m:triglyceride lipase activity
HORVU.MOREX.r3.3HG0295020	1716.29	-0.0283524	-0.176091	-0.0530756	-0.230734	-0.17392	-0.115362	-0.246462	0.351165	-0.348776	0.187483	-0.0815822	-0.024011	0.100238	-0.16436	0	0	0	0	0	0	0	0	0	0	0	0	0	0	0	0	0	0	0	HORVU.MOREX.r3.3HG0295020		3H	517241603	517243038	-1		F2EHK0				c:integral component of membrane;c:membrane
HORVU.MOREX.r3.7HG0698870	2016.29	0.045982	0.323019	0.110368	0.201675	-0.0531264	0.309596	0.169675	0.482082	0.216965	0.425108	0.408199	0.275249	-0.0227938	0.417961	0	0	0	0	0	0	0	0	0	0	0	0	0	0	0	0	0	0	0	HORVU.MOREX.r3.7HG0698870		7H	372822225	372825535	-1		M0X0W7	PF00335	IPR018499	Tetraspanin/Peripherin	c:integral component of membrane
HORVU.MOREX.r3.7HG0714910	3868.17	0.00903443	-0.298759	0.228072	-0.270644	0.168645	-0.313463	-0.00330017	-0.171648	0.0865561	-0.304326	-0.408062	-0.660174	0.0854962	-0.452616	0	0	0	0	0	0	0	0	0	0	0	0	0	0	0	0	0	0	0	HORVU.MOREX.r3.7HG0714910		7H	496426958	496431686	-1		M0YUL2	PF13561	IPR002347	Short-chain dehydrogenase/reductase SDR	b:fatty acid biosynthetic process;m:enoyl-[acyl-carrier-protein] reductase (NADH) activity	Fatty acid biosynthesis;Prodigiosin biosynthesis;Biotin metabolism;Biosynthesis of cofactors	ko00061;ko00333;ko00780;ko01240
HORVU.MOREX.r3.5HG0484700	1124.64	0.0643329	0.248542	-0.0825085	0.164109	-0.144587	0.16708	0.175497	0.136608	0.0746981	0.294539	0.479439	0.277056	0.072227	0.140278	0	0	0	0	0	0	0	0	0	0	0	0	0	0	0	0	0	0	0	HORVU.MOREX.r3.5HG0484700	O-fucosyltransferase 31 [Source:Projected from Arabidopsis thaliana (AT4G24530) UniProtKB/Swiss-Prot;Acc:Q7Y030]	5H	450277338	450280663	1		F2EI08	PF10250	IPR019378	GDP-fucose protein O-fucosyltransferase	b:fucose metabolic process;m:transferase activity	Lysine biosynthesis II;Lysine biosynthesis I	R-DCA-1119283;R-DCA-1119273	DCAR_015673
HORVU.MOREX.r3.4HG0396580	0.0291929	0	0	0	0	0	0	0	0	0	0	0	0	0.0187094	0	0	0	0	0	0	0	0	0	0	0	0	0	0	0	0	0	0	0	0	HORVU.MOREX.r3.4HG0396580		4H	534368996	534369901	1		A0A287PGV8	PF00664	IPR011527	ABC transporter type 1, transmembrane domain	b:transmembrane transport;c:integral component of membrane;c:membrane;c:plant-type vacuole;c:vacuolar membrane;m:ABC-type transporter activity;m:ATP binding;m:ATPase-coupled transmembrane transporter activity	ABC transporters;Sphingolipid signaling pathway;Arsenic uptake and detoxification	ko02010;ko04071;R-PVU-9618218	PHAVU_005G013500g
HORVU.MOREX.r3.4HG0369880	1320.48	0.629685	0.636544	-0.350088	0.772536	0.171817	1.23902	0.471754	0.656214	0.129348	0.685177	1.05386	1.00968	0.433769	0.90386	0	0	0	0	0	0	0	0	0	0	0	0	0	0	0	0	1	0	0	HORVU.MOREX.r3.4HG0369880	FKF1 [Source:Projected from Arabidopsis thaliana (AT1G68050) UniProtKB/TrEMBL;Acc:A0A178W8F6]	4H	295518699	295523860	1		F2DIX8	PF00646	IPR000014	PAS domain	b:circadian rhythm;b:negative regulation of cellulose biosynthetic process;b:positive regulation of flower development;b:protein-chromophore linkage;b:regulation of gene expression;b:regulation of transcription, DNA-templated;b:response to blue light;b:response to stimulus;b:rhythmic process;m:photoreceptor activity;m:protein binding	Brassinosteroid signaling	R-OLU-5632095	OSTLU_200
HORVU.MOREX.r3.4HG0400340	0																														0	0	0	0	HORVU.MOREX.r3.4HG0400340		4H	551687684	551689053	1						:	Methionine salvage pathway	R-LPE-1119624	LPERR11G06200
HORVU.MOREX.r3.2HG0151240	0.198329	0	0	-0.000238743	0	0	0	0	0.0550277	-0.0153348	0	0.000718356	-0.0140851	0	0	0	0	0	0	0	0	0	0	0	0	0	0	0	0	0	0	0	0	0	HORVU.MOREX.r3.2HG0151240		2H	335241332	335241526	-1						:
HORVU.MOREX.r3.2HG0125440	148.561	0.409648	0.954695	0.227341	0.902785	0.169086	0.510457	0.580697	0.427314	0.492562	0.448205	0.420421	0.65265	0.451284	0.40177	0	0	0	0	0	0	0	0	0	0	0	0	0	0	0	0	0	0	0	HORVU.MOREX.r3.2HG0125440		2H	100994107	101004657	1						:
HORVU.MOREX.r3.2HG0195410	0.634115	0	-0.462799	-0.0895342	0.170104	-0.029885	-0.0587447	0	-0.206306	0	-0.173636	-0.167476	-0.281292	-0.367155	-0.331667	0	0	0	0	0	0	0	0	0	0	0	0	0	0	0	0	0	0	0	HORVU.MOREX.r3.2HG0195410		2H	612719184	612720608	-1			PF00201	IPR002213	UDP-glucuronosyl/UDP-glucosyltransferase	m:UDP-glycosyltransferase activity	Generation of superoxide radicals	R-LPE-9607185	LPERR01G25710
HORVU.MOREX.r3.3HG0222590	0.212094	-0.0152291	0.00207584	0	0.000298253	-0.0320988	-0.0138283	0	0.0377132	0	0	0.0180329	0	0	-0.0153925	0	0	0	0	0	0	0	0	0	0	0	0	0	0	0	0	0	0	0	HORVU.MOREX.r3.3HG0222590		3H	8830652	8832486	1			PF01734	IPR002641	Patatin-like phospholipase domain	b:lipid metabolic process	Primary root development	R-ETE-9030654	Et_s10077-0.24-1.path1
HORVU.MOREX.r3.6HG0561380	9.40956	-0.65454	-1.14147	0.786825	-0.0340831	-0.555851	-0.895123	-0.742157	0.427254	0.252402	-0.303265	0.413941	-0.107819	-1.63568	-0.378465	0	0	0	0	0	0	0	0	0	0	0	0	0	0	0	0	0	0	0	HORVU.MOREX.r3.6HG0561380		6H	77292657	77293584	1				IPR039266	Autonomous transposable element EN-1 mosaic protein	b:transposition
HORVU.MOREX.r3.6HG0622620	12517.6	0.197365	0.962253	0.110748	0.947268	-0.146233	0.743022	0.243218	0.66323	0.18882	0.488827	0.687968	1.12628	-0.0217685	0.730221	0	0	0	0	0	0	0	0	0	0	0	0	0	0	0	0	0	0	0	HORVU.MOREX.r3.6HG0622620		6H	534049990	534053708	-1		F2DSZ6	PF00076	IPR000504	RNA recognition motif domain	m:nucleic acid binding;m:RNA binding;m:zinc ion binding	Spliceosome	ko03040
HORVU.MOREX.r3.1HG0059220	46.0726	-0.422344	-0.506759	0.454127	-1.01106	0.289745	-1.94258	0.558933	1.3294	-0.00212946	0.282737	0.409086	0.603541	-0.67534	-1.6869	0	0	0	0	0	0	0	0	0	0	0	0	0	0	0	0	0	0	0	HORVU.MOREX.r3.1HG0059220		1H	394480921	394484343	-1		M0XKI1	PF00168	IPR000008	C2 domain	m:GTPase activator activity;m:phospholipid binding	Endocytosis;Sucrose biosynthesis;Starch biosynthesis	ko04144;R-AOF-1119465;R-AOF-1119477	evm.model.AsparagusV1_01.3129
HORVU.MOREX.r3.4HG0393260	5256.72	0.132285	-0.113291	0.00725015	-0.116593	-0.0628668	0.0641605	0.0473095	-0.191634	-0.0830328	-0.119742	-0.111733	-0.211632	-0.0825227	-0.163227	0	0	0	0	0	0	0	0	0	0	0	0	0	0	0	0	0	0	0	HORVU.MOREX.r3.4HG0393260		4H	511599296	511605611	-1		F2DAM5		IPR037151	Alpha-ketoglutarate-dependent dioxygenase AlkB-like superfamily	b:mRNA catabolic process;m:demethylase activity;m:mRNA binding
HORVU.MOREX.r3.4HG0414630	0.0770945	0	0	0.0170758	-0.0170163	-0.0147842	0	0	0	-0.0153348	0	-0.0165962	0	0	0	0	0	0	0	0	0	0	0	0	0	0	0	0	0	0	0	0	0	0	HORVU.MOREX.r3.4HG0414630		4H	599826943	599827792	-1			PF01357	IPR005795	Major pollen allergen Lol pI	b:sexual reproduction;c:extracellular region	Development of root hair	R-CBA-9639861	CBR_g49779
HORVU.MOREX.r3.4HG0400300	1627.56	-0.34445	-0.729288	-0.221392	-0.780833	-0.240009	-1.01832	-0.524547	0.00187681	-0.611358	0.150993	-0.419296	-0.719394	-0.393093	-1.02281	0	0	0	0	0	0	0	0	0	0	0	0	0	0	0	1	0	0	0	HORVU.MOREX.r3.4HG0400300		4H	551560686	551569421	-1		M0VAZ0	PF03514	IPR005202	Transcription factor GRAS	b:regulation of transcription, DNA-templated;c:nucleus;m:DNA-binding transcription factor activity;m:sequence-specific DNA binding	Gibberellin signaling;Jasmonic acid signaling	R-BOL-5679411;R-BOL-6787011	Bo2g052880
HORVU.MOREX.r3.2HG0195100	6309.67	-0.0336209	-0.490752	-0.229507	-0.230552	-0.05823	-0.339043	-0.317102	-0.531231	-0.162625	-0.289231	-0.406252	-0.583985	-0.259196	-0.201208	0	0	0	0	0	0	0	0	0	0	0	0	0	0	0	0	0	0	0	HORVU.MOREX.r3.2HG0195100		2H	611776140	611785714	-1		A0A287J9D6	PF04499	IPR007587	SIT4 phosphatase-associated protein family	b:regulation of phosphoprotein phosphatase activity;m:protein phosphatase binding;m:protein phosphatase regulator activity
HORVU.MOREX.r3.7HG0708450	11.5836	-0.58298	-0.24754	-0.156833	0.993822	-0.811239	0.576179	1.0292	1.05166	-0.858888	0.566333	-0.159688	2.59062	0.03832	0.6822	0	0	0	0	0	0	0	0	0	0	0	1	0	0	1	0	0	0	0	HORVU.MOREX.r3.7HG0708450		7H	449764824	449765963	-1		M0YNK2	PF00139	IPR001220	Legume lectin domain	c:integral component of membrane;c:plasma membrane;m:carbohydrate binding
HORVU.MOREX.r3.3HG0231870	5.67533	1.56296	0.81925	0.00711758	-0.620049	0.868335	-0.99114	0.806106	0.171761	-0.279413	0.330723	-0.3879	0.626624	-0.893864	-0.293871	0	0	0	0	0	0	0	0	0	0	0	0	0	0	0	0	0	0	0	HORVU.MOREX.r3.3HG0231870		3H	27694214	27694960	1			PF00931	IPR002182	NB-ARC	c:mitochondrial intermembrane space;m:ADP binding	Maternal tissue PCD	R-OSA-9623513	Os06g0287700
HORVU.MOREX.r3.7HG0743530	0																														0	0	0	0	HORVU.MOREX.r3.7HG0743530		7H	611836386	611836583	-1						:
HORVU.MOREX.r3.5HG0449060	0																														0	0	0	0	HORVU.MOREX.r3.5HG0449060		5H	154604326	154626769	-1						:
HORVU.MOREX.r3.3HG0325580	1932.5	-0.0162879	-0.245511	-0.177911	-0.212273	-0.101261	-0.414857	0.147574	-0.0625888	0.0189512	0.141132	0.153019	-0.0458274	-0.141634	-0.132574	0	0	0	0	0	0	0	0	0	0	0	0	0	0	0	0	0	0	0	HORVU.MOREX.r3.3HG0325580		3H	609083091	609094703	-1		A0A287MQG7	PF01823	IPR020864	Membrane attack complex component/perforin (MACPF) domain	b:defense response;b:plant-type hypersensitive response;b:programmed cell death;b:regulation of salicylic acid mediated signaling pathway;c:plasma membrane	SNAC1 transcription network involved in drought and salinity tolerance;Response to Drought	R-OSA-9627499;R-OSA-9623744	Os07g0166100
HORVU.MOREX.r3.4HG0348500	1651.21	-0.0296342	-0.0312335	0.169576	-0.057507	0.139085	-0.233066	0.227482	-0.256384	0.356	-0.13585	-0.0766881	-0.551929	0.0843963	-0.0835193	0	0	0	0	0	0	0	0	0	0	0	0	0	0	0	0	0	0	0	HORVU.MOREX.r3.4HG0348500	Cleavage stimulating factor 64 [Source:Projected from Arabidopsis thaliana (AT1G71800) UniProtKB/Swiss-Prot;Acc:Q9M9G6]	4H	84653129	84658140	-1			PF00076	IPR000504	RNA recognition motif domain	b:antisense RNA metabolic process;b:developmental growth;b:gene silencing by RNA;b:mRNA 3'-end processing;b:negative regulation of transcription, DNA-templated;b:post-transcriptional gene silencing;b:RNA 3'-end processing;m:mRNA binding;m:nucleic acid binding;m:RNA binding	mRNA surveillance pathway;Chorismate biosynthesis	ko03015;R-BRA-1119430	Bra035024
HORVU.MOREX.r3.7HG0647010	3.8681	0.384144	1.70091	-0.203403	2.22232	0.16247	2.24403	0.136665	0	0	0.10092	0	1.0951	0.167969	1.86866	0	0	0	0	0	0	0	0	0	0	0	0	0	0	0	0	0	0	0	HORVU.MOREX.r3.7HG0647010		7H	22912118	22912675	1				IPR040358	Uncharacterized protein At4g22758-like	:
HORVU.MOREX.r3.3HG0310270	540.611	0.422325	1.69285	0.0267829	1.89858	0.189264	1.80014	0.360154	0.42501	0.257627	0.447661	0.386147	0.96876	0.286217	1.59988	0	0	0	0	0	0	0	0	0	0	0	0	0	0	0	0	0	0	0	HORVU.MOREX.r3.3HG0310270		3H	573309974	573311739	1			PF00646	IPR001810	F-box domain	m:protein binding	Pantothenate and coenzyme A biosynthesis III	R-EGR-1119394	Eucgr.A00477.1
HORVU.MOREX.r3.3HG0230870	63.1907	-1.09039	-2.16292	-0.260058	-2.05876	0.00691404	-3.1006	-0.445279	-0.859518	-0.405949	0.374527	-1.0367	-0.594084	-0.251136	-1.30724	0	-1	0	-1	0	-1	0	0	0	0	0	0	0	0	3	0	0	0	0	HORVU.MOREX.r3.3HG0230870		3H	24679587	24685725	-1		F2D304	PF14309	IPR025486	Domain of unknown function DUF4378	:
HORVU.MOREX.r3.1HG0055500	10.5899	-0.0889466	-0.352962	0.233049	-2.06017	1.11659	-1.00541	-0.41376	0.898762	-0.806091	0.0567884	-0.418318	1.01654	-0.292548	-0.39608	0	0	0	-1	0	0	0	0	0	0	0	0	0	0	1	0	0	0	0	HORVU.MOREX.r3.1HG0055500		1H	370118292	370118951	1		M0WFB0	PF01190			c:cell periphery
HORVU.MOREX.r3.3HG0316220	13.6426	0.138221	-1.03285	0.174905	-2.00588	0.179628	-1.33968	0.375052	0.376981	-0.469649	0.183449	-1.56207	-1.36595	-0.733628	-1.47898	0	0	0	-1	0	0	0	0	0	0	0	0	0	0	1	0	0	0	0	HORVU.MOREX.r3.3HG0316220		3H	589069493	589070929	1			PF14541	IPR001461	Aspartic peptidase A1 family	b:proteolysis;m:aspartic-type endopeptidase activity	Glutathione biosynthesis;Gamma-glutamyl cycle	R-CCP-1119483;R-CCP-1119342	CCACVL1_29442
HORVU.MOREX.r3.3HG0325200	0.118517	0	0	0	0	0	0	0	0	0	0	0	0	-0.000229318	-0.0153925	0	0	0	0	0	0	0	0	0	0	0	0	0	0	0	0	0	0	0	HORVU.MOREX.r3.3HG0325200		3H	607457075	607457714	-1		F2DHK6	PF02496	IPR003496	ABA/WDS induced protein	:
HORVU.MOREX.r3.2HG0126070	0																														0	0	0	0	HORVU.MOREX.r3.2HG0126070		2H	103517122	103517490	1						:
HORVU.MOREX.r3.3HG0221030	27.8889	0.519	1.18406	0.493724	-1.05777	0.893399	-0.535909	1.01191	0.353717	0.553332	0.531041	0.754916	1.37823	0.634465	0.248096	0	0	0	0	0	0	0	0	0	0	0	0	0	0	0	0	0	0	0	HORVU.MOREX.r3.3HG0221030		3H	5462726	5464321	1			PF03016	IPR004263	Exostosin-like	b:protein glycosylation;m:glycosyltransferase activity	Xyloglucan biosynthesis	R-ACO-5655101	Aco014628.1.path1
HORVU.MOREX.r3.7HG0647310	3378.01	0.0986899	-0.611624	-0.111763	-0.350177	-0.069344	-0.487567	-0.0935678	-0.366396	-0.0218636	-0.238525	-0.255788	-0.56085	0.0398781	-0.340562	0	0	0	0	0	0	0	0	0	0	0	0	0	0	0	0	0	0	0	HORVU.MOREX.r3.7HG0647310		7H	23899090	23907321	-1		M0WVM9	PF00225	IPR000225	Armadillo	b:cytoskeleton-dependent intracellular transport;b:microtubule-based movement;b:regulation of microtubule-based process;b:root development;c:kinesin complex;c:microtubule;m:ATP binding;m:ATP hydrolysis activity;m:microtubule binding;m:microtubule motor activity;m:plus-end-directed microtubule motor activity;m:protein binding	Endocytosis	ko04144
HORVU.MOREX.r3.3HG0308450	3.83665	-1.56442	-0.300755	0.540682	-0.3843	-0.360859	-1.21934	0.608743	-0.753253	-0.268039	0.0288154	0.456388	0.0124878	0.413175	-0.951527	0	0	0	0	0	0	0	0	0	0	0	0	0	0	0	0	0	0	0	HORVU.MOREX.r3.3HG0308450		3H	567452650	567453312	1		A0A287MA58	PF00560	IPR001611	Leucine-rich repeat	c:integral component of membrane;m:protein binding	Cellulose biosynthesis	R-CCP-1119314	CCACVL1_15850
HORVU.MOREX.r3.7HG0653770	0.0282225	0	0	0	0	0	0	0	0	0	0	0	0	0	-0.0153925	0	0	0	0	0	0	0	0	0	0	0	0	0	0	0	0	0	0	0	HORVU.MOREX.r3.7HG0653770		7H	41851961	41852758	-1			PF14368	IPR000528	Plant non-specific lipid-transfer protein/Par allergen	b:lipid transport;m:lipid binding
HORVU.MOREX.r3.3HG0314150	44.3081	0.114555	-0.957617	0.246104	-1.20937	0.58088	-2.04829	0.802947	-0.378831	0.708256	-0.449478	0.0446228	-0.731497	0.0881831	-1.69766	0	0	0	0	0	-1	0	0	0	0	0	0	0	0	1	0	0	0	0	HORVU.MOREX.r3.3HG0314150	Nuclear transcription factor Y subunit B-4 [Source:Projected from Arabidopsis thaliana (AT1G09030) UniProtKB/Swiss-Prot;Acc:O04027]	3H	584840658	584841209	-1		M0Z5S0	PF00808	IPR003956	Transcription factor, NFYB/HAP3, conserved site	b:regulation of transcription by RNA polymerase II;b:regulation of transcription, DNA-templated;c:CCAAT-binding factor complex;c:nucleus;m:DNA-binding transcription activator activity, RNA polymerase II-specific;m:DNA-binding transcription factor activity, RNA polymerase II-specific;m:protein heterodimerization activity;m:sequence-specific DNA binding	Short day regulated expression of florigens	R-MPO-8934108	MARPO_0214s0002
HORVU.MOREX.r3.4HG0407840	0.0428397	0	0	0	0	-0.0147842	0	0	0	0	0	0	0	0	0.0192365	0	0	0	0	0	0	0	0	0	0	0	0	0	0	0	0	0	0	0	HORVU.MOREX.r3.4HG0407840		4H	580388842	580389615	-1						:
HORVU.MOREX.r3.6HG0568410	4.37144	0.429446	0.876213	1.10221	0.833518	0.36624	1.05847	1.01681	1.16551	0.0628151	1.04566	-0.350897	2.11947	-0.652736	1.09729	0	0	0	0	0	0	0	0	0	0	0	0	0	0	0	0	0	0	0	HORVU.MOREX.r3.6HG0568410		6H	111920194	111920721	1		A0A287E2I0		IPR013087	Zinc finger C2H2-type	b:negative regulation of abscisic acid-activated signaling pathway
HORVU.MOREX.r3.3HG0328070	0.125807	0	0.0193904	0	0	0	0.0460208	0	0	0	0	-0.0165962	0	0	-0.0240498	0	0	0	0	0	0	0	0	0	0	0	0	0	0	0	0	0	0	0	HORVU.MOREX.r3.3HG0328070		3H	613976102	613976602	1		A0A287E9A9	PF00188	IPR001283	Cysteine-rich secretory protein-related	c:extracellular space	MAPK signaling pathway - plant;Plant hormone signal transduction	ko04016;ko04075
HORVU.MOREX.r3.1HG0094860	203.771	-0.427197	-0.683977	0.250623	-0.695685	0.195801	-1.12931	0.198052	0.189872	0.217781	0.206295	0.100014	-0.107926	-0.133744	-0.784635	0	0	0	0	0	0	0	0	0	0	0	0	0	0	0	0	0	0	0	HORVU.MOREX.r3.1HG0094860		1H	514767893	514769557	-1						:
HORVU.MOREX.r3.6HG0633970	28.5264	-0.366212	-3.24195	1.18627	-3.08177	1.58707	-3.99617	-1.09979	-1.7754	-0.466991	-2.4214	-1.39302	-2.38101	-0.124189	-4.22382	0	-1	0	-1	0	-1	0	0	0	-1	0	-1	0	-1	6	0	0	0	0	HORVU.MOREX.r3.6HG0633970		6H	561149232	561149870	-1		M0W8J8	PF13639	IPR001841	Zinc finger, RING-type	:	Primary root development	R-PAB-9030654	MA_10106144g0010
HORVU.MOREX.r3.1HG0074390	18.4723	0.637285	-1.92007	0.744177	-3.06501	0.448365	-3.12528	-0.446579	-0.959329	-0.20928	-0.451532	-1.72193	-1.60198	-0.360116	-2.61107	0	0	0	-1	0	-1	0	0	0	0	0	0	0	-1	3	0	0	0	0	HORVU.MOREX.r3.1HG0074390		1H	468096331	468101845	1		J7QZQ8	PF01490	IPR013057	Amino acid transporter, transmembrane domain	b:amino acid transport;c:integral component of membrane;c:membrane;c:plasma membrane	Plant hormone signal transduction;Development of root hair	ko04075;R-OPU-9639861	OPUNC01G36600
HORVU.MOREX.r3.5HG0427480	1.21406	-0.358265	0	-0.959979	-0.241654	-0.286705	0.26362	-0.101403	0.318868	-0.212172	0.11117	0	0	-0.185044	-0.376024	0	0	0	0	0	0	0	0	0	0	0	0	0	0	0	0	0	0	0	HORVU.MOREX.r3.5HG0427480		5H	18413203	18413886	-1			PF01419	IPR001229	Jacalin-like lectin domain	m:carbohydrate binding
HORVU.MOREX.r3.7HG0697400	0																														0	0	0	0	HORVU.MOREX.r3.7HG0697400		7H	355716939	355717339	-1			PF17917	IPR041373	Reverse transcriptase, RNase H-like domain	:
HORVU.MOREX.r3.2HG0126010	849.269	0.00645333	0.0948598	0.0587471	0.0342422	0.163516	-0.139074	0.301495	-0.0185158	0.577082	0.178077	0.280993	-0.155514	0.186937	0.19631	0	0	0	0	0	0	0	0	0	0	0	0	0	0	0	0	0	0	0	HORVU.MOREX.r3.2HG0126010	PEX10 [Source:Projected from Arabidopsis thaliana (AT2G26350) UniProtKB/TrEMBL;Acc:A0A178VWJ2]	2H	103153816	103160280	-1		F2CQ86	PF04757	IPR001841	Zinc finger, RING-type	b:embryo development ending in seed dormancy;b:fatty acid beta-oxidation;b:macromolecule metabolic process;b:peroxisome organization;b:peroxisome-chloroplast membrane tethering;b:photorespiration;b:primary metabolic process;b:protein import into peroxisome matrix;b:protein monoubiquitination;c:cytosol;c:peroxisome;m:metal ion binding;m:ubiquitin-protein transferase activity	Peroxisome	ko04146
HORVU.MOREX.r3.2HG0116840	1375.77	-0.603349	0.597248	-0.683938	0.30932	-0.530353	0.89416	-0.1477	0.0976862	-0.385254	0.440129	0.244393	0.713954	-0.388728	0.281819	0	0	0	0	0	0	0	0	0	0	0	0	0	0	0	0	0	0	0	HORVU.MOREX.r3.2HG0116840		2H	55613950	55619276	-1			PF08547	IPR008979	Galactose-binding-like domain superfamily	:	Activation of pre-replication complex;DNA replication Initiation	R-DCA-9645850;R-DCA-9675824	DCAR_027944
HORVU.MOREX.r3.6HG0618160	1335.18	0.164007	0.0763482	-0.0302898	0.0784664	-0.127583	0.0942576	-0.0452867	-0.0634688	0.0587819	0.255594	0.313367	0.0109869	-0.00428295	0.194712	0	0	0	0	0	0	0	0	0	0	0	0	0	0	0	0	0	0	0	HORVU.MOREX.r3.6HG0618160		6H	518901605	518913243	-1		A0A287UUI0	PF00520	IPR000595	Cyclic nucleotide-binding domain	b:ion transmembrane transport;b:ion transport;b:transmembrane transport;c:integral component of membrane;c:membrane;m:ion channel activity	Abscisic acid (ABA) mediated signaling;HSFA7/ HSFA6B-regulatory network-induced by drought and ABA.	R-SLY-3899351;R-SLY-9623703	Solyc02g070530.3
HORVU.MOREX.r3.5HG0534480	7583.18	0.184315	0.451432	0.0351179	0.588771	-0.232145	0.492251	-0.153827	0.460891	-0.150411	-0.0925886	-0.0973796	0.514082	0.0376979	0.174956	0	0	0	0	0	0	0	0	0	0	0	0	0	0	0	0	0	0	0	HORVU.MOREX.r3.5HG0534480		5H	579989053	579992890	-1			PF01370	IPR001509	NAD-dependent epimerase/dehydratase	:	Phenylpropanoid biosynthesis	R-NAT-1119316	A4A49_27007
HORVU.MOREX.r3.5HG0522510	412.823	0.131694	0.889843	-0.320545	0.863634	-0.125146	0.681217	0.0325643	0.990264	-0.121938	0.324615	0.415399	1.1807	0.0724024	0.961316	0	0	0	0	0	0	0	0	0	0	0	0	0	0	0	0	0	0	0	HORVU.MOREX.r3.5HG0522510		5H	554125887	554129285	1						:
HORVU.MOREX.r3.4HG0408860	0																														0	0	0	0	HORVU.MOREX.r3.4HG0408860		4H	584250814	584251547	1			PF03080	IPR004314	Neprosin	:
HORVU.MOREX.r3.3HG0253420	0.0176111	0	0	0	0	0	0	0	0	0	0	0	0	0	0	0	0	0	0	0	0	0	0	0	0	0	0	0	0	0	0	0	0	0	HORVU.MOREX.r3.3HG0253420		3H	173387367	173388304	1						:
HORVU.MOREX.r3.7HG0650080	96.9591	0.643011	-0.101432	0.432794	0.159952	0.844934	0.659337	0.753592	0.567318	1.36896	0.553718	0.648948	0.349476	0.300627	-0.0833861	0	0	0	0	0	0	0	0	0	0	0	0	0	0	0	0	0	0	0	HORVU.MOREX.r3.7HG0650080		7H	29779492	29780467	-1		M0YTG7	PF03145	IPR013010	Zinc finger, SIAH-type	b:multicellular organism development;b:ubiquitin-dependent protein catabolic process;c:cytoplasm;m:ubiquitin protein ligase activity;m:zinc ion binding	Wnt signaling pathway;MAPK signaling pathway - fly;Ubiquitin mediated proteolysis;p53 signaling pathway;Salicylate biosynthesis;Suberin biosynthesis;Phenylpropanoid biosynthesis, initial reactions	ko04310;ko04013;ko04120;ko04115;R-SLY-1119261;R-SLY-1119418;R-SLY-1119582	Solyc03g042560.2
HORVU.MOREX.r3.3HG0288670	5236.59	0.240706	0.364366	-0.206647	0.659921	-0.0978586	0.771199	0.0799212	-0.102714	0.32376	0.067416	0.323062	0.263322	0.0493976	0.278961	0	0	0	0	0	0	0	0	0	0	0	0	0	0	0	0	0	0	0	HORVU.MOREX.r3.3HG0288670		3H	484789465	484795648	-1		M0Z5V7	PF00046	IPR001356	Homeobox domain	b:chromatin organization;b:regulation of transcription, DNA-templated;c:nucleus;m:chromatin binding;m:DNA binding;m:metal ion binding	Regulation of embryo development	R-OSA-9631623	Os06g0229300
HORVU.MOREX.r3.5HG0530200	6302.31	-0.0100419	-0.917232	0.238014	-0.781723	0.177486	-0.798522	-0.198207	-0.593324	-0.358812	-0.575951	-0.815618	-1.18014	-0.0298009	-0.894344	0	0	0	0	0	0	0	0	0	0	0	0	0	0	0	0	0	0	0	HORVU.MOREX.r3.5HG0530200	Similar to Actin 7 (Actin 2) [Source: Projected from Oryza sativa (Os03g0836000)]	5H	571763473	571767226	-1		M0XGG9	PF00022	IPR004000	Actin family	c:cytoskeleton;m:ATP binding;m:nucleotide binding
HORVU.MOREX.r3.2HG0143780	0.928687	0.434007	-0.823169	0.184394	0.00869168	0	-0.314858	-0.584131	0.0312346	-0.574811	-0.79129	-0.147807	-0.380461	-0.36385	0.0431738	0	0	0	0	0	0	0	0	0	0	0	0	0	0	0	0	0	0	0	HORVU.MOREX.r3.2HG0143780		2H	241778742	241779515	-1						:
HORVU.MOREX.r3.3HG0245300	326.512	-0.204693	-2.30655	0.630831	-2.09888	0.398112	-3.31421	0.31137	-0.411484	0.324477	-0.659981	-1.11353	-1.64482	0.0291617	-2.44122	0	-1	0	-1	0	-1	0	0	0	0	0	0	0	-1	4	0	0	0	0	HORVU.MOREX.r3.3HG0245300		3H	104439941	104443032	1		A0A287KJA1	PF13839	IPR025846	Trichome birefringence-like, N-terminal domain	m:O-acetyltransferase activity;m:transferase activity	Mevalonate pathway	R-VRA-1119615	Vradi08g21800
HORVU.MOREX.r3.5HG0518190	29.9388	0.580293	1.11837	-0.477137	1.95319	-0.44104	1.66385	0.140466	0.770258	-0.943171	0.56579	-0.337873	0.623143	-0.653068	1.6638	0	0	0	0	0	0	0	0	0	0	0	0	0	0	0	0	0	0	0	HORVU.MOREX.r3.5HG0518190		5H	545483270	545491108	1				IPR045287	Protein IN CHLOROPLAST ATPASE BIOGENESIS	:
HORVU.MOREX.r3.2HG0173970	1207.9	0.383437	-0.330389	0.696711	0.820955	0.501421	-0.364383	0.716643	-1.17477	1.37909	-1.23903	0.180672	-0.224492	0.548068	0.372132	0	0	0	0	0	0	0	0	0	0	0	0	0	0	0	1	0	0	0	HORVU.MOREX.r3.2HG0173970		2H	516951157	516951997	-1			PF02704	IPR003854	Gibberellin regulated protein	:
HORVU.MOREX.r3.4HG0400190	6.16214	-0.384746	-0.245407	0.0209958	0.311171	0.350639	0.571109	-0.23359	-0.195443	-0.307397	0.687799	-0.215481	-0.79863	0	0	0	0	0	0	0	0	0	0	0	0	0	0	0	0	0	0	0	0	0	HORVU.MOREX.r3.4HG0400190		4H	551083337	551086293	1			PF12274	IPR022059	Protein of unknown function DUF3615	:
HORVU.MOREX.r3.3HG0243900	0.0147534	0	-0.0152387	0	0	0	0	0	0	0	0	0	0	0	0	0	0	0	0	0	0	0	0	0	0	0	0	0	0	0	0	0	0	0	HORVU.MOREX.r3.3HG0243900		3H	93838369	93839034	-1		A0A287KI54	PF00847	IPR001471	AP2/ERF domain	b:regulation of transcription, DNA-templated;c:nucleus;m:DNA binding;m:DNA-binding transcription factor activity	Response to cold temperature	R-VVN-8879007	VIT_18s0001g10150
HORVU.MOREX.r3.3HG0314600	2.96765	-1.37876	-0.115044	1.49264	-0.481218	-0.240594	-0.470942	0.272204	-0.203967	-0.261524	-0.0526018	1.5801	-0.770805	-1.25989	-0.337887	0	0	0	0	0	0	0	0	0	0	0	0	0	0	0	0	0	0	0	HORVU.MOREX.r3.3HG0314600		3H	586123275	586123589	-1			PF00462	IPR002109	Glutaredoxin	m:glutathione oxidoreductase activity
HORVU.MOREX.r3.3HG0325840	304.165	0.241142	-0.156937	0.0796774	-0.036334	0.0790288	-0.133836	0.253021	-0.318916	0.198006	-0.185741	0.0884002	-0.689368	0.203505	-0.342255	0	0	0	0	0	0	0	0	0	0	0	0	0	0	0	0	0	0	0	HORVU.MOREX.r3.3HG0325840		3H	609530020	609531988	1			PF00628	IPR001214	SET domain	m:protein binding	Activation of pre-replication complex	R-AOF-9645850	evm.model.AsparagusV1_07.1319
HORVU.MOREX.r3.1HG0031220	0.201482	0	-0.0152387	0	0.0349273	-0.0494133	-0.0139544	0	0	0	0	-0.0165962	-0.0140851	0	-0.0153925	0	0	0	0	0	0	0	0	0	0	0	0	0	0	0	0	0	0	0	HORVU.MOREX.r3.1HG0031220		1H	153242280	153243053	1						:
HORVU.MOREX.r3.3HG0252510	25681.1	0.341294	-0.282206	0.636321	-0.0800262	0.540835	-0.38589	0.12557	-0.77241	0.0880553	-0.7578	-0.348226	-0.701127	0.233502	-0.521703	0	0	0	0	0	0	0	0	0	0	0	0	0	0	0	0	0	0	0	HORVU.MOREX.r3.3HG0252510		3H	164794255	164795106	-1		A0A287KQE8	PF17352	IPR035322	Male Flower Specific protein 18	:
HORVU.MOREX.r3.1HG0023740	398.959	-0.0690803	-0.675491	0.0073731	-0.450615	0.0969852	-0.359375	-0.180227	-0.379575	0.228115	-0.384599	-0.203439	-0.28634	-0.171637	-0.525519	0	0	0	0	0	0	0	0	0	0	0	0	0	0	0	0	0	0	0	HORVU.MOREX.r3.1HG0023740		1H	91941984	91944308	1				IPR001965	Zinc finger, PHD-type	:
HORVU.MOREX.r3.4HG0345900	12.8856	0.203182	-2.82323	-0.0829992	-2.31038	0.0180129	-2.42335	0.564964	0.322078	0.76665	-0.354839	0.130012	-1.06868	-0.415426	-2.99929	0	-1	0	-1	0	-1	0	0	0	0	0	0	0	-1	4	0	0	0	0	HORVU.MOREX.r3.4HG0345900		4H	63823334	63825085	-1				IPR013010	Zinc finger, SIAH-type	m:zinc ion binding	Wnt signaling pathway;MAPK signaling pathway - fly;Ubiquitin mediated proteolysis;p53 signaling pathway;Salicylate biosynthesis;Suberin biosynthesis;Phenylpropanoid biosynthesis, initial reactions	ko04310;ko04013;ko04120;ko04115;R-SLY-1119261;R-SLY-1119418;R-SLY-1119582	Solyc03g042560.2
HORVU.MOREX.r3.4HG0378980	4889.5	-0.0787677	-0.205215	-0.248969	0.0203851	-0.188475	0.00736502	-0.142712	-0.204639	-0.088639	0.115141	-0.0199818	0.239977	-0.187954	0.152721	0	0	0	0	0	0	0	0	0	0	0	0	0	0	0	0	0	0	0	HORVU.MOREX.r3.4HG0378980		4H	397451812	397455879	-1		A0A287P008	PF07714	IPR000719	Protein kinase domain	b:peptidyl-tyrosine phosphorylation;b:protein autophosphorylation;b:protein phosphorylation;c:integral component of membrane;c:plasma membrane;c:plasmodesma;m:ATP binding;m:nucleotide binding;m:protein kinase activity;m:protein serine/threonine kinase activity;m:transmembrane receptor protein tyrosine kinase activity	Recognition of fungal and bacterial pathogens and immunity response	R-EGR-9611432	Eucgr.G02935.1
HORVU.MOREX.r3.2HG0161040	22.8955	0.80395	0.414485	0.304814	0.799125	0.795968	0.974291	0.525569	-0.0700369	0.496742	0.194611	0.626813	1.0884	0.445626	1.34443	0	0	0	0	0	0	0	0	0	0	0	0	0	0	0	0	0	0	0	HORVU.MOREX.r3.2HG0161040		2H	422615426	422616903	-1			PF00704	IPR001223	Glycoside hydrolase family 18, catalytic domain	b:carbohydrate metabolic process;m:chitin binding	Amino sugar and nucleotide sugar metabolism	ko00520
HORVU.MOREX.r3.5HG0532220	1829.16	0.211847	-0.27998	-0.0358976	-0.234148	-0.163853	-0.352736	0.0747043	-0.0951988	0.298301	-0.0441399	0.405453	-0.265537	0.056069	-0.267321	0	0	0	0	0	0	0	0	0	0	0	0	0	0	0	0	1	0	0	HORVU.MOREX.r3.5HG0532220		5H	575946894	575950537	-1		F2D387	PF00069	IPR000719	Protein kinase domain	b:phosphorylation;b:protein phosphorylation;g:GO_0106311;m:ATP binding;m:kinase activity;m:nucleotide binding;m:protein kinase activity;m:protein serine kinase activity;m:protein serine/threonine kinase activity;m:transferase activity	Signaling pathways regulating pluripotency of stem cells;Wnt signaling pathway;ErbB signaling pathway;Cell cycle;Hedgehog signaling pathway;Hedgehog signaling pathway - fly;Hippo signaling pathway;PI3K-Akt signaling pathway;mTOR signaling pathway;Focal adhesion;Brassinosteroid signaling	ko04550;ko04310;ko04012;ko04110;ko04340;ko04341;ko04390;ko04151;ko04150;ko04510;R-MPO-5632095	MARPO_0062s0108
HORVU.MOREX.r3.5HG0493390	2399.31	0.0591343	0.101961	0.14526	0.107944	-0.0555636	0.0771316	0.155798	0.149977	-0.00277207	0.131324	0.367967	0.370977	0.0425694	0.0734533	0	0	0	0	0	0	0	0	0	0	0	0	0	0	0	0	0	0	0	HORVU.MOREX.r3.5HG0493390		5H	485544223	485547478	-1		F2CVY4	PF13923	IPR001841	Zinc finger, RING-type	b:macromolecule metabolic process;b:primary metabolic process;m:metal ion binding
HORVU.MOREX.r3.6HG0569810	0.2247	0.00208541	0.0193904	0	0.0349273	0	0	0	0.00308414	0	0	0	-0.0487141	0.0324808	0.0192365	0	0	0	0	0	0	0	0	0	0	0	0	0	0	0	0	0	0	0	HORVU.MOREX.r3.6HG0569810		6H	121687641	121691492	-1			PF00078	IPR000477	Reverse transcriptase domain	m:nucleic acid binding;m:RNA-DNA hybrid ribonuclease activity	S-methylmethionine cycle	R-TUR-1119349	TRIUR3_32551
HORVU.MOREX.r3.6HG0571820	0.512966	0	0	0	-0.181476	0	-0.0122397	0	-0.0149839	-0.0820539	-0.0622982	0	-0.0144492	0	-0.0979544	0	0	0	0	0	0	0	0	0	0	0	0	0	0	0	0	0	0	0	HORVU.MOREX.r3.6HG0571820		6H	137056579	137057858	1	hvnas1	M0X111	PF03059	IPR004298	Nicotianamine synthase	b:nicotianamine biosynthetic process;m:nicotianamine synthase activity;m:transferase activity	Biosynthesis of various secondary metabolites - part 3;Cysteine and methionine metabolism;Mugineic acid biosynthesis	ko00997;ko00270;R-ATA-9025754	AET6Gv20403200
HORVU.MOREX.r3.7HG0751010	0.975581	0	-0.019941	-0.197792	0	0	-0.0148516	0	0	0	0	0	-0.00966679	0	-0.20876	0	0	0	0	0	0	0	0	0	0	0	0	0	0	0	0	0	0	0	HORVU.MOREX.r3.7HG0751010		7H	626598415	626599532	1			PF01419	IPR001229	Jacalin-like lectin domain	:
HORVU.MOREX.r3.1HG0057450	0																														0	1	0	0	HORVU.MOREX.r3.1HG0057450		1H	382259675	382260244	1				IPR001471	AP2/ERF domain	b:regulation of transcription, DNA-templated;m:DNA binding;m:DNA-binding transcription factor activity	Brassinosteroid signaling	R-TTU-5632095	TRITD6Av1G087940
HORVU.MOREX.r3.4HG0395340	0																														0	0	0	0	HORVU.MOREX.r3.4HG0395340		4H	525742577	525743032	1						:
HORVU.MOREX.r3.4HG0394960	7.02734	-0.63261	1.33578	0.382344	1.62123	-0.0278594	-0.858227	0.340141	2.46805	-0.152635	-0.825855	0.337571	1.99502	-0.517894	0.188303	0	0	0	0	0	0	0	1	0	0	0	0	0	0	1	0	0	0	0	HORVU.MOREX.r3.4HG0394960		4H	523141924	523142985	1		F2E3V5	PF00042	IPR000971	Globin	b:oxygen transport;m:heme binding;m:metal ion binding;m:oxygen binding;m:oxygen carrier activity
HORVU.MOREX.r3.2HG0115570	1.40042	0.217769	-0.28059	-0.319109	-0.470478	-0.806036	0.551236	0.402236	-0.252655	-0.384461	0.224547	-0.538705	0.335747	0.0972941	0.0398977	0	0	0	0	0	0	0	0	0	0	0	0	0	0	0	0	0	0	0	HORVU.MOREX.r3.2HG0115570		2H	51649186	51649656	1						:
HORVU.MOREX.r3.6HG0569410	11.0285	-0.824071	-0.173152	-0.28204	0.384142	-1.69775	0.459677	-1.14895	0.630746	-1.65691	-0.846749	-0.457637	-0.526582	-0.794867	-0.931962	0	0	0	0	0	0	0	0	0	0	0	0	0	0	0	0	0	0	0	HORVU.MOREX.r3.6HG0569410		6H	118447902	118449167	1			PF01729	IPR002638	Quinolinate phosphoribosyl transferase, C-terminal	b:NAD biosynthetic process;m:nicotinate-nucleotide diphosphorylase (carboxylating) activity	Nicotinate and nicotinamide metabolism;Biosynthesis of cofactors;NAD biosynthesis I (from aspartate)	ko00760;ko01240;R-TDI-1119384	TRIDC5AG051860
HORVU.MOREX.r3.2HG0120580	0.0550026	0	0	0	0	0	0	0	0	-0.0499638	0	0	0	0	-0.0153925	0	0	0	0	0	0	0	0	0	0	0	0	0	0	0	0	0	0	0	HORVU.MOREX.r3.2HG0120580		2H	71830352	71830714	-1			PF03959	IPR005645	Serine hydrolase FSH	:	Pyridoxal 5'-phosphate salvage pathway;Pyridoxal 5'-phosphate biosynthesis	R-LAN-1119534;R-LAN-1119594	TanjilG_12952
HORVU.MOREX.r3.2HG0158900	467.461	0.418715	1.23424	0.226265	1.40296	-0.132143	1.42932	0.429863	0.366389	0.180278	0.245477	0.520273	1.51273	0.130596	1.13237	0	0	0	0	0	0	0	0	0	0	0	0	0	0	0	0	0	0	0	HORVU.MOREX.r3.2HG0158900		2H	401814195	401816750	-1		F2EJS9	PF01900	IPR002759	RNase P subunit Pop5/Rpp14/Rnp2-like	b:RNA phosphodiester bond hydrolysis;b:RNA phosphodiester bond hydrolysis, endonucleolytic;b:tRNA 5'-leader removal;b:tRNA processing;c:endoribonuclease complex;c:ribonuclease P complex;c:ribonucleoprotein complex;m:ribonuclease P activity	Ribosome biogenesis in eukaryotes	ko03008
HORVU.MOREX.r3.4HG0391980	0																														0	0	0	0	HORVU.MOREX.r3.4HG0391980		4H	503245264	503245759	-1						:
HORVU.MOREX.r3.2HG0170350	0																														0	0	0	0	HORVU.MOREX.r3.2HG0170350		2H	490815294	490816144	-1						:	beta-Alanine metabolism;Pantothenate and CoA biosynthesis;Chloroalkane and chloroalkene degradation;Pyruvate metabolism;Insect hormone biosynthesis;Fatty acid degradation;Glycerolipid metabolism;Arginine and proline metabolism;Lysine degradation;Glycolysis / Gluconeogenesis;Limonene and pinene degradation;Histidine metabolism;Valine, leucine and isoleucine degradation;Ascorbate and aldarate metab…	ko00410;ko00770;ko00625;ko00620;ko00981;ko00071;ko00561;ko00330;ko00310;ko00010;ko00903;ko00340;ko00280;ko00053;ko01240;ko00380
HORVU.MOREX.r3.4HG0343440	0.104199	0	0	0	-0.0516453	0	-0.0147743	-0.0142287	0	0	-0.00925774	0	-0.0140851	0	-0.0153925	0	0	0	0	0	0	0	0	0	0	0	0	0	0	0	0	0	0	0	HORVU.MOREX.r3.4HG0343440		4H	46390707	46395070	-1			PF02362	IPR003340	B3 DNA binding domain	m:DNA binding	Photorespiration	R-VAN-1119312	LR48_Vigan02g254500
HORVU.MOREX.r3.1HG0068830	0																														0	0	0	0	HORVU.MOREX.r3.1HG0068830		1H	445175871	445177400	1			PF03470	IPR005381	Zinc finger-XS domain	b:gene silencing by RNA	Flower development	R-PVE-9609102	EVM0000772
HORVU.MOREX.r3.6HG0554620	2447.81	0.109527	0.214686	-0.241316	0.190908	-0.17197	0.0314587	0.12742	0.169676	0.161987	0.382534	0.611909	0.403714	-0.0109279	0.129293	0	0	0	0	0	0	0	0	0	0	0	0	0	0	0	0	0	0	0	HORVU.MOREX.r3.6HG0554620		6H	40587960	40592738	-1			PF00134	IPR006671	Cyclin, N-terminal	b:regulation of transcription by RNA polymerase II;m:cyclin-dependent protein serine/threonine kinase regulator activity	Sucrose biosynthesis	R-ECU-1119465	EJB05_30421
HORVU.MOREX.r3.5HG0533930	0																														0	0	0	0	HORVU.MOREX.r3.5HG0533930		5H	578903244	578904356	1			PF07893	IPR012871	Protein of unknown function DUF1677, Oryza sativa	:
HORVU.MOREX.r3.2HG0181490	538.324	-0.14213	0.896441	-0.875823	1.47775	-0.999793	1.15958	-0.031666	0.950228	-0.120307	1.26246	0.192656	1.75234	-0.174461	1.78458	0	0	0	0	0	0	0	0	0	0	0	0	0	0	0	0	0	0	0	HORVU.MOREX.r3.2HG0181490		2H	557864273	557900571	-1			PF00232	IPR001360	Glycoside hydrolase family 1	b:carbohydrate metabolic process;m:hydrolase activity, hydrolyzing O-glycosyl compounds	Starch and sucrose metabolism;Cyanoamino acid metabolism;Phenylpropanoid biosynthesis;Coumarin biosynthesis (via 2-coumarate)	ko00500;ko00460;ko00940;R-SMO-1119284	SELMODRAFT_149851
HORVU.MOREX.r3.2HG0214580	0.386453	0	-0.13043	-0.0399129	-0.0194784	0	-0.0141368	0.0230175	-0.0157309	-0.0175536	0	-0.0388173	0	0	0.0220199	0	0	0	0	0	0	0	0	0	0	0	0	0	0	0	0	0	0	0	HORVU.MOREX.r3.2HG0214580		2H	657035772	657036344	1			PF10536	IPR019557	Aminotransferase-like, plant mobile domain	b:meristem development;b:meristem maintenance
HORVU.MOREX.r3.3HG0330430	1703.31	0.106606	-0.19583	-0.378122	0.228084	0.00925075	0.177642	-0.18167	-0.512131	-0.13314	-0.139622	-0.245871	-0.298293	-0.115947	0.222898	0	0	0	0	0	0	0	0	0	0	0	0	0	0	0	0	0	0	0	HORVU.MOREX.r3.3HG0330430		3H	619243957	619254564	-1			PF00005	IPR003439	ABC transporter-like, ATP-binding domain	b:transmembrane transport;c:integral component of membrane;m:ABC-type transporter activity;m:ATP binding	ABC transporters;Response to Aluminum stress	ko02010;R-EGR-9639136	Eucgr.K02537.1
HORVU.MOREX.r3.7HG0675280	1687.21	0.297343	0.378942	-0.108757	0.445666	-0.227992	0.69521	-0.0756468	-0.0807999	-0.106249	-0.01039	0.124944	0.586786	-0.0145916	0.503918	0	0	0	0	0	0	0	0	0	0	0	0	0	0	0	0	0	0	0	HORVU.MOREX.r3.7HG0675280		7H	142846522	142851299	1			PF13639	IPR000571	Zinc finger, CCCH-type	m:metal ion binding
HORVU.MOREX.r3.3HG0319510	94.0172	0.342233	0.304245	-0.374779	0.396913	-0.0914397	-0.0988568	-0.0704666	-0.238245	0.381828	-0.126988	-0.0487191	-0.0852304	-0.0940374	0.346216	0	0	0	0	0	0	0	0	0	0	0	0	0	0	0	0	0	0	0	HORVU.MOREX.r3.3HG0319510		3H	594957983	594958801	-1		A0A287MK68	PF01453	IPR001480	Bulb-type lectin domain	c:integral component of membrane;c:membrane	Recognition of fungal and bacterial pathogens and immunity response	R-BOL-9611432	Bo9g112770
HORVU.MOREX.r3.5HG0510420	13.6273	0.828427	-0.46802	0.158313	0.483328	-0.397715	0.149277	-0.306897	0.549634	-0.0599937	-0.098275	-0.132559	0.0267106	-0.480133	-0.0576454	0	0	0	0	0	0	0	0	0	0	0	0	0	0	0	0	0	0	0	HORVU.MOREX.r3.5HG0510420		5H	526715489	526717130	1			PF14303	IPR029466	No apical meristem-associated, C-terminal domain	:
HORVU.MOREX.r3.4HG0351360	0.12486	0	0	-0.0175533	0	0.0198448	0	-0.0142287	0.0203987	0.0192943	0	0	0	-0.0177969	0	0	0	0	0	0	0	0	0	0	0	0	0	0	0	0	0	0	0	0	HORVU.MOREX.r3.4HG0351360		4H	107274879	107275373	-1						:
HORVU.MOREX.r3.2HG0128980	137.065	0.22777	-0.226243	0.224465	-0.726493	0.349717	-0.764	0.165744	0.489187	0.433287	-0.44638	-0.222163	-0.351556	-0.0395947	-0.886828	0	0	0	0	0	0	0	0	0	0	0	0	0	0	0	0	0	0	0	HORVU.MOREX.r3.2HG0128980		2H	120735714	120738112	1		F2DJ70	PF03321	IPR004993	GH3 family	:	Plant hormone signal transduction;Jasmonic acid signaling	ko04075;R-SLY-6787011	Solyc10g011660.3
HORVU.MOREX.r3.7HG0678990	230.543	-1.70624	0.26079	-0.0834762	-0.610274	-0.717391	0.172167	-0.733265	-0.241696	-1.94163	0.105393	-1.97365	-0.262702	-1.06833	0.241776	0	0	0	0	0	0	0	0	0	0	0	0	0	0	0	0	0	0	0	HORVU.MOREX.r3.7HG0678990		7H	168326686	168329913	-1		F2D4I5	PF00266	IPR000192	Aminotransferase class V domain	m:alanine-glyoxylate transaminase activity;m:catalytic activity;m:serine-pyruvate transaminase activity	Glyoxylate and dicarboxylate metabolism;Methane metabolism;Alanine, aspartate and glutamate metabolism;Peroxisome;Glycine, serine and threonine metabolism;Photorespiration	ko00630;ko00680;ko00250;ko04146;ko00260;R-TDI-1119312	TRIDC7AG031120
HORVU.MOREX.r3.3HG0293420	1.54894	0	-0.108856	0	-0.122797	0	-0.0153988	0	0	-0.0109803	-0.0349595	-0.0108526	0	0	-0.320958	0	0	0	0	0	0	0	0	0	0	0	0	0	0	0	0	0	0	0	HORVU.MOREX.r3.3HG0293420		3H	509477147	509478450	-1			PF01357	IPR002963	Expansin	b:plant-type cell wall organization;c:extracellular region	Development of root hair	R-SMO-9639861	SELMODRAFT_78615
HORVU.MOREX.r3.2HG0136230	0.00599428	0	0	0	0	0.0111876	0	0	0	0	0	0	0	0	0	0	0	0	0	0	0	0	0	0	0	0	0	0	0	0	0	0	0	0	HORVU.MOREX.r3.2HG0136230		2H	177464769	177465182	1			PF01754	IPR002653	Zinc finger, A20-type	m:DNA binding;m:zinc ion binding
HORVU.MOREX.r3.3HG0315050	2847.97	0.415987	1.04255	0.0571185	1.15887	-0.0471778	1.35978	0.367418	0.363329	0.288166	0.366582	0.505428	0.842897	0.125667	0.884707	0	0	0	0	0	0	0	0	0	0	0	0	0	0	0	0	0	0	0	HORVU.MOREX.r3.3HG0315050		3H	586966396	586970880	-1			PF00856	IPR001214	SET domain	m:protein binding
HORVU.MOREX.r3.2HG0109340	224.131	-0.163178	-0.0485785	0.194139	-0.167011	-0.0754386	-0.396405	-0.317295	-0.506041	-0.893875	-0.558608	-0.0650998	0.780275	-0.531337	-1.80113	0	0	0	0	0	0	0	0	0	0	0	0	0	0	0	0	0	0	0	HORVU.MOREX.r3.2HG0109340		2H	29995756	29996055	-1			PF07107	IPR009798	Wound-induced protein Wun1-like	:	Peptidoglycan biosynthesis I	R-OLO-1119436	KN538721.1_FG010
HORVU.MOREX.r3.6HG0543660	0																														0	0	0	0	HORVU.MOREX.r3.6HG0543660		6H	13381401	13382474	1		M0YIS5	PF00112	IPR000169	Cysteine peptidase, cysteine active site	b:proteolysis;b:proteolysis involved in cellular protein catabolic process;c:extracellular space;c:lysosome;m:cysteine-type endopeptidase activity;m:cysteine-type peptidase activity	Regulation of leaf development	R-OSA-9627657	Os08g0556900
HORVU.MOREX.r3.3HG0252350	0																														0	0	0	0	HORVU.MOREX.r3.3HG0252350		3H	163681302	163681814	1						:
HORVU.MOREX.r3.4HG0340660	727.839	-0.217254	-0.598907	-0.0498615	-0.536285	0.0512597	-0.776265	-0.232708	-0.486811	0.0845659	-0.315546	-0.293261	-0.773631	-0.116116	-0.47379	0	0	0	0	0	0	0	0	0	0	0	0	0	0	0	0	0	0	0	HORVU.MOREX.r3.4HG0340660		4H	30872062	30877937	-1		M0V3S5	PF01909	IPR002934	Polymerase, nucleotidyl transferase domain	b:mRNA processing;b:RNA 3'-end processing;b:RNA polyadenylation;c:nucleus;m:ATP binding;m:nucleotidyltransferase activity;m:polynucleotide adenylyltransferase activity;m:RNA binding	mRNA surveillance pathway	ko03015
HORVU.MOREX.r3.1HG0035540	1177.13	0.00128955	0.0706211	-0.303923	0.111498	-0.258095	-0.0181381	-0.0174523	0.0793213	-0.216854	0.119774	0.241709	0.372391	-0.11626	0.136222	0	0	0	0	0	0	0	0	0	0	0	0	0	0	0	0	0	0	0	HORVU.MOREX.r3.1HG0035540		1H	203252501	203268139	-1		A0A287F3K1	PF13920	IPR001841	Zinc finger, RING-type	b:positive regulation of ERAD pathway;c:integral component of membrane;m:ubiquitin protein ligase activity	Primary root development	R-PAB-9030654	MA_44828g0020
HORVU.MOREX.r3.5HG0468570	40.0658	0.316399	0.245334	-0.869048	0.321506	-0.394876	0.774842	-0.173962	0.017358	-0.109509	0.994461	0.518861	0.995304	0.108041	1.42982	0	0	0	0	0	0	0	0	0	0	0	0	0	0	0	0	0	0	0	HORVU.MOREX.r3.5HG0468570		5H	353801768	353805283	1		A0A287R6L1		IPR011990	Tetratricopeptide-like helical domain superfamily	m:protein binding
HORVU.MOREX.r3.4HG0351430	0																														0	0	0	0	HORVU.MOREX.r3.4HG0351430		4H	107630585	107633785	1			PF00078	IPR000477	Reverse transcriptase domain	m:nucleic acid binding;m:RNA-DNA hybrid ribonuclease activity	Ascorbate biosynthesis	R-TUR-1119410	TRIUR3_26717
HORVU.MOREX.r3.6HG0543900	338.037	0.0504641	-1.66812	-0.149181	-1.51982	0.0990241	-1.56892	-0.34227	-0.741467	-0.115857	-0.663899	-0.589662	-1.33546	0.0715389	-2.14159	0	0	0	0	0	0	0	0	0	0	0	0	0	-1	1	0	0	0	0	HORVU.MOREX.r3.6HG0543900		6H	13866854	13872592	1			PF04578	IPR007658	Protein of unknown function DUF594	:	tyrosine degradation I	R-OME-1119506	OMERI06G00130
HORVU.MOREX.r3.3HG0281440	3264.84	-0.0782166	-0.452203	0.134828	-0.396848	0.128076	-0.44778	-0.205923	-0.435336	-0.0721314	-0.406995	-0.493031	-0.685244	0.0556394	-0.420363	0	0	0	0	0	0	0	0	0	0	0	0	0	0	0	0	1	0	0	HORVU.MOREX.r3.3HG0281440		3H	442553206	442560684	1		A0A287LCN4	PF00149	IPR004843	Calcineurin-like phosphoesterase domain, ApaH type	g:GO_0106306;g:GO_0106307;m:hydrolase activity	Brassinosteroid signaling	R-TTU-5632095	TRITD3Bv1G154830
HORVU.MOREX.r3.5HG0472090	0.0290187	0	0	0	0	0	0	-0.0142287	0.0203987	0	0	0	0	0	0	0	0	0	0	0	0	0	0	0	0	0	0	0	0	0	0	0	0	0	HORVU.MOREX.r3.5HG0472090		5H	382481981	382483294	-1			PF00078	IPR000477	Reverse transcriptase domain	:	GDP-mannose metabolism;Ascorbate biosynthesis	R-SSP-1119628;R-SSP-1119410	Sspon.03G0019460-3C
HORVU.MOREX.r3.6HG0615660	5068.54	-0.0441472	-0.140834	-0.45537	-0.00661169	-0.252265	-0.034049	-0.242218	0.0307453	-0.259716	0.399505	0.0693421	0.0939715	-0.166454	0.119207	0	0	0	0	0	0	0	0	0	0	0	0	0	0	0	0	0	0	0	HORVU.MOREX.r3.6HG0615660		6H	508828343	508835180	-1		M0X065	PF08711	IPR001025	Bromo adjacent homology (BAH) domain	c:nucleus;m:chromatin binding
HORVU.MOREX.r3.5HG0486660	2530.37	-0.196829	-1.35883	0.962439	-1.62577	0.426906	-2.44436	-0.488389	-0.80055	-0.351897	-0.282267	0.239055	0.073832	-0.327742	-1.65417	0	0	0	0	0	-1	0	0	0	0	0	0	0	0	1	0	0	0	0	HORVU.MOREX.r3.5HG0486660		5H	460768591	460769313	1		F2E2V5	PF00036	IPR002048	EF-hand domain	m:calcium ion binding	Cellular senescence;Apelin signaling pathway;Ras signaling pathway;MAPK signaling pathway - plant;Rap1 signaling pathway;Oocyte meiosis;Calcium signaling pathway;cGMP-PKG signaling pathway;cAMP signaling pathway;Phosphatidylinositol signaling system	ko04218;ko04371;ko04014;ko04016;ko04015;ko04114;ko04020;ko04022;ko04024;ko04070
HORVU.MOREX.r3.3HG0290210	637.908	-0.0749518	0.0718336	0.136218	0.209759	0.17501	-0.00792726	0.323304	-0.371276	0.315618	-0.313273	0.0439516	-0.246668	-0.130475	0.073341	0	0	0	0	0	0	0	0	0	0	0	0	0	0	0	0	0	0	0	HORVU.MOREX.r3.3HG0290210		3H	495598630	495608150	1		F2DDE5	PF07818	IPR012479	SAP30-binding protein	b:regulation of transcription, DNA-templated;c:nucleus
HORVU.MOREX.r3.3HG0288580	342.483	0.145492	-0.497421	0.0638313	-0.487592	-0.0762076	-0.549236	-0.20051	-0.353132	0.0374102	-0.0937624	-0.250208	-0.609503	0.0419206	-0.577508	0	0	0	0	0	0	0	0	0	0	0	0	0	0	0	0	0	0	0	HORVU.MOREX.r3.3HG0288580		3H	484271538	484276447	1		F2D0X2	PF01479	IPR002942	RNA-binding S4 domain	c:chloroplast;m:RNA binding
HORVU.MOREX.r3.3HG0271430	0.168438	0	-0.0498677	0	0	0	0	0	-0.0834885	0	0	0	-0.0140851	-0.018809	-0.0500216	0	0	0	0	0	0	0	0	0	0	0	0	0	0	0	0	0	0	0	HORVU.MOREX.r3.3HG0271430		3H	362742080	362743774	-1						:
HORVU.MOREX.r3.5HG0497840	1.31945	-0.615586	1.74159	-0.0202618	1.12399	0.405305	0.711235	0	0.683963	0.0313026	0.0762626	-0.384643	0.500335	0.168711	0.903048	0	0	0	0	0	0	0	0	0	0	0	0	0	0	0	0	0	0	0	HORVU.MOREX.r3.5HG0497840		5H	496715386	496716054	1		A0A287RZG4	PF00190	IPR001929	Germin	c:apoplast;c:cell wall;m:manganese ion binding	Tetrapyrrole biosynthesis I	R-FVE-4827054	mrna00410.1-v1.0-hybrid
HORVU.MOREX.r3.1HG0006880	47.5055	0.885427	-1.05496	-0.525951	-1.36524	-0.321142	-2.12493	-0.621994	-1.21504	-0.146803	-0.622565	-0.551827	-0.872042	0.135796	-0.960974	0	0	0	0	0	-1	0	0	0	0	0	0	0	0	1	0	0	0	0	HORVU.MOREX.r3.1HG0006880		1H	14386781	14388886	1			PF00931	IPR002182	NB-ARC	b:defense response;m:ADP binding	Maternal tissue PCD	R-OSA-9623513	Os05g0380300
HORVU.MOREX.r3.6HG0615590	6964.04	-0.00683731	1.48459	-0.835265	1.66761	-0.710049	1.88985	-0.0354026	1.09501	-0.357798	1.39656	0.748583	1.80589	-0.310093	1.87875	0	0	0	0	0	0	0	0	0	0	0	0	0	0	0	0	0	0	0	HORVU.MOREX.r3.6HG0615590	5-oxoprolinase [Source:Projected from Arabidopsis thaliana (AT5G37830) UniProtKB/Swiss-Prot;Acc:Q9FIZ7]	6H	508207613	508212256	1		M0X4P9	PF01968	IPR002821	Hydantoinase A/oxoprolinase	b:glutathione catabolic process;b:glutathione metabolic process;c:cytosol;c:plasmodesma;m:5-oxoprolinase (ATP-hydrolyzing) activity;m:catalytic activity;m:hydrolase activity	Glutathione metabolism;Gamma-glutamyl cycle	ko00480;R-TDI-1119342	TRIDC6AG046470
HORVU.MOREX.r3.5HG0471330	1760.35	0.0532027	0.111611	0.153178	0.32631	-0.0212877	0.192831	0.16003	-0.327922	0.312424	-0.296791	0.0588251	-0.112161	0.0642502	0.11474	0	0	0	0	0	0	0	0	0	0	0	0	0	0	0	0	1	0	0	HORVU.MOREX.r3.5HG0471330		5H	376037328	376042721	1		F2DC57	PF00149	IPR004843	Calcineurin-like phosphoesterase domain, ApaH type	g:GO_0106306;g:GO_0106307;m:hydrolase activity;m:myosin phosphatase activity;m:protein serine/threonine phosphatase activity	Brassinosteroid signaling	R-TTU-5632095	TRITD5Av1G129310
HORVU.MOREX.r3.5HG0488570	16398.9	0.184481	1.75602	-0.896099	1.72538	-0.752309	2.12983	-0.0381091	1.23741	-0.785247	1.58579	1.25878	2.45713	-0.411529	1.9301	0	0	0	0	0	1	0	0	0	0	0	1	0	0	2	0	0	0	0	HORVU.MOREX.r3.5HG0488570		5H	470675803	470680165	-1		F2DDK3	PF00454	IPR000403	Phosphatidylinositol 3-/4-kinase, catalytic domain	b:phosphatidylinositol phosphate biosynthetic process;m:1-phosphatidylinositol 4-kinase activity
HORVU.MOREX.r3.7HG0689920	357.372	-0.393482	-2.12992	-0.380245	-1.98182	-0.234552	-1.7797	-0.224743	-0.659897	-0.331502	-0.562318	-0.602784	-1.26078	-0.354775	-1.92012	0	-1	0	0	0	0	0	0	0	0	0	0	0	0	1	0	0	0	0	HORVU.MOREX.r3.7HG0689920		7H	257445643	257449761	-1		A0A287WND1	PF00450	IPR001563	Peptidase S10, serine carboxypeptidase	b:proteolysis;m:serine-type carboxypeptidase activity	Regulation of seed size	R-OSA-9035605	Os05g0158500
HORVU.MOREX.r3.7HG0714530	17.0451	-0.0761548	0.72355	-0.209139	0.991513	0.257666	0.602636	0.46712	1.23496	-0.483735	1.64471	0.603581	2.08968	-0.102584	0.700628	0	0	0	0	0	0	0	0	0	0	0	1	0	0	1	0	0	0	0	HORVU.MOREX.r3.7HG0714530		7H	493782434	493784246	1		M0V2D5	PF00646	IPR001810	F-box domain	m:protein binding	Glutathione redox reactions II;Glutathione redox reactions I	R-OBR-1119298;R-OBR-1119437	OB02G43610
HORVU.MOREX.r3.5HG0517370	1.1251	-0.282395	0.610015	-0.0800927	0.546767	0.203624	0.543673	-0.134036	0	-0.244406	0.143494	0.254617	1.44364	0.0581614	-0.176256	0	0	0	0	0	0	0	0	0	0	0	0	0	0	0	0	0	0	0	HORVU.MOREX.r3.5HG0517370		5H	543615862	543616410	1			PF01428	IPR000058	Zinc finger, AN1-type	m:DNA binding;m:zinc ion binding
HORVU.MOREX.r3.6HG0618750	1063.62	-0.111648	-0.678277	0.0884078	-0.531132	0.212853	-0.606135	-0.328487	-0.219061	-0.377654	-0.212387	-0.769283	-0.48118	0.0886598	-0.528116	0	0	0	0	0	0	0	0	0	0	0	0	0	0	0	0	0	0	0	HORVU.MOREX.r3.6HG0618750		6H	521285839	521289602	-1		F2DR47	PF07800	IPR012866	Protein of unknown function DUF1644	:	SNAC1 transcription network involved in drought and salinity tolerance;Response to Drought	R-OSA-9627499;R-OSA-9623744	Os01g0612600
HORVU.MOREX.r3.7HG0746090	7352.36	-0.0165161	0.313118	-0.611351	0.555209	-0.561686	0.599644	-0.110528	0.482164	-0.289503	0.746095	0.5843	0.969503	-0.25095	0.591133	0	0	0	0	0	0	0	0	0	0	0	0	0	0	0	0	0	0	1	HORVU.MOREX.r3.7HG0746090	Probable E3 ubiquitin ligase SUD1 [Source:Projected from Arabidopsis thaliana (AT4G34100) UniProtKB/Swiss-Prot;Acc:F4JKK0]	7H	616967522	616973641	1			PF12906	IPR001841	Zinc finger, RING-type	b:cuticle development;b:cutin biosynthetic process;b:isoprenoid biosynthetic process;b:positive regulation of isopentenyl diphosphate biosynthetic process, mevalonate pathway;b:response to water deprivation;b:suberin biosynthetic process;b:wax biosynthetic process;m:zinc ion binding	Protein processing in endoplasmic reticulum;Methylerythritol phosphate pathway	ko04141;R-CCP-1119464	CCACVL1_20494
HORVU.MOREX.r3.5HG0534390	294.259	-0.233257	-0.800423	-0.118061	-0.173224	-0.449013	-0.804207	-0.569904	-0.23324	-0.411906	-0.476791	-0.00278252	0.205315	-0.26927	-0.408617	0	0	0	0	0	0	0	0	0	0	0	0	0	0	0	0	0	0	0	HORVU.MOREX.r3.5HG0534390		5H	579827367	579828796	1			PF00646	IPR001810	F-box domain	m:protein binding	Tetrahydrofolate biosynthesis I;Tetrahydrofolate biosynthesis II	R-ZJA-1119265;R-ZJA-1119523	Zjn_sc00047.1.g01700.1.am.mk
HORVU.MOREX.r3.2HG0101950	1.44315	-0.221821	-0.324518	0.755103	-0.606464	0	-0.798671	-0.38855	-0.348054	0.826522	-0.263605	-0.694798	0.132713	-0.105333	-0.230177	0	0	0	0	0	0	0	0	0	0	0	0	0	0	0	0	0	0	0	HORVU.MOREX.r3.2HG0101950		2H	14046995	14047888	-1		M0UTS3	PF00304	IPR003614	Knottin, scorpion toxin-like	b:defense response	Jasmonic acid signaling	R-OPU-6787011	OPUNC04G03290
HORVU.MOREX.r3.5HG0469420	12701.6	0.324823	0.277324	-0.34352	0.516543	-0.0902085	0.470717	-0.0074647	-0.0908018	0.227393	0.238222	0.385152	0.318946	0.0318279	0.666633	0	0	0	0	0	0	0	0	0	0	0	0	0	0	0	0	0	0	0	HORVU.MOREX.r3.5HG0469420	Auxin transport protein BIG [Source:Projected from Arabidopsis thaliana (AT3G02260) UniProtKB/Swiss-Prot;Acc:Q9SRU2]	5H	359948608	359971862	1			PF00569	IPR000433	Zinc finger, ZZ-type	m:protein binding;m:zinc ion binding
HORVU.MOREX.r3.3HG0301300	4645.86	-0.575113	-0.854714	-0.297265	-0.312965	-0.0413696	-0.473793	-0.228131	-0.270014	-0.270848	-0.013693	-0.966715	-0.806188	-0.0647846	-0.252617	0	0	0	0	0	0	0	0	0	0	0	0	0	0	0	0	0	0	0	HORVU.MOREX.r3.3HG0301300		3H	545000419	545004865	1		M0X0U6	PF01553	IPR002123	Phospholipid/glycerol acyltransferase	b:cutin biosynthetic process;c:integral component of membrane;c:membrane;m:acyltransferase activity;m:glycerol-3-phosphate 2-O-acyltransferase activity;m:phosphatase activity	Glycerophospholipid metabolism;Glycerolipid metabolism	ko00564;ko00561
HORVU.MOREX.r3.6HG0588950	2126.72	-0.355169	-1.04071	0.0253074	-0.580027	-0.168636	-0.913789	-0.283376	-0.525853	-0.311737	-0.713626	-0.809176	-0.9645	-0.142444	-0.417701	0	0	0	0	0	0	0	0	0	0	0	0	0	0	0	0	0	0	0	HORVU.MOREX.r3.6HG0588950		6H	310491460	310494739	1		F2DE60	PF00071	IPR001806	Small GTPase	b:vesicle-mediated transport;c:Golgi apparatus;m:GTP binding;m:GTPase activity	AMPK signaling pathway;Cholesterol biosynthesis I;Cholesterol biosynthesis III (via desmosterol);Cholesterol biosynthesis II (via 24,25-dihydrolanosterol)	ko04152;R-BNA-1119559;R-BNA-1119439;R-BNA-1119286	GSBRNA2T00145085001
HORVU.MOREX.r3.2HG0165820	1153.98	0.114183	0.00063464	0.111476	0.172434	-0.0222454	0.0652236	0.152834	-0.078751	0.420789	-0.0888945	0.300442	0.113639	-0.00275233	-0.0114896	0	0	0	0	0	0	0	0	0	0	0	0	0	0	0	0	0	0	0	HORVU.MOREX.r3.2HG0165820		2H	457977997	457983557	1		C1IC95	PF00850	IPR000286	Histone deacetylase family	b:chromatin organization;b:histone deacetylation;c:nucleus;m:histone deacetylase activity;m:hydrolase activity;m:metal ion binding	Notch signaling pathway;Cell cycle;Jasmonic acid signaling	ko04330;ko04110;R-ZJA-6787011	Zjn_sc00006.1.g04070.1.sm.mkhc
HORVU.MOREX.r3.3HG0317610	56.1936	-1.74011	-0.684851	-1.04642	-1.63313	0.0891004	-0.91474	-0.313255	0.185727	-1.57824	0.280997	-0.534367	1.60784	-1.13747	-0.30765	0	0	0	0	0	0	0	0	0	0	0	0	0	0	0	0	0	0	0	HORVU.MOREX.r3.3HG0317610		3H	591392733	591394170	1		A0A287MIE6	PF00561	IPR000073	Alpha/beta hydrolase fold-1	m:catalytic activity	Homocysteine biosynthesis	R-TTU-1119450	TRITD3Bv1G257140
HORVU.MOREX.r3.7HG0641930	324.484	0.10891	0.196218	-0.122293	0.127485	0.135536	0.181672	-0.358735	-0.289033	-0.129264	0.148048	-0.239752	-0.158831	-0.0498033	0.37382	0	0	0	0	0	0	0	0	0	0	0	0	0	0	0	0	0	0	0	HORVU.MOREX.r3.7HG0641930		7H	14099652	14104444	1			PF01535	IPR002885	Pentatricopeptide repeat	m:protein binding	Intracellular auxin transport	R-PVE-8868949	EVM0029799
HORVU.MOREX.r3.7HG0707920	0																														0	0	0	0	HORVU.MOREX.r3.7HG0707920		7H	445650607	445651710	-1			PF05686	IPR006598	Glycosyl transferase CAP10 domain	:	Other types of O-glycan biosynthesis	ko00514
HORVU.MOREX.r3.3HG0252370	1.15355	0.21501	0.511081	-0.91389	-0.207687	-0.117834	-0.0300786	-0.256262	0.268723	0.234193	-0.516391	-0.860447	-0.231062	-0.447428	-0.134478	0	0	0	0	0	0	0	0	0	0	0	0	0	0	0	0	0	0	0	HORVU.MOREX.r3.3HG0252370		3H	163703644	163704434	1		M0VKK1	PF00403	IPR006121	Heavy metal-associated domain, HMA	m:metal ion binding
HORVU.MOREX.r3.2HG0172120	232.603	-0.27642	-0.47529	-0.345164	-0.245517	-0.0769274	-0.416169	0.135947	-0.120631	0.235603	0.0950802	0.17765	0.205193	0.233907	0.117353	0	0	0	0	0	0	0	0	0	0	0	0	0	0	0	0	0	0	0	HORVU.MOREX.r3.2HG0172120		2H	503276322	503277826	1			PF03959	IPR005645	Serine hydrolase FSH	:	Pyridoxal 5'-phosphate salvage pathway;Pyridoxal 5'-phosphate biosynthesis	R-LAN-1119534;R-LAN-1119594	TanjilG_12952
HORVU.MOREX.r3.7HG0719430	0.03138	0	0	0	0	0	0	0	0	0	0	0	0	0	0	0	0	0	0	0	0	0	0	0	0	0	0	0	0	0	0	0	0	0	HORVU.MOREX.r3.7HG0719430		7H	524566821	524571111	-1			PF02365	IPR003441	NAC domain	b:regulation of transcription, DNA-templated;m:DNA binding	Salicylic acid signaling	R-TTU-6788019	TRITD3Av1G209080
HORVU.MOREX.r3.2HG0124660	755.306	-0.196192	-0.361989	0.0100253	-0.0869469	0.0990067	-0.536402	0.0126245	-0.272325	0.188045	-0.28561	-0.367616	-0.619493	-0.142868	-0.203203	0	0	0	0	0	0	0	0	0	0	0	0	0	0	0	0	0	0	0	HORVU.MOREX.r3.2HG0124660		2H	96089656	96091776	-1		M0UDW8	PF00809	IPR000489	Pterin-binding domain	b:cellular metabolic process;b:folic acid biosynthetic process;b:folic acid-containing compound biosynthetic process;b:metabolic process;b:phosphorylation;b:pteridine-containing compound metabolic process;b:tetrahydrofolate biosynthetic process;m:2-amino-4-hydroxy-6-hydroxymethyldihydropteridine diphosphokinase activity;m:ATP binding;m:catalytic activity;m:dihydropteroate synthase activity;m:kina…	Folate biosynthesis;Biosynthesis of cofactors;Tetrahydrofolate biosynthesis I;Tetrahydrofolate biosynthesis II	ko00790;ko01240;R-TTU-1119265;R-TTU-1119523	TRITD2Bv1G064710
HORVU.MOREX.r3.7HG0718760	11.0866	-0.160131	-1.24228	-1.66723	-0.660479	-1.07991	-2.25361	-1.11374	1.26112	-1.41729	0.409948	-3.49989	-0.0202956	-0.629791	-3.71234	0	0	0	0	0	-1	0	0	0	0	-1	0	0	-1	3	0	0	0	0	HORVU.MOREX.r3.7HG0718760		7H	520313050	520314606	1			PF01565	IPR006094	FAD linked oxidase, N-terminal	m:FAD binding;m:flavin adenine dinucleotide binding;m:oxidoreductase activity
HORVU.MOREX.r3.7HG0667790	925.786	-0.545691	-1.30139	-0.130941	-1.61046	-0.586773	-1.70819	-0.571655	-0.169808	-0.735398	0.0380388	-0.109399	-0.530597	-0.35987	-1.39386	0	0	0	0	0	0	0	0	0	0	0	0	0	0	0	0	0	0	0	HORVU.MOREX.r3.7HG0667790		7H	101593870	101596792	-1		M0YIE4	PF13883	IPR012349	FMN-binding split barrel	:
HORVU.MOREX.r3.5HG0428290	555.955	0.217708	0.188032	-0.199746	0.310873	-0.484106	0.700601	0.0207444	0.186686	-0.100431	0.204815	0.583613	0.381326	-0.227832	0.164359	0	0	0	0	0	0	0	0	0	0	0	0	0	0	0	0	0	0	0	HORVU.MOREX.r3.5HG0428290		5H	21233182	21235899	-1			PF00098	IPR001878	Zinc finger, CCHC-type	m:nucleic acid binding;m:zinc ion binding
HORVU.MOREX.r3.7HG0649690	8.17904	-2.34246	-1.63945	-1.67991	-0.342728	-0.853271	-1.90059	-1.67792	-1.40945	-2.28796	0.42664	-2.15494	-0.572104	-1.93706	0.240408	-1	0	0	0	0	0	0	0	-1	0	-1	0	0	0	3	0	0	0	0	HORVU.MOREX.r3.7HG0649690		7H	28984280	28985374	-1			PF00141	IPR000823	Plant peroxidase	b:hydrogen peroxide catabolic process;b:response to oxidative stress;m:heme binding;m:peroxidase activity	Phenylpropanoid biosynthesis;Development of root hair	ko00940;R-OSA-9639861	Os03g0368300
HORVU.MOREX.r3.UnG0788480	17.1326	-0.0467857	2.29991	0.776952	2.09719	0.897442	1.49285	0.0941954	0.942039	0.690923	0.20756	0.799623	0.994232	0.442633	1.43875	0	1	0	1	0	0	0	0	0	0	0	0	0	0	2	0	0	0	0	HORVU.MOREX.r3.UnG0788480		CAJHDD010000147.1	28622	30528	1			PF00006	IPR000194	ATPase, F1/V1/A1 complex, alpha/beta subunit, nucleotide-binding domain	b:ATP metabolic process;b:proton motive force-driven ATP synthesis;b:proton transmembrane transport;c:proton-transporting ATP synthase complex, catalytic core F(1);m:ATP binding;m:proton-transporting ATP synthase activity, rotational mechanism	Photosynthesis;Oxidative phosphorylation	ko00195;ko00190
HORVU.MOREX.r3.7HG0655590	0.0569953	0	0	0	0	0	0	0	0	0	-0.0352295	0	0	0.0182034	-0.0153925	0	0	0	0	0	0	0	0	0	0	0	0	0	0	0	0	0	0	0	HORVU.MOREX.r3.7HG0655590		7H	47162446	47163201	1			PF08031	IPR012951	Berberine/berberine-like	m:flavin adenine dinucleotide binding;m:oxidoreductase activity
HORVU.MOREX.r3.5HG0528540	283.299	0.162348	0.0494846	0.114995	-0.706702	0.317162	-2.36694	0.407401	0.769944	0.0731566	-0.291094	-0.214403	0.0961763	0.259888	-1.44372	0	0	0	0	0	-1	0	0	0	0	0	0	0	0	1	0	0	0	0	HORVU.MOREX.r3.5HG0528540		5H	568006890	568011601	-1		A0A287SUL6	PF12697	IPR000073	Alpha/beta hydrolase fold-1	m:catalytic activity	Root-specific gene network of NAC10_TF induced by drought, salinity, and ABA ;Response to Drought	R-OSA-9636884;R-OSA-9623744	Os10g0498300
HORVU.MOREX.r3.7HG0675370	0																														0	0	0	0	HORVU.MOREX.r3.7HG0675370		7H	143503121	143503530	-1			PF00280	IPR000864	Proteinase inhibitor I13, potato inhibitor I	b:response to wounding;m:serine-type endopeptidase inhibitor activity	Asparagine degradation I	R-SLY-1119393	Solyc06g069400.3
HORVU.MOREX.r3.7HG0689890	0.0137879	0	0	0	0	0	0	0	0	0	0	0	0	0	-0.0153925	0	0	0	0	0	0	0	0	0	0	0	0	0	0	0	0	0	0	0	HORVU.MOREX.r3.7HG0689890		7H	257067065	257067757	-1		F2EKW4	PF13499	IPR002048	EF-hand domain	m:calcium ion binding	HSFA7/ HSFA6B-regulatory network-induced by drought and ABA. ;Abscisic acid (ABA) mediated signaling	R-ZJA-9623703;R-ZJA-3899351	Zjn_sc00040.1.g02880.1.am.mk
HORVU.MOREX.r3.6HG0573760	267.184	-0.19435	-0.0550353	-0.121726	0.322042	-0.145741	0.0108444	0.208363	-0.0867959	0.2384	-0.437777	0.0711066	-0.810135	0.299864	-0.685493	0	0	0	0	0	0	0	0	0	0	0	0	0	0	0	0	0	0	0	HORVU.MOREX.r3.6HG0573760		6H	152737750	152740347	1			PF00155	IPR004839	Aminotransferase, class I/classII	b:biosynthetic process;b:cellular amino acid metabolic process;m:catalytic activity;m:pyridoxal phosphate binding;m:transaminase activity	Novobiocin biosynthesis;Phenylalanine, tyrosine and tryptophan biosynthesis;Phenylalanine metabolism;Ubiquinone and other terpenoid-quinone biosynthesis;Tyrosine metabolism;Tropane, piperidine and pyridine alkaloid biosynthesis;Isoquinoline alkaloid biosynthesis;Cysteine and methionine metabolism;Phenylalanine biosynthesis I;tyrosine degradation I;Methionine biosynthesis II	ko00401;ko00400;ko00360;ko00130;ko00350;ko00960;ko00950;ko00270;R-ATA-1119389;R-ATA-1119506;R-ATA-1119400	AET6Gv20421400
HORVU.MOREX.r3.1HG0052060	158.375	0.128302	-1.7658	0.636466	-2.01088	0.782689	-2.73063	-0.147109	-1.11249	0.464372	-0.844559	-0.257521	-0.51746	0.339571	-1.52446	0	0	0	-1	0	-1	0	0	0	0	0	0	0	0	2	0	0	0	0	HORVU.MOREX.r3.1HG0052060		1H	346544906	346545861	1		M0V2C0	PF04844	IPR006458	Ovate protein family, C-terminal	b:negative regulation of transcription, DNA-templated;c:nucleus
HORVU.MOREX.r3.6HG0615210	3201.01	-0.13079	-0.113944	-0.0103086	-0.0463465	-0.23427	-0.0658453	-0.0686491	-0.189243	-0.217093	-0.187129	-0.215338	-0.0567187	-0.181328	-0.116075	0	0	0	0	0	0	0	0	0	0	0	0	0	0	0	0	0	0	0	HORVU.MOREX.r3.6HG0615210		6H	505529569	505534625	-1		A0A287UQV6	PF10539	IPR013989	Development/cell death domain	:
HORVU.MOREX.r3.2HG0178660	8.57644	-1.32809	-1.66352	-0.311714	0.810308	0.630343	-0.0910418	0.836066	0.805283	-0.795654	0.0385716	-0.522679	0.47061	-0.141722	-0.169305	0	0	0	0	0	0	0	0	0	0	0	0	0	0	0	0	0	0	0	HORVU.MOREX.r3.2HG0178660		2H	545038996	545042105	1			PF00266	IPR000192	Aminotransferase class V domain	m:catalytic activity	Alanine biosynthesis III	R-JCU-1119319	JcCB0544731.10
HORVU.MOREX.r3.4HG0355830	2301.32	-0.0905741	-0.521163	-0.215926	-0.471324	-0.0140352	-0.59623	-0.183301	-0.106911	-0.206576	-0.127054	-0.374287	-0.676369	-0.0545738	-0.467545	0	0	0	0	0	0	0	0	0	0	0	0	0	0	0	0	0	0	0	HORVU.MOREX.r3.4HG0355830		4H	142102068	142121503	1			PF00501	IPR000873	AMP-dependent synthetase/ligase	b:fatty acid metabolic process;m:long-chain fatty acid-CoA ligase activity	Ferroptosis;Quorum sensing;Fatty acid biosynthesis;Fatty acid degradation;Peroxisome;Acyl-CoA synthetase pathway	ko04216;ko02024;ko00061;ko00071;ko04146;R-PPE-1119623	PRUPE_1G499000
HORVU.MOREX.r3.5HG0462190	1018.06	0.165427	1.02042	-0.175649	0.856423	-0.275189	0.401111	0.251684	0.352491	0.297772	0.460956	0.92608	1.05915	-0.0153827	0.77155	0	0	0	0	0	0	0	0	0	0	0	0	0	0	0	0	0	0	0	HORVU.MOREX.r3.5HG0462190		5H	307553834	307560719	1			PF07690	IPR011701	Major facilitator superfamily	b:transmembrane transport;m:transmembrane transporter activity	Iron uptake and transport in root vascular system	R-TTU-9025727	TRITD5Bv1G086820
HORVU.MOREX.r3.5HG0462720	1852.4	0.113783	0.405145	0.198547	0.582116	0.305467	0.478058	0.110221	-0.151354	0.215445	-0.300634	-0.125798	-0.289542	0.197942	0.351531	0	0	0	0	0	0	0	0	0	0	0	0	0	0	0	0	0	0	0	HORVU.MOREX.r3.5HG0462720		5H	310874386	310883008	1		A0A287R0J1	PF00400	IPR001680	WD40 repeat	c:nucleus;m:protein binding	Nucleocytoplasmic transport	ko03013
HORVU.MOREX.r3.7HG0677070	4681.68	-0.0488458	1.0178	-0.402885	0.937574	-0.461966	1.34669	0.0293563	0.80743	-0.0832851	1.07313	0.548039	1.03143	-0.158111	0.991824	0	0	0	0	0	0	0	0	0	0	0	0	0	0	0	0	0	0	0	HORVU.MOREX.r3.7HG0677070		7H	155475159	155484768	1			PF06792	IPR009215	TIM-barrel domain, IGPS-like	m:catalytic activity
HORVU.MOREX.r3.6HG0632680	183.923	-0.724531	-0.21444	-0.424297	-0.401154	-0.57694	-0.706915	-1.05445	-0.232513	-1.40183	-0.206204	-0.53733	0.633183	-0.547507	0.440704	0	0	0	0	0	0	0	0	0	0	0	0	0	0	0	0	0	0	0	HORVU.MOREX.r3.6HG0632680		6H	558683821	558686212	-1		M0YF68	PF05623	IPR008507	Protein of unknown function DUF789	:
HORVU.MOREX.r3.5HG0510670	0																														0	0	0	0	HORVU.MOREX.r3.5HG0510670		5H	527150084	527150631	-1						:
HORVU.MOREX.r3.3HG0224600	0.185822	0	0	0	-0.0170163	-0.040756	-0.0140167	0	0	-0.0153348	0	0	0.0378585	-0.0189355	-0.0153925	0	0	0	0	0	0	0	0	0	0	0	0	0	0	0	0	0	0	0	HORVU.MOREX.r3.3HG0224600		3H	12309434	12309901	-1			PF00078	IPR000477	Reverse transcriptase domain	:	Glutathione biosynthesis;Gamma-glutamyl cycle	R-JCU-1119483;R-JCU-1119342	JcCB0129921.10
HORVU.MOREX.r3.3HG0255030	167.742	0.356291	0.0157496	-0.780208	0.726671	-0.0223403	0.692947	-0.302011	-0.232523	0.119311	-0.0969167	-0.26346	-0.244863	-0.0613501	0.23072	0	0	0	0	0	0	0	0	0	0	0	0	0	0	0	0	0	0	0	HORVU.MOREX.r3.3HG0255030		3H	184625336	184628602	-1		M0X2Y1	PF01535	IPR002885	Pentatricopeptide repeat	m:protein binding	Intracellular auxin transport	R-ACH-8868949	CEY00_Acc17975
HORVU.MOREX.r3.1HG0093390	0																														0	0	0	0	HORVU.MOREX.r3.1HG0093390		1H	511298588	511299154	-1		A0A287GSD5		IPR035513	Invertase/pectin methylesterase inhibitor domain superfamily	:
HORVU.MOREX.r3.6HG0633520	26.8764	-0.593356	-1.1735	-0.705795	-1.09457	-0.295941	-2.33314	0.469375	0.10927	-0.794735	0.349399	-0.0761588	1.19719	-0.0759424	-2.75883	0	0	0	0	0	-1	0	0	0	0	0	0	0	-1	2	0	0	0	0	HORVU.MOREX.r3.6HG0633520		6H	559987553	559990772	1			PF00743	IPR000960	Flavin monooxygenase FMO	m:flavin adenine dinucleotide binding;m:N,N-dimethylaniline monooxygenase activity;m:NADP binding	IAA biosynthesis I	R-CCN-1119486	GSCOC_T00017229001
HORVU.MOREX.r3.5HG0523800	0																														0	0	0	0	HORVU.MOREX.r3.5HG0523800		5H	557554137	557554664	-1			PF01466	IPR001232	S-phase kinase-associated protein 1-like	b:ubiquitin-dependent protein catabolic process	Wnt signaling pathway;Ubiquitin mediated proteolysis;TGF-beta signaling pathway;Cell cycle - yeast;Cell cycle;Oocyte meiosis;Hedgehog signaling pathway - fly;Protein processing in endoplasmic reticulum;Photorespiration	ko04310;ko04120;ko04350;ko04111;ko04110;ko04114;ko04341;ko04141;R-TDI-1119312	TRIDC6AG000070
HORVU.MOREX.r3.3HG0218390	4103.57	0.196687	0.41371	0.312745	0.249521	0.156687	0.28632	0.206386	0.167565	0.192502	-0.0211708	0.245673	0.287942	0.264466	0.21926	0	0	0	0	0	0	0	0	0	0	0	0	0	0	0	0	0	0	0	HORVU.MOREX.r3.3HG0218390		3H	982603	985060	-1			PF12678	IPR001841	Zinc finger, RING-type	m:zinc ion binding	Wnt signaling pathway;Ubiquitin mediated proteolysis;TGF-beta signaling pathway;Cell cycle - yeast;Cell cycle;Oocyte meiosis;Hedgehog signaling pathway - fly;Protein processing in endoplasmic reticulum;Nucleotide excision repair;HIF-1 signaling pathway	ko04310;ko04120;ko04350;ko04111;ko04110;ko04114;ko04341;ko04141;ko03420;ko04066
HORVU.MOREX.r3.3HG0283550	0																														0	0	0	0	HORVU.MOREX.r3.3HG0283550		3H	454567038	454567307	-1						:
HORVU.MOREX.r3.3HG0309850	14.219	0.223348	-0.0827362	0.878178	-1.46294	0.338273	-0.300233	0.573902	-0.844359	-0.110414	-0.651963	-0.509296	-1.2019	0.689614	-0.27655	0	0	0	0	0	0	0	0	0	0	0	0	0	0	0	0	0	0	0	HORVU.MOREX.r3.3HG0309850		3H	572205947	572207335	1						:
HORVU.MOREX.r3.4HG0358540	0.0528035	0	0	0.0170758	0	0	0	-0.0142287	0	0	0	0	-0.0140851	0	0	0	0	0	0	0	0	0	0	0	0	0	0	0	0	0	0	0	0	0	HORVU.MOREX.r3.4HG0358540		4H	162703862	162704383	-1		A0A287NNM4	PF13639	IPR001841	Zinc finger, RING-type	b:protein ubiquitination;c:integral component of membrane	Primary root development	R-PAB-9030654	MA_69343g0010
HORVU.MOREX.r3.1HG0057590	35034.1	0.185445	0.535363	0.564767	0.450215	0.257843	0.340013	0.0818287	0.0421896	0.170595	-0.333132	-0.280151	0.264735	0.145346	0.234543	0	0	0	0	0	0	0	0	0	0	0	0	0	0	0	0	0	0	0	HORVU.MOREX.r3.1HG0057590		1H	383419737	383422307	1		F2CXV3	PF00334	IPR001564	Nucleoside diphosphate kinase	b:cellular response to hydrogen peroxide;b:CTP biosynthetic process;b:GTP biosynthetic process;b:nucleoside diphosphate phosphorylation;b:phosphorylation;b:UTP biosynthetic process;m:ATP binding;m:kinase activity;m:nucleoside diphosphate kinase activity;m:nucleotide binding;m:transferase activity	Drug metabolism - other enzymes;MAPK signaling pathway - plant;Pyrimidine metabolism;Purine metabolism;Biosynthesis of cofactors	ko00983;ko04016;ko00240;ko00230;ko01240
HORVU.MOREX.r3.6HG0630610	0																														0	0	0	0	HORVU.MOREX.r3.6HG0630610		6H	555457641	555457961	-1						:
HORVU.MOREX.r3.2HG0121820	636.148	0.318762	-0.0339437	0.659102	-0.166559	0.756605	-0.574034	0.120181	-0.562596	0.427802	-0.757374	-0.380595	-1.09827	0.308206	-0.578698	0	0	0	0	0	0	0	0	0	0	0	0	0	0	0	0	0	0	0	HORVU.MOREX.r3.2HG0121820		2H	79238126	79238508	-1						:
HORVU.MOREX.r3.1HG0084780	0																														0	0	0	0	HORVU.MOREX.r3.1HG0084780		1H	494687377	494688456	-1				IPR032675	Leucine-rich repeat domain superfamily	b:defense response
HORVU.MOREX.r3.4HG0378120	4473.6	0.130966	-0.126471	-0.0256299	-0.172785	0.0598263	0.0489776	-0.219909	-0.0834713	-0.277511	-0.0925056	-0.441965	-0.610077	-0.0439118	-0.0867564	0	0	0	0	0	0	0	0	0	0	0	0	0	0	0	0	0	0	0	HORVU.MOREX.r3.4HG0378120		4H	386910281	386932655	1			PF00206	IPR000362	Fumarate lyase family	b:fumarate metabolic process;b:tricarboxylic acid cycle;c:tricarboxylic acid cycle enzyme complex;m:catalytic activity;m:fumarate hydratase activity;m:lyase activity	Pyruvate metabolism;Carbon fixation pathways in prokaryotes;Citrate cycle (TCA cycle);TCA cycle (plant)	ko00620;ko00720;ko00020;R-TUR-1119533	TRIUR3_29680
HORVU.MOREX.r3.2HG0205770	4619.29	-0.125533	-0.28935	-0.075846	-0.220825	0.197194	-0.25163	-0.391223	-0.179262	-0.54516	-0.0813028	-0.880805	-0.599034	-0.0261379	-0.00673805	0	0	0	0	0	0	0	0	0	0	0	0	0	0	0	0	0	0	0	HORVU.MOREX.r3.2HG0205770		2H	637870925	637876791	-1		F2CRK6	PF01813	IPR002699	ATPase, V1 complex, subunit D	b:ion transport;b:proton transmembrane transport;m:ATPase-coupled transmembrane transporter activity;m:proton-transporting ATPase activity, rotational mechanism	Oxidative phosphorylation;mTOR signaling pathway;Phagosome	ko00190;ko04150;ko04145
HORVU.MOREX.r3.1HG0005390	1.10626	0.200972	0.33587	-0.751993	-0.455165	-0.382748	-0.703693	0.761756	0.238601	0	0	-0.875146	0	0.057732	0.0326325	0	0	0	0	0	0	0	0	0	0	0	0	0	0	0	0	0	0	0	HORVU.MOREX.r3.1HG0005390		1H	10699097	10700331	1				IPR012337	Ribonuclease H-like superfamily	m:nucleic acid binding
HORVU.MOREX.r3.6HG0616940	0.367269	0.0367145	-0.0152387	0	0.0695563	0.0194504	0	0.00301075	0	0.0192943	0.016714	0	0.0292012	0.0128733	0.036551	0	0	0	0	0	0	0	0	0	0	0	0	0	0	0	0	0	0	0	HORVU.MOREX.r3.6HG0616940		6H	514707596	514708885	-1				IPR003822	Paired amphipathic helix	b:regulation of transcription, DNA-templated;m:transcription corepressor activity
HORVU.MOREX.r3.2HG0198190	0																														0	0	0	0	HORVU.MOREX.r3.2HG0198190		2H	620391350	620392289	-1						:
HORVU.MOREX.r3.1HG0006820	524.854	0.201602	-0.330306	-0.340342	0.00769366	-0.454886	-0.361008	-0.279856	-0.0143355	0.350328	-0.108662	-0.0879496	-0.109811	-0.405699	-0.222796	0	0	0	0	0	0	0	0	0	0	0	0	0	0	0	0	0	0	0	HORVU.MOREX.r3.1HG0006820		1H	14250861	14303895	1				IPR032675	Leucine-rich repeat domain superfamily	:	Anther and pollen development	R-MGU-8986768	Migut.F00358.1
HORVU.MOREX.r3.2HG0215410	44.6803	0.614111	-1.20451	-0.386355	-2.24113	0.574345	-2.0525	0.71033	-1.08972	0.317529	-0.339812	-0.967733	-1.54353	0.151484	-2.17451	0	0	0	-1	0	-1	0	0	0	0	0	0	0	-1	3	0	0	0	0	HORVU.MOREX.r3.2HG0215410		2H	658383793	658385512	-1		A0A287JT44	PF00141	IPR000823	Plant peroxidase	b:hydrogen peroxide catabolic process;b:response to oxidative stress;c:extracellular region;c:plant-type cell wall;c:plasmodesma;m:heme binding;m:metal ion binding;m:peroxidase activity	Phenylpropanoid biosynthesis;Development of root hair	ko00940;R-OSA-9639861	Os03g0368300
HORVU.MOREX.r3.4HG0356860	631.361	0.0528721	-0.839789	0.113155	-0.624363	0.0301561	-0.786783	-0.302648	-0.481808	-0.1542	-0.541827	-0.316169	-1.01359	0.0662669	-0.72986	0	0	0	0	0	0	0	0	0	0	0	0	0	0	0	0	0	0	0	HORVU.MOREX.r3.4HG0356860		4H	150760703	150763937	1						:
HORVU.MOREX.r3.2HG0195500	40.002	-0.817579	0.114094	0.000330272	-0.353198	-0.371386	-0.906929	-0.0654625	1.84714	-0.174831	1.25734	-0.386829	0.498838	-0.0347863	-1.49137	0	0	0	0	0	0	0	0	0	0	0	0	0	0	0	0	0	0	0	HORVU.MOREX.r3.2HG0195500		2H	613097007	613097491	-1		Q9ZTA6				:
HORVU.MOREX.r3.1HG0025100	57.159	0.506332	1.10467	0.143787	1.02219	0.264073	1.60564	0.949494	0.786169	-0.351129	0.647744	0.914725	2.14442	0.264963	1.67559	0	0	0	0	0	0	0	0	0	0	0	1	0	0	1	0	0	0	0	HORVU.MOREX.r3.1HG0025100		1H	101234623	101235174	-1				IPR013010	Zinc finger, SIAH-type	m:zinc ion binding	Wnt signaling pathway;MAPK signaling pathway - fly;Ubiquitin mediated proteolysis;p53 signaling pathway;Salicylate biosynthesis;Suberin biosynthesis;Phenylpropanoid biosynthesis, initial reactions	ko04310;ko04013;ko04120;ko04115;R-SLY-1119261;R-SLY-1119418;R-SLY-1119582	Solyc03g042560.2
HORVU.MOREX.r3.5HG0425430	0.318962	-0.0325436	-0.0152387	0.0170758	0	0	-0.0129448	0.0204003	0.0203987	0.0539233	0.016714	-0.0512252	0	0	0.0192365	0	0	0	0	0	0	0	0	0	0	0	0	0	0	0	0	0	0	0	HORVU.MOREX.r3.5HG0425430		5H	11512162	11512428	-1						:
HORVU.MOREX.r3.6HG0540870	0.458273	0	0.00150516	0	-0.0333017	0.00210737	0	-0.012202	-0.0744319	0	-0.0300741	0.000427321	-0.0145611	0	0	0	0	0	0	0	0	0	0	0	0	0	0	0	0	0	0	0	0	0	HORVU.MOREX.r3.6HG0540870		6H	6961742	6965142	-1		A0A287T521	PF07714	IPR000719	Protein kinase domain	b:hormone-mediated signaling pathway;b:protein phosphorylation;c:integral component of membrane;c:plasma membrane;m:ATP binding;m:protein binding;m:protein kinase activity;m:protein serine/threonine kinase activity	Anther and pollen development	R-CRU-8986768	Carubv10000068m
HORVU.MOREX.r3.5HG0501820	0.0399383	0	0	0	0	0	-0.0153419	0	0	0	0.016714	0	-0.0140851	0	0	0	0	0	0	0	0	0	0	0	0	0	0	0	0	0	0	0	0	0	HORVU.MOREX.r3.5HG0501820		5H	508133562	508134908	1			PF00069	IPR000719	Protein kinase domain	b:protein phosphorylation;m:ATP binding;m:protein kinase activity	Root-specific gene network of NAC10_TF induced by drought, salinity, and ABA ;Response to Drought	R-OSA-9636884;R-OSA-9623744	Os07g0130400
HORVU.MOREX.r3.5HG0531010	0																														0	0	0	0	HORVU.MOREX.r3.5HG0531010		5H	573741805	573743144	-1		M0YMJ9	PF00043	IPR004045	Glutathione S-transferase, N-terminal	b:glutathione metabolic process;b:response to chemical;c:cytoplasm;m:glutathione binding;m:glutathione transferase activity	Drug metabolism - other enzymes;Drug metabolism - cytochrome P450;Metabolism of xenobiotics by cytochrome P450;Glutathione metabolism;tyrosine degradation I	ko00983;ko00982;ko00980;ko00480;R-PAB-1119506	MA_336892g0010
HORVU.MOREX.r3.3HG0247750	0.416634	0.0367145	0.0193904	0	0	0.0621022	0	0	0.01158	0.105867	-0.0527697	0.0180329	0	0	0	0	0	0	0	0	0	0	0	0	0	0	0	0	0	0	0	0	0	0	HORVU.MOREX.r3.3HG0247750	Flavin monooxygenase-like enzyme, Auxin biosynthesi [Source: Projected from Oryza sativa (Os01g0224700)]	3H	125655692	125657944	1		M0YLP7	PF00743	IPR020946	Flavin monooxygenase-like	b:anther dehiscence;b:auxin biosynthetic process;m:flavin adenine dinucleotide binding;m:indole-3-pyruvate monooxygenase activity;m:N,N-dimethylaniline monooxygenase activity;m:NADP binding	Tryptophan metabolism;IAA biosynthesis I	ko00380;R-TCA-1119486	Tc09v2_g003380
HORVU.MOREX.r3.1HG0001720	48.5531	-1.22024	-0.842172	-0.85736	-0.412896	-1.21428	-1.59558	-1.63888	0.612537	-1.79798	1.64478	-1.77447	0.494006	-1.16852	1.28843	0	0	0	0	0	0	0	0	0	0	0	0	0	0	0	0	0	0	0	HORVU.MOREX.r3.1HG0001720		1H	4006789	4010075	-1		A0A287EFP3	PF00069	IPR000719	Protein kinase domain	b:protein phosphorylation;c:integral component of membrane;m:ATP binding;m:protein kinase activity	Recognition of fungal and bacterial pathogens and immunity response	R-AHA-9611432	g04950
HORVU.MOREX.r3.7HG0656220	3656.17	0.284271	0.628655	0.141778	0.250505	0.359899	0.270342	0.0824731	0.941226	0.168163	0.465371	0.469763	0.645418	0.299617	0.0478732	0	0	0	0	0	0	0	0	0	0	0	0	0	0	0	0	0	0	0	HORVU.MOREX.r3.7HG0656220		7H	49217622	49221773	1			PF01554	IPR002528	Multi antimicrobial extrusion protein	b:transmembrane transport;b:xenobiotic detoxification by transmembrane export across the plasma membrane;c:membrane;m:antiporter activity;m:xenobiotic transmembrane transporter activity	OsNAC5_transcription_network_involved in drought and high salinity tolerance	R-OSA-9641042	Os04g0373400
HORVU.MOREX.r3.2HG0200690	8.985	1.11072	2.01929	-0.0326664	-0.270989	0.395541	0.377891	0.901664	1.4258	-0.240627	0.690329	0.963642	1.43214	0.576542	-0.228464	0	1	0	0	0	0	0	0	0	0	0	0	0	0	1	0	0	0	0	HORVU.MOREX.r3.2HG0200690		2H	624487460	624489002	1		A0A287JEC3	PF02458	IPR003480	Transferase	m:acyltransferase activity, transferring groups other than amino-acyl groups	Stilbenoid, diarylheptanoid and gingerol biosynthesis;Flavonoid biosynthesis;Phenylpropanoid biosynthesis;Phenylpropanoid biosynthesis (R-CCN-1119316)	ko00945;ko00941;ko00940;R-CCN-1119316	GSCOC_T00022270001
HORVU.MOREX.r3.2HG0181150	11.4587	1.20244	1.66974	0.490898	1.11769	0.158877	2.73799	0.540415	0.521415	0.541555	0.225991	0.848528	0.951448	0.490399	1.75409	0	0	0	0	0	1	0	0	0	0	0	0	0	0	1	0	0	0	0	HORVU.MOREX.r3.2HG0181150		2H	556364274	556365381	1		A0A287IUL3	PF02668	IPR003819	TauD/TfdA-like domain	m:oxidoreductase activity
HORVU.MOREX.r3.1HG0081920	216.608	0.961387	-0.801173	-0.131007	-1.54146	0.0665227	-0.96536	0.0659317	0.163866	0.703143	-0.0400833	-0.182097	-0.268665	-0.050069	-1.5591	0	0	0	0	0	0	0	0	0	0	0	0	0	0	0	0	0	0	0	HORVU.MOREX.r3.1HG0081920		1H	489539373	489540065	-1		M0XKV6	PF01190			c:cell periphery
HORVU.MOREX.r3.4HG0344090	246.843	-0.21833	-0.707662	0.0355979	-0.170584	-0.426092	-0.600964	0.0547883	-0.0409698	0.345041	-0.21873	-0.859361	-0.482034	0.289327	-1.18107	0	0	0	0	0	0	0	0	0	0	0	0	0	0	0	0	0	0	0	HORVU.MOREX.r3.4HG0344090		4H	50521905	50524600	1		A0A287NBP5	PF01852	IPR002913	START domain	c:nucleus;m:DNA binding;m:lipid binding
HORVU.MOREX.r3.2HG0117280	233.966	0.118072	0.170567	-0.453723	0.333105	-0.264784	0.343	-0.171607	0.149603	-0.0313717	0.105514	0.280389	0.584103	0.180238	0.502766	0	0	0	0	0	0	0	0	0	0	0	0	0	0	0	0	0	0	0	HORVU.MOREX.r3.2HG0117280		2H	58054338	58056416	-1		M0Y9E5		IPR013083	Zinc finger, RING/FYVE/PHD-type	:
HORVU.MOREX.r3.7HG0740540	0																														0	0	0	0	HORVU.MOREX.r3.7HG0740540		7H	605596575	605596978	1						:
HORVU.MOREX.r3.5HG0516400	530.145	-0.140972	-0.118566	-0.269907	0.0511169	-0.20322	-0.561072	-0.171189	0.0663923	-0.132958	0.206404	0.38636	0.197934	-0.127423	-0.156475	0	0	0	0	0	0	0	0	0	0	0	0	0	0	0	0	0	0	0	HORVU.MOREX.r3.5HG0516400		5H	541044081	541048702	-1				IPR037490	WPP domain-associated protein	:	Regulation of actin cytoskeleton;Tight junction;Histidine biosynthesis I	ko04810;ko04530;R-ETE-1119509	Et_s2396-0.29-1.path1
HORVU.MOREX.r3.1HG0003430	959.192	-0.310977	-1.24199	0.376349	-1.3322	0.131937	-1.53445	-0.174913	-0.253954	-0.439142	-0.048734	-0.408993	-0.556026	-0.172876	-0.734514	0	0	0	0	0	0	0	0	0	0	0	0	0	0	0	0	0	0	0	HORVU.MOREX.r3.1HG0003430		1H	6978204	6982039	1		M0WTT9	PF00566	IPR000195	Rab-GTPase-TBC domain	:
HORVU.MOREX.r3.2HG0216270	0																														0	0	0	0	HORVU.MOREX.r3.2HG0216270		2H	659943820	659944296	-1						:
HORVU.MOREX.r3.7HG0669610	16900.8	0.254017	0.332733	-0.587684	0.659307	-0.297662	0.691103	-0.173118	-0.0010287	0.0223797	0.382007	0.142116	0.492808	-0.149859	0.781746	0	0	0	0	0	0	0	0	0	0	0	0	0	0	0	0	0	0	0	HORVU.MOREX.r3.7HG0669610	SYD [Source:Projected from Arabidopsis thaliana (AT2G28290) UniProtKB/TrEMBL;Acc:A0A384L3H2]	7H	109813283	109835482	1			PF00176	IPR000330	SNF2, N-terminal	m:ATP binding;m:ATP-dependent chromatin remodeler activity;m:histone binding	Crown root development	R-DCA-9030680	DCAR_003772
HORVU.MOREX.r3.7HG0734810	0.427855	0.0367099	0	0	0	0	0	0	0	0	0.0239908	0	0	-0.020923	-0.00673526	0	0	0	0	0	0	0	0	0	0	0	0	0	0	0	0	0	0	0	HORVU.MOREX.r3.7HG0734810		7H	590662912	590663223	1						:
HORVU.MOREX.r3.4HG0391100	2860.47	-0.230812	-1.46875	-0.440916	-0.960618	-0.436854	-0.558584	-0.866932	-0.62719	-0.717483	-0.348182	-0.856665	-1.25074	-0.165168	-0.611347	0	0	0	0	0	0	0	0	0	0	0	0	0	0	0	0	0	0	0	HORVU.MOREX.r3.4HG0391100	Beta-galactosidase 8 [Source:Projected from Arabidopsis thaliana (AT2G28470) UniProtKB/Swiss-Prot;Acc:Q9SCV4]	4H	495575040	495581096	1		A0A287DY04	PF01301	IPR000922	D-galactoside/L-rhamnose binding SUEL lectin domain	b:carbohydrate metabolic process;b:metabolic process;c:apoplast;m:beta-galactosidase activity;m:carbohydrate binding;m:hydrolase activity;m:hydrolase activity, acting on glycosyl bonds;m:hydrolase activity, hydrolyzing O-glycosyl compounds
HORVU.MOREX.r3.5HG0531860	631.763	0.314639	0.994081	-0.110628	1.11504	-0.18427	1.19344	0.672546	0.478041	0.558154	0.217622	0.901328	0.792709	0.23502	0.742356	0	0	0	0	0	0	0	0	0	0	0	0	0	0	0	0	0	0	0	HORVU.MOREX.r3.5HG0531860		5H	575412925	575415377	-1						:
HORVU.MOREX.r3.1HG0049220	439.078	0.198322	-1.00644	0.457397	-0.680096	0.750188	-1.33163	0.0504641	-1.28846	0.233246	-1.08342	-0.474106	-2.06015	0.436844	-1.71897	0	0	0	0	0	0	0	0	0	0	0	-1	0	0	1	0	0	0	0	HORVU.MOREX.r3.1HG0049220	YABBY family transcription factor, Leaf developmen [Source: Projected from Oryza sativa (Os10g0508300)]	1H	325750502	325753495	-1		M0YLZ0	PF04690	IPR006780	YABBY protein	b:multicellular organism development	Regulation of leaf development	R-OSA-9627657	Os10g0508300
HORVU.MOREX.r3.3HG0244060	1234.35	-0.0559884	-0.41534	0.188472	-0.334552	0.37639	-0.484224	0.299157	-0.347575	0.598822	-0.490128	-0.0749605	-0.689967	0.249334	-0.198786	0	0	0	0	0	0	0	0	0	0	0	0	0	0	0	0	0	0	0	HORVU.MOREX.r3.3HG0244060		3H	95860855	95867598	1		F2DDW2		IPR036249	Thioredoxin-like superfamily	c:integral component of membrane;c:membrane
HORVU.MOREX.r3.5HG0426430	0																														0	0	0	0	HORVU.MOREX.r3.5HG0426430		5H	16325229	16325603	1						:
HORVU.MOREX.r3.3HG0229410	439.125	0.177953	-0.215873	-0.227509	0.26109	-0.743403	0.0516578	-0.0463333	0.122202	-0.0260687	0.230192	0.640953	1.1716	0.0332676	-0.07176	0	0	0	0	0	0	0	0	0	0	0	0	0	0	0	0	0	0	0	HORVU.MOREX.r3.3HG0229410		3H	21145901	21150490	1		M0XS96	PF01336	IPR004365	OB-fold nucleic acid binding domain, AA-tRNA synthetase-type	m:nucleic acid binding
HORVU.MOREX.r3.6HG0580020	0.0255572	0	0	0	0	-0.0147842	0	0	0	0	0	0	0	0	0	0	0	0	0	0	0	0	0	0	0	0	0	0	0	0	0	0	0	0	HORVU.MOREX.r3.6HG0580020		6H	203450157	203450573	-1			PF10536	IPR019557	Aminotransferase-like, plant mobile domain	b:meristem development;b:meristem maintenance
HORVU.MOREX.r3.4HG0354150	0																														0	0	0	0	HORVU.MOREX.r3.4HG0354150		4H	128815439	128816097	-1						:
HORVU.MOREX.r3.4HG0409170	10.2436	1.0699	2.24771	0.655678	0.161128	0.91122	0.768472	1.51005	1.54626	-0.0143088	1.1523	0.86825	2.41546	0.628894	3.06515	0	1	0	0	0	0	0	0	0	0	0	1	0	1	3	1	0	0	0	HORVU.MOREX.r3.4HG0409170		4H	585366894	585367856	-1			PF07859	IPR013094	Alpha/beta hydrolase fold-3	m:hydrolase activity	Gibberellin signaling	R-GRA-5679411	B456_004G244100
HORVU.MOREX.r3.2HG0137070	0																														0	0	0	0	HORVU.MOREX.r3.2HG0137070		2H	183803922	183804415	-1						:
HORVU.MOREX.r3.1HG0012170	368.121	-0.478541	-0.749252	-0.760561	-0.587092	-0.551535	-0.538292	-0.861335	0.0193484	-0.844962	0.120688	-0.417626	-0.00344375	-0.499997	-0.367815	0	0	0	0	0	0	0	0	0	0	0	0	0	0	0	0	0	0	0	HORVU.MOREX.r3.1HG0012170		1H	29613767	29618266	1		M0UKP3	PF00931	IPR002182	NB-ARC	b:defense response;b:response to other organism;m:ADP binding;m:ATP binding	Beta-alanine biosynthesis II	R-OLO-1119445	KN540766.1_FG001
HORVU.MOREX.r3.2HG0211390	0.0148226	0	-0.0152387	0	0	0	0	0	0	0	0	0	0	0	0	0	0	0	0	0	0	0	0	0	0	0	0	0	0	0	0	0	0	0	HORVU.MOREX.r3.2HG0211390		2H	650250862	650251824	-1		A0A287JPE5	PF00112	IPR000668	Peptidase C1A, papain C-terminal	b:proteolysis;m:cysteine-type peptidase activity	Regulation of leaf development	R-OSA-9627657	Os08g0556900
HORVU.MOREX.r3.2HG0179540	408.753	0.164433	-0.693695	0.713381	-0.861293	0.560063	-1.1464	-0.000535096	-0.53923	0.260669	-0.759872	-0.775996	-1.28996	0.388005	-0.985292	0	0	0	0	0	0	0	0	0	0	0	0	0	0	0	0	0	0	0	HORVU.MOREX.r3.2HG0179540		2H	548735095	548737294	1		F2CPZ8	PF03694	IPR005352	Erg28	b:lipid metabolic process;b:steroid metabolic process;c:endoplasmic reticulum;c:endoplasmic reticulum membrane;c:integral component of membrane;c:membrane	Xylose degradation	R-ORU-1119451	ORUFI12G22090
HORVU.MOREX.r3.6HG0574430	29.8969	-0.444975	-0.376274	-1.40021	-0.459479	-0.27939	-0.123519	-0.691689	0.437949	-0.460905	0.744166	0.601215	0.466322	-0.725895	-0.222927	0	0	0	0	0	0	0	0	0	0	0	0	0	0	0	0	0	0	0	HORVU.MOREX.r3.6HG0574430		6H	158435528	158436595	1			PF03639	IPR005200	Endo-1,3(4)-beta-glucanase	m:glucan endo-1,3-beta-glucanase activity, C-3 substituted reducing group
HORVU.MOREX.r3.4HG0403590	3333.75	-0.352702	-1.21088	0.184506	-0.950059	0.272864	-1.13019	-0.288189	-0.36881	-0.29712	-0.252591	-0.779349	-1.43755	0.330261	-1.14264	0	0	0	0	0	0	0	0	0	0	0	0	0	0	0	0	0	0	0	HORVU.MOREX.r3.4HG0403590		4H	564856848	564859513	-1		F2D581	PF00046	IPR000047	Helix-turn-helix motif	b:regulation of transcription by RNA polymerase II;b:regulation of transcription, DNA-templated;c:nucleus;m:DNA binding;m:DNA-binding transcription factor activity;m:DNA-binding transcription factor activity, RNA polymerase II-specific;m:sequence-specific DNA binding	Sucrose biosynthesis	R-LPE-1119465	LPERR01G36440
HORVU.MOREX.r3.5HG0506090	0																														0	0	0	0	HORVU.MOREX.r3.5HG0506090		5H	517209223	517209780	1						:
HORVU.MOREX.r3.1HG0079620	526.853	-0.0637206	-0.472627	-0.109187	-0.526341	-0.0895386	-0.39969	0.108911	-0.302077	0.392768	0.0902889	0.340028	-0.366155	-0.0413683	-0.399459	0	0	0	0	0	0	0	0	0	0	0	0	0	0	0	0	0	0	0	HORVU.MOREX.r3.1HG0079620		1H	484153722	484158452	1		M0UDR4	PF00415	IPR000306	FYVE zinc finger	m:metal ion binding	Galactose degradation II;Sucrose biosynthesis	R-OME-1119452;R-OME-1119465	OMERI07G18580
HORVU.MOREX.r3.3HG0262510	0																														0	0	0	0	HORVU.MOREX.r3.3HG0262510		3H	264160681	264161388	1						:
HORVU.MOREX.r3.1HG0021400	220.365	0.311299	-0.656353	1.31796	-0.958866	0.558151	-1.54915	0.421779	-0.876724	0.458358	-0.776539	0.018735	-0.138097	0.200105	-1.1794	0	0	0	0	0	0	0	0	0	0	0	0	0	0	0	0	0	0	0	HORVU.MOREX.r3.1HG0021400		1H	77937339	77938274	-1		A0A287EUT8	PF00462	IPR002109	Glutaredoxin	m:glutathione oxidoreductase activity;m:protein-disulfide reductase activity
HORVU.MOREX.r3.6HG0619580	3216.59	0.153775	0.175996	-0.456466	0.452435	-0.298775	0.415713	-0.0585259	0.094318	-0.0113308	0.36812	0.172733	0.293051	-0.160615	0.522882	0	0	0	0	0	0	0	0	0	0	0	0	0	0	0	0	0	0	0	HORVU.MOREX.r3.6HG0619580		6H	524386129	524396133	1		M0Z832	PF08314	IPR013244	Sec39 domain	b:endoplasmic reticulum to Golgi vesicle-mediated transport;b:protein exit from endoplasmic reticulum;b:retrograde vesicle-mediated transport, Golgi to endoplasmic reticulum;c:endoplasmic reticulum;m:protein binding
HORVU.MOREX.r3.2HG0106730	0.980133	-0.270242	-0.676855	0	-0.295722	-0.394939	-0.733007	-0.42908	-0.483049	0.170074	-0.412143	-0.44958	0.33546	-0.418014	0.0165776	0	0	0	0	0	0	0	0	0	0	0	0	0	0	0	0	0	0	0	HORVU.MOREX.r3.2HG0106730		2H	23910844	23912400	1				IPR032675	Leucine-rich repeat domain superfamily	m:protein binding	S-adenosyl-L-methionine cycle	R-TTU-1119501	TRITD2Av1G267810
HORVU.MOREX.r3.2HG0128310	0																														0	0	0	0	HORVU.MOREX.r3.2HG0128310		2H	115809717	115810517	-1						:
HORVU.MOREX.r3.7HG0702830	98.6266	-1.50353	-2.74584	1.84158	-4.46118	-0.00457156	-4.79107	-1.90253	-1.78868	-1.26783	-1.88585	-1.33801	-3.17819	-0.38837	-3.80497	0	-1	0	-1	0	-1	0	0	0	0	0	-1	0	-1	5	0	0	0	0	HORVU.MOREX.r3.7HG0702830		7H	409454763	409456813	1		M0Y1Q8	PF06943	IPR005735	Zinc finger, LSD1-type	c:nucleus
HORVU.MOREX.r3.5HG0509200	169173	-0.284757	0.490603	-0.21858	0.107055	-0.151304	1.16978	-0.452808	1.26576	-0.576245	0.68618	-0.450231	0.197048	0.0433097	-0.0907069	0	0	0	0	0	0	0	0	0	0	0	0	0	0	0	0	0	0	0	HORVU.MOREX.r3.5HG0509200		5H	523350632	523353838	-1	LoxC	F2CWD2	PF00305	IPR000907	Lipoxygenase	b:fatty acid biosynthetic process;b:fatty acid metabolic process;b:lipid metabolic process;b:oxylipin biosynthetic process;m:dioxygenase activity;m:metal ion binding;m:oxidoreductase activity;m:oxidoreductase activity, acting on single donors with incorporation of molecular oxygen, incorporation of two atoms of oxygen;m:protein binding	Linoleic acid metabolism;Jasmonic acid biosynthesis;13-LOX and 13-HPL pathway	ko00591;R-MES-1119332;R-MES-1119618	MANES_11G019100
HORVU.MOREX.r3.5HG0532450	187.703	0.11639	-0.450957	-0.266011	-0.226784	-0.205749	-0.144488	-0.542519	-0.0747638	-0.446344	0.200986	-0.524538	-0.209808	-0.1411	-0.122151	0	0	0	0	0	0	0	0	0	0	0	0	0	0	0	0	0	0	0	HORVU.MOREX.r3.5HG0532450		5H	576379171	576379446	1						:
HORVU.MOREX.r3.7HG0636020	1395.43	-0.0592483	-0.0745944	0.591671	-0.386325	0.32062	-0.807609	0.167607	-0.0231772	-0.237543	-0.360371	-0.277597	-0.464052	0.116967	-0.276405	0	0	0	0	0	0	0	0	0	0	0	0	0	0	0	0	0	0	0	HORVU.MOREX.r3.7HG0636020		7H	3843188	3846665	-1		A0A287VD47	PF03650	IPR005336	Mitochondrial pyruvate carrier	b:mitochondrial pyruvate transmembrane transport;c:integral component of membrane;c:mitochondrial inner membrane
HORVU.MOREX.r3.7HG0739550	889.338	0.00384777	-0.499422	0.609254	-0.5013	0.428934	-0.803941	0.247282	-0.402304	-0.255814	-0.366193	-0.350069	-0.677527	-0.0462032	-0.633017	0	0	0	0	0	0	0	0	0	0	0	0	0	0	0	0	0	1	0	HORVU.MOREX.r3.7HG0739550		7H	602414235	602417852	-1		F2EEB9	PF00179	IPR000608	Ubiquitin-conjugating enzyme E2	b:protein polyubiquitination;b:ubiquitin-dependent protein catabolic process;c:nucleus;m:ATP binding;m:nucleotide binding;m:transferase activity;m:ubiquitin conjugating enzyme activity	Ubiquitin mediated proteolysis;Strigolactone signaling	ko04120;R-CRU-5654828	Carubv10027311m
HORVU.MOREX.r3.7HG0655330	66.995	-0.426614	-0.885167	-1.90306	-1.35077	-1.84788	-1.14203	-1.7924	-0.584187	-1.79885	1.39489	-2.73325	-0.373585	-1.90277	-1.51357	0	0	0	0	0	0	0	0	0	0	-1	0	0	0	1	0	0	0	0	HORVU.MOREX.r3.7HG0655330		7H	46123945	46125393	1		M0V076	PF03018	IPR004265	Dirigent protein	c:apoplast
HORVU.MOREX.r3.2HG0191980	0.0158739	0	0	0	-0.0170163	0	0	0	0	0	0	0	0	0	0	0	0	0	0	0	0	0	0	0	0	0	0	0	0	0	0	0	0	0	HORVU.MOREX.r3.2HG0191980		2H	603358787	603370697	1		A0A287J616	PF00806	IPR001313	Pumilio RNA-binding repeat	b:post-transcriptional regulation of gene expression;b:regulation of translation;c:cytoplasm;m:mRNA binding;m:RNA binding
HORVU.MOREX.r3.6HG0628240	3622.55	0.17149	1.46452	-0.208717	1.7257	-0.287185	1.7428	0.219376	0.465427	0.20413	0.401138	0.375564	1.51381	-0.161091	1.58387	0	0	0	0	0	0	0	0	0	0	0	0	0	0	0	0	0	0	0	HORVU.MOREX.r3.6HG0628240		6H	549615810	549623155	-1			PF00132	IPR001451	Hexapeptide repeat	b:biosynthetic process;m:guanyl-nucleotide exchange factor activity;m:nucleotidyltransferase activity;m:protein binding;m:translation initiation factor binding	Ascorbate biosynthesis	R-CSA-1119410	Csa_6G008750
HORVU.MOREX.r3.2HG0194130	82.6044	0.582136	-0.132987	0.162097	-2.44234	0.818769	-1.31505	1.36081	-0.553069	0.387346	-0.278854	-0.488839	0.124844	0.704996	-1.16156	0	0	0	-1	0	0	0	0	0	0	0	0	0	0	1	0	0	0	0	HORVU.MOREX.r3.2HG0194130		2H	608756665	608758992	1		A0A287J8B0	PF04577	IPR007657	Glycosyltransferase 61	c:Golgi apparatus;c:integral component of membrane;m:glycosyltransferase activity	Xylan biosynthesis	R-ZJA-5654909	Zjn_sc00005.1.g07460.1.sm.mk
HORVU.MOREX.r3.7HG0643130	0																														0	0	0	0	HORVU.MOREX.r3.7HG0643130		7H	15946818	15947414	1			PF04570	IPR007650	Zf-FLZ domain	:
HORVU.MOREX.r3.3HG0328600	0																														0	0	0	0	HORVU.MOREX.r3.3HG0328600		3H	615112097	615112513	1						:
HORVU.MOREX.r3.2HG0206410	0																														0	0	0	0	HORVU.MOREX.r3.2HG0206410		2H	639370504	639371667	-1			PF00646	IPR001810	F-box domain	m:protein binding	Tetrahydrofolate biosynthesis I;Tetrahydrofolate biosynthesis II	R-ZJA-1119265;R-ZJA-1119523	Zjn_sc00106.1.g00160.1.am.mk
HORVU.MOREX.r3.4HG0403110	107.64	-0.201552	0.316351	-0.0923943	0.366461	-0.0418236	0.153237	0.304584	0.441238	0.0308535	0.661261	0.375097	0.50054	0.234739	0.547775	0	0	0	0	0	0	0	0	0	0	0	0	0	0	0	0	0	0	0	HORVU.MOREX.r3.4HG0403110		4H	563339384	563342244	-1		A0A287PP40				:
HORVU.MOREX.r3.1HG0011450	161.063	-0.201236	-0.105757	-0.234825	-0.0134489	0.0224872	0.0812921	-0.492164	-0.404678	-0.499707	-0.108798	-0.648226	-0.480916	-0.607784	0.241079	0	0	0	0	0	0	0	0	0	0	0	0	0	0	0	0	0	0	0	HORVU.MOREX.r3.1HG0011450		1H	27708959	27711541	1			PF01535	IPR002885	Pentatricopeptide repeat	m:protein binding	Intracellular auxin transport	R-ACH-8868949	CEY00_Acc17975
HORVU.MOREX.r3.5HG0490960	1264.38	-0.0531371	0.0771969	0.350561	-0.215293	0.448768	-0.485837	0.271758	0.0382345	0.552353	-0.0560017	0.49358	0.624559	0.337429	-0.168967	0	0	0	0	0	0	0	0	0	0	0	0	0	0	0	0	0	0	0	HORVU.MOREX.r3.5HG0490960		5H	479121885	479124830	-1		F2CY32	PF00439	IPR001005	SANT/Myb domain	m:protein binding
HORVU.MOREX.r3.1HG0068840	1031.63	0.0331537	-0.399419	-0.0848057	-0.224247	0.0993889	-0.286702	-0.117256	-0.307503	-0.00688649	-0.0738599	-0.1861	-0.92184	0.0475834	-0.288146	0	0	0	0	0	0	0	0	0	0	0	0	0	0	0	0	0	0	0	HORVU.MOREX.r3.1HG0068840		1H	445215679	445225662	1		A0A287G1X5				:
HORVU.MOREX.r3.5HG0530450	24707.9	-0.575325	-1.39201	-0.74869	-0.995122	-0.476372	-1.44746	-0.604703	-0.111562	-0.6722	0.297861	-0.560232	-0.696476	-0.361968	-1.12262	0	0	0	0	0	0	0	0	0	0	0	0	0	0	0	0	0	0	0	HORVU.MOREX.r3.5HG0530450		5H	572241720	572247525	1		F2DRQ3	PF03552	IPR001841	Zinc finger, RING-type	b:cell wall organization;b:cellulose biosynthetic process;b:plant-type cell wall organization or biogenesis;c:integral component of membrane;c:membrane;c:plasma membrane;m:cellulose synthase (UDP-forming) activity;m:glycosyltransferase activity;m:metal ion binding;m:transferase activity	Cellulose biosynthesis	R-ZJA-1119314	Zjn_sc00013.1.g09580.1.sm.mkhc
HORVU.MOREX.r3.1HG0019870	2642.91	0.125677	-0.467386	-0.513118	-0.113175	-0.285979	-0.228602	-0.13153	-0.19977	-0.0858139	-0.112578	-0.0490312	-0.311942	-0.227584	-0.231388	0	0	0	0	0	0	0	0	0	0	0	0	0	0	0	0	1	0	0	HORVU.MOREX.r3.1HG0019870	Serine/threonine-protein phosphatase BSL1 [Source:Projected from Arabidopsis thaliana (AT4G03080) UniProtKB/Swiss-Prot;Acc:Q8L7U5]	1H	70772455	70782259	1		M0XXF4	PF00149	IPR004843	Calcineurin-like phosphoesterase domain, ApaH type	b:brassinosteroid mediated signaling pathway;c:nucleus;g:GO_0106306;g:GO_0106307;m:hydrolase activity;m:metal ion binding;m:phosphoprotein phosphatase activity;m:protein binding	Brassinosteroid signaling	R-ATA-5632095	AET1Gv20217900
HORVU.MOREX.r3.4HG0416570	4263.04	-0.565495	-2.53585	0.132158	-2.26185	0.274795	-2.48892	-0.632856	-1.36519	-0.233028	-1.16127	-1.45142	-2.62499	0.138517	-2.42871	0	-1	0	-1	0	-1	0	0	0	0	0	-1	0	-1	5	0	0	0	0	HORVU.MOREX.r3.4HG0416570		4H	604961026	604965291	-1		A0A287Q2T6	PF05631	IPR008509	Molybdate-anion transporter	b:molybdate ion transport;c:integral component of membrane;c:membrane;m:molybdate ion transmembrane transporter activity
HORVU.MOREX.r3.7HG0640710	1.01649	-0.275579	-0.820904	0	-0.93721	0.226375	-0.556133	-0.912752	0.248916	0	-0.340055	-0.243625	-0.323005	0.0813864	-0.260176	0	0	0	0	0	0	0	0	0	0	0	0	0	0	0	0	0	0	0	HORVU.MOREX.r3.7HG0640710		7H	11451332	11452558	1		M0YQA7	PF00685	IPR000863	Sulfotransferase domain	b:sulfation;c:cytoplasm;m:sulfotransferase activity
HORVU.MOREX.r3.7HG0661680	1152.54	-0.280292	1.30041	0.840606	0.322567	-0.146386	-0.950017	1.30596	2.96273	-0.761665	1.81915	1.35927	1.15346	-1.56015	0.4577	0	0	0	0	0	0	0	1	0	0	0	0	0	0	1	0	0	0	0	HORVU.MOREX.r3.7HG0661680		7H	67699922	67700635	1			PF00188	IPR001283	Cysteine-rich secretory protein-related	b:defense response;b:response to biotic stimulus;c:extracellular region	MAPK signaling pathway - plant;Plant hormone signal transduction	ko04016;ko04075
HORVU.MOREX.r3.5HG0481820	2.82616	0.418965	0.20122	-0.0348185	-0.761084	-0.0783388	0.183643	0.968971	-0.0196904	-1.16682	-0.173641	0.0342429	0.299017	-0.841335	-1.31564	0	0	0	0	0	0	0	0	0	0	0	0	0	0	0	0	0	0	0	HORVU.MOREX.r3.5HG0481820		5H	439143178	439156185	1			PF00060	IPR000337	GPCR, family 3	b:G protein-coupled receptor signaling pathway;c:integral component of membrane;c:membrane;m:G protein-coupled receptor activity;m:ligand-gated ion channel activity
HORVU.MOREX.r3.1HG0053340	0																														0	0	0	0	HORVU.MOREX.r3.1HG0053340		1H	356410282	356410953	1			PF13966	IPR026960	Reverse transcriptase zinc-binding domain	:
HORVU.MOREX.r3.6HG0610220	0.11798	0	-0.0152387	0	-0.0170163	0	0	0	0	0	0	0	0	0	-0.0500216	0	0	0	0	0	0	0	0	0	0	0	0	0	0	0	0	0	0	0	HORVU.MOREX.r3.6HG0610220		6H	480495286	480497585	-1		A0A287ULE5	PF14541	IPR001461	Aspartic peptidase A1 family	b:proteolysis;m:aspartic-type endopeptidase activity	Glutathione biosynthesis;Gamma-glutamyl cycle	R-CCP-1119483;R-CCP-1119342	CCACVL1_29442
HORVU.MOREX.r3.2HG0126430	0.673651	-0.195528	-0.093307	0	0.115835	-0.0765544	-0.0908712	0	0	0.104245	0.369688	0	0	0.27645	-0.0372284	0	0	0	0	0	0	0	0	0	0	0	0	0	0	0	0	0	0	0	HORVU.MOREX.r3.2HG0126430		2H	106071418	106072833	-1			PF10536	IPR019557	Aminotransferase-like, plant mobile domain	b:meristem development;b:meristem maintenance
HORVU.MOREX.r3.2HG0179270	4.71835	-1.92731	1.97799	0.979951	2.36604	0.881952	1.16478	0.905274	-0.114672	-0.135884	-0.119845	0.520056	1.30576	-0.466652	2.06808	0	0	0	0	0	0	0	0	0	0	0	0	0	0	0	0	0	0	0	HORVU.MOREX.r3.2HG0179270		2H	547532510	547533034	-1		A0A1C9ZP13				c:mitochondrion;c:ribosome	Ribosome	ko03010
HORVU.MOREX.r3.3HG0277980	823.718	0.0679505	-0.482788	-0.464294	-0.256784	-0.263021	-0.0139839	-0.0865703	0.0410411	-0.0646076	0.266714	0.0204876	-0.361062	0.0205624	-0.38553	0	0	0	0	0	0	0	0	0	0	0	0	0	0	0	0	0	0	0	HORVU.MOREX.r3.3HG0277980		3H	415383758	415385973	-1						:
HORVU.MOREX.r3.4HG0405960	439.659	0.550635	-1.42953	0.58079	-1.05414	0.804963	-1.95374	-0.284093	-1.59367	0.0698149	-1.1807	-1.04575	-3.03666	0.178275	-1.95626	0	0	0	0	0	0	0	0	0	0	0	-1	0	0	1	0	0	0	0	HORVU.MOREX.r3.4HG0405960	Origin of replication complex subunit 2 [Source:Projected from Arabidopsis thaliana (AT2G37560) UniProtKB/Swiss-Prot;Acc:Q38899]	4H	572549729	572552075	-1		F2EID9	PF04084	IPR007220	Origin recognition complex, subunit 2	b:DNA replication;c:nuclear origin of replication recognition complex;c:nucleus;c:origin recognition complex;m:DNA replication origin binding	Cell cycle - yeast;Cell cycle;Meiosis - yeast;Assembly of pre-replication complex;Activation of pre-replication complex	ko04111;ko04110;ko04113;R-ATA-9640882;R-ATA-9645850	AET4Gv20726000
HORVU.MOREX.r3.5HG0463600	4915.47	-0.229774	-0.228645	-0.37072	-0.157349	-0.280914	-0.224585	-0.30622	-0.0196161	-0.220857	0.337844	-0.389059	-0.0649055	-0.209989	0.0858477	0	0	0	0	0	0	0	0	0	0	0	0	0	0	0	0	0	0	0	HORVU.MOREX.r3.5HG0463600	Beta-galactosidase 9 [Source:Projected from Arabidopsis thaliana (AT2G32810) UniProtKB/Swiss-Prot;Acc:Q9SCV3]	5H	317447287	317479790	-1			PF01301	IPR000922	D-galactoside/L-rhamnose binding SUEL lectin domain	b:carbohydrate metabolic process;m:carbohydrate binding;m:hydrolase activity, hydrolyzing O-glycosyl compounds
HORVU.MOREX.r3.6HG0568520	0.086045	0	0	0	0	0	0.0195919	0	0	0	-0.000600481	0	0.0378585	0	0	0	0	0	0	0	0	0	0	0	0	0	0	0	0	0	0	0	0	0	HORVU.MOREX.r3.6HG0568520		6H	113074722	113075171	1						:	Apelin signaling pathway;PI3K-Akt signaling pathway;mTOR signaling pathway;AMPK signaling pathway;Autophagy - animal;Tight junction;FoxO signaling pathway	ko04371;ko04151;ko04150;ko04152;ko04140;ko04530;ko04068
HORVU.MOREX.r3.2HG0173060	2.73756	0.108034	-0.341637	0.181371	-0.637895	0.196703	-0.970373	0	-0.0848224	-0.0692682	-1.38649	-0.0931767	-0.293149	0	-1.13306	0	0	0	0	0	0	0	0	0	0	0	0	0	0	0	0	0	0	0	HORVU.MOREX.r3.2HG0173060		2H	509047272	509049013	1		M0WRH5	PF01263	IPR008183	Aldose 1-/Glucose-6-phosphate 1-epimerase	b:carbohydrate metabolic process;b:galactose catabolic process via UDP-galactose;b:glucose metabolic process;b:hexose metabolic process;m:aldose 1-epimerase activity;m:carbohydrate binding;m:catalytic activity;m:isomerase activity	Glycolysis / Gluconeogenesis;Galactose metabolism	ko00010;ko00052
HORVU.MOREX.r3.4HG0418230	3877.34	-1.39129	-5.1384	0.358813	-5.35254	0.229643	-6.6752	-1.25301	-1.28633	-0.77447	-1.76387	-2.529	-4.36837	-0.107071	-5.90978	0	-1	0	-1	0	-1	0	0	0	0	-1	-1	0	-1	6	0	0	0	0	HORVU.MOREX.r3.4HG0418230		4H	608566586	608568121	-1		F2DPR1	PF00722	IPR000757	Glycoside hydrolase family 16	b:carbohydrate metabolic process;b:cell wall biogenesis;b:cell wall organization;b:cellular glucan metabolic process;b:metabolic process;b:xyloglucan metabolic process;c:apoplast;c:cell wall;c:extracellular region;m:glycosyltransferase activity;m:hydrolase activity;m:hydrolase activity, acting on glycosyl bonds;m:hydrolase activity, hydrolyzing O-glycosyl compounds;m:transferase activity;m:xylogl…
HORVU.MOREX.r3.5HG0469020	13895.2	-0.734102	0.0946291	-0.160504	-0.873203	-0.518113	0.521083	-1.41578	0.0136545	-0.834018	0.316578	-1.2821	-0.770038	-0.350379	-0.111064	0	0	0	0	0	0	0	0	0	0	0	0	0	0	0	0	0	0	0	HORVU.MOREX.r3.5HG0469020		5H	357310576	357311623	-1		F2CT91	PF00101	IPR000894	Ribulose bisphosphate carboxylase small subunit, domain	b:carbon fixation;b:photorespiration;b:photosynthesis;b:reductive pentose-phosphate cycle;c:chloroplast;c:plastid;m:monooxygenase activity;m:ribulose-bisphosphate carboxylase activity	Glyoxylate and dicarboxylate metabolism;Carbon fixation in photosynthetic organisms;Photorespiration;Calvin cycle	ko00630;ko00710;R-TTU-1119312;R-TTU-1119519	TRITD5Av1G123750
HORVU.MOREX.r3.2HG0099800	415.566	-0.284315	-0.0899739	-0.526368	-0.161266	-0.168424	-0.136351	-0.170344	0.357668	-0.0341738	0.391759	-0.14725	0.600528	-0.210159	0.135169	0	0	0	0	0	0	0	0	0	0	0	0	0	0	0	0	0	0	0	HORVU.MOREX.r3.2HG0099800		2H	10628785	10632138	1			PF01738	IPR002925	Dienelactone hydrolase	m:hydrolase activity	Toluene degradation;Fluorobenzoate degradation;Chlorocyclohexane and chlorobenzene degradation	ko00623;ko00364;ko00361
HORVU.MOREX.r3.7HG0711490	61.7526	-0.429567	0.78849	-0.141612	-0.0485439	0.308936	0.401109	-0.520072	0.0379815	0.110037	0.870145	-0.922429	-0.385372	-0.196283	-0.128149	0	0	0	0	0	0	0	0	0	0	0	0	0	0	0	0	0	0	0	HORVU.MOREX.r3.7HG0711490		7H	472606621	472621811	-1			PF02458	IPR003480	Transferase	:	Gentiodelphin biosynthesis	R-ECU-1119550	EJB05_39836
HORVU.MOREX.r3.2HG0210640	1.09052	0.282142	-0.747241	0.586303	-0.323166	-0.220592	-0.22861	-0.444403	-0.295425	0.0654483	-0.293859	-0.440664	-0.762985	0	-0.44046	0	0	0	0	0	0	0	0	0	0	0	0	0	0	0	0	0	0	0	HORVU.MOREX.r3.2HG0210640		2H	648286760	648291234	-1			PF02902	IPR003653	Ulp1 protease family, C-terminal catalytic domain	b:proteolysis;m:cysteine-type peptidase activity
HORVU.MOREX.r3.6HG0546530	17.7435	0.0452844	0.300942	-0.193136	-0.334125	0.117767	-0.282187	-0.537929	0.266522	0.695539	0.518904	0.271022	-0.595815	-0.17566	0.93922	0	0	0	0	0	0	0	0	0	0	0	0	0	0	0	0	0	0	0	HORVU.MOREX.r3.6HG0546530		6H	17449902	17453619	1		M0Y541	PF04258	IPR006639	Presenilin/signal peptide peptidase	c:integral component of membrane;c:membrane;m:aspartic-type endopeptidase activity	Ureide biosynthesis	R-BVU-1119407	BVRB_014400
HORVU.MOREX.r3.3HG0240960	1588.47	0.121579	-0.0226749	0.503351	0.396606	0.0329137	-0.00719575	-0.122328	-0.409272	0.209123	-0.23233	-0.312124	-0.667101	0.00840629	-0.284722	0	0	0	0	0	0	0	0	0	0	0	0	0	0	0	0	1	0	0	HORVU.MOREX.r3.3HG0240960		3H	74669532	74678189	1		F2EG73	PF12796	IPR002110	Ankyrin repeat	m:protein binding	Brassinosteroid signaling	R-BVU-5632095	BVRB_1g022890
HORVU.MOREX.r3.3HG0280090	1393.2	0.0741818	1.01697	-0.019241	1.11999	0.129176	0.98345	0.0725789	-0.024812	0.161466	0.0169368	0.0934174	0.299852	0.0523476	0.897781	0	0	0	0	0	0	0	0	0	0	0	0	0	0	0	0	0	0	0	HORVU.MOREX.r3.3HG0280090		3H	430717116	430729423	1			PF05645	IPR008806	RNA polymerase III Rpc82, C -terminal	b:transcription, DNA-templated;c:RNA polymerase III complex;m:DNA binding;m:single-stranded DNA binding	RNA polymerase	ko03020
HORVU.MOREX.r3.5HG0482520	0.216016	0.0193999	0	0.0170758	0	-0.0147842	0	0	-0.0142304	-0.0326493	0.016714	-0.0165962	0	0	0	0	0	0	0	0	0	0	0	0	0	0	0	0	0	0	0	0	0	0	HORVU.MOREX.r3.5HG0482520		5H	441238741	441239373	1			PF14303	IPR029466	No apical meristem-associated, C-terminal domain	:
HORVU.MOREX.r3.7HG0636760	0.0133769	0	0	-0.0175533	0	0	0	0	0	0	0	0	0	0	0	0	0	0	0	0	0	0	0	0	0	0	0	0	0	0	0	0	0	0	HORVU.MOREX.r3.7HG0636760		7H	4679372	4680010	1						:
HORVU.MOREX.r3.6HG0608820	283.564	0.371537	0.63075	0.64088	0.4617	0.222537	-0.103002	-0.121831	-0.341976	-0.0597796	-0.726338	0.776603	1.60336	-0.341075	0.933491	0	0	0	0	0	0	0	0	0	0	0	0	0	0	0	0	0	0	0	HORVU.MOREX.r3.6HG0608820		6H	470264275	470265032	-1						:	Xylan biosynthesis	R-ZJA-5654909	Zjn_sc00035.1.g01810.1.am.mk
HORVU.MOREX.r3.1HG0052400	192.561	0.509579	1.27405	0.0434287	1.3369	0.196942	1.57334	0.687909	-0.216611	0.600628	0.419415	0.280189	0.82598	0.138429	1.63689	0	0	0	0	0	0	0	0	0	0	0	0	0	0	0	0	0	0	0	HORVU.MOREX.r3.1HG0052400		1H	349255153	349257362	1			PF11744	IPR020966	Aluminum-activated malate transporter	b:malate transport
HORVU.MOREX.r3.5HG0476860	0																														0	0	0	0	HORVU.MOREX.r3.5HG0476860		5H	409619056	409619880	1				IPR032675	Leucine-rich repeat domain superfamily	b:defense response	Beta-alanine biosynthesis II	R-OLO-1119445	KN540766.1_FG001
HORVU.MOREX.r3.6HG0588370	13.0188	-0.791695	-0.0637363	-0.98256	-0.44562	-0.887157	-0.1903	-0.214472	0.827811	-1.74409	0.919735	-0.183739	0.432653	-0.534228	0.522798	0	0	0	0	0	0	0	0	0	0	0	0	0	0	0	0	0	0	0	HORVU.MOREX.r3.6HG0588370		6H	304444553	304445551	1		F8SLU2	PF00847	IPR001471	AP2/ERF domain	b:positive regulation of transcription, DNA-templated;b:regulation of transcription, DNA-templated;c:nucleus;m:DNA binding;m:DNA-binding transcription factor activity;m:transcription cis-regulatory region binding	Response to cold temperature	R-BRA-8879007	Bra014056
HORVU.MOREX.r3.5HG0448420	100.505	0.327959	0.487065	0.354517	0.266599	0.0086818	0.505068	0.313392	0.281515	0.103064	-0.449016	-0.155748	-0.122079	0.525064	0.0858064	0	0	0	0	0	0	0	0	0	0	0	0	0	0	0	0	0	0	0	HORVU.MOREX.r3.5HG0448420		5H	149196889	149206843	1			PF02148	IPR001607	Zinc finger, UBP-type	m:zinc ion binding
HORVU.MOREX.r3.5HG0491080	5.71103	0	0.333964	1.41908	0.242534	-0.103853	-0.449507	0	2.70103	-0.0763675	0.573961	0.260509	0.289964	-0.173482	0.145361	0	0	0	0	0	0	0	1	0	0	0	0	0	0	1	0	0	0	0	HORVU.MOREX.r3.5HG0491080		5H	479478063	479478723	1		A0A287RSM2	PF04398	IPR007493	Protein of unknown function DUF538	:
HORVU.MOREX.r3.7HG0752510	0.153973	0	0	0	0	0	0	0	-0.00557312	0	0	0	0	-0.000862658	-0.032707	0	0	0	0	0	0	0	0	0	0	0	0	0	0	0	0	0	0	0	HORVU.MOREX.r3.7HG0752510		7H	630868244	630868710	-1						:
HORVU.MOREX.r3.1HG0047060	10828.9	-0.0123807	0.963483	-0.389979	0.82908	-0.41587	1.71066	-0.342815	0.301085	-0.118759	0.325132	-0.31655	0.528058	0.058455	0.893264	0	0	0	0	0	0	0	0	0	0	0	0	0	0	0	0	0	0	0	HORVU.MOREX.r3.1HG0047060		1H	308667144	308669156	-1		F2CQK2	PF00106	IPR002347	Short-chain dehydrogenase/reductase SDR	b:chlorophyll biosynthetic process;b:photosynthesis;c:chloroplast;c:plastid;m:oxidoreductase activity;m:protein binding;m:protochlorophyllide reductase activity	Porphyrin and chlorophyll metabolism;Sphingolipid metabolism	ko00860;R-ATR-1119325	AMTR_s00025p00047220
HORVU.MOREX.r3.5HG0501770	140.348	0.327706	-0.47277	0.0730748	-0.0619157	0.446605	-0.794658	-0.09321	-0.220753	0.304489	-0.460578	-0.254324	-0.797115	0.332296	-0.793233	0	0	0	0	0	0	0	0	0	0	0	0	0	0	0	0	0	0	0	HORVU.MOREX.r3.5HG0501770		5H	508028960	508036531	-1		M0VE37		IPR036890	Histidine kinase/HSP90-like ATPase superfamily	:
HORVU.MOREX.r3.1HG0093670	122.099	0.819533	3.20351	0.793195	1.41298	2.42161	2.08611	1.2555	4.12548	2.23286	2.5216	-0.392929	1.13445	2.61074	2.59608	0	1	0	0	1	1	0	1	1	1	0	0	1	1	8	0	0	0	0	HORVU.MOREX.r3.1HG0093670		1H	512133630	512135330	1		M0Y746	PF00445	IPR001568	Ribonuclease T2-like	b:RNA catabolic process;c:extracellular region;m:endoribonuclease activity;m:ribonuclease T2 activity;m:RNA binding
HORVU.MOREX.r3.6HG0600920	856.998	0.247835	0.45239	0.291086	0.456549	0.0262059	0.30901	-0.033633	-0.00073184	-0.0104046	-0.0272079	-0.0931232	0.121838	-0.209934	0.261196	0	0	0	0	0	0	0	0	0	0	0	0	0	0	0	0	0	0	0	HORVU.MOREX.r3.6HG0600920		6H	413456306	413460240	1		F2E389	PF00400	IPR001680	WD40 repeat	m:protein binding	Regulation of seed size	R-PHA-9035605	PAHAL_9G140800
HORVU.MOREX.r3.3HG0316200	36.7425	-0.21372	-1.6648	0.486539	-1.4653	0.972775	-2.6091	-0.328647	-0.229648	0.146754	-0.600208	-0.52659	-1.85211	0.156699	-2.99684	0	0	0	0	0	-1	0	0	0	0	0	0	0	-1	2	0	0	0	0	HORVU.MOREX.r3.3HG0316200		3H	589046618	589054599	1			PF00501	IPR000873	AMP-dependent synthetase/ligase	:	Suberin biosynthesis	R-CAN-1119418	T459_33169
HORVU.MOREX.r3.4HG0351890	38.3954	-1.3605	-1.49682	0.0395307	-1.52175	-0.278613	-3.13607	0.587496	1.24556	-0.806476	0.68115	-0.39381	0.263408	-1.34821	-1.52856	0	0	0	0	0	-1	0	0	0	0	0	0	0	0	1	0	0	0	0	HORVU.MOREX.r3.4HG0351890		4H	111552315	111554490	1		F2EGJ1	PF00141	IPR000823	Plant peroxidase	:;b:cellular oxidant detoxification;b:hydrogen peroxide catabolic process;b:response to oxidative stress;c:extracellular region;m:heme binding;m:metal ion binding;m:oxidoreductase activity;m:peroxidase activity	Phenylpropanoid biosynthesis;Development of root hair	ko00940;R-OSA-9639861	Os03g0368300
HORVU.MOREX.r3.3HG0250560	5.42715	-1.25631	-1.61264	0.605332	-2.93246	-0.541309	-2.8043	0.427248	-0.561826	-0.551226	-1.24078	-0.715667	-1.30431	-0.237263	-2.11824	0	0	0	-1	0	-1	0	0	0	0	0	0	0	-1	3	0	0	0	0	HORVU.MOREX.r3.3HG0250560		3H	149952025	149953457	-1			PF02365	IPR003441	NAC domain	b:regulation of transcription, DNA-templated;m:DNA binding	Salicylic acid signaling	R-ZJA-6788019	Zjn_sc00043.1.g05040.1.sm.mk
HORVU.MOREX.r3.7HG0729680	0																														0	0	0	0	HORVU.MOREX.r3.7HG0729680		7H	574876969	574877238	-1						:
HORVU.MOREX.r3.3HG0256910	785.648	-0.440186	-1.53006	-0.328913	-1.47383	-0.362007	-2.69089	-0.373666	-0.844234	-0.574926	-0.486922	-0.112961	0.628769	-0.161751	-2.09836	0	0	0	0	0	-1	0	0	0	0	0	0	0	-1	2	0	0	0	0	HORVU.MOREX.r3.3HG0256910		3H	201492582	201506459	-1				IPR015943	WD40/YVTN repeat-like-containing domain superfamily	m:protein binding
HORVU.MOREX.r3.5HG0514190	2458	-0.264545	-0.346631	-0.467723	0.320477	-0.5033	0.30075	-0.22194	0.279444	-0.271943	0.183783	-0.250732	0.113578	-0.256257	-0.400057	0	0	0	0	0	0	0	0	0	0	0	0	0	0	0	0	0	0	0	HORVU.MOREX.r3.5HG0514190		5H	536726578	536731854	-1		M0Y8U6	PF00501	IPR000873	AMP-dependent synthetase/ligase	b:fatty acid metabolic process;m:long-chain fatty acid-CoA ligase activity	Ferroptosis;Quorum sensing;Fatty acid biosynthesis;Fatty acid degradation;Peroxisome;Acyl-CoA synthetase pathway	ko04216;ko02024;ko00061;ko00071;ko04146;R-CSA-1119623	Csa_7G031600
HORVU.MOREX.r3.7HG0724140	3396.64	-0.470151	-1.24665	-0.0665317	-1.16558	-0.261567	-1.21401	-0.377339	-0.237094	-0.0182213	-0.0786843	-0.763384	-0.473601	-0.122413	-0.908406	0	0	0	0	0	0	0	0	0	0	0	0	0	0	0	0	0	0	0	HORVU.MOREX.r3.7HG0724140		7H	550236616	550238661	1		F2DJR2	PF01565	IPR006094	FAD linked oxidase, N-terminal	m:FAD binding;m:flavin adenine dinucleotide binding;m:oxidoreductase activity
HORVU.MOREX.r3.4HG0341390	173.355	-0.176642	4.46717	-0.248418	3.59721	0.0622952	5.52393	0.779499	1.96146	0.948845	2.6529	1.20167	3.31043	-0.522891	5.24587	0	1	0	1	0	1	0	0	0	1	0	1	0	1	6	0	0	0	0	HORVU.MOREX.r3.4HG0341390		4H	33964510	33966573	1			PF00400	IPR001680	WD40 repeat	m:protein binding	Sucrose biosynthesis;Starch biosynthesis	R-SLY-1119465;R-SLY-1119477	Solyc04g005030.3
HORVU.MOREX.r3.1HG0015170	2375.9	0.0218814	-0.45592	0.208994	-0.321768	0.112991	-0.644206	-0.184146	-0.238702	-0.159789	-0.202877	-0.360765	-0.565971	-0.0121378	-0.251671	0	0	0	0	0	0	0	0	0	0	0	0	0	0	0	0	0	0	0	HORVU.MOREX.r3.1HG0015170	At5g52210 [Source:Projected from Arabidopsis thaliana (AT5G52210) UniProtKB/TrEMBL;Acc:Q38921]	1H	41482337	41486810	-1		F2DAT6	PF00025	IPR005225	Small GTP-binding protein domain	b:Golgi to plasma membrane protein transport;b:intracellular protein transport;b:protein localization to Golgi apparatus;b:protein localization to organelle;c:Golgi apparatus;m:GTP binding;m:GTPase activity;m:nucleotide binding	Homoserine biosynthesis	R-ATA-1119295	AET5Gv20370700
HORVU.MOREX.r3.4HG0413000	870.581	0.0371692	0.753736	-0.324742	0.706826	-0.210023	0.662747	0.114933	0.794157	-0.332016	0.549906	0.611056	1.06499	-0.272488	0.653795	0	0	0	0	0	0	0	0	0	0	0	0	0	0	0	0	0	0	0	HORVU.MOREX.r3.4HG0413000		4H	595979511	595982955	1		A0A287PY67	PF00240	IPR000626	Ubiquitin-like domain	m:protein binding
HORVU.MOREX.r3.6HG0603120	2055.44	0.151253	-1.0252	0.229152	-0.793672	0.204897	-1.09863	-0.046793	-0.700739	0.163514	-0.497104	-0.306772	-0.976325	0.195654	-0.946066	0	0	0	0	0	0	0	0	0	0	0	0	0	0	0	1	0	0	0	HORVU.MOREX.r3.6HG0603120		6H	431716891	431724816	1		F2D5H2	PF12171	IPR013087	Zinc finger C2H2-type	m:metal ion binding	Gibberellin signaling	R-SSP-5679411	Sspon.04G0006470-1P
HORVU.MOREX.r3.6HG0546900	0.536117	-0.138153	-0.223941	0.0638269	-0.168317	0.164686	-0.0589128	0.309742	-0.176877	0.0889291	-0.00998864	-0.0780316	0	0.119733	0.0119619	0	0	0	0	0	0	0	0	0	0	0	0	0	0	0	0	0	0	0	HORVU.MOREX.r3.6HG0546900		6H	18270795	18275405	-1			PF04937	IPR007021	Domain of unknown function DUF659	m:protein dimerization activity
HORVU.MOREX.r3.6HG0608620	1.529	-0.0866738	-0.0906338	0.600107	-0.858225	0.155235	-0.808647	0.661827	0.588668	0.0755693	-0.392227	0.668112	0.577639	0.387878	-0.342391	0	0	0	0	0	0	0	0	0	0	0	0	0	0	0	0	0	0	0	HORVU.MOREX.r3.6HG0608620		6H	469625951	469626298	-1			PF13456	IPR002156	Ribonuclease H domain	m:nucleic acid binding;m:RNA-DNA hybrid ribonuclease activity	TCA cycle (plant)	R-ATA-1119533	AET1Gv20982300
HORVU.MOREX.r3.2HG0096370	1109.29	0.44866	-0.145403	0.499914	0.189999	0.159267	-0.649492	0	0	0.0318447	-0.108755	-0.80025	0.19596	-0.0238638	-0.647308	0	0	0	0	0	0	0	0	0	0	0	0	0	0	0	0	0	0	0	HORVU.MOREX.r3.2HG0096370		2H	2030784	2071548	-1			PF00069	IPR000719	Protein kinase domain	b:protein phosphorylation;m:ATP binding;m:protein binding;m:protein kinase activity	Regulation of actin cytoskeleton;Salicylic acid signaling	ko04810;R-ATA-6788019	AET3Gv20232700
HORVU.MOREX.r3.5HG0441930	28.0863	0.536206	0.538431	1.126	-0.0710262	0.379173	0.37573	-0.455994	1.11303	0.144407	-0.124371	-0.6288	0.441403	0.706764	0.0963161	0	0	0	0	0	0	0	0	0	0	0	0	0	0	0	0	0	0	0	HORVU.MOREX.r3.5HG0441930		5H	92344075	92345016	-1		F2EGD3	PF00314	IPR001938	Thaumatin family	b:defense response;c:extracellular region
HORVU.MOREX.r3.3HG0246020	505.303	0.193739	0.549179	-0.203922	0.658672	-0.116079	0.40668	0.481982	0.233385	0.285077	0.317176	0.620321	0.461785	0.136205	0.688301	0	0	0	0	0	0	0	0	0	0	0	0	0	0	0	0	0	0	0	HORVU.MOREX.r3.3HG0246020	Phospho-N-acetylmuramoyl-pentapeptide-transferase homolog [Source:Projected from Arabidopsis thaliana (AT4G18270) UniProtKB/Swiss-Prot;Acc:O49730]	3H	111298418	111302882	-1		M0Z0R6	PF00953	IPR000715	Glycosyl transferase, family 4	c:integral component of membrane;c:membrane;m:phospho-N-acetylmuramoyl-pentapeptide-transferase activity;m:phosphotransferase activity, for other substituted phosphate groups;m:transferase activity	Peptidoglycan biosynthesis	ko00550
HORVU.MOREX.r3.4HG0370300	0																														0	0	0	0	HORVU.MOREX.r3.4HG0370300		4H	300627200	300627601	-1			PF02519	IPR003676	Small auxin-up RNA	b:response to auxin
HORVU.MOREX.r3.3HG0229310	101.831	-0.352971	-0.570903	-0.881262	-0.479502	-0.844617	-0.829154	-0.432545	-0.0789304	-0.305889	0.630608	-0.379132	0.691412	-0.227405	0.510759	0	0	0	0	0	0	0	0	0	0	0	0	0	0	0	0	0	0	0	HORVU.MOREX.r3.3HG0229310		3H	21065722	21068378	-1		A0A287K418	PF00069	IPR000719	Protein kinase domain	b:phosphorylation;b:protein phosphorylation;c:membrane;m:ATP binding;m:kinase activity;m:nucleotide binding;m:polysaccharide binding;m:protein kinase activity;m:transferase activity	Recognition of fungal and bacterial pathogens and immunity response	R-AHA-9611432	g04950
HORVU.MOREX.r3.7HG0646750	0																														0	0	0	0	HORVU.MOREX.r3.7HG0646750		7H	22354614	22354877	1						:
HORVU.MOREX.r3.5HG0526460	19.3427	-1.74784	-2.24853	-1.57068	-2.21238	-1.43095	-2.99002	-1.2762	-0.429208	-1.05554	1.09601	-1.06446	-0.00271353	-1.92339	-1.85826	0	-1	0	-1	0	-1	0	0	0	0	0	0	0	0	3	0	0	0	0	HORVU.MOREX.r3.5HG0526460		5H	563620278	563625402	-1			PF00069	IPR000719	Protein kinase domain	b:protein phosphorylation;m:ADP binding;m:ATP binding;m:protein binding;m:protein kinase activity	Salicylic acid signaling	R-ATA-6788019	AET3Gv20232700
HORVU.MOREX.r3.7HG0697110	1.09416	-0.253385	-0.144367	0.393326	-0.0334244	-0.386294	-0.23145	-0.551281	0.0351519	-0.115593	-0.00435731	-0.36475	0.041497	0.00805128	-0.367872	0	0	0	0	0	0	0	0	0	0	0	0	0	0	0	0	0	0	0	HORVU.MOREX.r3.7HG0697110		7H	352953310	352953972	-1			PF02362	IPR003340	B3 DNA binding domain	m:DNA binding
HORVU.MOREX.r3.1HG0067230	8770.5	0.056187	0.528577	0.0255589	0.410019	0.2876	-0.0394618	-0.496023	0.0624488	-0.0860771	-0.154558	-0.638007	0.0601234	0.306006	0.26277	0	0	0	0	0	0	0	0	0	0	0	0	0	0	0	0	0	0	0	HORVU.MOREX.r3.1HG0067230		1H	437560823	437565169	1		F2E7B8	PF01077	IPR005117	Nitrite/Sulfite reductase ferredoxin-like domain	c:chloroplast nucleoid;c:plastid stroma;m:4 iron, 4 sulfur cluster binding;m:heme binding;m:iron-sulfur cluster binding;m:metal ion binding;m:oxidoreductase activity;m:sulfite reductase (ferredoxin) activity	Ribosome;Sulfur metabolism	ko03010;ko00920
HORVU.MOREX.r3.5HG0478700	213.833	0.205192	1.90124	-0.0834707	0.982532	-0.381463	1.88382	1.09182	1.53732	1.55757	2.33018	2.00391	2.90908	0.0490818	1.85193	0	0	0	0	0	0	0	0	0	1	1	1	0	0	3	0	0	0	0	HORVU.MOREX.r3.5HG0478700		5H	420832778	420835342	-1			PF03372	IPR000300	Inositol polyphosphate-related phosphatase	b:inositol phosphate dephosphorylation;b:phosphatidylinositol dephosphorylation;m:catalytic activity;m:inositol-polyphosphate 5-phosphatase activity;m:phosphatase activity
HORVU.MOREX.r3.2HG0158890	434.931	0.122503	0.327198	0.0327593	0.0780679	-0.0939484	-0.0941153	0.127261	0.360291	-0.0849791	0.201143	0.110526	0.712791	-0.080185	0.326041	0	0	0	0	0	0	0	0	0	0	0	0	0	0	0	0	0	0	0	HORVU.MOREX.r3.2HG0158890	Protein phosphatase 1 regulatory subunit INH3 [Source:Projected from Arabidopsis thaliana (AT2G31305) UniProtKB/Swiss-Prot;Acc:Q8S8F7]	2H	401812060	401813215	1		F2E502	PF07491	IPR011107	Type 1 protein phosphatase inhibitor	b:negative regulation of phosphoprotein phosphatase activity;c:nucleus;m:protein phosphatase 1 binding;m:protein serine/threonine phosphatase inhibitor activity
HORVU.MOREX.r3.1HG0088540	67.1634	-0.568469	0.060459	0.774556	-0.0283431	0.147868	-0.429065	0.225701	-0.722274	0.300553	-0.586917	0.00513257	-0.279818	0.195079	-0.559611	0	0	0	0	0	0	0	0	0	0	0	0	0	0	0	0	0	0	0	HORVU.MOREX.r3.1HG0088540		1H	500997986	500999128	-1			PF00651	IPR000210	BTB/POZ domain	b:protein ubiquitination;m:protein binding	Alanine biosynthesis III;Cysteine degradation	R-ECU-1119319;R-ECU-1119612	EJB05_42663
HORVU.MOREX.r3.3HG0219050	2294.09	-0.186546	-0.668944	0.215975	-0.432546	0.201968	-0.955846	0.160934	-0.377477	0.450097	-0.36962	-0.0339475	-0.513954	0.24387	-0.353268	0	0	0	0	0	0	0	0	0	0	0	0	0	0	0	0	0	0	0	HORVU.MOREX.r3.3HG0219050		3H	2097092	2100117	-1		F2CQQ0	PF07714	IPR000719	Protein kinase domain	b:phosphorylation;b:protein phosphorylation;c:integral component of membrane;c:membrane;c:plasma membrane;m:ATP binding;m:kinase activity;m:nucleotide binding;m:protein kinase activity;m:protein serine/threonine kinase activity;m:transferase activity	MAPK signaling pathway;NF-kappa B signaling pathway;Recognition of fungal and bacterial pathogens and immunity response	ko04010;ko04064;R-TTU-9611432	TRITD1Bv1G007290
HORVU.MOREX.r3.6HG0629490	0.10763	0	0	0.0170758	0	0	0	0	-0.0315449	0	0	0	0	-0.052491	0	0	0	0	0	0	0	0	0	0	0	0	0	0	0	0	0	0	0	0	HORVU.MOREX.r3.6HG0629490		6H	552864687	552866063	1			PF07714	IPR000719	Protein kinase domain	b:protein phosphorylation;m:ATP binding;m:protein kinase activity	Proline biosynthesis V (from arginine)	R-JCU-1119318	JcCB0012061.10
HORVU.MOREX.r3.5HG0467150	152.857	0.355161	0.229076	0.469639	-0.0359368	0.0322443	-0.101416	0.412645	0.156454	0.686113	-0.697331	0.872526	0.111549	0.342818	0.120858	0	0	0	0	0	0	0	0	0	0	0	0	0	0	0	0	0	0	0	HORVU.MOREX.r3.5HG0467150		5H	341732308	341732977	-1		M0ZFX6	PF06203	IPR010402	CCT domain	b:regulation of flower development;c:nucleus;m:protein binding	Short day regulated expression of florigens;Long day regulated expression of florigens	R-ZJA-8934108;R-ZJA-8934036	Zjn_sc00131.1.g00960.1.sm.mk
HORVU.MOREX.r3.2HG0151580	0																														0	0	0	0	HORVU.MOREX.r3.2HG0151580		2H	337742859	337743533	-1			PF00078	IPR000477	Reverse transcriptase domain	:	Biotin biosynthesis II	R-ATA-1119610	AET6Gv20413900
HORVU.MOREX.r3.7HG0743200	0.26178	-0.0152291	-0.0325532	-0.000238743	0.0349273	0	0	0.00308582	-0.0315449	0	0	0.0180329	0	0	0.0192365	0	0	0	0	0	0	0	0	0	0	0	0	0	0	0	0	0	0	0	HORVU.MOREX.r3.7HG0743200		7H	611138192	611139382	1				IPR036047	F-box-like domain superfamily	m:protein binding
HORVU.MOREX.r3.7HG0652040	14.9288	-1.27409	-0.647178	-0.405995	-0.942208	-0.777117	-0.275144	-0.66622	-0.43439	-0.842867	-0.465162	-1.30815	-0.130848	-0.182431	-0.316675	0	0	0	0	0	0	0	0	0	0	0	0	0	0	0	0	0	0	0	HORVU.MOREX.r3.7HG0652040		7H	34260771	34262827	1						:	Tetrahydrofolate biosynthesis I;Tetrahydrofolate biosynthesis II	R-OME-1119265;R-OME-1119523	OMERI07G18700
HORVU.MOREX.r3.5HG0447320	0.118565	0	0	0.0170758	0.000298253	0	0	0	0	0.0192943	0	-0.0165962	0	0	0	0	0	0	0	0	0	0	0	0	0	0	0	0	0	0	0	0	0	0	HORVU.MOREX.r3.5HG0447320		5H	138472995	138473684	1						:
HORVU.MOREX.r3.3HG0252670	0																														0	0	0	0	HORVU.MOREX.r3.3HG0252670		3H	166352790	166353290	-1			PF00072	IPR001789	Signal transduction response regulator, receiver domain	b:phosphorelay signal transduction system
HORVU.MOREX.r3.3HG0289150	2140.52	-0.27802	-0.420924	-0.0108831	-0.792172	-0.175718	-0.801528	-0.0676482	0.422362	-0.201486	0.566795	-0.0506217	0.127126	-0.16297	-0.619585	0	0	0	0	0	0	0	0	0	0	0	0	0	0	0	0	0	0	0	HORVU.MOREX.r3.3HG0289150		3H	488056147	488060537	-1		A0A287LLI6	PF16113	IPR029045	ClpP/crotonase-like domain superfamily	m:3-hydroxyisobutyryl-CoA hydrolase activity	Propanoate metabolism;beta-Alanine metabolism;Valine, leucine and isoleucine degradation;Beta-alanine biosynthesis II	ko00640;ko00410;ko00280;R-OSA-1119445	Q5JMX9
HORVU.MOREX.r3.6HG0556270	0																														0	0	0	0	HORVU.MOREX.r3.6HG0556270		6H	48290222	48292908	-1		M0UEM9	PF00931	IPR002182	NB-ARC	b:defense response;m:ADP binding;m:ATP binding	Jasmonic acid signaling	R-OGU-6787011	OGLUM09G07990
HORVU.MOREX.r3.7HG0684570	655.823	-0.0960421	-0.309687	0.376464	-0.370711	-0.0153721	-0.36865	0.204673	0.0745262	0.406664	0.0105163	0.316086	0.054098	0.110836	-0.32087	0	0	0	0	0	0	0	0	0	0	0	0	0	0	0	0	0	0	0	HORVU.MOREX.r3.7HG0684570		7H	210334236	210339796	1		F2CSZ3	PF09753	IPR019150	Vesicle transport protein, Use1	b:protein transport;c:endoplasmic reticulum;c:endoplasmic reticulum membrane;c:integral component of membrane;c:membrane	SNARE interactions in vesicular transport	ko04130
HORVU.MOREX.r3.4HG0400870	1600.58	0.345983	0.901029	-0.054574	0.996662	-0.0448519	1.26922	-0.169619	0.255893	0.0847437	0.13534	-0.328743	-0.0296413	0.130198	0.879713	0	0	0	0	0	0	0	0	0	0	0	0	0	0	0	0	0	0	0	HORVU.MOREX.r3.4HG0400870		4H	553656646	553660851	1		F2CVF9	PF00849	IPR002942	RNA-binding S4 domain	b:pseudouridine synthesis;b:RNA modification;b:rRNA processing;c:chloroplast;m:intramolecular transferase activity;m:isomerase activity;m:pseudouridine synthase activity;m:RNA binding
HORVU.MOREX.r3.5HG0527980	0.235579	0.0193999	0	-0.0175533	0.0176128	0.0198448	-0.0137022	0	0.0203987	0	0.016714	0	0	0.0497961	-0.0153925	0	0	0	0	0	0	0	0	0	0	0	0	0	0	0	0	0	0	0	HORVU.MOREX.r3.5HG0527980		5H	567021060	567021764	-1						:
HORVU.MOREX.r3.3HG0305510	1054.9	0.00971835	-0.420884	0.220556	-1.01733	0.281338	-0.540895	0.0257397	-0.0867913	0.0414488	0.0095764	-0.148858	-1.04915	0.0805827	-0.480921	0	0	0	0	0	0	0	0	0	0	0	0	0	0	0	0	0	0	0	HORVU.MOREX.r3.3HG0305510		3H	559141688	559147116	-1			PF04142	IPR007271	Nucleotide-sugar transporter	b:pyrimidine nucleotide-sugar transmembrane transport;c:Golgi membrane;c:integral component of membrane;c:membrane;m:pyrimidine nucleotide-sugar transmembrane transporter activity
HORVU.MOREX.r3.3HG0306210	5730.87	-0.154002	0.538711	0.259804	0.64827	0.0799805	0.47895	0.180436	-0.309154	0.175881	-0.252849	-0.0724076	0.539317	-0.049015	0.614898	0	0	0	0	0	0	0	0	0	0	0	0	0	0	0	0	0	0	0	HORVU.MOREX.r3.3HG0306210		3H	561312341	561315625	-1		M0X1Z2	PF13516	IPR001611	Leucine-rich repeat	b:regulation of catalytic activity;m:GTPase activator activity;m:protein binding	Ribosome;Nucleocytoplasmic transport	ko03010;ko03013
HORVU.MOREX.r3.1HG0059140	1417.73	0.004453	0.386229	0.204479	0.296774	-0.0332878	0.171258	0.00118512	0.334199	-0.086386	0.0218395	0.0131043	0.210622	-0.0385811	0.177011	0	0	0	0	0	0	0	0	0	0	0	0	0	0	0	0	0	0	0	HORVU.MOREX.r3.1HG0059140		1H	394202103	394205466	1		F2DNB2	PF14852	IPR011990	Tetratricopeptide-like helical domain superfamily	b:mitochondrial fission;b:organelle organization;b:peroxisome fission;c:integral component of membrane;c:membrane;c:mitochondrial outer membrane;c:mitochondrion;m:protein binding	Mitophagy - animal;Mitophagy - yeast	ko04137;ko04139
HORVU.MOREX.r3.5HG0448550	120.949	-0.989401	-4.24462	0.353241	-4.22718	0.666497	-5.1609	-0.607988	-1.24772	-0.209388	-0.901918	-0.801113	-2.41036	0.25965	-3.88844	0	-1	0	-1	0	-1	0	0	0	0	0	-1	0	-1	5	0	0	0	0	HORVU.MOREX.r3.5HG0448550		5H	150288565	150289687	1		M0WI21				:	Xyloglucan biosynthesis	R-OEU-5655101	Oeu006382
HORVU.MOREX.r3.5HG0513140	0																														0	0	0	0	HORVU.MOREX.r3.5HG0513140		5H	533846111	533846611	-1				IPR044824	Protein MAINTENANCE OF MERISTEMS-like	b:meristem development;b:meristem maintenance
HORVU.MOREX.r3.5HG0459700	68.5972	0.451321	0.101772	0.157459	-2.14431	0.699211	-1.1962	1.73823	-0.364328	0.729617	-0.360179	0.174385	-0.0664377	0.500138	-1.46034	0	0	0	-1	0	0	0	0	0	0	0	0	0	0	1	0	0	0	0	HORVU.MOREX.r3.5HG0459700		5H	285229887	285231473	1		A0A287QYN1	PF05637	IPR008630	Glycosyltransferase 34	b:xyloglucan biosynthetic process;c:endosome;c:Golgi membrane;c:integral component of membrane;c:trans-Golgi network;m:glycosyltransferase activity;m:hexosyltransferase activity	Xyloglucan biosynthesis	R-TTU-5655101	TRITD5Av1G098710
HORVU.MOREX.r3.5HG0427370	542.566	-0.143015	-0.756421	0.567589	-0.109788	0.387997	-0.354135	-0.513215	-1.41971	-1.51387	-1.4031	-1.07088	-0.68332	-0.963016	-0.0886122	0	0	0	0	0	0	0	0	0	0	0	0	0	0	0	0	0	0	0	HORVU.MOREX.r3.5HG0427370		5H	18213532	18215388	1				IPR036378	FAS1 domain superfamily	:
HORVU.MOREX.r3.1HG0005660	0.0684011	0	0	0	-0.0170163	0	0	0.0204003	0	0	0	0	-0.00542781	0	0	0	0	0	0	0	0	0	0	0	0	0	0	0	0	0	0	0	0	0	HORVU.MOREX.r3.1HG0005660		1H	11637627	11637854	1		M0Y4D7	PF02953	IPR004217	Tim10-like	:
HORVU.MOREX.r3.4HG0413790	3001.13	-0.00184776	-0.0897448	0.101325	0.0583574	-0.0930618	-0.00439103	0.0585317	-0.0779802	0.1347	-0.103892	0.032693	-0.11769	-0.00652977	0.0583696	0	0	0	0	0	0	0	0	0	0	0	0	0	0	0	0	0	0	0	HORVU.MOREX.r3.4HG0413790		4H	597876632	597882096	1			PF01399	IPR000717	Proteasome component (PCI) domain	:
HORVU.MOREX.r3.5HG0536260	4549.04	0.366208	-0.640092	0.273509	-0.879235	0.282346	-0.663164	-0.0403805	0.376238	-0.0117792	0.0749008	-0.192652	-0.644083	0.433192	-0.778792	0	0	0	0	0	0	0	0	0	0	0	0	0	0	0	0	0	0	0	HORVU.MOREX.r3.5HG0536260		5H	583103372	583109738	1			PF00251	IPR001362	Glycoside hydrolase, family 32	b:carbohydrate metabolic process;m:hydrolase activity, hydrolyzing O-glycosyl compounds	Starch and sucrose metabolism;Galactose metabolism;Regulation of seed size	ko00500;ko00052;R-OSA-9035605	Os04g0413500
HORVU.MOREX.r3.7HG0642300	3.56202	0.0338351	-1.1438	-0.339075	-1.35219	-0.184489	-2.4784	0.146719	-0.279682	0	0.401046	-0.268039	-1.11165	-0.220773	-1.42872	0	0	0	0	0	0	0	0	0	0	0	0	0	0	0	0	0	0	0	HORVU.MOREX.r3.7HG0642300		7H	14569126	14569888	1			PF05056	IPR007750	Protein of unknown function DUF674	:
HORVU.MOREX.r3.6HG0574750	0.520179	0.00185276	0.10726	0.233594	0.174353	0.106774	0.129736	0.286449	-0.236239	-0.0764433	0	0.201274	0.012859	0	-0.086702	0	0	0	0	0	0	0	0	0	0	0	0	0	0	0	0	0	0	0	HORVU.MOREX.r3.6HG0574750		6H	161104246	161105184	1				IPR039266	Autonomous transposable element EN-1 mosaic protein	b:transposition
HORVU.MOREX.r3.3HG0316080	48.7203	0.132907	-0.167361	-0.739408	0.625557	-0.429361	0.658257	-0.517036	0.312063	-0.413849	0.693547	-0.308663	0.967194	0.119728	1.08156	0	0	0	0	0	0	0	0	0	0	0	0	0	0	0	0	0	0	0	HORVU.MOREX.r3.3HG0316080		3H	588819235	588819831	-1						:	Lysosome	ko04142
HORVU.MOREX.r3.4HG0393350	7127.5	-0.168417	-0.492054	0.26992	-1.0063	0.25223	-1.23243	-0.16783	-0.188165	0.111375	-0.399684	0.0406015	-0.653914	0.335332	-0.6754	0	0	0	0	0	0	0	0	0	0	0	0	0	0	0	0	0	0	0	HORVU.MOREX.r3.4HG0393350		4H	512419499	512421838	-1		F2DUF3	PF00149	IPR004843	Calcineurin-like phosphoesterase domain, ApaH type	c:extracellular region;m:acid phosphatase activity;m:ferric iron binding;m:ferrous iron binding;m:hydrolase activity;m:metal ion binding	Riboflavin metabolism;Lysosome	ko00740;ko04142
HORVU.MOREX.r3.6HG0592100	0.265597	-0.0671727	0	-0.0175533	-0.0170163	-0.0320988	0	-0.0315432	0.0377132	0	0	0	-0.0140851	0	-0.0153925	0	0	0	0	0	0	0	0	0	0	0	0	0	0	0	0	0	0	0	HORVU.MOREX.r3.6HG0592100		6H	339177771	339178838	-1			PF05699	IPR008906	HAT, C-terminal dimerisation domain	m:DNA binding;m:protein dimerization activity
HORVU.MOREX.r3.4HG0413640	224.519	-0.10082	-0.0737422	0.204549	0.064674	0.0984197	0.191031	-0.250898	-0.285948	0.107011	-0.363013	-0.573993	-0.259431	0.00379722	-0.0498379	0	0	0	0	0	0	0	0	0	0	0	0	0	0	0	0	0	0	0	HORVU.MOREX.r3.4HG0413640	Riboflavin biosynthesis protein PYRD, chloroplastic [Source:Projected from Arabidopsis thaliana (AT4G20960) UniProtKB/Swiss-Prot;Acc:Q8GWP5]	4H	597536459	597538758	-1			PF00383	IPR002125	Cytidine and deoxycytidylate deaminase domain	b:riboflavin biosynthetic process;m:catalytic activity;m:diaminohydroxyphosphoribosylaminopyrimidine deaminase activity;m:hydrolase activity;m:zinc ion binding	Quorum sensing;Riboflavin metabolism;Biosynthesis of cofactors;Flavin biosynthesis	ko02024;ko00740;ko01240;R-TTU-1119379	TRITD4Bv1G197060
HORVU.MOREX.r3.5HG0438700	263.84	-0.00397248	0.12054	-0.0210376	0.288196	0.202629	-0.0466425	0.269066	-0.164951	0.344566	0.10603	0.237966	-0.132933	0.231193	0.333426	0	0	0	0	0	0	0	0	0	0	0	0	0	0	0	0	0	0	0	HORVU.MOREX.r3.5HG0438700		5H	67056538	67058479	-1		M0VMZ8	PF08387	IPR006566	FBD domain	m:protein binding	Pantothenate and coenzyme A biosynthesis III	R-FVE-1119394	mrna27309.1-v1.0-hybrid
HORVU.MOREX.r3.5HG0463170	60.6503	-0.0980122	-1.0209	-0.158655	-1.04732	-0.411102	-0.650833	-0.710951	-0.733099	-0.659069	-1.01274	-0.922089	-1.97006	-0.284784	-0.713956	0	0	0	0	0	0	0	0	0	0	0	0	0	0	0	0	0	0	0	HORVU.MOREX.r3.5HG0463170		5H	313921967	313933490	1		A0A287R112	PF01554	IPR002528	Multi antimicrobial extrusion protein	b:transmembrane transport;b:xenobiotic detoxification by transmembrane export across the plasma membrane;c:integral component of membrane;c:membrane;m:antiporter activity;m:xenobiotic transmembrane transporter activity	OsNAC5_transcription_network_involved in drought and high salinity tolerance	R-OSA-9641042	Os04g0373400
HORVU.MOREX.r3.4HG0403700	3052.78	-0.182368	-0.586223	0.0852331	-0.562669	0.191661	-0.953109	-0.0458642	-0.463076	0.0886788	-0.4418	-0.389415	-0.535321	-0.0355348	-0.659054	0	0	0	0	0	0	0	0	0	0	0	0	0	0	0	0	0	0	0	HORVU.MOREX.r3.4HG0403700		4H	565412574	565415200	1		F2DJN0	PF01344	IPR006652	Kelch repeat type 1	c:nucleus;m:protein binding	Response to cold temperature	R-ATR-8879007	AMTR_s00175p00042660
HORVU.MOREX.r3.5HG0451840	1495.75	-1.01455	0.347829	-0.136946	-0.356033	-0.0199055	0.86302	-1.17997	-0.557748	-0.704194	-0.321023	-1.17998	-0.957662	-0.114149	0.0902098	0	0	0	0	0	0	0	0	0	0	0	0	0	0	0	0	0	0	0	HORVU.MOREX.r3.5HG0451840		5H	196209041	196210740	1		F2D6R8	PF00274	IPR000741	Fructose-bisphosphate aldolase, class-I	b:glycolytic process;m:fructose-bisphosphate aldolase activity;m:lyase activity	Calvin cycle	R-MPO-1119519	MARPO_0053s0082
HORVU.MOREX.r3.3HG0286100	183.804	0.49522	0.253843	0.0349989	-0.834345	0.129021	0.102281	0.380193	0.94507	0.012502	1.06978	0.728253	1.43624	0.457725	-0.538022	0	0	0	0	0	0	0	0	0	0	0	0	0	0	0	0	0	0	0	HORVU.MOREX.r3.3HG0286100		3H	468689594	468693329	1		A0A287LI50	PF04535	IPR006459	Casparian strip membrane protein	c:integral component of membrane;c:membrane;c:plasma membrane
HORVU.MOREX.r3.2HG0152910	817.533	0.0587585	0.727685	0.3046	0.592695	0.208314	0.570039	0.131458	-0.00387635	0.0399386	-0.0485509	-0.0118152	0.419844	0.0567311	0.673511	0	0	0	0	0	0	0	0	0	0	0	0	0	0	0	0	0	0	0	HORVU.MOREX.r3.2HG0152910		2H	352848781	352851610	-1		M0WYB3	PF01454	IPR002190	MAGE homology domain	:
HORVU.MOREX.r3.UnG0806110	0.628137	-0.26138	0.360502	0.191557	0.3329	0.395598	0.114507	0.307861	0	0.312614	-0.275953	-0.112225	0	0.0818522	0.168626	0	0	0	0	0	0	0	0	0	0	0	0	0	0	0	0	0	0	0	HORVU.MOREX.r3.UnG0806110		CAJHDD010000234.1	23461	25367	1			PF00006	IPR000194	ATPase, F1/V1/A1 complex, alpha/beta subunit, nucleotide-binding domain	b:ATP metabolic process;b:proton motive force-driven ATP synthesis;b:proton transmembrane transport;c:proton-transporting ATP synthase complex, catalytic core F(1);m:ATP binding;m:proton-transporting ATP synthase activity, rotational mechanism	Photosynthesis;Oxidative phosphorylation	ko00195;ko00190
HORVU.MOREX.r3.5HG0495450	0.157011	-0.0152291	0	0	-0.0170163	-0.0147842	-0.0143328	0	-0.0142304	-0.0499638	-0.0352295	0	-0.0140851	0	0	0	0	0	0	0	0	0	0	0	0	0	0	0	0	0	0	0	0	0	HORVU.MOREX.r3.5HG0495450		5H	490768466	490769707	-1			PF00078	IPR000477	Reverse transcriptase domain	:	GDP-mannose metabolism;Ascorbate biosynthesis	R-SSP-1119628;R-SSP-1119410	Sspon.03G0019460-3C
HORVU.MOREX.r3.2HG0197830	0.0141989	0	0	0	0	0	0	0	0.0203987	0	0	0	0	0	0	0	0	0	0	0	0	0	0	0	0	0	0	0	0	0	0	0	0	0	HORVU.MOREX.r3.2HG0197830		2H	619428740	619429243	1				IPR002083	MATH/TRAF domain	b:protein ubiquitination;m:protein binding	Hedgehog signaling pathway;Hedgehog signaling pathway - fly	ko04340;ko04341
HORVU.MOREX.r3.2HG0117250	800.669	-0.1401	0.0444257	0.0658918	-0.113352	0.0683805	-0.179286	-0.360138	-0.43931	-0.266191	-0.388453	-0.916898	-0.545266	0.00313121	0.00466707	0	0	0	0	0	0	0	0	0	0	0	0	0	0	0	0	0	0	0	HORVU.MOREX.r3.2HG0117250	Thioredoxin reductase [Source:Projected from Arabidopsis thaliana (AT2G41680) UniProtKB/TrEMBL;Acc:A0A178VZE7]	2H	57886862	57892994	-1		F2D3U4	PF00085	IPR005982	Thioredoxin reductase	b:cell redox homeostasis;b:cellular oxidant detoxification;b:hydrogen peroxide catabolic process;b:positive regulation of catalytic activity;b:regulation of chlorophyll biosynthetic process;b:regulation of starch biosynthetic process;b:removal of superoxide radicals;c:chloroplast;c:cytoplasm;m:enzyme activator activity;m:identical protein binding;m:oxidoreductase activity;m:oxidoreductase activit…	Selenocompound metabolism;Glutathione redox reactions II;Glutathione redox reactions I	ko00450;R-OBR-1119298;R-OBR-1119437	OB03G14810
HORVU.MOREX.r3.3HG0233880	1287.84	0.309092	-0.808793	0.420063	-0.844315	0.906274	-0.714642	0.114171	-1.09865	0.608822	-1.03455	-0.423873	-1.72248	0.580402	-1.1597	0	0	0	0	0	0	0	0	0	0	0	0	0	0	0	0	0	0	0	HORVU.MOREX.r3.3HG0233880		3H	33356024	33366481	1		F2CXC3	PF04864	IPR006948	Alliinase, C-terminal	b:auxin biosynthetic process;c:integral component of membrane;c:membrane;m:carbon-sulfur lyase activity;m:catalytic activity	Tryptophan metabolism;IAA biosynthesis I	ko00380;R-ATA-1119486	AET3Gv20201800
HORVU.MOREX.r3.1HG0090910	0																														0	0	0	0	HORVU.MOREX.r3.1HG0090910		1H	506058071	506060331	1						:
HORVU.MOREX.r3.2HG0201260	9.57149	0.464756	-0.682724	-0.747906	0.174733	-0.62559	0.303055	-0.641693	-0.616917	-0.535014	-0.125541	-0.169705	-0.0453022	-0.17781	-0.822428	0	0	0	0	0	0	0	0	0	0	0	0	0	0	0	0	0	0	0	HORVU.MOREX.r3.2HG0201260		2H	626097167	626101150	1			PF00665	IPR001584	Integrase, catalytic core	b:DNA integration;m:nucleic acid binding;m:zinc ion binding	Salicylic acid signaling	R-TTU-6788019	TRITD0Uv1G041210
HORVU.MOREX.r3.5HG0492150	0.0140713	0	0	0	0	0.0198448	0	0	0	0	0	0	0	0	0	0	0	0	0	0	0	0	0	0	0	0	0	0	0	0	0	0	0	0	HORVU.MOREX.r3.5HG0492150		5H	482806210	482806578	-1						:
HORVU.MOREX.r3.3HG0318260	992.523	-0.621219	-0.734483	-0.663311	-0.401321	-0.784403	-0.324988	-0.536197	0.0752759	-0.868806	0.297603	-0.708743	-0.209322	-0.433554	-0.385802	0	0	0	0	0	0	0	0	0	0	0	0	0	0	0	0	0	0	0	HORVU.MOREX.r3.3HG0318260		3H	592430429	592434944	1		M0Y839	PF01210	IPR006109	Glycerol-3-phosphate dehydrogenase, NAD-dependent, C-terminal	b:carbohydrate metabolic process;b:glycerol-3-phosphate catabolic process;b:glycerol-3-phosphate metabolic process;b:NADH oxidation;c:cytosol;c:glycerol-3-phosphate dehydrogenase complex;m:glycerol-3-phosphate dehydrogenase [NAD+] activity;m:NAD binding;m:oxidoreductase activity;m:oxidoreductase activity, acting on the CH-OH group of donors, NAD or NADP as acceptor	MAPK signaling pathway - yeast;Glycerophospholipid metabolism;Phospholipid biosynthesis I	ko04011;ko00564;R-OPU-1119402	OPUNC01G42440
HORVU.MOREX.r3.5HG0521250	1.02132	-0.956858	-0.612542	-0.643207	0.00314228	-0.119783	0.0294129	0.0666858	-0.0770234	-0.861567	0.0117179	-0.190942	-0.320465	0.161819	-0.193386	0	0	0	0	0	0	0	0	0	0	0	0	0	0	0	0	0	0	0	HORVU.MOREX.r3.5HG0521250		5H	551665175	551665396	-1			PF07727	IPR013103	Reverse transcriptase, RNA-dependent DNA polymerase	:	Sucrose biosynthesis;Starch biosynthesis	R-NAT-1119465;R-NAT-1119477	A4A49_24733
HORVU.MOREX.r3.2HG0096910	5853.7	-0.096784	-0.536947	-0.29338	-0.362803	-0.158799	-0.393514	-0.172212	-0.257099	-0.128487	-0.0102225	-0.244693	-0.473148	-0.148683	-0.229488	0	0	0	0	0	0	0	0	0	0	0	0	0	0	0	0	0	0	0	HORVU.MOREX.r3.2HG0096910	Protein transport protein Sec24-like At3g07100 [Source:Projected from Arabidopsis thaliana (AT3G07100) UniProtKB/Swiss-Prot;Acc:Q9SFU0]	2H	3216273	3223849	-1			PF04810	IPR006895	Zinc finger, Sec23/Sec24-type	b:endoplasmic reticulum to Golgi vesicle-mediated transport;b:intracellular protein transport;c:COPII vesicle coat;m:zinc ion binding	Protein processing in endoplasmic reticulum	ko04141
HORVU.MOREX.r3.7HG0709010	0.31765	0	0	0	0	0.0197625	0	0	0	-0.101907	0.016714	-0.0165962	0	-0.0559294	0.0192365	0	0	0	0	0	0	0	0	0	0	0	0	0	0	0	0	0	0	0	HORVU.MOREX.r3.7HG0709010		7H	454148476	454149622	1			PF02362	IPR003340	B3 DNA binding domain	m:DNA binding	Citrulline biosynthesis;Proline biosynthesis I	R-FVE-1119495;R-FVE-1119631	mrna20854.1-v1.0-hybrid
HORVU.MOREX.r3.1HG0015080	1.33333	-0.165154	0.536839	0.313972	0.195248	-1.0685	-0.479002	-0.121132	0	-1.33233	-0.124084	-0.1955	-0.147253	0.732383	-0.188782	0	0	0	0	0	0	0	0	0	0	0	0	0	0	0	0	0	0	0	HORVU.MOREX.r3.1HG0015080		1H	41115719	41117515	-1			PF01612	IPR002562	3'-5' exonuclease domain	b:nucleobase-containing compound metabolic process;m:3'-5' exonuclease activity;m:nucleic acid binding
HORVU.MOREX.r3.1HG0064750	1425.21	0.0439383	0.806523	0.255781	1.01033	0.142257	0.808064	0.364643	0.0434039	0.546015	0.0232341	-0.0303853	0.630583	0.0501455	0.976609	0	0	0	0	0	0	0	0	0	0	0	0	0	0	0	0	0	0	0	HORVU.MOREX.r3.1HG0064750		1H	425469728	425473235	1		F2D8Y6	PF13516	IPR001611	Leucine-rich repeat	b:regulation of catalytic activity;c:nucleus;m:GTPase activator activity;m:protein binding	Ribosome;Nucleocytoplasmic transport	ko03010;ko03013
HORVU.MOREX.r3.2HG0183730	8.25914	0.106284	-0.178383	-0.731195	0.232817	-0.258679	-0.800876	1.60621	0.739074	0.117009	1.17021	-0.580258	0.964526	-0.146034	-0.359809	0	0	0	0	0	0	0	0	0	0	0	0	0	0	0	0	0	0	0	HORVU.MOREX.r3.2HG0183730		2H	566938411	566939832	1			PF04488	IPR007577	Glycosyltransferase, DXD sugar-binding motif	:	Glycosphingolipid biosynthesis - globo and isoglobo series;Glycosphingolipid biosynthesis - lacto and neolacto series	ko00603;ko00601
HORVU.MOREX.r3.3HG0249400	4084.65	-1.49711	-1.25164	-0.472479	-0.283773	-1.08822	-1.29373	-0.341691	-1.23004	-0.402263	-0.720538	-0.946805	-0.0118486	-0.668204	0.025958	0	0	0	0	0	0	0	0	0	0	0	0	0	0	0	0	0	0	0	HORVU.MOREX.r3.3HG0249400		3H	139643219	139645383	-1		M0UNI8	PF05558	IPR008469	DREPP family	c:anchored component of plasma membrane
HORVU.MOREX.r3.7HG0707460	515.774	0.254495	0.542799	0.0189559	0.570515	-0.111503	0.529154	0.464557	0.175262	0.616572	0.311081	0.568038	0.515806	0.208212	0.474411	0	0	0	0	0	0	0	0	0	0	0	0	0	0	0	0	0	0	0	HORVU.MOREX.r3.7HG0707460		7H	443772918	443784273	1		A0A287X014	PF01842	IPR000719	Protein kinase domain	b:protein phosphorylation;m:ATP binding;m:protein kinase activity	Long day regulated expression of florigens	R-CCP-8934036	CCACVL1_28594
HORVU.MOREX.r3.5HG0452920	0.496454	0.0717975	0.0056225	-0.000108879	0	0.137878	-0.117104	-0.0639336	0.0110227	-0.300477	0.0776709	0.0722239	-0.105726	-0.161273	0.145905	0	0	0	0	0	0	0	0	0	0	0	0	0	0	0	0	0	0	0	HORVU.MOREX.r3.5HG0452920		5H	209323390	209324601	1			PF12776	IPR024752	Myb/SANT-like domain	:
HORVU.MOREX.r3.7HG0635300	49098.9	0.756099	0.761248	-0.369722	1.24328	0.879744	1.18103	0.331559	0.00869278	0.27809	-0.421087	-0.61563	1.73675	0.862937	1.69427	0	0	0	0	0	0	0	0	0	0	0	0	0	0	0	0	0	0	0	HORVU.MOREX.r3.7HG0635300		7H	2749117	2752281	-1		J7GP58	PF00251	IPR001362	Glycoside hydrolase, family 32	b:carbohydrate metabolic process;b:metabolic process;c:integral component of membrane;c:membrane;m:glycosyltransferase activity;m:hydrolase activity;m:hydrolase activity, acting on glycosyl bonds;m:hydrolase activity, hydrolyzing O-glycosyl compounds;m:levansucrase activity;m:transferase activity	Starch and sucrose metabolism;Galactose metabolism;Fructan biosynthesis	ko00500;ko00052;R-TTU-1119360	TRITD4Av1G261410
HORVU.MOREX.r3.7HG0664800	1391.67	0.227968	1.27876	-0.534126	0.855679	-0.473044	1.24221	0.164475	0.952377	-0.0489964	1.12815	0.858361	0.931409	-0.283428	0.411216	0	0	0	0	0	0	0	0	0	0	0	0	0	0	0	0	0	0	0	HORVU.MOREX.r3.7HG0664800	O-fucosyltransferase 7 [Source:Projected from Arabidopsis thaliana (AT1G22460) UniProtKB/Swiss-Prot;Acc:B7ZWR7]	7H	82608793	82612948	1		A0A287W2H1	PF10250	IPR019378	GDP-fucose protein O-fucosyltransferase	b:fucose metabolic process;c:cytoplasm;m:transferase activity	Lysine biosynthesis II;Lysine biosynthesis I	R-DCA-1119283;R-DCA-1119273	DCAR_015673
HORVU.MOREX.r3.5HG0529770	3059	0.207845	1.10024	-0.0986779	1.41309	-0.233552	1.35854	0.263916	0.327003	0.254729	0.037135	0.493273	1.34402	-0.081596	1.0397	0	0	0	0	0	0	0	0	0	0	0	0	0	0	0	0	0	0	0	HORVU.MOREX.r3.5HG0529770		5H	571006823	571009998	-1		F2D5M9	PF01137	IPR000228	RNA 3'-terminal phosphate cyclase	b:ribosome biogenesis;b:RNA processing;c:nucleolus;c:nucleus;m:catalytic activity	Ribosome biogenesis in eukaryotes	ko03008
HORVU.MOREX.r3.5HG0519890	2.72476	0.84215	0.828867	0.219284	0.189557	0.852268	0.101468	0.384855	0.84559	-0.480532	0.251229	0.23754	0.172326	0.683321	-0.0597517	0	0	0	0	0	0	0	0	0	0	0	0	0	0	0	0	0	0	0	HORVU.MOREX.r3.5HG0519890		5H	548999549	549001213	1			PF00145	IPR001525	C-5 cytosine methyltransferase	m:methyltransferase activity	Cysteine and methionine metabolism	ko00270
HORVU.MOREX.r3.1HG0054960	164.458	0.153225	1.41219	0.306987	0.67336	0.171904	0.865793	0.349547	0.731184	0.252726	0.208808	0.504356	0.977149	-0.0170318	0.572194	0	0	0	0	0	0	0	0	0	0	0	0	0	0	0	0	0	0	0	HORVU.MOREX.r3.1HG0054960		1H	367455327	367458976	1		F2ECT7	PF03088	IPR011042	Six-bladed beta-propeller, TolB-like	b:biosynthetic process;c:vacuole;m:strictosidine synthase activity	Secologanin and strictosidine biosynthesis	R-TDI-1119438	TRIDC1BG036280
HORVU.MOREX.r3.2HG0193580	0.600296	0.0980902	0.223423	0.112961	0	-0.313845	-0.0777494	-0.0971082	0.20415	-0.528369	0.000434132	-0.236501	0.0348221	-0.134063	0.21594	0	0	0	0	0	0	0	0	0	0	0	0	0	0	0	0	0	0	0	HORVU.MOREX.r3.2HG0193580		2H	607535390	607537950	1				IPR001841	Zinc finger, RING-type	:
HORVU.MOREX.r3.1HG0049040	10421.3	0.637909	7.7175	-1.79302	5.50611	-1.25856	8.75163	1.32143	6.35848	-1.50833	6.62859	3.5151	7.47226	-1.11193	7.00572	0	1	0	1	0	1	0	1	0	1	1	1	0	1	8	0	0	0	0	HORVU.MOREX.r3.1HG0049040		1H	324510332	324512777	1		F2D3S4		IPR037491	Low-temperature-induced 78kDa/65kDa	b:response to abscisic acid	HSFA7/ HSFA6B-regulatory network-induced by drought and ABA.	R-OSA-9623703	Os10g0505900
HORVU.MOREX.r3.6HG0600110	0																														0	0	0	0	HORVU.MOREX.r3.6HG0600110		6H	407797805	407798297	1						:
HORVU.MOREX.r3.4HG0350680	275.462	0.21093	-1.08414	0.400162	-1.22931	0.642474	-1.44068	-0.306245	-0.569999	-0.165465	-0.985233	-0.569369	-0.78568	0.288453	-1.32484	0	0	0	0	0	0	0	0	0	0	0	0	0	0	0	0	0	0	0	HORVU.MOREX.r3.4HG0350680		4H	100590473	100591318	-1		F2E3D2				c:integral component of membrane;c:membrane
HORVU.MOREX.r3.3HG0313620	0																														0	0	0	0	HORVU.MOREX.r3.3HG0313620		3H	583597580	583598410	-1			PF00069	IPR000719	Protein kinase domain	b:protein phosphorylation;m:ATP binding;m:protein kinase activity	Recognition of fungal and bacterial pathogens and immunity response	R-AHA-9611432	g04950
HORVU.MOREX.r3.2HG0111880	92.5855	0.463719	-0.372192	0.790082	-0.29097	0.523612	-0.496935	0.875112	-1.01302	0.902759	-0.0828738	0.0199738	-2.05379	0.63066	-0.0300595	0	0	0	0	0	0	0	0	0	0	0	-1	0	0	1	0	0	0	0	HORVU.MOREX.r3.2HG0111880		2H	38937942	38938841	1				IPR027417	P-loop containing nucleoside triphosphate hydrolase	:
HORVU.MOREX.r3.7HG0749960	1926.09	0.00685333	-0.340329	-0.237865	-0.287354	-0.208928	-0.407844	-0.066829	-0.0825065	0.165552	0.208802	0.509847	0.146606	-0.0347633	-0.33362	0	0	0	0	0	0	0	0	0	0	0	0	0	0	0	0	0	0	0	HORVU.MOREX.r3.7HG0749960		7H	624173573	624180748	-1			PF05623	IPR008507	Protein of unknown function DUF789	:
HORVU.MOREX.r3.1HG0094280	0.24632	0	-0.0152387	0	-0.0170163	-0.00612697	-0.0136391	0.0377149	-0.0142304	0	0	-0.0339107	0.0378585	0	0.0192365	0	0	0	0	0	0	0	0	0	0	0	0	0	0	0	0	0	0	0	HORVU.MOREX.r3.1HG0094280		1H	513369912	513374312	1						:	Autophagy - yeast	ko04138
HORVU.MOREX.r3.4HG0338790	1578.52	0.189253	0.951996	0.606929	0.631553	0.283542	0.402542	0.35485	-0.00743819	0.56853	-0.180004	0.210344	0.0340109	0.450135	0.435702	0	0	0	0	0	0	0	0	0	0	0	0	0	0	0	0	0	0	0	HORVU.MOREX.r3.4HG0338790	WDR5a [Source:Projected from Arabidopsis thaliana (AT3G49660) UniProtKB/TrEMBL;Acc:A0A178VK59]	4H	23524693	23530815	-1		F2EJZ6	PF00400	IPR001680	WD40 repeat	m:protein binding	Regulation of seed size	R-SBI-9035605	SORBI_3001G142100
HORVU.MOREX.r3.2HG0166310	841.631	0.328902	-0.140953	0.533982	-1.0389	0.658037	-1.72059	-0.91328	-1.33224	-0.541259	-1.17905	-0.69445	-1.24509	0.349345	-1.71059	0	0	0	0	0	0	0	0	0	0	0	0	0	0	0	0	0	0	0	HORVU.MOREX.r3.2HG0166310		2H	462258026	462260036	1		F2EKJ6	PF00194	IPR001148	Alpha carbonic anhydrase domain	m:carbonate dehydratase activity;m:zinc ion binding	Nitrogen metabolism;Cyanate degradation	ko00910;R-TDI-1119586	TRIDC2BG045750
HORVU.MOREX.r3.2HG0145640	3417.09	0.14117	-0.137303	-0.0491177	-0.0329435	0.0616842	-0.131557	-0.0561233	-0.300154	0.0501695	-0.140949	0.0238913	-0.449311	0.0147093	-0.0372568	0	0	0	0	0	0	0	0	0	0	0	0	0	0	0	0	0	0	0	HORVU.MOREX.r3.2HG0145640		2H	265902229	265936260	-1				IPR028938	Remodeling and spacing factor 1-like	b:regulation of transcription, DNA-templated;c:RSF complex
HORVU.MOREX.r3.7HG0715170	127.775	-0.827456	-3.77443	0.925288	-3.0613	1.24086	-2.90216	-1.40869	-2.7415	-0.69905	-2.28735	-1.71711	-2.42955	0.213954	-3.08463	0	-1	0	-1	0	-1	0	-1	0	-1	0	-1	0	-1	7	0	0	0	0	HORVU.MOREX.r3.7HG0715170		7H	497989829	497991595	-1		F2EGY2	PF00201	IPR002213	UDP-glucuronosyl/UDP-glucosyltransferase	m:glycosyltransferase activity;m:transferase activity;m:UDP-glycosyltransferase activity	Cytokinins-O-glucoside biosynthesis;Cytokinins 9-N-glucoside biosynthesis;Cytokinins 7-N-glucoside biosynthesis	R-MGU-1119473;R-MGU-1119375;R-MGU-1119292	Migut.B00369.1
HORVU.MOREX.r3.7HG0718840	0.0283957	0	0	0	0	0	0	0	-0.0142304	0	0	0	0	0	0	0	0	0	0	0	0	0	0	0	0	0	0	0	0	0	0	0	0	0	HORVU.MOREX.r3.7HG0718840		7H	520630499	520632342	1		F2ELW3	PF01565	IPR006094	FAD linked oxidase, N-terminal	m:FAD binding;m:flavin adenine dinucleotide binding;m:oxidoreductase activity	Phenylpropanoid biosynthesis	ko00940
HORVU.MOREX.r3.7HG0751620	3309.99	0.531612	-1.27103	0.626236	-1.70087	0.834416	-1.8971	-0.218779	-1.34272	-0.0769043	-0.982596	-0.836336	-2.66813	0.386313	-2.09071	0	0	0	0	0	0	0	0	0	0	0	-1	0	-1	2	0	0	0	0	HORVU.MOREX.r3.7HG0751620		7H	627879222	627882961	1		F2EDS5	PF00134	IPR004367	Cyclin, C-terminal domain	b:cell cycle;b:cell division	Cell cycle regulation	R-OSA-9630286	Os01g0805600
HORVU.MOREX.r3.3HG0234660	5589.52	-0.231799	-0.704633	-0.108305	-0.756732	-0.0798828	-1.06463	-0.086483	-0.140308	-0.127002	-0.131141	0.0151215	-0.653627	-0.170745	-0.856728	0	0	0	0	0	0	0	0	0	0	0	0	0	0	0	0	0	0	0	HORVU.MOREX.r3.3HG0234660		3H	36822013	36825426	1		A0A287K9Z6	PF03151	IPR004853	Sugar phosphate transporter domain	c:integral component of membrane;c:membrane	UDP-L-arabinose biosynthesis and transport	R-SBI-1119574	SORBI_3008G014700
HORVU.MOREX.r3.4HG0405470	1.67418	0	-0.33568	-0.196697	0.00516904	-0.244325	-0.15086	-0.792074	0.0499407	-0.225201	-0.0980095	-1.18239	-0.174979	-0.18712	-0.174835	0	0	0	0	0	0	0	0	0	0	0	0	0	0	0	0	0	0	0	HORVU.MOREX.r3.4HG0405470		4H	570525300	570528054	1			PF00743	IPR000960	Flavin monooxygenase FMO	m:flavin adenine dinucleotide binding;m:N,N-dimethylaniline monooxygenase activity;m:NADP binding;m:oxidoreductase activity	Drug metabolism - cytochrome P450;IAA biosynthesis I	ko00982;R-HAN-1119486	HannXRQ_Chr13g0402101
HORVU.MOREX.r3.7HG0714120	7021.03	0.0786709	0.96568	-0.115598	1.06254	-0.289217	1.28407	0.197275	0.345821	0.174069	0.311637	0.53218	1.49787	-0.0212595	1.16124	0	0	0	0	0	0	0	0	0	0	0	0	0	0	0	0	0	0	0	HORVU.MOREX.r3.7HG0714120		7H	490957431	490965120	1		F2DAB2	PF00400	IPR001680	WD40 repeat	b:spliceosomal snRNP assembly;c:SMN complex;m:protein binding;m:RNA binding	Regulation of seed size	R-BDI-9035605	BRADI_1g12820v3
HORVU.MOREX.r3.6HG0615990	1.02689	0	0	0	0	0	0	0	0	-0.215641	0.224169	0	0	-0.0228577	0.46759	0	0	0	0	0	0	0	0	0	0	0	0	0	0	0	0	0	0	0	HORVU.MOREX.r3.6HG0615990		6H	510249860	510251102	1			PF05970	IPR010285	DNA helicase Pif1-like	b:DNA repair;b:telomere maintenance;m:DNA helicase activity	Fanconi anemia pathway;DNA replication;Homologous recombination;Mismatch repair;Nucleotide excision repair	ko03460;ko03030;ko03440;ko03430;ko03420
HORVU.MOREX.r3.2HG0217040	0.0146486	0	0	0	0	0.0198448	0	0	0	0	0	0	0	0	0	0	0	0	0	0	0	0	0	0	0	0	0	0	0	0	0	0	0	0	HORVU.MOREX.r3.2HG0217040		2H	661997037	661999798	-1			PF00069	IPR000719	Protein kinase domain	b:protein phosphorylation;m:ATP binding;m:protein kinase activity	Plant hormone signal transduction;Salicylic acid signaling	ko04075;R-ATA-6788019	AET3Gv20232700
HORVU.MOREX.r3.1HG0081790	1794.88	0.0328734	-0.32022	0.213714	-0.359175	0.122102	-0.441566	-0.193088	-0.449571	-0.141862	-0.292641	-0.433287	-0.795914	0.00973925	-0.411814	0	0	0	0	0	0	0	0	0	0	0	0	0	0	0	0	0	0	0	HORVU.MOREX.r3.1HG0081790		1H	489183776	489187965	1		F2CW03	PF00349	IPR001312	Hexokinase	b:carbohydrate metabolic process;b:carbohydrate phosphorylation;b:cellular glucose homeostasis;b:glycolytic process;b:hexose metabolic process;b:phosphorylation;m:ATP binding;m:fructokinase activity;m:glucose binding;m:hexokinase activity;m:kinase activity;m:nucleotide binding;m:phosphotransferase activity, alcohol group as acceptor;m:transferase activity	Neomycin, kanamycin and gentamicin biosynthesis;Streptomycin biosynthesis;Amino sugar and nucleotide sugar metabolism;Starch and sucrose metabolism;Glycolysis / Gluconeogenesis;Biosynthesis of nucleotide sugars;Galactose metabolism;Fructose and mannose metabolism;HIF-1 signaling pathway;Mannose degradation;GDP-mannose metabolism;Trehalose degradation II	ko00524;ko00521;ko00520;ko00500;ko00010;ko01250;ko00052;ko00051;ko04066;R-SMO-1119595;R-SMO-1119628;R-SMO-1119601	SELMODRAFT_269350
HORVU.MOREX.r3.2HG0125430	2947.96	-0.478016	-0.76628	-0.0122987	-0.946478	-0.0573101	-1.80932	-0.0376771	0.853032	-0.471816	0.484351	-0.270086	-0.248023	-0.3031	-1.99023	0	0	0	0	0	0	0	0	0	0	0	0	0	0	0	1	0	0	0	HORVU.MOREX.r3.2HG0125430		2H	100694486	100696829	-1		F2D429	PF06200	IPR010399	Tify domain	:	Plant hormone signal transduction;Jasmonic acid signaling;Gibberellin signaling	ko04075;R-ATA-6787011;R-ATA-5679411	AET2Gv20352600
HORVU.MOREX.r3.4HG0407300	41.5261	1.03377	1.48535	0.0745448	-0.175235	1.1394	0.298883	1.96755	0.573831	0.489385	0.297804	-0.0126485	1.00598	1.12459	0.307831	0	0	0	0	0	0	0	0	0	0	0	0	0	0	0	0	0	0	0	HORVU.MOREX.r3.4HG0407300		4H	578017063	578018837	1		F2E230	PF03016	IPR004263	Exostosin-like	b:protein glycosylation;c:Golgi apparatus;c:membrane;m:glycosyltransferase activity	Xyloglucan biosynthesis	R-ZJA-5655101	Zjn_sc00002.1.g14590.1.am.mk
HORVU.MOREX.r3.1HG0021090	115.743	0.19418	-0.188656	0.150719	-0.237993	-0.118448	-0.163087	0.176462	-0.254546	-0.406705	-0.51921	-0.398636	-0.681428	0.0157533	-0.360316	0	0	0	0	0	0	0	0	0	0	0	0	0	0	0	0	0	0	0	HORVU.MOREX.r3.1HG0021090		1H	76563724	76565090	1		A0A287EU66	PF00651	IPR000210	BTB/POZ domain	b:protein ubiquitination;m:protein binding	Hedgehog signaling pathway;Hedgehog signaling pathway - fly;Alanine biosynthesis III;Cysteine degradation	ko04340;ko04341;R-ECU-1119319;R-ECU-1119612	EJB05_42663
HORVU.MOREX.r3.1HG0040610	9897.98	0.0991673	-0.422366	0.403069	-0.12706	0.449245	-0.225814	-0.324629	-1.16952	-0.0785086	-1.19383	-1.1069	-1.31684	0.124462	-0.38533	0	0	0	0	0	0	0	0	0	0	0	0	0	0	0	0	0	0	0	HORVU.MOREX.r3.1HG0040610		1H	256688376	256698686	1		F2EE28	PF00118	IPR001844	Chaperonin Cpn60/GroEL	b:protein folding;b:protein refolding;m:ATP binding;m:ATP hydrolysis activity;m:ATP-dependent protein folding chaperone;m:nucleotide binding	RNA degradation	ko03018
HORVU.MOREX.r3.7HG0647180	528.178	-0.0876371	-0.234517	0.723196	-0.299908	0.360972	-0.654694	0.445198	-0.276727	0.377961	-0.385406	-0.17442	-0.0444871	0.107632	-0.287854	0	0	0	0	0	0	0	0	0	0	0	0	0	0	0	0	0	0	0	HORVU.MOREX.r3.7HG0647180		7H	23194450	23198192	1		A0A287VK93	PF03311	IPR003377	Cornichon	b:vesicle-mediated transport;c:integral component of membrane;c:membrane
HORVU.MOREX.r3.4HG0412770	37.029	0.428273	1.14603	-0.495645	0.460305	-0.798147	1.03972	0.434471	0.796249	0.466003	1.31303	0.725233	1.04379	0.0734767	0.846174	0	0	0	0	0	0	0	0	0	0	0	0	0	0	0	0	0	0	0	HORVU.MOREX.r3.4HG0412770		4H	595583032	595591359	1		A0A287PY28	PF01370	IPR001509	NAD-dependent epimerase/dehydratase	m:oxidoreductase activity, acting on the CH-OH group of donors, NAD or NADP as acceptor	Phenylpropanoid biosynthesis	R-CCP-1119316	CCACVL1_29056
HORVU.MOREX.r3.5HG0468410	4783.01	0.202907	0.372387	-0.296539	0.647138	-0.327913	0.628362	0.111611	0.174349	0.265455	0.198439	0.646967	0.510116	-0.0856941	0.402332	0	0	0	0	0	0	0	0	0	0	0	0	0	0	0	0	0	0	0	HORVU.MOREX.r3.5HG0468410		5H	352186753	352218846	1			PF02463	IPR003395	RecF/RecN/SMC, N-terminal	b:DNA repair;b:double-strand break repair via homologous recombination;c:Smc5-Smc6 complex;m:ATP binding;m:ATP hydrolysis activity
HORVU.MOREX.r3.3HG0234360	0																														0	0	0	0	HORVU.MOREX.r3.3HG0234360		3H	35731226	35731777	1		A0A287K9Q6	PF13962	IPR026961	PGG domain	c:integral component of membrane;c:membrane
HORVU.MOREX.r3.2HG0116940	12128.2	0.199213	-0.780226	0.298094	-0.765587	0.685223	-1.21165	-0.161012	-0.959752	0.0499113	-0.823478	-0.671649	-2.03643	0.164304	-1.42837	0	0	0	0	0	0	0	0	0	0	0	-1	0	0	1	0	0	0	0	HORVU.MOREX.r3.2HG0116940		2H	56257048	56258898	1			PF14541	IPR001461	Aspartic peptidase A1 family	b:proteolysis;m:aspartic-type endopeptidase activity	Anther and pollen development	R-OSA-8986768	Os03g0186900
HORVU.MOREX.r3.7HG0691530	4364.62	0.0885808	-0.791804	-0.367985	-0.540369	-0.158054	-0.443072	-0.284117	-0.355236	-0.152417	-0.132291	-0.368705	-0.621805	-0.147957	-0.403562	0	0	0	0	0	0	0	0	0	0	0	0	0	0	0	0	0	0	0	HORVU.MOREX.r3.7HG0691530	SEC8 [Source:Projected from Arabidopsis thaliana (AT3G10380) UniProtKB/TrEMBL;Acc:A0A178VA38]	7H	276231356	276292029	1			PF04048	IPR007191	Sec8 exocyst complex component specific domain	b:acceptance of pollen;b:mucilage biosynthetic process involved in seed coat development;b:vesicle docking involved in exocytosis;b:vesicle tethering involved in exocytosis;c:cytosol;c:exocyst;c:extracellular exosome
HORVU.MOREX.r3.3HG0311480	0.552021	0	-0.0430223	0	-0.076698	-0.0373656	-0.0348354	0	0	-0.113844	0.0276556	0.0417647	-0.0417516	0.0628058	0	0	0	0	0	0	0	0	0	0	0	0	0	0	0	0	0	0	0	0	HORVU.MOREX.r3.3HG0311480		3H	577892860	577893520	1		A0A287MDR3	PF01190			c:cell periphery
HORVU.MOREX.r3.7HG0637240	57.0312	-1.2845	0.760884	-0.850048	0.615837	-0.801784	0.492197	-0.309017	0.481893	-1.03792	1.61903	0.432624	1.1106	-0.116794	-0.0836187	0	0	0	0	0	0	0	0	0	0	0	0	0	0	0	0	0	0	0	HORVU.MOREX.r3.7HG0637240		7H	5210197	5211286	1		M0V2B9	PF13639	IPR001841	Zinc finger, RING-type	b:protein ubiquitination;m:ubiquitin protein ligase activity	Primary root development	R-PAB-9030654	MA_227897g0010
HORVU.MOREX.r3.1HG0071750	43.5783	-0.852669	-4.49357	0.361011	-4.66569	-0.360454	-5.0672	-1.35	-1.96961	-1.58147	-1.22312	-1.17316	-2.27602	-0.328902	-5.24992	0	-1	0	-1	0	-1	0	0	0	0	0	-1	0	-1	5	0	0	0	0	HORVU.MOREX.r3.1HG0071750		1H	456223221	456224501	-1		A0A287G4I6	PF02535	IPR003689	Zinc/iron permease	b:ion transport;b:metal ion transport;b:transition metal ion transport;b:transmembrane transport;b:zinc ion transmembrane transport;c:integral component of membrane;c:membrane;c:plasma membrane;m:metal ion transmembrane transporter activity;m:zinc ion transmembrane transporter activity	Iron uptake and transport in root vascular system	R-ZJA-9025727	Zjn_sc00025.1.g04800.1.sm.mkhc
HORVU.MOREX.r3.5HG0495100	3399.49	0.173434	0.407966	-0.527171	0.659828	-0.516595	0.714808	-0.148039	0.396837	-0.106726	0.293238	0.353344	0.711141	-0.186845	0.405	0	0	0	0	0	0	0	0	0	0	0	0	0	0	0	0	0	0	0	HORVU.MOREX.r3.5HG0495100		5H	490200971	490211200	-1		F2DJ64	PF00169	IPR001164	Arf GTPase activating protein	b:regulation of catalytic activity;c:cytoplasm;m:GTPase activator activity;m:metal ion binding;m:protein binding	Endocytosis	ko04144
HORVU.MOREX.r3.1HG0037920	158.479	-0.337676	-0.512134	-0.058955	-0.718819	-0.125335	-0.218823	-0.284266	-0.0818057	-0.249424	-0.261307	-0.295656	0.522764	-0.315426	-0.694293	0	0	0	0	0	0	0	0	0	0	0	0	0	0	0	0	0	0	0	HORVU.MOREX.r3.1HG0037920		1H	232476840	232477676	1			PF00011	IPR002068	Alpha crystallin/Hsp20 domain	:	Biofilm formation - Escherichia coli;Starch and sucrose metabolism;Starch biosynthesis	ko02026;ko00500;R-ATA-1119477	AET1Gv20357200
HORVU.MOREX.r3.2HG0148570	0																														0	0	0	0	HORVU.MOREX.r3.2HG0148570		2H	302106401	302109091	1		F2E9A8	PF00786	IPR000095	CRIB domain	:
HORVU.MOREX.r3.4HG0331840	185.648	-0.144607	-0.913796	-1.0027	-0.888647	-1.23254	-0.563021	-1.17131	0.376887	-0.457415	0.330741	-1.16076	0.229067	0.248679	-0.313218	0	0	0	0	0	0	0	0	0	0	0	0	0	0	0	0	0	0	0	HORVU.MOREX.r3.4HG0331840		4H	1634245	1639879	1			PF00931	IPR002182	NB-ARC	b:defense response;m:ADP binding	Maternal tissue PCD	R-OSA-9623513	Os05g0380300
HORVU.MOREX.r3.4HG0338770	152.765	-0.661917	-0.651247	-0.692636	-0.737415	-0.306881	-0.305204	-0.0387116	0.834009	-0.594335	0.52589	-0.19888	0.0438765	-0.146512	-0.628521	0	0	0	0	0	0	0	0	0	0	0	0	0	0	0	0	0	0	0	HORVU.MOREX.r3.4HG0338770		4H	23496273	23498592	-1		F2DUM3	PF00010	IPR011598	Myc-type, basic helix-loop-helix (bHLH) domain	b:regulation of transcription, DNA-templated;c:nucleus;m:DNA-binding transcription factor activity;m:protein dimerization activity;m:sequence-specific DNA binding	Jasmonic acid signaling	R-CCD-6787011	Ccrd_006920
HORVU.MOREX.r3.6HG0576360	0																														0	0	0	0	HORVU.MOREX.r3.6HG0576360		6H	171733282	171733611	-1			PF05699	IPR008906	HAT, C-terminal dimerisation domain	m:protein dimerization activity
HORVU.MOREX.r3.2HG0185050	69.2454	-0.244352	-2.52457	0.114184	-2.56165	0.333835	-2.84125	-0.37196	-1.19846	0.12238	0.0184271	-0.277676	-0.91051	-0.106724	-2.73387	0	-1	0	-1	0	-1	0	0	0	0	0	0	0	-1	4	0	0	0	1	HORVU.MOREX.r3.2HG0185050	Receptor-like cytoplasmic kinase, Salt tolerance, Oxidative stress toleranc [Source: Projected from Oryza sativa (Os04g0540900)]	2H	572566018	572567517	-1			PF00069	IPR000719	Protein kinase domain	b:peptidyl-tyrosine phosphorylation;b:protein phosphorylation;b:regulation of hydrogen peroxide metabolic process;b:regulation of response to oxidative stress;b:regulation of response to salt stress;b:response to cold;b:response to oxidative stress;b:response to salt;b:response to salt stress;b:response to water deprivation;c:plasma membrane;m:ATP binding;m:protein kinase activity;m:protein self-…	MAPK signaling pathway;NF-kappa B signaling pathway;Recognition of fungal and bacterial pathogens and immunity response	ko04010;ko04064;R-PTI-9611432	POPTR_010G203400v3
HORVU.MOREX.r3.5HG0507940	32023.1	0.0833643	1.21331	-0.0747825	1.16863	-0.232889	1.35467	0.376148	0.624616	0.150747	0.698048	1.08159	1.93782	-0.0976217	1.08257	0	0	0	0	0	0	0	0	0	0	0	0	0	0	0	0	0	0	0	HORVU.MOREX.r3.5HG0507940		5H	520369866	520373657	-1		A0A287S8X8	PF00226	IPR001305	Heat shock protein DnaJ, cysteine-rich domain	b:protein folding;b:response to heat;c:cytosol;m:ATP binding;m:heat shock protein binding;m:Hsp70 protein binding;m:metal ion binding;m:unfolded protein binding	Protein processing in endoplasmic reticulum;Acyl-CoA synthetase pathway	ko04141;R-ECU-1119623	EJB05_02484
HORVU.MOREX.r3.6HG0623120	18.5655	0.158165	0.953378	-1.11425	0.866983	-0.0867223	1.35507	-0.00549832	0.80396	0.0415431	2.02253	1.69017	1.72375	-0.393237	0.893921	0	0	0	0	0	0	0	0	0	1	0	0	0	0	1	0	0	0	0	HORVU.MOREX.r3.6HG0623120		6H	535148894	535151179	-1		F2D2F3	PF00069	IPR000719	Protein kinase domain	b:phosphorylation;b:protein phosphorylation;c:integral component of membrane;c:membrane;c:plasma membrane;m:ATP binding;m:carbohydrate binding;m:kinase activity;m:nucleotide binding;m:protein kinase activity;m:transferase activity	Root-specific gene network of NAC10_TF induced by drought, salinity, and ABA ;Response to Drought	R-OSA-9636884;R-OSA-9623744	Os07g0130400
HORVU.MOREX.r3.3HG0313190	0.500693	-0.0303196	-0.0284356	-0.0170715	0.113181	0.0183326	0.00518506	0.0187415	0	0	0	0	0.108767	0	0.0364048	0	0	0	0	0	0	0	0	0	0	0	0	0	0	0	0	0	0	0	HORVU.MOREX.r3.3HG0313190		3H	582330941	582331534	-1			PF04525	IPR007612	LURP-one-related	:
HORVU.MOREX.r3.1HG0065070	0																														0	0	0	0	HORVU.MOREX.r3.1HG0065070		1H	427165276	427167207	1		M0W7G2	PF00069	IPR000719	Protein kinase domain	b:peptidyl-tyrosine phosphorylation;b:protein autophosphorylation;b:protein phosphorylation;c:integral component of membrane;c:plasma membrane;m:ATP binding;m:nucleotide binding;m:protein kinase activity;m:protein serine/threonine kinase activity;m:transmembrane receptor protein tyrosine kinase activity	Proline biosynthesis V (from arginine)	R-JCU-1119318	JcCB0245251.10
HORVU.MOREX.r3.5HG0487010	551.595	0.399186	0.906033	-0.22328	0.885466	-0.39238	1.01215	0.149345	0.550863	0.173874	0.56213	0.376534	0.883236	-0.106056	1.10574	0	0	0	0	0	0	0	0	0	0	0	0	0	0	0	0	0	0	0	HORVU.MOREX.r3.5HG0487010		5H	462608413	462611872	-1		F2DSU1	PF01535	IPR002885	Pentatricopeptide repeat	b:Group II intron splicing;b:mitochondrial respiratory chain complex I assembly;b:mitochondrial RNA processing;c:mitochondrion;m:protein binding	Intracellular auxin transport	R-TCA-8868949	Tc03v2_g011470
HORVU.MOREX.r3.6HG0624990	0.0603853	0	0	0	0	0	0	0	0	-0.0153348	0	0	0	0	0.036551	0	0	0	0	0	0	0	0	0	0	0	0	0	0	0	0	0	0	0	HORVU.MOREX.r3.6HG0624990		6H	541934477	541934971	1						:
HORVU.MOREX.r3.1HG0088320	30.768	0.466741	-0.964062	-0.63127	-0.340396	-0.213607	0.070743	-0.354423	-0.584524	0.364022	-0.229225	-0.34297	-0.325446	-0.129698	-0.522958	0	0	0	0	0	0	0	0	0	0	0	0	0	0	0	0	0	0	0	HORVU.MOREX.r3.1HG0088320		1H	500735897	500737234	-1			PF13966	IPR026960	Reverse transcriptase zinc-binding domain	:	Tropane, piperidine and pyridine alkaloid biosynthesis;Glutathione biosynthesis;Gamma-glutamyl cycle	ko00960;R-JCU-1119483;R-JCU-1119342	JcCB0129921.10
HORVU.MOREX.r3.7HG0659330	109.888	0	0	-0.407985	0.414627	0	0	0.567701	0.174576	0.47835	0.3511	0	0	0.101503	0.260085	0	0	0	0	0	0	0	0	0	0	0	0	0	0	0	0	0	0	0	HORVU.MOREX.r3.7HG0659330		7H	60254932	60264251	-1				IPR011990	Tetratricopeptide-like helical domain superfamily	m:protein binding
HORVU.MOREX.r3.5HG0498970	0.184161	0	0	0	0	0	0	0	0.0203987	0	0.0340286	0	0	0	0.036551	0	0	0	0	0	0	0	0	0	0	0	0	0	0	0	0	0	0	0	HORVU.MOREX.r3.5HG0498970		5H	500120886	500121197	-1		M0YKS2				:
HORVU.MOREX.r3.1HG0002870	1583.88	0.23176	0.718288	-0.226694	0.859135	-0.368325	1.04283	0.0804527	0.403225	0.125515	0.339474	0.581698	0.845956	-0.0445508	0.538794	0	0	0	0	0	0	0	0	0	0	0	0	0	0	0	0	0	0	0	HORVU.MOREX.r3.1HG0002870		1H	5710783	5714227	-1			PF00096	IPR013087	Zinc finger C2H2-type	:	SNAC1 transcription network involved in drought and salinity tolerance;Response to Drought	R-OSA-9627499;R-OSA-9623744	Os05g0106000
HORVU.MOREX.r3.2HG0161050	0																														0	0	0	0	HORVU.MOREX.r3.2HG0161050		2H	422665677	422666066	-1						:
HORVU.MOREX.r3.1HG0055060	12.704	-0.27122	0.345384	0.354363	0.0886423	0.527089	1.37869	0.340964	-0.573969	0.323186	-0.258358	0.503547	-0.312175	-0.0628308	-0.401975	0	0	0	0	0	0	0	0	0	0	0	0	0	0	0	0	0	0	0	HORVU.MOREX.r3.1HG0055060		1H	367988608	367990015	-1				IPR036047	F-box-like domain superfamily	m:protein binding	Tetrahydrofolate biosynthesis I;Tetrahydrofolate biosynthesis II	R-ZJA-1119265;R-ZJA-1119523	Zjn_sc00032.1.g02000.1.sm.mkhc
HORVU.MOREX.r3.6HG0552210	0.433304	-0.0596594	-0.115678	0.0940994	-0.0623682	0	-0.0851861	0.0668034	-0.0166743	0	0	-0.0299703	-0.0257534	0	0	0	0	0	0	0	0	0	0	0	0	0	0	0	0	0	0	0	0	0	HORVU.MOREX.r3.6HG0552210		6H	32544008	32545106	-1			PF00722	IPR000757	Glycoside hydrolase family 16	b:carbohydrate metabolic process;b:cell wall biogenesis;b:cellular glucan metabolic process;b:xyloglucan metabolic process;c:apoplast;c:cell wall;m:hydrolase activity, hydrolyzing O-glycosyl compounds;m:xyloglucan:xyloglucosyl transferase activity	Chorismate biosynthesis	R-CCP-1119430	CCACVL1_28390
HORVU.MOREX.r3.4HG0409590	37.3201	-0.247533	0.48336	-0.0627331	0.782412	-0.174995	0.649326	-0.0553125	0.959054	-0.350049	1.20071	-0.136868	0.909828	-0.615083	-0.0878587	0	0	0	0	0	0	0	0	0	0	0	0	0	0	0	0	0	0	0	HORVU.MOREX.r3.4HG0409590		4H	586630155	586632690	1		A0A287PUP2	PF00069	IPR000719	Protein kinase domain	b:cell wall macromolecule catabolic process;b:chitin catabolic process;b:polysaccharide catabolic process;b:protein phosphorylation;c:integral component of membrane;m:ATP binding;m:chitinase activity;m:protein kinase activity	MAPK signaling pathway;NF-kappa B signaling pathway;Root-specific gene network of NAC10_TF induced by drought, salinity, and ABA ;Response to Drought	ko04010;ko04064;R-OSA-9636884;R-OSA-9623744	Os07g0130400
HORVU.MOREX.r3.2HG0158800	0																														0	0	0	0	HORVU.MOREX.r3.2HG0158800		2H	400606242	400606922	-1						:
HORVU.MOREX.r3.2HG0175780	10.3573	0.00272534	-0.0964806	-0.0990085	0.57754	0.556617	-1.01318	-0.0903043	0.0941359	-0.507925	-0.131712	0.429155	0.195348	0	-1.00532	0	0	0	0	0	0	0	0	0	0	0	0	0	0	0	0	0	0	0	HORVU.MOREX.r3.2HG0175780		2H	529366894	529367677	-1						:
HORVU.MOREX.r3.5HG0460590	0.161649	0	0.0193904	0	0.0349273	-0.0147842	0.0203487	0	0.0203987	-0.0153348	0	-0.0165962	0	0	0	0	0	0	0	0	0	0	0	0	0	0	0	0	0	0	0	0	0	0	HORVU.MOREX.r3.5HG0460590		5H	293164377	293164580	-1						:
HORVU.MOREX.r3.3HG0310320	89.75	0.330823	0.845073	-0.338975	-1.13022	0.402164	-0.0866923	1.68179	0.552319	0.310806	0.858969	0.264149	1.22081	0.45284	-0.249347	0	0	0	0	0	0	0	0	0	0	0	0	0	0	0	0	0	0	0	HORVU.MOREX.r3.3HG0310320		3H	573440839	573442389	-1		M0YP78	PF03407	IPR005069	Nucleotide-diphospho-sugar transferase	:
HORVU.MOREX.r3.1HG0077930	339.85	0.043478	0.745844	-0.0910379	0.595026	-0.308637	1.13637	-0.110961	0.339046	-0.220984	0.318281	0.0937751	1.01907	-0.0688416	0.806322	0	0	0	0	0	0	0	0	0	0	0	0	0	0	0	0	0	0	0	HORVU.MOREX.r3.1HG0077930		1H	479803862	479806839	-1			PF14234	IPR025638	Protein of unknown function DUF4336	:
HORVU.MOREX.r3.1HG0033330	1442.67	0.0524547	0.00545184	-0.302458	0.217764	-0.480235	0.252304	-0.0355669	0.362352	0.201081	0.429214	0.641672	0.659864	-0.249804	0.102719	0	0	0	0	0	0	0	0	0	0	0	0	0	0	0	0	0	0	0	HORVU.MOREX.r3.1HG0033330		1H	173863939	173931677	-1			PF06241	IPR010420	CASTOR/POLLUX/SYM8 ion channel, conserved domain	b:ion transport
HORVU.MOREX.r3.1HG0078000	869.595	0.0104989	0.218767	-0.322216	0.240702	-0.335189	0.23411	0.0224328	0.325298	-0.141901	0.478496	0.422163	0.504015	-0.0814737	0.596136	0	0	0	0	0	0	0	0	0	0	0	0	0	0	0	0	0	0	0	HORVU.MOREX.r3.1HG0078000		1H	480054896	480058769	1		A0A287GBV4	PF03798	IPR006634	TRAM/LAG1/CLN8 homology domain	b:lipid homeostasis;c:endoplasmic reticulum;c:integral component of membrane	Salicylic acid signaling	R-AOF-6788019	evm.model.AsparagusV1_07.3159
HORVU.MOREX.r3.2HG0170670	0.538062	0	0	0	-0.102488	0.100525	0	-0.122356	-0.0923556	0	0.0487148	0.104892	0.113126	0	0	0	0	0	0	0	0	0	0	0	0	0	0	0	0	0	0	0	0	0	HORVU.MOREX.r3.2HG0170670		2H	492059051	492059606	-1		A0A287IJ31		IPR040260	Replication factor A protein-like	:	Fanconi anemia pathway;DNA replication;RNA polymerase;Homologous recombination;Mismatch repair;Nucleotide excision repair;Activation of pre-replication complex	ko03460;ko03030;ko03020;ko03440;ko03430;ko03420;R-PHA-9645850	PAHAL_3G030600
HORVU.MOREX.r3.4HG0344130	1189.93	0.269909	0.51375	0.376084	0.389109	0.362612	0.387596	0.17335	-0.19161	0.408893	-0.395715	0.00271158	-0.291094	0.439081	0.312209	0	0	0	0	0	0	0	0	0	0	0	0	0	0	0	0	0	0	0	HORVU.MOREX.r3.4HG0344130	DNA-(apurinic or apyrimidinic site) lyase [Source:Projected from Arabidopsis thaliana (AT3G48425) UniProtKB/TrEMBL;Acc:A0A178VA84]	4H	50866979	50881008	1		A0A287NC84	PF03372	IPR004808	AP endonuclease 1	b:base-excision repair;b:DNA repair;c:nucleus;m:catalytic activity;m:DNA-(apurinic or apyrimidinic site) endonuclease activity;m:double-stranded DNA 3'-5' exodeoxyribonuclease activity;m:metal ion binding;m:nuclease activity;m:phosphodiesterase I activity
HORVU.MOREX.r3.7HG0732730	0.0310884	0	0	0	0	0	-0.015468	0	0	0.0192943	0	0	0	0	0	0	0	0	0	0	0	0	0	0	0	0	0	0	0	0	0	0	0	0	HORVU.MOREX.r3.7HG0732730		7H	585102358	585102851	-1						:
HORVU.MOREX.r3.4HG0362450	150.333	0.314596	-0.175066	0.223444	-0.24522	0.817199	-0.583336	0.740124	-0.455021	0.501128	-0.843548	0.0994562	-0.304749	0.166885	-0.407139	0	0	0	0	0	0	0	0	0	0	0	0	0	0	0	0	0	0	0	HORVU.MOREX.r3.4HG0362450		4H	203197222	203198236	-1		A0A287NQW7	PF07816	IPR012442	Protein of unknown function DUF1645, plant	:
HORVU.MOREX.r3.4HG0392160	4895.95	0.275893	-1.0916	0.542174	-0.758989	0.704165	-1.00004	-0.123086	-0.924199	0.079891	-1.00156	-0.736406	-1.3659	0.361031	-1.01519	0	0	0	0	0	0	0	0	0	0	0	0	0	0	0	0	0	0	0	HORVU.MOREX.r3.4HG0392160		4H	503939375	503941911	1		M0Z1I9	PF00332	IPR000490	Glycoside hydrolase family 17	b:carbohydrate metabolic process;m:hydrolase activity, hydrolyzing O-glycosyl compounds
HORVU.MOREX.r3.4HG0405850	47.1268	0.340026	0.499681	-0.00936412	0.336953	0.689257	0.605649	-0.697927	-0.486001	-0.159855	-0.459193	-0.376815	-0.44113	0.145471	0.323441	0	0	0	0	0	0	0	0	0	0	0	0	0	0	0	0	1	0	0	HORVU.MOREX.r3.4HG0405850		4H	572354871	572357840	1			PF01535	IPR002885	Pentatricopeptide repeat	b:RNA modification;m:protein binding;m:RNA binding	Brassinosteroid signaling	R-OBA-5632095	OBART09G13850
HORVU.MOREX.r3.4HG0339890	85.7456	-1.56468	-1.61975	-0.0271282	-1.80893	-0.168412	-2.46329	-1.51369	-0.480436	-1.0541	-0.168046	-0.788139	-0.896596	-0.624505	-0.750576	0	0	0	0	0	-1	0	0	0	0	0	0	0	0	1	0	0	0	0	HORVU.MOREX.r3.4HG0339890		4H	28101617	28107544	1		M0Z213	PF01190			:
HORVU.MOREX.r3.3HG0244580	0																														0	0	0	0	HORVU.MOREX.r3.3HG0244580		3H	100049933	100050307	1						:
HORVU.MOREX.r3.5HG0497640	3.51061	-0.38119	-1.81262	0.565417	-1.09689	0.485251	-1.09533	1.79431	-1.23566	-0.470409	-2.47543	-0.13249	-1.10741	-1.60924	-1.73841	0	0	0	0	0	0	0	0	0	0	0	0	0	0	0	0	0	0	1	HORVU.MOREX.r3.5HG0497640		5H	495820175	495820858	1		C1IJC7	PF00847	IPR001471	AP2/ERF domain	b:regulation of transcription, DNA-templated;c:nucleus;m:DNA binding;m:DNA-binding transcription factor activity	Underwater shoot and internode elongation	R-ZJA-9030908	Zjn_sc00050.1.g01870.1.am.mk
HORVU.MOREX.r3.1HG0057630	258.813	-0.00385102	0.188029	0.283917	-0.195796	0.357915	-0.326065	-0.242926	-0.227999	0.101655	-0.564663	-0.782329	-0.936208	0.166668	0.0382256	0	0	0	0	0	0	0	0	0	0	0	0	0	0	0	0	0	0	0	HORVU.MOREX.r3.1HG0057630		1H	383595691	383598589	-1		M0Y7B5				:
HORVU.MOREX.r3.5HG0511610	2119.62	0.307108	0.370054	0.408574	0.207907	0.284002	0.107141	0.372274	0.145564	0.601009	-0.344578	0.0809405	0.0801785	0.445255	0.124384	0	0	0	0	0	0	0	0	0	0	0	0	0	0	0	0	0	0	0	HORVU.MOREX.r3.5HG0511610		5H	529230723	529234167	1		F2DUG6	PF03669	IPR005351	PAT complex subunit Asterix	b:protein folding;b:protein insertion into ER membrane;c:integral component of endoplasmic reticulum membrane;c:integral component of membrane;c:membrane;m:protein folding chaperone
HORVU.MOREX.r3.3HG0232850	2852.21	0.107884	-0.192963	0.276519	-0.0794648	0.192791	-0.235293	-0.0523854	-0.692501	0.310726	-0.427558	-0.257438	-0.719794	-0.0478983	-0.369453	0	0	0	0	0	0	0	0	0	0	0	0	0	0	0	0	0	0	0	HORVU.MOREX.r3.3HG0232850		3H	30151852	30156168	-1		M0W7S7	PF08164	IPR012617	Apoptosis-antagonizing transcription factor, C-terminal	c:nucleolus;c:nucleus	Cysteine biosynthesis I	R-ZJA-1119331	Zjn_sc00005.1.g08580.1.sm.mkhc
HORVU.MOREX.r3.3HG0289720	627.426	-0.172182	-2.28355	0.12349	-1.60687	0.0282964	-2.30802	-0.126673	-1.03103	0.310628	-0.997946	-1.07646	-1.90703	0.409276	-2.16118	0	-1	0	0	0	-1	0	0	0	0	0	0	0	-1	3	0	0	0	0	HORVU.MOREX.r3.3HG0289720		3H	491589315	491592496	1		M0Y6Q9	PF00170	IPR004827	Basic-leucine zipper domain	b:positive regulation of transcription, DNA-templated;b:regulation of transcription, DNA-templated;c:nucleus;m:DNA binding;m:DNA-binding transcription factor activity	Apoptosis;Apoptosis - fly;TNF signaling pathway;MAPK signaling pathway;Mitophagy - animal;PI3K-Akt signaling pathway;Protein processing in endoplasmic reticulum;cGMP-PKG signaling pathway;tyrosine degradation I	ko04210;ko04214;ko04668;ko04010;ko04137;ko04151;ko04141;ko04022;R-FVE-1119506	mrna27194.1-v1.0-hybrid
HORVU.MOREX.r3.1HG0017040	0.0440482	0	0	0	0	0	0	0	0	-0.0153348	0.0340286	0	0	0	0	0	0	0	0	0	0	0	0	0	0	0	0	0	0	0	0	0	0	0	HORVU.MOREX.r3.1HG0017040		1H	51691408	51692112	1						:
HORVU.MOREX.r3.4HG0385890	2503.35	0.0959178	0.185123	-0.157648	0.358294	-0.229405	0.5768	-0.228982	-0.0477896	-0.369049	0.0153485	-0.0780566	0.291457	-0.147007	-0.00941269	0	0	0	0	0	0	0	0	0	0	0	0	0	0	0	0	0	0	0	HORVU.MOREX.r3.4HG0385890	DNA topoisomerase 6 subunit A [Source:Projected from Arabidopsis thaliana (AT5G02820) UniProtKB/TrEMBL;Acc:A0A178UQD3]	4H	459054286	459056272	-1		F2E9V3	PF04406	IPR002815	Spo11/DNA topoisomerase VI subunit A	b:DNA metabolic process;b:DNA topological change;b:epidermal cell fate specification;c:chromosome;c:DNA topoisomerase type II (double strand cut, ATP-hydrolyzing) complex;c:nucleus;m:ATP binding;m:catalytic activity;m:DNA binding;m:DNA topoisomerase activity;m:DNA topoisomerase type II (double strand cut, ATP-hydrolyzing) activity;m:endodeoxyribonuclease activity, producing 3'-phosphomonoesters;m…	Meiosis - yeast	ko04113
HORVU.MOREX.r3.1HG0086790	0.0176645	0	0	0	0	0.0198448	0	0	0	0	0	0	0	0	0	0	0	0	0	0	0	0	0	0	0	0	0	0	0	0	0	0	0	0	HORVU.MOREX.r3.1HG0086790		1H	498348331	498348926	-1		M0VB23	PF08263	IPR013210	Leucine-rich repeat-containing N-terminal, plant-type	:	Root-specific gene network of NAC10_TF induced by drought, salinity, and ABA ;Response to Drought	R-OSA-9636884;R-OSA-9623744	Os07g0251900
HORVU.MOREX.r3.2HG0139560	217.258	-0.366726	1.59707	0.161675	0.456876	-0.208747	1.40392	-0.845258	-0.0653868	-0.764918	0.634235	1.03726	1.59607	-0.504686	1.38667	0	0	0	0	0	0	0	0	0	0	0	0	0	0	0	0	0	0	0	HORVU.MOREX.r3.2HG0139560		2H	203434889	203437242	1		M0X785	PF00892	IPR000620	EamA domain	c:integral component of membrane;c:membrane;m:transmembrane transporter activity	Intracellular auxin transport	R-BVU-8868949	BVRB_1g006370
HORVU.MOREX.r3.7HG0747570	25.1413	0.805541	0.892319	-0.663774	0.944943	-0.419058	1.50858	-0.698399	0.828429	-0.557179	-0.101101	-1.09001	-0.174096	-0.691242	0.721177	0	0	0	0	0	0	0	0	0	0	0	0	0	0	0	0	0	0	0	HORVU.MOREX.r3.7HG0747570		7H	619726511	619728887	1			PF01113	IPR000846	Dihydrodipicolinate reductase, N-terminal	b:lysine biosynthetic process via diaminopimelate;m:4-hydroxy-tetrahydrodipicolinate reductase	Lysine biosynthesis I;Lysine biosynthesis II;Lysine biosynthesis VI	R-TDI-1119273;R-TDI-1119283;R-TDI-1119419	TRIDC5AG074370
HORVU.MOREX.r3.7HG0725610	0.795488	0.121886	0	-0.10933	-0.1156	0.38934	-0.452083	0.108929	-0.100292	0.130969	-0.0976557	-0.399407	0	0	-0.225021	0	0	0	0	0	0	0	0	0	0	0	0	0	0	0	0	0	0	0	HORVU.MOREX.r3.7HG0725610		7H	558113196	558113872	1		A0A287XEM1				:
HORVU.MOREX.r3.3HG0296530	0.304191	-0.0325436	0.0193904	-0.000238743	0	-0.0321566	0	0	0.0203987	0	0.0340286	0.0180329	0.0378585	0	0	0	0	0	0	0	0	0	0	0	0	0	0	0	0	0	0	0	0	0	HORVU.MOREX.r3.3HG0296530		3H	524973955	524975916	1			PF00646	IPR001810	F-box domain	m:protein binding	Pantothenate and coenzyme A biosynthesis III	R-CSI-1119394	orange1.1g038759m
HORVU.MOREX.r3.7HG0664280	116.173	-0.0605434	0.786011	0.362014	0.700353	0.54097	0.532525	0.0618318	-0.275296	0.192304	-0.70671	-0.231507	0.609634	0.315277	1.00006	0	0	0	0	0	0	0	0	0	0	0	0	0	0	0	0	1	0	0	HORVU.MOREX.r3.7HG0664280		7H	80365362	80367076	-1			PF01535	IPR002885	Pentatricopeptide repeat	m:protein binding	Brassinosteroid signaling	R-ONI-5632095	ONIVA09G14370
HORVU.MOREX.r3.7HG0728010	1.38212	0	0	0	0	0	0	0	0	-0.722616	0.341212	0	0	-0.0562888	0.353095	0	0	0	0	0	0	0	0	0	0	0	0	0	0	0	0	0	0	0	HORVU.MOREX.r3.7HG0728010		7H	568582397	568584891	-1			PF05970	IPR010285	DNA helicase Pif1-like	b:DNA repair;b:telomere maintenance;m:DNA helicase activity	Fanconi anemia pathway;DNA replication;Homologous recombination;Mismatch repair;Nucleotide excision repair	ko03460;ko03030;ko03440;ko03430;ko03420
HORVU.MOREX.r3.7HG0654800	18.636	-0.32148	0.349542	-0.209674	0.502896	-0.462651	-0.253166	-0.152639	0.268407	0.455716	0.75717	0.48697	1.03408	0.296805	0.79197	0	0	0	0	0	0	0	0	0	0	0	0	0	0	0	0	0	0	0	HORVU.MOREX.r3.7HG0654800		7H	44486002	44486828	1		M0YV71				:
HORVU.MOREX.r3.5HG0520510	15.7325	-1.35726	0.273689	-1.77345	0.941633	-1.32347	2.21719	-1.28833	1.27545	-1.41327	0.964993	-2.03695	1.76273	-1.25735	1.31852	0	0	0	0	0	1	0	0	0	0	-1	0	0	0	2	0	0	0	0	HORVU.MOREX.r3.5HG0520510		5H	550196683	550198969	1		A0A287SMW6	PF00650	IPR001251	CRAL-TRIO lipid binding domain	:	Lysine biosynthesis VI;Homoserine biosynthesis;Lysine biosynthesis II;Lysine biosynthesis I	R-ALY-1119419;R-ALY-1119295;R-ALY-1119283;R-ALY-1119273	fgenesh1_pm.C_scaffold_1001259
HORVU.MOREX.r3.5HG0433730	1.84906	0.372437	-1.07993	0.600878	-0.700474	0	-0.841947	0.58201	-1.11959	-0.107074	-0.616854	-0.572018	-0.768169	0.255287	-0.920726	0	0	0	0	0	0	0	0	0	0	0	0	0	0	0	0	0	0	0	HORVU.MOREX.r3.5HG0433730		5H	47492768	47497237	-1			PF02902	IPR003653	Ulp1 protease family, C-terminal catalytic domain	b:proteolysis;m:cysteine-type peptidase activity
HORVU.MOREX.r3.3HG0223130	5.02745	0.731174	1.47748	0.314247	-0.61125	0.22677	-0.683645	0.0939272	0.900327	-0.704834	-0.524364	0.608378	0.0589152	-0.874543	-1.57413	0	0	0	0	0	0	0	0	0	0	0	0	0	0	0	0	0	0	0	HORVU.MOREX.r3.3HG0223130		3H	9428733	9428924	1		A0A287JZG6				:
HORVU.MOREX.r3.1HG0080630	113.342	-0.450745	0.507934	0.00169821	0.0793519	-0.223728	-0.0436986	0.101117	0.731441	-0.304304	0.431128	0.458042	1.771	0.0978393	0.285553	0	0	0	0	0	0	0	0	0	0	0	0	0	0	0	0	0	0	0	HORVU.MOREX.r3.1HG0080630		1H	486484602	486487812	-1			PF06799	IPR009631	CGLD27-like	:
HORVU.MOREX.r3.3HG0282150	990.249	-0.384842	-2.01876	-0.172668	-2.34031	-0.10586	-2.28804	-0.720453	-0.471566	-0.647547	-0.250465	-0.78941	-1.50259	-0.0214126	-2.13151	0	-1	0	-1	0	-1	0	0	0	0	0	0	0	-1	4	0	0	0	0	HORVU.MOREX.r3.3HG0282150		3H	447151117	447157475	1			PF07651	IPR008942	ENTH/VHS	b:clathrin coat assembly;b:clathrin-dependent endocytosis;c:clathrin-coated vesicle;m:1-phosphatidylinositol binding;m:clathrin binding;m:phospholipid binding	Tryptophan biosynthesis	R-PAB-1119494	MA_10436152g0010
HORVU.MOREX.r3.2HG0184580	7.25103	-0.438656	0.0719245	-1.60394	-1.17286	-0.150305	0.29993	-0.280155	-0.309386	0.765948	0.199962	-0.439694	-0.0872215	-0.278417	0.280784	0	0	0	0	0	0	0	0	0	0	0	0	0	0	0	0	0	0	0	HORVU.MOREX.r3.2HG0184580		2H	570175932	570179966	-1		A0A287IXX5	PF01650	IPR001096	Peptidase C13, legumain	b:proteolysis;b:proteolysis involved in cellular protein catabolic process;c:cellular anatomical entity;m:cysteine-type endopeptidase activity;m:hydrolase activity;m:peptidase activity	Lysosome;Regulatory network of nutrient accumulation	ko04142;R-OSA-9626305	Os04g0537900
HORVU.MOREX.r3.7HG0739400	3039.83	0.616993	-1.25985	1.0449	-1.14194	0.991978	-1.87945	-0.264141	-1.1179	0.354334	-1.40555	-0.945686	-1.98634	0.653387	-1.68766	0	0	0	0	0	0	0	0	0	0	0	0	0	0	0	0	0	0	0	HORVU.MOREX.r3.7HG0739400		7H	602215076	602215732	1		F2EGR2	PF00125	IPR000558	Histone H2B	c:chromosome;c:nucleosome;c:nucleus;m:DNA binding;m:protein heterodimerization activity;m:structural constituent of chromatin
HORVU.MOREX.r3.4HG0348800	981.594	-0.126657	-1.26562	0.69167	-1.06	0.807867	-1.62507	0.16875	-1.16043	0.191686	-1.16109	-0.669191	-2.08821	0.0618227	-1.60046	0	0	0	0	0	0	0	0	0	0	0	-1	0	0	1	0	0	0	0	HORVU.MOREX.r3.4HG0348800		4H	88405294	88407001	1		F2DAT8	PF03634	IPR005333	Transcription factor, TCP	b:regulation of transcription, DNA-templated;c:nucleus;m:DNA-binding transcription factor activity;m:sequence-specific DNA binding	Mevalonate pathway	R-VRA-1119615	Vradi07g13250
HORVU.MOREX.r3.6HG0564190	0																														0	0	0	0	HORVU.MOREX.r3.6HG0564190		6H	87850802	87851159	1						:
HORVU.MOREX.r3.1HG0024510	6466.6	0.169916	1.14174	0.0690945	0.821329	-0.0983281	0.805092	0.179587	1.0468	0.127696	0.66319	0.499581	1.27505	0.0155064	1.01977	0	0	0	0	0	0	0	0	0	0	0	0	0	0	0	0	0	0	0	HORVU.MOREX.r3.1HG0024510		1H	97351113	97353180	-1		D2XV68	PF00582	IPR006015	Universal stress protein A family	b:response to cold	Recognition of fungal and bacterial pathogens and immunity response	R-OPU-9611432	OPUNC01G36180
HORVU.MOREX.r3.7HG0720780	0.0155965	0	0	0	0	0	0	0	0	0	0	0	0	0	0	0	0	0	0	0	0	0	0	0	0	0	0	0	0	0	0	0	0	0	HORVU.MOREX.r3.7HG0720780		7H	532407337	532408081	1			PF05699	IPR008906	HAT, C-terminal dimerisation domain	m:protein dimerization activity
HORVU.MOREX.r3.5HG0482860	0.669906	0.157768	-0.13555	-0.194148	-0.249421	0.0605176	-0.238089	0.175609	-0.42305	-0.379406	-0.0262301	-0.347245	-0.316612	-0.244718	0	0	0	0	0	0	0	0	0	0	0	0	0	0	0	0	0	0	0	0	HORVU.MOREX.r3.5HG0482860		5H	442788090	442788788	1				IPR027124	SWR1-complex protein 5/Craniofacial development protein 1/2	:	Glutathione metabolism;Glutathione redox reactions I;Glutathione redox reactions II	ko00480;R-TUR-1119437;R-TUR-1119298	TRIUR3_05417
HORVU.MOREX.r3.3HG0241770	11821.2	0.226601	1.06987	-0.163887	1.08005	-0.223411	1.28046	0.238425	0.538361	0.227549	0.476355	0.517659	0.934703	-0.112558	0.855721	0	0	0	0	0	0	0	0	0	0	0	0	0	0	0	0	0	0	0	HORVU.MOREX.r3.3HG0241770		3H	80852571	80859502	1		A0A287KGG0	PF00270	IPR000629	ATP-dependent RNA helicase DEAD-box, conserved site	m:ATP binding;m:helicase activity;m:hydrolase activity;m:nucleic acid binding;m:nucleotide binding;m:protein binding;m:RNA binding;m:RNA helicase activity	Spliceosome;Activation of pre-replication complex	ko03040;R-BNA-9645850	GSBRNA2T00021568001
HORVU.MOREX.r3.3HG0267830	773.87	0.159277	0.544861	-0.726099	0.689315	-1.07367	1.69895	-0.513352	0.731718	-0.753217	0.610006	0.382135	0.867477	-0.354412	0.933575	0	0	0	0	0	0	0	0	0	0	0	0	0	0	0	0	0	0	0	HORVU.MOREX.r3.3HG0267830	Lycopene epsilon cyclase, chloroplastic [Source:Projected from Arabidopsis thaliana (AT5G57030) UniProtKB/Swiss-Prot;Acc:Q38932]	3H	332541593	332551659	-1		A0A287L0H0	PF05834	IPR010108	Lycopene cyclase, beta/epsilon	b:carotenoid biosynthetic process;b:proline catabolic process to glutamate;b:xanthophyll biosynthetic process;c:integral component of membrane;m:oxidoreductase activity, acting on paired donors, with incorporation or reduction of molecular oxygen	Carotenoid biosynthesis;Carotenoid biosynthesis (R-OEU-1119449)	ko00906;R-OEU-1119449	Oeu008200
HORVU.MOREX.r3.4HG0416260	12.7001	-0.956974	-1.68918	-0.893525	-2.90988	-0.113806	-3.99836	-0.91566	1.1836	-0.0251704	-2.12823	-1.54578	-3.41152	-0.949761	-4.21874	0	0	0	-1	0	-1	0	0	0	-1	0	-1	0	-1	5	0	0	0	0	HORVU.MOREX.r3.4HG0416260		4H	604226218	604228645	-1		O24613	PF14541	IPR001461	Aspartic peptidase A1 family	b:proteolysis;m:aspartic-type endopeptidase activity	Methylerythritol phosphate pathway	R-NAT-1119464	A4A49_38368
HORVU.MOREX.r3.3HG0301820	87.4647	-1.71	-1.10952	-0.352971	-2.11264	-1.03587	-1.09403	-0.598619	-0.0734002	-2.40307	-0.48154	-1.83939	-1.02542	-0.61745	-0.757284	0	0	0	-1	0	0	0	0	-1	0	0	0	0	0	2	0	0	0	0	HORVU.MOREX.r3.3HG0301820	SOUL heme-binding family protein [Source:Projected from Arabidopsis thaliana (AT2G37970) TAIR;Acc:AT2G37970]	3H	546792307	546793262	-1			PF04832	IPR006917	SOUL haem-binding protein	:
HORVU.MOREX.r3.6HG0572560	192.358	-0.504836	-2.52869	0.45063	-3.06455	0.293549	-3.731	-0.977673	-1.85443	-0.218687	-1.48331	-0.661135	-2.01435	-0.0191718	-3.50429	0	-1	0	-1	0	-1	0	0	0	0	0	-1	0	-1	5	0	0	0	0	HORVU.MOREX.r3.6HG0572560		6H	140955583	140961247	1		F2E2Q2	PF00082	IPR000209	Peptidase S8/S53 domain	b:proteolysis;m:hydrolase activity;m:peptidase activity;m:serine-type endopeptidase activity;m:serine-type peptidase activity
HORVU.MOREX.r3.2HG0198070	809.54	-0.0838729	1.22242	-0.288131	1.04241	-0.343532	1.46324	0.152745	0.800907	0.0761719	1.20044	0.534213	1.54192	0.0353456	1.44523	0	0	0	0	0	0	0	0	0	0	0	0	0	0	0	0	0	0	1	HORVU.MOREX.r3.2HG0198070	CHL [Source:Projected from Arabidopsis thaliana (AT3G47860) UniProtKB/TrEMBL;Acc:A0A178VKZ0]	2H	620195435	620197272	-1		Q38JB6	PF08212	IPR000566	Lipocalin/cytosolic fatty-acid binding domain	b:negative regulation of fatty acid oxidation;b:photoprotection;b:response to abscisic acid;b:response to heat;b:response to high light intensity;b:response to oxidative stress;b:response to paraquat;b:response to water deprivation;b:seed maturation;c:thylakoid lumen;m:small molecule binding
HORVU.MOREX.r3.1HG0037490	0.49999	0.0551229	-0.102519	-0.150546	0	0	-0.038018	0.114631	-0.0917843	-0.137192	0	-0.186205	0	0.137758	-0.183483	0	0	0	0	0	0	0	0	0	0	0	0	0	0	0	0	0	0	0	HORVU.MOREX.r3.1HG0037490		1H	227651047	227651496	1						:
HORVU.MOREX.r3.1HG0056990	429.796	0.225237	0.229514	0.0042702	0.329256	0.197597	0.0130848	0.109344	0.105981	-0.101017	0.190731	0.331104	0.472351	0.193046	0.400988	0	0	0	0	0	0	0	0	0	0	0	0	0	0	0	0	0	0	0	HORVU.MOREX.r3.1HG0056990		1H	380551929	380555315	1		M0X6M4	PF02537	IPR003691	Putative fluoride ion transporter CrcB	c:integral component of membrane;c:plasma membrane;m:fluoride transmembrane transporter activity
HORVU.MOREX.r3.2HG0187360	2214.93	-0.286602	-0.720159	0.523587	-0.891083	0.286504	-1.35732	0.35082	-0.560849	0.666056	-0.491771	0.0601809	0.0400397	0.374097	-0.797458	0	0	0	0	0	0	0	0	0	0	0	0	0	0	0	0	0	0	0	HORVU.MOREX.r3.2HG0187360		2H	586346938	586349542	1		F2CZC3	PF00612	IPR000048	IQ motif, EF-hand binding site	m:protein binding	Regulation of seed size	R-OSA-9035605	Os05g0187500
HORVU.MOREX.r3.3HG0228290	16.2751	-2.33485	-2.05495	-0.618576	-1.86625	0.264663	-1.89709	-0.813055	-0.281182	-2.40772	-0.599731	-0.724176	-0.16864	-1.47435	-1.31529	-1	-1	0	0	0	0	0	0	-1	0	0	0	0	0	3	0	0	0	0	HORVU.MOREX.r3.3HG0228290		3H	19199108	19201196	1		M0YCT9	PF00657	IPR001087	GDSL lipase/esterase	m:hydrolase activity, acting on ester bonds	Indole alkaloid biosynthesis;TCA cycle (plant)	ko00901;R-TUR-1119533	TRIUR3_21621
HORVU.MOREX.r3.1HG0089170	6518.4	0.148721	0.772358	0.420716	0.549354	0.233545	0.521466	0.0785627	0.323704	0.093319	-0.0660533	-0.230141	0.446215	0.179409	0.530141	0	0	0	0	0	0	0	0	0	0	0	0	0	0	0	0	0	0	0	HORVU.MOREX.r3.1HG0089170		1H	502618028	502621339	-1		F2DZF2	PF04667	IPR006760	Endosulphine	:
HORVU.MOREX.r3.2HG0204400	323.711	0.0805376	-0.650925	-0.952316	-0.17991	-0.53118	0.0283145	-0.844559	0.107067	-0.797298	0.154481	-0.47845	-0.019109	-0.535275	0.221143	0	0	0	0	0	0	0	0	0	0	0	0	0	0	0	0	0	0	0	HORVU.MOREX.r3.2HG0204400		2H	634145288	634147984	1			PF00098	IPR001584	Integrase, catalytic core	b:DNA integration;m:nucleic acid binding;m:zinc ion binding	Tetrahydrofolate biosynthesis I;Tetrahydrofolate biosynthesis II	R-OBR-1119265;R-OBR-1119523	OB12G19370
HORVU.MOREX.r3.6HG0604860	214.67	0.060458	-0.281723	-0.43192	-0.217805	0.0232405	-0.455173	-0.101058	-0.10961	0.188414	0.0995179	-0.0174485	-0.533176	-0.180007	-0.157824	0	0	0	0	0	0	0	0	0	0	0	0	0	0	0	0	0	0	0	HORVU.MOREX.r3.6HG0604860		6H	447278050	447280388	-1		M0X2E3	PF03407	IPR005069	Nucleotide-diphospho-sugar transferase	b:cell wall organization;c:Golgi membrane;m:glycosyltransferase activity
HORVU.MOREX.r3.7HG0670600	214.192	0.336449	-1.51944	0.489885	-1.41969	0.875253	-1.96536	0.437285	-1.57738	0.840014	-1.58439	-0.779104	-1.99874	0.35341	-2.42585	0	0	0	0	0	0	0	0	0	0	0	0	0	-1	1	0	0	0	0	HORVU.MOREX.r3.7HG0670600	Transcription factor PERIANTHIA [Source:Projected from Arabidopsis thaliana (AT1G68640) UniProtKB/Swiss-Prot;Acc:Q9SX27]	7H	115477972	115482665	-1			PF00170	IPR004827	Basic-leucine zipper domain	b:regulation of flower development;b:regulation of transcription, DNA-templated;b:transcription, DNA-templated;c:nucleus;m:cis-regulatory region sequence-specific DNA binding;m:DNA-binding transcription factor activity;m:sequence-specific DNA binding;m:transcription cis-regulatory region binding	Plant hormone signal transduction;Salicylic acid signaling	ko04075;R-SBI-6788019	SORBI_3003G329500
HORVU.MOREX.r3.7HG0701240	477.907	0.152111	-0.036346	0.460959	0.260211	0.132352	-0.0700141	0.451261	0.23917	0.600791	0.209884	0.527043	0.571269	0.379686	0.143991	0	0	0	0	0	0	0	0	0	0	0	0	0	0	0	0	0	0	0	HORVU.MOREX.r3.7HG0701240		7H	395316354	395317058	1			PF00069	IPR000719	Protein kinase domain	b:protein phosphorylation;m:ATP binding;m:protein kinase activity;m:transmembrane receptor protein tyrosine kinase activity	MAPK signaling pathway;NF-kappa B signaling pathway;Recognition of fungal and bacterial pathogens and immunity response	ko04010;ko04064;R-VAN-9611432	LR48_Vigan03g258500
HORVU.MOREX.r3.4HG0365000	944.617	0.123134	0.0179986	0.407304	0.0430362	0.299476	-0.160827	-0.0153328	-0.374395	0.0142248	-0.458026	-0.267424	-0.456863	0.161966	-0.173698	0	0	0	0	0	0	0	0	0	0	0	0	0	0	0	0	0	0	0	HORVU.MOREX.r3.4HG0365000		4H	236897772	236901908	-1		F2DGM0	PF00400	IPR001680	WD40 repeat	b:mRNA splicing, via spliceosome;c:cellular anatomical entity;c:U4/U6 x U5 tri-snRNP complex;m:protein binding;m:U4 snRNA binding;m:U6 snRNA binding	Spliceosome;Regulation of seed size	ko03040;R-PHA-9035605	PAHAL_9G140800
HORVU.MOREX.r3.2HG0213480	3211.72	-0.184749	-0.578181	-0.0260843	-0.437477	-0.157543	-0.575758	-0.228844	-0.191459	-0.180476	-0.244944	-0.498921	-0.618914	-0.0281159	-0.222728	0	0	0	0	0	0	0	0	0	0	0	0	0	0	0	0	0	0	0	HORVU.MOREX.r3.2HG0213480		2H	654250492	654253298	1		F2CS06	PF03332	IPR005002	Phosphomannomutase	b:GDP-mannose biosynthetic process;c:cytoplasm;m:isomerase activity;m:metal ion binding;m:phosphomannomutase activity	Amino sugar and nucleotide sugar metabolism;Biosynthesis of nucleotide sugars;Fructose and mannose metabolism;Biosynthesis of cofactors;GDP-mannose metabolism;Ascorbate biosynthesis	ko00520;ko01250;ko00051;ko01240;R-TTU-1119628;R-TTU-1119410	TRITD2Av1G289160
HORVU.MOREX.r3.6HG0560740	0.573706	0.116756	-0.0588234	-0.107955	0.187711	-0.0433011	0.266212	-0.139121	-0.10028	0.0188716	0	-0.0439502	0	0.0531647	0.236935	0	0	0	0	0	0	0	0	0	0	0	0	0	0	0	0	0	0	0	HORVU.MOREX.r3.6HG0560740		6H	70969049	70970134	1				IPR039266	Autonomous transposable element EN-1 mosaic protein	b:transposition
HORVU.MOREX.r3.3HG0323930	7.22451	0.128297	0.419842	-0.440071	-1.01813	0.00119871	0.995022	-0.370645	-0.0276865	-0.0754802	0.702224	0.669866	-0.104008	-0.270876	-0.421814	0	0	0	0	0	0	0	0	0	0	0	0	0	0	0	0	0	0	0	HORVU.MOREX.r3.3HG0323930		3H	604902935	604903258	-1						:
HORVU.MOREX.r3.3HG0305060	0.099133	0	0	0	-0.0170163	0	0.0198442	0	0	0	-0.017915	0	0	0	-0.0153925	0	0	0	0	0	0	0	0	0	0	0	0	0	0	0	0	0	0	0	HORVU.MOREX.r3.3HG0305060		3H	557645161	557645648	1			PF10536	IPR019557	Aminotransferase-like, plant mobile domain	b:meristem development;b:meristem maintenance
HORVU.MOREX.r3.7HG0738140	1181.58	-0.0626296	1.62313	-0.460639	0.784068	-0.402816	2.6511	-0.454036	1.49087	-0.394489	1.07271	0.247311	0.523644	-0.325859	-0.439693	0	0	0	0	0	1	0	0	0	0	0	0	0	0	1	0	0	0	0	HORVU.MOREX.r3.7HG0738140		7H	599195697	599198604	-1		A0A287XRF7	PF07168	IPR009834	Ureide permease	b:nitrogen compound transport;b:transmembrane transport;c:integral component of membrane;c:membrane;m:transmembrane transporter activity
HORVU.MOREX.r3.1HG0000420	1848.88	0.621196	0.498105	0.105893	-0.977208	0.435145	-0.0276541	0.477786	1.36038	0.111962	0.358945	-0.144254	-0.434027	0.427408	-2.64436	0	0	0	0	0	0	0	0	0	0	0	0	0	-1	1	0	0	0	0	HORVU.MOREX.r3.1HG0000420		1H	1317064	1321214	-1		F2D6D8				:
HORVU.MOREX.r3.7HG0696660	0.921451	-0.390996	-0.167799	-0.116272	-0.594209	0.382793	-0.747393	-0.403892	-0.217589	0.270244	-0.283135	0	-0.765144	-0.0920672	-0.750908	0	0	0	0	0	0	0	0	0	0	0	0	0	0	0	0	0	0	0	HORVU.MOREX.r3.7HG0696660		7H	348933868	349004364	1		F2EHQ2	PF00609	IPR000756	Diacylglycerol kinase, accessory domain	b:defense response;b:phosphorylation;b:protein kinase C-activating G protein-coupled receptor signaling pathway;b:signal transduction;m:ATP binding;m:diacylglycerol kinase activity;m:kinase activity;m:nucleotide binding;m:transferase activity	Glycerophospholipid metabolism;Glycerolipid metabolism;Phosphatidylinositol signaling system;Phospholipase D signaling pathway	ko00564;ko00561;ko04070;ko04072
HORVU.MOREX.r3.3HG0256270	121.326	0.250976	-1.0841	-0.262463	-0.947052	0.1713	-1.79276	-0.554674	-0.629548	0	0	-0.221053	-1.26206	0	0	0	0	0	0	0	0	0	0	0	0	0	0	0	0	0	0	0	0	0	HORVU.MOREX.r3.3HG0256270		3H	196220258	196220849	-1			PF10536	IPR019557	Aminotransferase-like, plant mobile domain	b:meristem development;b:meristem maintenance
HORVU.MOREX.r3.4HG0402700	0																														0	0	0	0	HORVU.MOREX.r3.4HG0402700		4H	561711809	561713458	1				IPR001471	AP2/ERF domain	b:regulation of transcription, DNA-templated;m:DNA binding;m:DNA-binding transcription factor activity	Homologous recombination	ko03440
HORVU.MOREX.r3.7HG0682020	2235.91	-0.490357	-0.826021	-0.366317	-0.665086	-0.206156	-0.75788	-0.365221	-0.20556	-0.39757	0.0121264	-0.235038	-0.818126	-0.245457	-0.567582	0	0	0	0	0	0	0	0	0	0	0	0	0	0	0	0	0	0	0	HORVU.MOREX.r3.7HG0682020		7H	189551276	189556787	-1		F2E7K2	PF00566	IPR000195	Rab-GTPase-TBC domain	b:activation of GTPase activity;b:intracellular protein transport;m:GTPase activator activity	Choline biosynthesis III	R-CCP-1119276	CCACVL1_12572
HORVU.MOREX.r3.7HG0634610	15.823	0	0	0	0	0	0	0	0	0.69519	-0.211119	0	0	0.133957	-1.00619	0	0	0	0	0	0	0	0	0	0	0	0	0	0	0	0	0	0	0	HORVU.MOREX.r3.7HG0634610		7H	914004	915307	1						:
HORVU.MOREX.r3.2HG0121370	1.89616	-1.41792	0.0491872	0.826378	0.696033	0.102861	-0.423448	0.586656	0.978386	0.551021	-0.209339	0.0696593	0.610258	0.172948	-0.327037	0	0	0	0	0	0	0	0	0	0	0	0	0	0	0	0	0	0	0	HORVU.MOREX.r3.2HG0121370		2H	76632725	76633210	1						:
HORVU.MOREX.r3.1HG0085810	26.2353	-1.80226	-1.95584	-1.52262	-1.85848	-1.55395	-1.68227	-1.67376	-1.28166	-2.47665	-0.359635	-1.67396	-0.594425	-1.3249	-1.53018	0	0	0	0	0	0	0	0	-1	0	0	0	0	0	1	0	0	0	0	HORVU.MOREX.r3.1HG0085810		1H	496503302	496504435	1						:
HORVU.MOREX.r3.7HG0734470	53.0964	0.08404	2.07333	-0.865487	1.58632	-0.853092	3.40474	-0.463079	0.48169	-1.37468	1.38274	0.605198	1.2464	-0.00166527	1.86029	0	1	0	0	0	1	0	0	0	0	0	0	0	0	2	0	0	0	0	HORVU.MOREX.r3.7HG0734470		7H	590191836	590192689	-1		F2DAQ6	PF00808	IPR003956	Transcription factor, NFYB/HAP3, conserved site	b:positive regulation of transcription by RNA polymerase II;b:regulation of transcription, DNA-templated;c:CCAAT-binding factor complex;c:nucleus;m:DNA-binding transcription activator activity, RNA polymerase II-specific;m:protein heterodimerization activity;m:sequence-specific DNA binding	Short day regulated expression of florigens	R-ZJA-8934108	Zjn_sc00103.1.g00510.1.sm.mk
HORVU.MOREX.r3.2HG0207220	17.3231	-0.07418	-0.827408	0.7095	-0.0105832	0.109587	0.251725	0.0699726	-0.0143016	-0.415295	0.190163	-0.566647	0.0292772	-0.0960473	-0.207453	0	0	0	0	0	0	0	0	0	0	0	0	0	0	0	0	0	0	0	HORVU.MOREX.r3.2HG0207220		2H	641139464	641140063	1		A0A287JK66				:
HORVU.MOREX.r3.6HG0626020	5.61818	0.0359988	-0.499132	0.0338697	-0.897656	0	-1.53762	-0.0310663	0.0750287	-0.230467	0.250046	-0.0668081	-0.0349845	-0.321846	-0.135875	0	0	0	0	0	0	0	0	0	0	0	0	0	0	0	0	0	0	0	HORVU.MOREX.r3.6HG0626020		6H	543611727	543613340	1			PF00141	IPR000823	Plant peroxidase	b:hydrogen peroxide catabolic process;b:response to oxidative stress;m:heme binding;m:peroxidase activity	Phenylpropanoid biosynthesis;Development of root hair	ko00940;R-OSA-9639861	Os07g0638600
HORVU.MOREX.r3.1HG0094500	0.441191	0	0.00500996	0.0439717	0.00097177	0.0472188	0.013037	0	0.139904	-0.0394885	0.0881084	-0.0427367	-0.0772318	0	0.0495359	0	0	0	0	0	0	0	0	0	0	0	0	0	0	0	0	0	0	0	HORVU.MOREX.r3.1HG0094500		1H	513809503	513810771	-1						:
HORVU.MOREX.r3.6HG0617610	31.71	-0.900567	-2.05836	0.400504	-3.06748	0.742513	-3.19545	-0.185933	0.315057	-0.66796	-0.096153	0.086501	-1.2715	0.501429	-2.73902	0	-1	0	-1	0	-1	0	0	0	0	0	0	0	-1	4	0	0	0	0	HORVU.MOREX.r3.6HG0617610		6H	517172953	517174122	-1		M0UPH1	PF03254	IPR004938	Xyloglucan fucosyltransferase	b:cell wall biogenesis;b:cell wall organization;c:Golgi apparatus;c:Golgi cisterna membrane;c:membrane;m:galactoside 2-alpha-L-fucosyltransferase activity;m:glycosyltransferase activity;m:transferase activity	Xyloglucan biosynthesis	R-ATA-5655101	AET6Gv20787700
HORVU.MOREX.r3.7HG0742070	1378.29	-0.0670743	-0.294312	0.233921	-0.267266	0.417599	-0.291516	0.192084	-0.270681	0.160839	-0.388909	-0.249746	-0.377687	0.222397	-0.425639	0	0	0	0	0	0	0	0	0	0	0	0	0	0	0	0	0	0	0	HORVU.MOREX.r3.7HG0742070		7H	608967169	608968581	-1		F2E023	PF01370	IPR001509	NAD-dependent epimerase/dehydratase	b:de novo' GDP-L-fucose biosynthetic process;b:nucleotide-sugar biosynthetic process;m:GDP-L-fucose synthase activity;m:oxidoreductase activity	Amino sugar and nucleotide sugar metabolism;O-Antigen nucleotide sugar biosynthesis;Biosynthesis of nucleotide sugars;Fructose and mannose metabolism;GDP-L-fucose biosynthesis I (from GDP-D-mannose)	ko00520;ko00541;ko01250;ko00051;R-ATA-1119620	AET7Gv21230800
HORVU.MOREX.r3.4HG0382540	404.038	0.250726	0.207979	-0.311568	0.631208	-0.3234	0.638634	0.172468	0.0805725	0.43319	0.322548	0.53047	0.762688	-0.0857754	0.496592	0	0	0	0	0	0	0	0	0	0	0	0	0	0	0	0	0	0	0	HORVU.MOREX.r3.4HG0382540		4H	430735617	430740146	1		M0XH85	PF00439	IPR001487	Bromodomain	m:protein binding	Xyloglucan biosynthesis	R-ECU-5655101	EJB05_06926
HORVU.MOREX.r3.3HG0228020	219.697	1.3876	-1.36277	-0.27393	-2.70822	0.578614	-0.304169	-1.1933	-0.506794	0.978403	-1.72657	-1.95973	-1.30313	2.21415	0.0282228	0	0	0	-1	0	0	0	0	0	0	0	0	1	0	2	0	0	0	0	HORVU.MOREX.r3.3HG0228020		3H	18746257	18749589	1			PF00534	IPR001296	Glycosyl transferase, family 1	m:glycosyltransferase activity	Glycerolipid metabolism	ko00561
HORVU.MOREX.r3.1HG0052040	0.086042	0	0	0.0170758	0	0.0198448	0	0	0	0	0.016714	0.0353474	0	0	0	0	0	0	0	0	0	0	0	0	0	0	0	0	0	0	0	0	0	0	HORVU.MOREX.r3.1HG0052040		1H	346482345	346483034	-1						:
HORVU.MOREX.r3.4HG0337910	87.4991	0.471106	-0.135524	-0.229007	-0.0102292	0.215329	-0.270431	0.465139	-0.169845	0.871016	-0.068986	0.450281	0.422005	-0.117701	-0.255156	0	0	0	0	0	0	0	0	0	0	0	0	0	0	0	0	0	0	0	HORVU.MOREX.r3.4HG0337910		4H	20298224	20300319	-1				IPR036397	Ribonuclease H superfamily	m:nucleic acid binding
HORVU.MOREX.r3.2HG0137360	27.4672	-0.149396	0.103964	0	-0.535927	0.011639	-0.0419755	0.121095	0.14062	-2.31697	0.913215	-0.58163	0.145089	-1.90779	-4.3423	0	0	0	0	0	0	0	0	-1	0	0	0	0	-1	2	0	0	0	0	HORVU.MOREX.r3.2HG0137360		2H	185371860	185373533	-1			PF00221	IPR001106	Aromatic amino acid lyase	b:L-phenylalanine catabolic process;c:cytoplasm;m:ammonia-lyase activity;m:catalytic activity	Salicylate biosynthesis;Phenylpropanoid biosynthesis, initial reactions;Suberin biosynthesis	R-ATA-1119261;R-ATA-1119582;R-ATA-1119418	AET2Gv20449500
HORVU.MOREX.r3.3HG0284740	4179.74	-0.305635	1.87921	-0.793333	0.837912	-0.732608	2.20238	-0.0551829	2.29518	-0.577984	2.9294	1.4889	2.02104	-0.484733	1.46431	0	0	0	0	0	1	0	1	0	1	0	1	0	0	4	0	0	0	0	HORVU.MOREX.r3.3HG0284740		3H	460993535	460996826	1		F2CWR3	PF00481	IPR000222	PPM-type phosphatase, divalent cation binding	g:GO_0106306;g:GO_0106307;m:cation binding;m:hydrolase activity;m:metal ion binding;m:myosin phosphatase activity;m:phosphoprotein phosphatase activity;m:protein serine/threonine phosphatase activity	MAPK signaling pathway - plant;Plant hormone signal transduction;Response to salinity;HSFA7/ HSFA6B-regulatory network-induced by drought and ABA. ;Abscisic acid (ABA) mediated signaling	ko04016;ko04075;R-ONI-9638808;R-ONI-9623703;R-ONI-3899351	ONIVA05G24850
HORVU.MOREX.r3.6HG0615290	787.604	0.135795	1.5585	-0.145042	1.47484	-0.0978938	1.59137	0.145494	0.618014	0.272219	0.43558	-0.0883758	0.78593	0.153062	1.69519	0	0	0	0	0	0	0	0	0	0	0	0	0	0	0	0	0	0	0	HORVU.MOREX.r3.6HG0615290		6H	506092992	506097724	1			PF02374	IPR016300	Arsenical pump ATPase, ArsA/GET3	m:ATP binding;m:ATP hydrolysis activity
HORVU.MOREX.r3.7HG0744160	0.318881	0	-0.0412105	0	-0.0170163	0	0	0.0204003	0	0.0539233	0.120601	-0.0165962	-0.0140851	0	0	0	0	0	0	0	0	0	0	0	0	0	0	0	0	0	0	0	0	0	HORVU.MOREX.r3.7HG0744160		7H	612955613	612956179	-1				IPR015300	DNA-binding pseudobarrel domain superfamily	:
HORVU.MOREX.r3.5HG0490800	338.085	0.134766	-1.44349	0.482421	-1.6143	0.374325	-1.68789	0.297822	-0.624091	0.861326	-0.48622	-0.10372	-1.50566	0.331569	-1.94736	0	0	0	0	0	0	0	0	0	0	0	0	0	0	0	0	0	0	0	HORVU.MOREX.r3.5HG0490800		5H	477718823	477721157	-1				IPR042316	IRK-interacting protein-like	:
HORVU.MOREX.r3.2HG0185500	1287.65	-0.183539	-0.0612058	-0.22843	0.108656	-0.236697	0.459064	-0.5787	-0.0994312	-0.484083	-0.39758	-0.720291	-0.65598	-0.183499	0.0797393	0	0	0	0	0	0	0	0	0	0	0	0	0	0	0	0	0	0	0	HORVU.MOREX.r3.2HG0185500		2H	574832165	574834845	-1		F2CQ89	PF01535	IPR002885	Pentatricopeptide repeat	m:mRNA binding;m:protein binding	Intracellular auxin transport	R-PVE-8868949	EVM0029799
HORVU.MOREX.r3.6HG0571610	0.069308	0	0	-0.0348678	0	0	0	0	0	0	0	0.0180329	0	-0.0167847	0.0192365	0	0	0	0	0	0	0	0	0	0	0	0	0	0	0	0	0	0	0	HORVU.MOREX.r3.6HG0571610		6H	135204757	135205418	-1						:	MAPK signaling pathway - yeast;Mitophagy - yeast;Regulation of actin cytoskeleton;Inositol phosphate metabolism;Endocytosis;Phosphatidylinositol signaling system;Phospholipase D signaling pathway;Focal adhesion	ko04011;ko04139;ko04810;ko00562;ko04144;ko04070;ko04072;ko04510
HORVU.MOREX.r3.5HG0521960	641.211	0.170112	0.0224694	0.0440626	0.0384976	-0.210725	0.0639041	0.121741	0.0946412	0.0303516	0.0498288	0.338298	0.508112	0.134506	-0.111881	0	0	0	0	0	0	0	0	0	0	0	0	0	0	0	0	0	0	0	HORVU.MOREX.r3.5HG0521960		5H	553115426	553118647	1						:	Galactose degradation II	R-ORU-1119452	ORUFI08G14470
HORVU.MOREX.r3.5HG0510620	179.413	0.11442	-0.255488	0.249602	-0.129037	0.232195	-0.386808	-0.215014	-0.392206	-0.152222	-0.37836	-0.508123	-0.768403	-0.0697039	-0.233442	0	0	0	0	0	0	0	0	0	0	0	0	0	0	0	0	1	0	0	HORVU.MOREX.r3.5HG0510620	Pentatricopeptide repeat-containing protein At5g19020, mitochondrial [Source:Projected from Arabidopsis thaliana (AT5G19020) UniProtKB/Swiss-Prot;Acc:P0C8Q8]	5H	527046414	527048757	-1		M0X3S5	PF01535	IPR002885	Pentatricopeptide repeat	b:mitochondrial mRNA modification;c:mitochondrion;m:protein binding	Brassinosteroid signaling	R-ONI-5632095	ONIVA09G14370
HORVU.MOREX.r3.7HG0692500	1114.85	0.070866	0.614088	0.040953	0.880287	0.15775	0.539243	0.161625	-0.461538	0.410838	-0.501274	-0.102803	-0.132497	0.0712773	0.545086	0	0	0	0	0	0	0	0	0	0	0	0	0	0	0	0	0	0	0	HORVU.MOREX.r3.7HG0692500	GTP-binding protein ERG [Source:Projected from Arabidopsis thaliana (AT1G30960) UniProtKB/Swiss-Prot;Acc:O82653]	7H	289803946	289819096	-1			PF01926	IPR004044	K Homology domain, type 2	c:mitochondrion;m:GTP binding;m:mitochondrial ribosome binding;m:RNA binding
HORVU.MOREX.r3.7HG0670020	9385.12	0.241457	-0.359092	0.562523	-0.199358	1.05942	-0.680046	-0.0875756	-1.25152	0.245193	-0.741812	-0.939805	-1.90702	0.387319	-0.737305	0	0	0	0	0	0	0	0	0	0	0	0	0	0	0	0	0	0	0	HORVU.MOREX.r3.7HG0670020		7H	111422317	111423794	-1		M0WKB6	PF00268	IPR000358	Ribonucleotide reductase small subunit family	b:deoxyribonucleotide biosynthetic process;c:plastid;m:oxidoreductase activity	Drug metabolism - other enzymes;p53 signaling pathway;Pyrimidine metabolism;Glutathione metabolism;Purine metabolism;G1/S-specific transcription	ko00983;ko04115;ko00240;ko00480;ko00230;R-OSA-9646031	Os06g0127900
HORVU.MOREX.r3.6HG0624260	1192.57	0.204377	0.290868	0.16594	0.50361	0.327351	0.162691	0.0539519	-0.837003	0.129714	-0.491218	-0.255362	-0.610796	0.0681346	0.257272	0	0	0	0	0	0	0	0	0	0	0	0	0	0	0	0	0	0	0	HORVU.MOREX.r3.6HG0624260	DEAD-box ATP-dependent RNA helicase 1 [Source:Projected from Arabidopsis thaliana (AT4G15850) UniProtKB/Swiss-Prot;Acc:Q7FGZ2]	6H	539581950	539585986	-1			PF00270	IPR001650	Helicase, C-terminal	m:ATP binding;m:nucleic acid binding	Activation of pre-replication complex	R-BNA-9645850	GSBRNA2T00021568001
HORVU.MOREX.r3.5HG0481580	307.921	-1.80441	-1.68707	-0.845342	-1.89376	-1.06089	-2.66739	-0.886724	0.81931	-2.2678	1.16247	-0.493907	0.930144	-1.47165	-0.735087	0	0	0	0	0	-1	0	0	-1	0	0	0	0	0	2	0	0	0	0	HORVU.MOREX.r3.5HG0481580		5H	437033423	437034589	-1		F2DCK3	PF01762	IPR002659	Glycosyl transferase, family 31	b:protein glycosylation;c:Golgi apparatus;c:Golgi membrane;c:integral component of membrane;c:membrane;m:glycosyltransferase activity;m:hexosyltransferase activity	Galactosylcyclitol biosynthesis	R-PAB-1119341	MA_8772058g0010
HORVU.MOREX.r3.7HG0639770	35.429	0.478394	-2.26647	-0.0169725	-3.02315	0.154225	-2.49599	-0.188991	-0.862299	-0.213063	0.233638	-0.994502	-2.28512	-0.441622	0.380439	0	-1	0	-1	0	-1	0	0	0	0	0	-1	0	0	4	0	0	0	0	HORVU.MOREX.r3.7HG0639770		7H	9884023	9887511	-1		M0VJ51	PF00931	IPR002182	NB-ARC	b:defense response;b:response to other organism;m:ADP binding;m:ATP binding	Maternal tissue PCD	R-OSA-9623513	Os06g0287700
HORVU.MOREX.r3.2HG0213370	0																														0	0	0	0	HORVU.MOREX.r3.2HG0213370		2H	653862224	653862559	-1						:
HORVU.MOREX.r3.UnG0809110	10.7343	0.360688	0.945546	-0.759856	0.337765	-0.439518	0.145688	0.82012	0.645062	0.130578	0.087834	0.744432	-0.758002	-0.243673	-0.458722	0	0	0	0	0	0	0	0	0	0	0	0	0	0	0	0	0	0	0	HORVU.MOREX.r3.UnG0809110		CAJHDD010000159.1	11660	12337	1		A0A287EBU9	PF01058	IPR006137	NADH:ubiquinone oxidoreductase-like, 20kDa subunit	b:aerobic respiration;b:electron transport chain;b:electron transport coupled proton transport;m:4 iron, 4 sulfur cluster binding;m:iron-sulfur cluster binding;m:metal ion binding;m:NADH dehydrogenase (ubiquinone) activity;m:quinone binding	Oxidative phosphorylation	ko00190
HORVU.MOREX.r3.5HG0470480	775.588	-0.135477	-2.42846	0.844475	-2.62475	0.74217	-3.19763	-0.439163	-2.15938	0.552621	-1.98725	-1.04647	-2.43725	0.671858	-2.27467	0	-1	0	-1	0	-1	0	-1	0	0	0	-1	0	-1	6	0	0	0	0	HORVU.MOREX.r3.5HG0470480		5H	367674394	367680815	-1			PF03000	IPR000210	BTB/POZ domain	m:protein binding	Peptidoglycan biosynthesis I	R-BVU-1119436	BVRB_007930
HORVU.MOREX.r3.7HG0747070	0																														0	0	0	0	HORVU.MOREX.r3.7HG0747070		7H	618529285	618530170	1				IPR035973	Cytochrome c oxidase subunit III-like superfamily	c:membrane;m:electron transfer activity
HORVU.MOREX.r3.2HG0200520	46.3051	0.549463	1.85493	0.568572	1.37618	0.199734	1.06482	1.02704	0.87706	0.702068	0.256166	0.765719	1.41108	-0.310455	0.804978	0	0	0	0	0	0	0	0	0	0	0	0	0	0	0	0	0	0	0	HORVU.MOREX.r3.2HG0200520		2H	624261412	624262950	1			PF00646	IPR001810	F-box domain	m:protein binding	S-adenosyl-L-methionine cycle	R-TTU-1119501	TRITD2Av1G267810
HORVU.MOREX.r3.2HG0134710	1687.33	0.123465	-0.3063	-0.349392	-0.0306637	-0.155843	-0.368417	-0.100282	-0.27296	0.136722	-0.0797167	-0.0131374	-0.202296	-0.0727241	-0.205907	0	0	0	0	0	0	0	0	0	0	0	0	0	0	0	0	0	0	0	HORVU.MOREX.r3.2HG0134710		2H	164789151	164830899	1		A0A287HSU7	PF00122	IPR001757	P-type ATPase	b:phospholipid translocation;b:phospholipid transport;c:integral component of membrane;c:membrane;c:plasma membrane;m:ATP binding;m:ATP hydrolysis activity;m:ATPase-coupled intramembrane lipid transporter activity;m:magnesium ion binding;m:nucleotide binding;m:transporter activity
HORVU.MOREX.r3.6HG0575120	351.025	-0.222909	-0.492345	0.0187954	-0.635171	-0.378095	-0.778419	-0.0821599	0.150622	0.176889	0.176376	0.202753	0.135795	-0.244016	-0.691146	0	0	0	0	0	0	0	0	0	0	0	0	0	0	0	0	0	0	0	HORVU.MOREX.r3.6HG0575120	Branched-chain amino acid aminotransferase like protein [Source:Projected from Arabidopsis thaliana (AT5G57850) UniProtKB/TrEMBL;Acc:Q0WW83]	6H	163400957	163404987	-1		F2CQT8	PF01063	IPR001544	Aminotransferase class IV	b:para-aminobenzoic acid biosynthetic process;c:chloroplast;m:catalytic activity	Folate biosynthesis;Biosynthesis of cofactors	ko00790;ko01240
HORVU.MOREX.r3.7HG0694690	0																														0	0	0	0	HORVU.MOREX.r3.7HG0694690		7H	316583465	316584148	1			PF13456	IPR002156	Ribonuclease H domain	m:nucleic acid binding;m:RNA-DNA hybrid ribonuclease activity	Hedgehog signaling pathway;Hedgehog signaling pathway - fly;Phenylalanine degradation III	ko04340;ko04341;R-TDI-1119267	TRIDC1AG054360
HORVU.MOREX.r3.3HG0266110	40.49	0.278844	-1.88604	0.63536	-1.49621	0.22832	-2.27633	-0.495774	-0.512984	0.41444	-0.507973	-0.614155	-1.71967	-0.533575	-2.57257	0	0	0	0	0	-1	0	0	0	0	0	0	0	-1	2	0	0	0	0	HORVU.MOREX.r3.3HG0266110		3H	311162100	311163732	-1		A0A287KZ72	PF00010	IPR011598	Myc-type, basic helix-loop-helix (bHLH) domain	b:regulation of transcription, DNA-templated;m:DNA-binding transcription factor activity;m:protein dimerization activity	Reproductive meristem phase change	R-OSA-9608575	Os01g0831000
HORVU.MOREX.r3.7HG0731630	3952.58	-0.169883	-0.534718	-0.0196891	-0.740232	-0.458733	-0.869771	-0.371384	-0.32416	-0.791249	-0.535814	0.324726	0.0456297	-0.349844	-0.593291	0	0	0	0	0	0	0	0	0	0	0	0	0	0	0	0	0	0	0	HORVU.MOREX.r3.7HG0731630		7H	581327539	581328369	1		F2E506	PF12023	IPR021899	Protein of unknown function DUF3511	:
HORVU.MOREX.r3.7HG0688300	1471.88	0.168323	0.770857	0.13613	0.780114	0.266902	0.667265	0.386172	-0.197638	0.567589	0.0946046	0.234527	0.0809919	0.133416	0.619422	0	0	0	0	0	0	0	0	0	0	0	0	0	0	0	0	0	0	0	HORVU.MOREX.r3.7HG0688300		7H	242608326	242614695	1			PF10250	IPR019378	GDP-fucose protein O-fucosyltransferase	:	Lysine biosynthesis II;Lysine biosynthesis I	R-DCA-1119283;R-DCA-1119273	DCAR_015673
HORVU.MOREX.r3.5HG0420480	2668.3	-0.872791	-0.141879	-0.742504	-0.160562	-0.554906	-0.495301	-0.780578	0.232381	-0.691132	0.818989	-0.34916	0.549608	-0.649804	0.19045	0	0	0	0	0	0	0	0	0	0	0	0	0	0	0	0	0	0	0	HORVU.MOREX.r3.5HG0420480		5H	3415223	3417664	-1		M0WS12	PF05920	IPR001356	Homeobox domain	b:regulation of transcription by RNA polymerase II;b:regulation of transcription, DNA-templated;c:nucleus;m:DNA binding;m:DNA-binding transcription factor activity, RNA polymerase II-specific;m:RNA polymerase II cis-regulatory region sequence-specific DNA binding	Regulation of embryo development	R-OSA-9631623	Os03g0727000
HORVU.MOREX.r3.7HG0638070	0.203795	0	0	-0.0175533	0	0	-0.013954	0.0204003	0	0.00197974	-0.0352295	-0.0165962	0	0	-0.0153925	0	0	0	0	0	0	0	0	0	0	0	0	0	0	0	0	0	0	0	HORVU.MOREX.r3.7HG0638070		7H	6668559	6670072	-1			PF01612	IPR002562	3'-5' exonuclease domain	b:nucleobase-containing compound metabolic process;m:3'-5' exonuclease activity;m:nucleic acid binding
HORVU.MOREX.r3.6HG0566180	79.3161	0.39825	1.01095	0.0560366	0.792682	-0.166345	0.977224	0.564544	0.787767	0.194952	1.11188	1.21024	1.47208	0.0404341	-0.22818	0	0	0	0	0	0	0	0	0	0	0	0	0	0	0	0	0	0	0	HORVU.MOREX.r3.6HG0566180		6H	99996756	99999608	1		A0A287TNC9	PF15985	IPR004088	K Homology domain, type 1	c:exosome (RNase complex);m:RNA binding	RNA degradation	ko03018
HORVU.MOREX.r3.2HG0100900	2958.12	0.15853	-0.150987	0.418823	-0.353269	0.0295991	-0.249988	0.0588208	0.0373545	0.315826	-0.201254	-0.157764	0.148221	0.181616	-0.243134	0	0	0	0	0	0	0	0	0	0	0	0	0	0	0	0	0	0	0	HORVU.MOREX.r3.2HG0100900		2H	12218910	12233312	-1			PF00300	IPR013078	Histidine phosphatase superfamily, clade-1	:
HORVU.MOREX.r3.2HG0197780	0.0162688	0	0	0	0	0	0	0	0	0	0	-0.0165962	0	0	0	0	0	0	0	0	0	0	0	0	0	0	0	0	0	0	0	0	0	0	HORVU.MOREX.r3.2HG0197780		2H	619337464	619338045	1				IPR002083	MATH/TRAF domain	b:protein ubiquitination;m:protein binding	Hedgehog signaling pathway;Hedgehog signaling pathway - fly	ko04340;ko04341
HORVU.MOREX.r3.UnG0780470	196.183	-0.216655	1.45204	0.0627798	2.08411	1.30863	2.12161	-0.53692	0.774046	0.0985759	0.254574	-0.0333796	0.0782786	0.425886	1.55957	0	0	0	1	0	1	0	0	0	0	0	0	0	0	2	0	0	0	0	HORVU.MOREX.r3.UnG0780470		CAJHDD010000041.1	63001	63435	-1			PF10839	IPR022546	Uncharacterised protein family Ycf68	:
HORVU.MOREX.r3.7HG0674100	4839.44	0.255463	-0.0202914	-0.461095	0.319956	-0.56286	0.333562	0.0540731	0.161056	0.224133	0.345941	0.736864	0.63713	-0.146729	0.334349	0	0	0	0	0	0	0	0	0	0	0	0	0	0	0	0	0	0	0	HORVU.MOREX.r3.7HG0674100		7H	134934447	134939910	1			PF00397	IPR001202	WW domain	m:protein binding
HORVU.MOREX.r3.5HG0526260	235.901	-0.063119	-0.561881	0.488487	-0.715997	0.548678	-0.980132	0.151767	-0.971351	0.656528	-0.723027	-0.031399	-0.983378	-0.116053	-1.0082	0	0	0	0	0	0	0	0	0	0	0	0	0	0	0	0	0	0	0	HORVU.MOREX.r3.5HG0526260	Dof zinc finger protein DOF2.4 [Source:Projected from Arabidopsis thaliana (AT2G37590) UniProtKB/Swiss-Prot;Acc:O80928]	5H	563140116	563141991	1		A0A287SS06	PF02701	IPR003851	Zinc finger, Dof-type	b:regulation of transcription, DNA-templated;c:nucleus;m:DNA binding;m:DNA-binding transcription factor activity
HORVU.MOREX.r3.5HG0498770	6169.89	0.0336813	-0.266604	-0.167182	-0.0366146	-0.244774	-0.0268949	0.00206414	0.0670849	-0.147742	0.242733	0.228586	-0.0776729	-0.0550359	-0.0685331	0	0	0	0	0	0	0	0	0	0	0	0	0	0	0	0	0	0	0	HORVU.MOREX.r3.5HG0498770		5H	499316872	499321019	-1			PF01501	IPR002495	Glycosyl transferase, family 8	m:glycosyltransferase activity;m:polygalacturonate 4-alpha-galacturonosyltransferase activity	Amino sugar and nucleotide sugar metabolism	ko00520
HORVU.MOREX.r3.4HG0374390	1425.68	0.238902	0.518384	-0.220095	0.63364	-0.186276	0.770556	-0.145497	0.148394	0.070467	0.0227066	-0.227841	-0.165922	0.0566796	0.607074	0	0	0	0	0	0	0	0	0	0	0	0	0	0	0	0	0	0	0	HORVU.MOREX.r3.4HG0374390		4H	350176466	350229576	1		F2CZB8	PF04539	IPR000943	RNA polymerase sigma-70	b:DNA-templated transcription, initiation;b:regulation of DNA-templated transcription, initiation;b:regulation of transcription, DNA-templated;c:chloroplast;c:plastid;m:DNA binding;m:DNA-binding transcription factor activity;m:sigma factor activity	Flagellar assembly	ko02040
HORVU.MOREX.r3.2HG0163070	0																														0	0	0	0	HORVU.MOREX.r3.2HG0163070		2H	435044549	435044923	1						:
HORVU.MOREX.r3.3HG0301020	857.943	0.0880346	0.0251827	-0.0499973	0.297518	0.0324278	-0.0277404	0.078467	-0.341654	0.363763	-0.0772068	0.053832	-0.311581	0.015734	0.295004	0	0	0	0	0	0	0	0	0	0	0	0	0	0	0	0	0	0	0	HORVU.MOREX.r3.3HG0301020		3H	543382743	543399145	1			PF13920	IPR001841	Zinc finger, RING-type	b:histone monoubiquitination;m:ubiquitin-protein transferase activity
HORVU.MOREX.r3.1HG0003380	0																														0	0	0	0	HORVU.MOREX.r3.1HG0003380		1H	6881481	6882105	1						:
HORVU.MOREX.r3.7HG0659600	3.26177	-0.518249	0.0689114	-1.22146	1.34718	0.908005	0.527509	-0.134039	1.18889	-0.849375	1.41115	0.369165	1.75741	-0.765236	0.702531	0	0	0	0	0	0	0	0	0	0	0	0	0	0	0	0	0	0	0	HORVU.MOREX.r3.7HG0659600		7H	61483516	61486835	-1		A0A287VXT2	PF00069	IPR000719	Protein kinase domain	b:protein phosphorylation;c:integral component of membrane;m:ATP binding;m:protein binding;m:protein kinase activity	Anther and pollen development	R-MGU-8986768	Migut.F00358.1
HORVU.MOREX.r3.4HG0416360	5846.79	0.135513	0.420405	0.14061	0.293295	-0.137453	0.439565	0.000944569	0.444018	-0.140134	0.254438	0.268397	1.02174	-0.0118909	0.404903	0	0	0	0	0	0	0	0	0	0	0	0	0	0	0	0	0	0	0	HORVU.MOREX.r3.4HG0416360		4H	604287463	604290674	1		A0A287Q2B4	PF00107	IPR011032	GroES-like superfamily	b:cellular response to oxidative stress;b:response to high light intensity;c:cytoplasm;c:cytosol;m:NADPH:quinone reductase activity;m:oxidoreductase activity	Phenylalanine degradation III	R-MES-1119267	MANES_02G174800
HORVU.MOREX.r3.7HG0722090	0																														0	0	0	0	HORVU.MOREX.r3.7HG0722090		7H	541270397	541270867	1			PF10536	IPR019557	Aminotransferase-like, plant mobile domain	b:meristem development;b:meristem maintenance
HORVU.MOREX.r3.5HG0449680	0																														0	0	0	0	HORVU.MOREX.r3.5HG0449680		5H	164432153	164432926	-1						:
HORVU.MOREX.r3.5HG0493990	4.1204	-0.123586	0.435851	0.65881	0.453697	-0.698555	-1.07788	0.937275	1.08734	1.03988	0.178936	0.517902	1.41319	-0.123379	0.547772	0	0	0	0	0	0	0	0	0	0	0	0	0	0	0	0	0	0	0	HORVU.MOREX.r3.5HG0493990		5H	487071816	487072517	1						:
HORVU.MOREX.r3.2HG0127320	0.655081	0.0350622	0.143941	-0.142301	0.157122	0.182622	-0.0697712	0.305675	0.259293	-0.22159	-0.00764201	-0.388822	-0.0594927	0	-0.077002	0	0	0	0	0	0	0	0	0	0	0	0	0	0	0	0	0	0	0	HORVU.MOREX.r3.2HG0127320		2H	111073696	111074586	1			PF14303	IPR029466	No apical meristem-associated, C-terminal domain	:
HORVU.MOREX.r3.2HG0181460	950.698	0.251089	1.8622	0.242265	1.44359	0.0540398	1.4936	0.606619	0.671391	0.0224711	0.177111	0.465475	1.34539	0.0517513	1.16464	0	0	0	0	0	0	0	0	0	0	0	0	0	0	0	0	0	0	0	HORVU.MOREX.r3.2HG0181460		2H	557722613	557724105	1				IPR040003	Plastoglobular protein 18-like	b:thylakoid membrane organization
HORVU.MOREX.r3.5HG0532580	17227.6	0.00695901	0.860301	-0.136407	0.703649	-0.173257	1.17308	-0.0605741	0.817003	-0.235759	0.618369	-0.0549325	0.745706	-0.101112	0.793549	0	0	0	0	0	0	0	0	0	0	0	0	0	0	0	0	0	0	0	HORVU.MOREX.r3.5HG0532580		5H	576518065	576520697	-1		F2DED9	PF03168	IPR004864	Late embryogenesis abundant protein, LEA_2 subgroup	b:response to desiccation	HSFA7/ HSFA6B-regulatory network-induced by drought and ABA.	R-OSA-9623703	Os01g0225600
HORVU.MOREX.r3.6HG0538310	3150.22	-0.0931488	2.48914	-1.05255	1.8874	-0.562251	3.50747	1.44262	4.57262	1.74235	3.85533	0.601993	2.35583	0.590191	0.00107842	0	1	0	0	0	1	0	1	0	1	0	1	0	0	5	0	0	0	0	HORVU.MOREX.r3.6HG0538310		6H	560162	560765	-1		F2D7C5	PF00321	IPR001010	Thionin	b:defense response;b:modulation of process of another organism;c:extracellular region;m:toxin activity
HORVU.MOREX.r3.2HG0165420	0																														0	0	0	0	HORVU.MOREX.r3.2HG0165420		2H	454758145	454758807	-1						:
HORVU.MOREX.r3.4HG0395580	6312.18	-0.609738	-2.15542	0.215586	-2.20183	0.29553	-2.65382	0.021572	-0.96187	0.18008	-0.768565	-0.667701	-1.53978	0.158494	-2.09021	0	-1	0	-1	0	-1	0	0	0	0	0	0	0	-1	4	0	0	0	0	HORVU.MOREX.r3.4HG0395580		4H	527133320	527136877	-1			PF00069	IPR000719	Protein kinase domain	b:protein phosphorylation;m:ATP binding;m:protein kinase activity	MAPK signaling pathway;NF-kappa B signaling pathway;Anther and pollen development	ko04010;ko04064;R-ATA-8986768	AET2Gv20189400
HORVU.MOREX.r3.2HG0182390	739.294	0.128796	-0.0195202	-0.0586449	-0.196627	0.168798	-0.139786	-0.123934	-0.220641	0.0493064	-0.217373	-0.210304	-0.315269	0.0480838	-0.167559	0	0	0	0	0	0	0	0	0	0	0	0	0	0	0	0	0	0	0	HORVU.MOREX.r3.2HG0182390		2H	561825300	561835620	1			PF01535	IPR002885	Pentatricopeptide repeat	m:protein binding	Intracellular auxin transport	R-PPE-8868949	PRUPE_5G142900
HORVU.MOREX.r3.1HG0094590	0																														0	0	0	0	HORVU.MOREX.r3.1HG0094590		1H	514222313	514222684	-1						:
HORVU.MOREX.r3.1HG0080220	1076.67	-0.0991667	-0.0883263	-0.205279	-0.0616338	-0.286546	-0.0695309	-0.364442	0.163149	-0.261436	-0.0760099	-0.0948381	0.242553	0.0278797	0.0670616	0	0	0	0	0	0	0	0	0	0	0	0	0	0	0	0	0	0	0	HORVU.MOREX.r3.1HG0080220		1H	485703418	485707526	1		M0YCV8	PF05008	IPR007705	Vesicle transport v-SNARE, N-terminal	b:intracellular protein transport;b:vesicle-mediated transport;c:Golgi apparatus;c:integral component of membrane;c:membrane;m:SNAP receptor activity	SNARE interactions in vesicular transport;Autophagy - yeast	ko04130;ko04138
HORVU.MOREX.r3.2HG0210630	3.35254	-0.333538	-1.64793	-0.188801	-2.63409	-0.138895	-2.24773	-0.779754	-0.884764	0	0.389912	-1.15639	-0.172818	0	0	0	0	0	0	0	0	0	0	0	0	0	0	0	0	0	0	0	0	0	HORVU.MOREX.r3.2HG0210630		2H	648279788	648280566	1		Q96458	PF00011	IPR002068	Alpha crystallin/Hsp20 domain	:	Protein processing in endoplasmic reticulum;Calvin cycle	ko04141;R-OLO-1119519	KN538688.1_FG055
HORVU.MOREX.r3.2HG0190560	228.371	0.169199	-2.92994	0.44914	-2.27162	-0.025793	-2.65181	-1.01468	-3.04272	-1.30995	-3.52201	-1.33178	-1.70838	0.0874652	-2.79589	0	-1	0	-1	0	-1	0	-1	0	-1	0	0	0	-1	6	0	0	0	0	HORVU.MOREX.r3.2HG0190560		2H	599521341	599522342	-1				IPR006121	Heavy metal-associated domain, HMA	m:metal ion binding
HORVU.MOREX.r3.2HG0190070	3.44101	0.245711	-0.570728	-0.575649	0.355916	0.884878	-0.869647	1.38734	1.43349	0.577901	0.143013	0.266615	-0.429943	0.0958892	0.44225	0	0	0	0	0	0	0	0	0	0	0	0	0	0	0	0	0	0	0	HORVU.MOREX.r3.2HG0190070		2H	597714868	597716079	-1		A0A166NHC9	PF00847	IPR001471	AP2/ERF domain	b:ethylene-activated signaling pathway;b:regulation of transcription, DNA-templated;c:nucleus;m:DNA binding;m:DNA-binding transcription factor activity	Jasmonic acid signaling	R-VAN-6787011	LR48_Vigan50s009800
HORVU.MOREX.r3.4HG0398820	6859.23	0.100276	-0.417463	0.465053	-0.696181	0.547629	-1.07785	-0.072339	-0.464277	0.058202	-0.566655	-0.555725	-1.01424	0.288447	-0.729307	0	0	0	0	0	0	0	0	0	0	0	0	0	0	0	0	0	0	0	HORVU.MOREX.r3.4HG0398820		4H	544882554	544886216	1		F2D8E6	PF01459	IPR001925	Porin, eukaryotic type	b:anion transmembrane transport;b:inorganic anion transport;b:transmembrane transport;c:membrane;c:membrane-bounded organelle;c:mitochondrial outer membrane;m:voltage-gated anion channel activity	Ferroptosis;Cellular senescence;Necroptosis;Calcium signaling pathway;cGMP-PKG signaling pathway;Phylloquinone biosynthesis	ko04216;ko04218;ko04217;ko04020;ko04022;R-MPO-1119498	MARPO_0001s0240
HORVU.MOREX.r3.6HG0561700	0.106623	0	0	-0.0175533	-0.0170163	0.0198448	0	0	0.0203987	0	0	0	0.020544	0	0	0	0	0	0	0	0	0	0	0	0	0	0	0	0	0	0	0	0	0	HORVU.MOREX.r3.6HG0561700		6H	81073578	81074817	1				IPR012337	Ribonuclease H-like superfamily	m:nucleic acid binding
HORVU.MOREX.r3.3HG0302870	0																														0	0	0	0	HORVU.MOREX.r3.3HG0302870		3H	550763061	550765091	1						:
HORVU.MOREX.r3.UnG0799810	65.9528	-0.145236	2.02544	0.428271	2.66533	0.540628	2.09619	-0.298668	0.838142	0.202307	0.132749	0.150442	0.824094	-0.00421946	1.92518	0	1	0	1	0	1	0	0	0	0	0	0	0	0	3	0	0	0	0	HORVU.MOREX.r3.UnG0799810		CAJHDD010000112.1	77279	77825	1						:
HORVU.MOREX.r3.6HG0622170	0																														0	0	0	0	HORVU.MOREX.r3.6HG0622170		6H	532425698	532426813	-1			PF00112	IPR000169	Cysteine peptidase, cysteine active site	b:proteolysis;m:cysteine-type peptidase activity	Anther and pollen development	R-SMO-8986768	SELMODRAFT_153766
HORVU.MOREX.r3.7HG0705090	969.957	0.126139	0.397827	-0.0245234	0.472796	-0.081037	0.409446	0.167384	0.214761	0.0449183	0.117457	0.0617248	0.163483	0.0695189	0.390429	0	0	0	0	0	0	0	0	0	0	0	0	0	0	0	0	0	0	0	HORVU.MOREX.r3.7HG0705090		7H	429146441	429150171	1		M0UZ43	PF05631	IPR008509	Molybdate-anion transporter	b:molybdate ion transport;c:integral component of membrane;c:membrane;m:molybdate ion transmembrane transporter activity
HORVU.MOREX.r3.3HG0218520	1099.98	0.0487688	-0.15163	0.466178	-0.0556353	-0.0725902	-0.30129	-0.0569851	0.0998583	-0.215683	-0.308671	-0.115784	0.447708	0.0147039	-0.211844	0	0	0	0	0	0	0	0	0	0	0	0	0	0	0	0	0	0	0	HORVU.MOREX.r3.3HG0218520		3H	1609632	1611738	1		F2DSK6				c:integral component of membrane;c:membrane
HORVU.MOREX.r3.2HG0133660	1435.35	0.0436463	0.275645	0.150749	0.260762	-0.15537	0.117274	0.10028	0.234536	0.180929	-0.0685139	0.42436	0.419626	0.0222485	0.171109	0	0	0	0	0	0	0	0	0	0	0	0	0	0	0	0	0	0	0	HORVU.MOREX.r3.2HG0133660	HVA22-like protein k [Source:Projected from Arabidopsis thaliana (AT4G36720) UniProtKB/Swiss-Prot;Acc:Q6NLY8]	2H	158340834	158348333	-1		A0A287I3Y8	PF03134	IPR004345	TB2/DP1/HVA22-related protein	c:membrane
HORVU.MOREX.r3.2HG0160350	885.185	0.343794	1.61888	0.138372	1.46997	0.125596	1.50466	0.64279	0.276721	0.808475	-0.0639906	0.458498	0.885345	0.199762	1.26635	0	0	0	0	0	0	0	0	0	0	0	0	0	0	0	0	0	0	0	HORVU.MOREX.r3.2HG0160350		2H	416555901	416564169	-1		A0A287IAD9	PF14617	IPR027417	P-loop containing nucleoside triphosphate hydrolase	:
HORVU.MOREX.r3.7HG0664460	94.4963	0.0879591	0.230968	0.268108	0.0402164	0.335812	-0.338035	0.508084	0.198073	0.925995	0.298729	0.409149	0.662798	0.454954	0.413321	0	0	0	0	0	0	0	0	0	0	0	0	0	0	0	0	0	0	0	HORVU.MOREX.r3.7HG0664460		7H	81402720	81403606	1			PF02731	IPR004015	SKI-interacting protein SKIP, SNW domain	b:mRNA splicing, via spliceosome;c:spliceosomal complex	Notch signaling pathway;Spliceosome	ko04330;ko03040
HORVU.MOREX.r3.1HG0076400	6513.02	-0.119308	1.36719	-0.303771	1.24078	-0.214857	1.40478	0.0819185	1.15454	-0.202578	0.653607	0.187343	0.693158	-0.105594	1.17582	0	0	0	0	0	0	0	0	0	0	0	0	0	0	0	0	0	0	0	HORVU.MOREX.r3.1HG0076400		1H	475000193	475004407	1		B4ESF0	PF00112	IPR000118	Granulin	b:proteolysis;m:cysteine-type peptidase activity;m:hydrolase activity;m:peptidase activity	Apoptosis;Autophagy - animal;Lysosome;Phagosome;Anther and pollen development	ko04210;ko04140;ko04142;ko04145;R-CRU-8986768	Carubv10026245m
HORVU.MOREX.r3.6HG0589210	1.52516	1.43713	0.381181	0.00421863	-0.238732	-0.740626	-0.390043	-1.0125	-0.701655	-1.71587	-0.561084	-1.08477	-0.405582	-0.968277	1.05837	0	0	0	0	0	0	0	0	0	0	0	0	0	0	0	0	0	0	0	HORVU.MOREX.r3.6HG0589210		6H	313381271	313381645	-1		A0A287U632	PF00227	IPR001353	Proteasome, subunit alpha/beta	b:proteasomal ubiquitin-independent protein catabolic process;b:proteasome-mediated ubiquitin-dependent protein catabolic process;b:proteolysis involved in cellular protein catabolic process;c:cytoplasm;c:nucleus;c:proteasome core complex;c:proteasome core complex, alpha-subunit complex;m:endopeptidase activity	Proteasome	ko03050
HORVU.MOREX.r3.4HG0405690	0																														0	0	0	0	HORVU.MOREX.r3.4HG0405690		4H	571492106	571492384	1			PF05699	IPR008906	HAT, C-terminal dimerisation domain	m:protein dimerization activity
HORVU.MOREX.r3.6HG0567180	0.0291324	0	0	0	0	0	0	0	0	-0.0153348	0	0	0	0	-0.0153925	0	0	0	0	0	0	0	0	0	0	0	0	0	0	0	0	0	0	0	HORVU.MOREX.r3.6HG0567180		6H	107001392	107001799	-1						:	Metabolism of xenobiotics by cytochrome P450;Steroid hormone biosynthesis;Tryptophan metabolism;Retinol metabolism;GDP-D-rhamnose biosynthesis;GDP-L-fucose biosynthesis I (from GDP-D-mannose)	ko00980;ko00140;ko00380;ko00830;R-TUR-1119428;R-TUR-1119620	TRIUR3_27964
HORVU.MOREX.r3.3HG0327980	0.282016	-0.0152291	-0.0498677	-0.0175533	-0.0516453	-0.0147842	-0.0132603	0	0	-0.0153348	-0.017915	0	0	-0.0117434	-0.0846506	0	0	0	0	0	0	0	0	0	0	0	0	0	0	0	0	0	0	0	HORVU.MOREX.r3.3HG0327980		3H	613864884	613865384	1			PF00188	IPR001283	Cysteine-rich secretory protein-related	:	MAPK signaling pathway - plant;Plant hormone signal transduction	ko04016;ko04075
HORVU.MOREX.r3.2HG0194910	9.17807	0	0	0	0	0	0	0	0	-0.0700101	0.908085	0	0	-0.604306	-0.826084	0	0	0	0	0	0	0	0	0	0	0	0	0	0	0	0	0	0	0	HORVU.MOREX.r3.2HG0194910		2H	611380129	611387622	-1			PF00931	IPR002182	NB-ARC	b:defense response;m:ADP binding;m:DNA binding	Jasmonic acid signaling	R-OPU-6787011	OPUNC09G06410
HORVU.MOREX.r3.2HG0197900	49.0155	-1.76537	-1.34446	-1.51806	-1.83644	-0.352614	-1.58218	-1.82006	-0.282261	-1.45936	0.904445	-0.777216	-0.254648	-1.7475	-0.856336	0	0	0	0	0	0	0	0	0	0	0	0	0	0	0	0	0	0	0	HORVU.MOREX.r3.2HG0197900		2H	619611028	619611762	-1		M0V1L9				:
HORVU.MOREX.r3.3HG0312070	2423.37	0.0896961	0.31355	-0.17403	0.473445	-0.193118	0.489633	-0.179962	0.195354	-0.268357	-0.013715	-0.124	0.40172	-0.26399	0.480277	0	0	0	0	0	0	0	0	0	0	0	0	0	0	0	0	0	0	0	HORVU.MOREX.r3.3HG0312070		3H	579606939	579609121	-1		M0Z628	PF06991	IPR009730	Micro-fibrillar-associated protein 1, C-terminal	b:mRNA splicing, via spliceosome;c:U2-type spliceosomal complex
HORVU.MOREX.r3.6HG0580660	2016.3	-0.188697	0.0731101	-0.199657	0.145444	-0.237093	0.0872668	-0.0465901	-0.203219	0.0215716	0.17099	0.130441	0.0228829	-0.094729	0.344764	0	0	0	0	0	0	0	0	0	0	0	0	0	0	0	0	0	0	0	HORVU.MOREX.r3.6HG0580660		6H	213433773	213461966	-1			PF00027	IPR000222	PPM-type phosphatase, divalent cation binding	b:protein phosphorylation;m:ATP binding;m:cation binding;m:protein kinase activity;m:protein serine/threonine phosphatase activity	Gap junction;cGMP-PKG signaling pathway;SNAC1 transcription network involved in drought and salinity tolerance;Response to Drought	ko04540;ko04022;R-OSA-9627499;R-OSA-9623744	Os02g0149800
HORVU.MOREX.r3.7HG0707530	5751.16	0.029076	0.024508	-0.0311312	0.20738	-0.112445	0.0971853	-0.618591	0.0203513	-0.494332	-0.373713	-0.569312	-0.146668	-0.076765	0.0431238	0	0	0	0	0	0	0	0	0	0	0	0	0	0	0	0	0	0	0	HORVU.MOREX.r3.7HG0707530		7H	443803364	443806559	-1		M0YUI3	PF00076	IPR000504	RNA recognition motif domain	m:nucleic acid binding;m:RNA binding;m:zinc ion binding	Spliceosome;Arginine biosynthesis II (acetyl cycle);Arginine biosynthesis	ko03040;R-FVE-1119622;R-FVE-1119263	mrna18218.1-v1.0-hybrid
HORVU.MOREX.r3.2HG0133180	2145.61	0.04499	0.377393	0.0902121	0.341154	-0.375283	0.704073	-0.168335	0.273943	0.124339	0.194974	-0.205351	-0.424073	-0.022362	0.100799	0	0	0	0	0	0	0	0	0	0	0	0	0	0	0	0	0	0	0	HORVU.MOREX.r3.2HG0133180	Ribosome-recycling factor, chloroplastic [Source:Projected from Arabidopsis thaliana (AT3G63190) UniProtKB/Swiss-Prot;Acc:Q9M1X0]	2H	154107360	154112197	-1		F2D4W9	PF01765	IPR002661	Ribosome recycling factor	b:chloroplast organization;b:defense response to fungus;b:embryo development ending in seed dormancy;b:plastid translation;b:translation;c:chloroplast
HORVU.MOREX.r3.6HG0619310	40.414	0.476743	-0.302759	0.572095	0.303872	0.169421	-0.290715	0.966132	-0.900871	0.9887	-0.698328	-0.144144	0.572028	0.406755	0.647275	0	0	0	0	0	0	0	0	0	0	0	0	0	0	0	0	0	0	0	HORVU.MOREX.r3.6HG0619310		6H	523520543	523521887	1		A0A287UVH9	PF00847	IPR001471	AP2/ERF domain	b:regulation of transcription, DNA-templated;c:nucleus;m:DNA binding;m:DNA-binding transcription factor activity	Response to cold temperature	R-ZJA-8879007	Zjn_sc00003.1.g05800.1.sm.mk
HORVU.MOREX.r3.2HG0112020	0.692985	0.131426	0.252879	0.144342	0.143604	-0.0926618	-0.431194	-0.119805	0.0269067	-0.148964	0.11678	-0.34578	-0.0904577	0.0582719	0.146384	0	0	0	0	0	0	0	0	0	0	0	0	0	0	0	0	0	0	0	HORVU.MOREX.r3.2HG0112020		2H	39470500	39471072	1			PF10536	IPR019557	Aminotransferase-like, plant mobile domain	b:meristem development;b:meristem maintenance
HORVU.MOREX.r3.1HG0038470	0.412364	0.0418552	-0.0173877	0	-0.0194063	-0.0178222	0	0.0819793	-0.0364002	-0.0569817	-0.0193847	-0.0386737	0	0	-0.0175545	0	0	0	0	0	0	0	0	0	0	0	0	0	0	0	0	0	0	0	HORVU.MOREX.r3.1HG0038470		1H	238239242	238240029	1			PF02902	IPR003653	Ulp1 protease family, C-terminal catalytic domain	b:proteolysis;m:cysteine-type peptidase activity
HORVU.MOREX.r3.3HG0231500	411.876	0.357364	0.693114	-0.325623	0.855459	-0.282092	0.882331	0.248043	0.786045	0.21708	0.818105	0.621883	1.0327	-0.011037	0.896314	0	0	0	0	0	0	0	0	0	0	0	0	0	0	0	0	0	0	0	HORVU.MOREX.r3.3HG0231500		3H	26682695	26687325	-1				IPR016024	Armadillo-type fold	b:snRNA processing;c:integrator complex
HORVU.MOREX.r3.6HG0610340	0.239244	0	-0.0325532	0	0	0	0.0123589	-0.0488577	0	-0.0326493	0.016714	0	-0.0313996	0	0	0	0	0	0	0	0	0	0	0	0	0	0	0	0	0	0	0	0	0	HORVU.MOREX.r3.6HG0610340		6H	480657322	480657798	-1			PF14541	IPR001461	Aspartic peptidase A1 family	b:proteolysis;m:aspartic-type endopeptidase activity	Autophagy - yeast;Anther and pollen development	ko04138;R-OSA-8986768	Os03g0186900
HORVU.MOREX.r3.3HG0297900	248.181	-0.888349	-0.754242	-0.326442	-1.06796	-0.353349	-1.36197	-0.330077	0.481464	-0.796876	0.340289	-0.225969	-0.326958	-0.60339	-0.99514	0	0	0	0	0	0	0	0	0	0	0	0	0	0	0	0	0	0	0	HORVU.MOREX.r3.3HG0297900		3H	531675902	531679150	1		M0XKH6	PF00514	IPR000225	Armadillo	c:cytoplasm;c:nucleus;m:protein binding	Recognition of fungal and bacterial pathogens and immunity response	R-MES-9611432	MANES_11G131500
HORVU.MOREX.r3.2HG0215960	0.0206729	-0.0152291	0	0	0.00895551	0	0	0	0	0	0	0	0	0	0	0	0	0	0	0	0	0	0	0	0	0	0	0	0	0	0	0	0	0	HORVU.MOREX.r3.2HG0215960		2H	659389782	659390722	1						:
HORVU.MOREX.r3.2HG0097460	0																														1	0	0	0	HORVU.MOREX.r3.2HG0097460		2H	4738593	4740254	1		M0URA9	PF07859	IPR013094	Alpha/beta hydrolase fold-3	m:hydrolase activity	Gibberellin signaling	R-ATH-5679411	AT5G27320
HORVU.MOREX.r3.7HG0746650	0.0539661	0	0	0	0	-0.0147842	0	0	-0.0142304	0	0	0	0	0.0355179	0	0	0	0	0	0	0	0	0	0	0	0	0	0	0	0	0	0	0	0	HORVU.MOREX.r3.7HG0746650		7H	617943087	617943869	-1			PF14303	IPR029466	No apical meristem-associated, C-terminal domain	:
HORVU.MOREX.r3.4HG0358470	3.51106	-0.0930912	-1.31237	-0.0387497	-0.298989	0.361894	-0.535099	-0.115789	-0.766483	0.0921126	-1.09405	-0.799132	-0.798603	-0.0451529	-0.428759	0	0	0	0	0	0	0	0	0	0	0	0	0	0	0	0	0	0	0	HORVU.MOREX.r3.4HG0358470		4H	161647754	161649928	1			PF10536	IPR019557	Aminotransferase-like, plant mobile domain	b:meristem development;b:meristem maintenance
HORVU.MOREX.r3.3HG0306270	78.634	-0.223078	0.952171	-0.0891355	0.769374	-0.14456	-0.0751682	-0.174891	0.579971	0.0858298	0.621983	0.877435	1.42388	-0.429936	0.835721	0	0	0	0	0	0	0	0	0	0	0	0	0	0	0	0	0	0	0	HORVU.MOREX.r3.3HG0306270	BTB/POZ and TAZ domain-containing protein 3 [Source:Projected from Arabidopsis thaliana (AT1G05690) UniProtKB/Swiss-Prot;Acc:Q9SYL0]	3H	561352287	561354370	-1		F2DK26	PF00651	IPR000197	Zinc finger, TAZ-type	b:response to cold;b:response to ethylene;b:response to hydrogen peroxide;b:response to salicylic acid;b:response to salt stress;m:calmodulin binding;m:metal ion binding;m:protein binding
HORVU.MOREX.r3.3HG0307140	882.091	0.412647	0.1839	-0.529325	0.382354	0.114924	0.280685	0.118979	-0.283272	0.149864	-0.228304	0.0777301	-0.277734	0.119805	0.171484	0	0	0	0	0	0	0	0	0	0	0	0	0	0	0	0	0	0	0	HORVU.MOREX.r3.3HG0307140		3H	564110797	564119506	-1		A0A287M926	PF08729	IPR014840	Hpc2-related domain	:
HORVU.MOREX.r3.5HG0496570	1.66683	-0.109418	0.59251	0.37192	0.020479	0.177963	-0.768575	0	0.0340233	0.557937	0.197656	0.299844	0.591052	-0.329872	0.352275	0	0	0	0	0	0	0	0	0	0	0	0	0	0	0	0	0	0	0	HORVU.MOREX.r3.5HG0496570		5H	492853553	492860461	-1			PF02902	IPR003653	Ulp1 protease family, C-terminal catalytic domain	b:proteolysis;m:cysteine-type peptidase activity
HORVU.MOREX.r3.6HG0603420	0.0446362	0	0	0	0	0	0	-0.0142287	0	0	0	0	0.020544	0	0	0	0	0	0	0	0	0	0	0	0	0	0	0	0	0	0	0	0	0	HORVU.MOREX.r3.6HG0603420		6H	435456082	435456801	1			PF05056	IPR007750	Protein of unknown function DUF674	:
HORVU.MOREX.r3.4HG0419130	16.8781	-0.329922	0.668901	0.701526	-0.587226	0.148725	-0.700639	0.29978	0.78636	-1.13871	0.0296885	-0.124586	1.06599	0.025661	-1.39471	0	0	0	0	0	0	0	0	0	0	0	0	0	0	0	0	0	0	0	HORVU.MOREX.r3.4HG0419130		4H	610023767	610024592	1			PF00190	IPR001929	Germin	m:manganese ion binding	Maturation	R-CAN-9675782	T459_33595
HORVU.MOREX.r3.2HG0114150	532.972	1.19825	0.477324	-0.511274	-0.989301	-0.261781	1.30726	-0.542348	0.677201	0.412971	0.0649268	-0.00569718	0.735479	0.694321	0.382889	0	0	0	0	0	0	0	0	0	0	0	0	0	0	0	0	0	0	0	HORVU.MOREX.r3.2HG0114150	Nitrate-inducible and autorepressible transcriptional repressor, Nitrogen respons [Source: Projected from Oryza sativa (Os02g0325600)]	2H	46174787	46176658	-1		F2DCM1	PF00249	IPR006447	Myb domain, plants	b:negative regulation of transcription, DNA-templated;b:regulation of transcription, DNA-templated;c:nucleus;m:DNA binding;m:DNA-binding transcription factor activity;m:sequence-specific DNA binding	Short day regulated expression of florigens;Long day regulated expression of florigens	R-AOF-8934108;R-AOF-8934036	evm.model.AsparagusV1_03.2587
HORVU.MOREX.r3.3HG0248010	2.6447	0.0526906	-1.3343	-0.580768	-2.15274	0.146837	-1.86909	-0.890699	-1.30909	-0.541182	-0.848555	0.740155	-1.4335	0	-0.263259	0	0	0	0	0	0	0	0	0	0	0	0	0	0	0	0	0	0	0	HORVU.MOREX.r3.3HG0248010		3H	127265074	127265755	-1			PF00122	IPR008250	P-type ATPase, A domain superfamily	:	MAPK signaling pathway - plant	ko04016
HORVU.MOREX.r3.5HG0493760	1169.5	-0.0740564	0.591082	-0.728232	0.840799	-0.308764	0.99853	-0.49675	0.20524	-0.50227	0.483275	-0.328326	0.399444	-0.379892	1.03333	0	0	0	0	0	0	0	0	0	0	0	0	0	0	0	0	0	0	0	HORVU.MOREX.r3.5HG0493760		5H	486413766	486416385	-1			PF01466	IPR001232	S-phase kinase-associated protein 1-like	b:ubiquitin-dependent protein catabolic process	Photorespiration	R-TDI-1119312	TRIDC6AG000070
HORVU.MOREX.r3.3HG0298860	2.85237	1.01337	-0.251589	-0.426577	-0.125722	-0.903257	0.033142	-0.0231839	-0.473884	0.153219	-0.487981	0.032905	-0.228689	0.646464	-1.42148	0	0	0	0	0	0	0	0	0	0	0	0	0	0	0	0	0	0	0	HORVU.MOREX.r3.3HG0298860		3H	534950615	534952713	1			PF10536	IPR019557	Aminotransferase-like, plant mobile domain	b:meristem development;b:meristem maintenance
HORVU.MOREX.r3.2HG0205760	2085.91	-0.0164003	0.443119	0.0157326	0.410553	0.242129	0.503571	-0.042711	-0.152222	0.185444	-0.106364	-0.50163	-0.411401	0.280122	0.437573	0	0	0	0	0	0	0	0	0	0	0	0	0	0	0	0	0	0	0	HORVU.MOREX.r3.2HG0205760	Glutamyl-tRNA(Gln) amidotransferase subunit A, chloroplastic/mitochondrial [Source:Projected from Arabidopsis thaliana (AT3G25660) UniProtKB/Swiss-Prot;Acc:Q9LI77]	2H	637866255	637870606	1			PF01425	IPR000120	Amidase	b:translation;c:glutamyl-tRNA(Gln) amidotransferase complex;m:catalytic activity;m:glutaminyl-tRNA synthase (glutamine-hydrolyzing) activity	Aminoacyl-tRNA biosynthesis;IAA biosynthesis VI (via indole-3-acetamide)	ko00970;R-CSA-1119388	Csa_1G570110
HORVU.MOREX.r3.3HG0233730	0.0602273	0.0713435	0	0	0	0	0	0	0	0	0	0	0	0	0	0	0	0	0	0	0	0	0	0	0	0	0	0	0	0	0	0	0	0	HORVU.MOREX.r3.3HG0233730		3H	32371240	32372695	1				IPR001810	F-box domain	m:protein binding	Ras signaling pathway;Auxin signalling;Reproductive meristem phase change	ko04014;R-BOL-5608118;R-BOL-9608575	Bo8g065030
HORVU.MOREX.r3.4HG0368930	0.705126	0.195014	0.238679	-0.371601	-0.150593	-0.36991	-0.353717	0.2144	0.230822	-0.618801	-0.141774	0.0164174	0.0457816	-0.113967	0.0181204	0	0	0	0	0	0	0	0	0	0	0	0	0	0	0	0	0	0	0	HORVU.MOREX.r3.4HG0368930		4H	277399755	277400727	1				IPR039266	Autonomous transposable element EN-1 mosaic protein	b:transposition
HORVU.MOREX.r3.4HG0412250	0.045897	0	0	0	0	-0.0147842	0	0	0	0	0	0	0	0	0.036551	0	0	0	0	0	0	0	0	0	0	0	0	0	0	0	0	0	0	0	HORVU.MOREX.r3.4HG0412250		4H	594069841	594070692	-1				IPR044699	Membrane-associated kinase regulator 6	:
HORVU.MOREX.r3.5HG0510320	724.55	-0.133716	-1.29427	-0.230381	-1.19901	-0.0897478	-1.39242	-0.290519	-0.494738	-0.0670849	-0.0559735	-0.812058	-0.556525	-0.271533	-0.753067	0	0	0	0	0	0	0	0	0	0	0	0	0	0	0	0	0	0	0	HORVU.MOREX.r3.5HG0510320	myosin-like protein XIF [Source:Projected from Arabidopsis thaliana (AT2G31900) TAIR;Acc:AT2G31900]	5H	526508506	526523432	1			PF00063	IPR000048	IQ motif, EF-hand binding site	b:actin filament organization;c:myosin complex;m:actin filament binding;m:ATP binding;m:cytoskeletal motor activity;m:protein binding
HORVU.MOREX.r3.7HG0658040	0.132254	-0.0325436	0.0367049	0	0.0349273	0.0198448	0	0.00308582	0	0	0	0	0	0	0	0	0	0	0	0	0	0	0	0	0	0	0	0	0	0	0	0	0	0	HORVU.MOREX.r3.7HG0658040		7H	54689099	54689563	1			PF00240	IPR000626	Ubiquitin-like domain	m:protein binding	Polyisoprenoid biosynthesis	R-ZJA-1119367	Zjn_sc00048.1.g00980.1.am.mkhc
HORVU.MOREX.r3.7HG0685280	278.863	-0.868336	2.05353	-1.39953	1.65558	-1.48602	1.63745	-1.96266	1.75958	-2.11969	2.24279	-0.408963	2.78532	-1.59404	2.35664	0	1	0	0	0	0	0	0	-1	1	0	1	0	1	5	0	0	0	0	HORVU.MOREX.r3.7HG0685280		7H	214818910	214819755	-1		B5TWK6	PF00161	IPR001574	Ribosome-inactivating protein	b:defense response;b:defense response to fungus;b:killing of cells of another organism;b:modulation of process of another organism;b:negative regulation of translation;c:cytoplasm;m:hydrolase activity;m:rRNA N-glycosylase activity;m:toxin activity
HORVU.MOREX.r3.7HG0730870	8701.51	-0.384625	-0.527107	-0.313469	-0.718653	-0.431662	-0.829119	-0.382973	0.214572	-0.57358	0.503298	0.0624752	0.243836	-0.417624	-0.440975	0	0	0	0	0	0	0	0	0	0	0	0	0	0	0	0	0	0	0	HORVU.MOREX.r3.7HG0730870		7H	579202344	579206337	-1		F2D3P0	PF03360	IPR005027	Glycosyl transferase, family 43	b:cell wall organization;c:Golgi apparatus;c:Golgi membrane;c:integral component of membrane;c:membrane;m:galactosylgalactosylxylosylprotein 3-beta-glucuronosyltransferase activity;m:transferase activity	Xylan biosynthesis	R-ZJA-5654909	Zjn_sc00008.1.g02000.1.sm.mkhc
HORVU.MOREX.r3.1HG0060400	169.254	0.108854	-0.189229	0.460832	-0.16246	0.157031	-0.123653	0.107961	-0.692798	0.51633	-0.728997	-0.239534	-1.26772	0.243516	-0.30237	0	0	0	0	0	0	0	0	0	0	0	0	0	0	0	0	0	0	0	HORVU.MOREX.r3.1HG0060400		1H	402324300	402327640	-1		M0W5H3		IPR038745	AT4G37440-like	:
HORVU.MOREX.r3.2HG0217590	138.997	0.278304	-1.89128	0.200885	-2.07447	0.657478	-2.85588	-0.883043	-0.554133	-0.958579	-0.854683	-0.853774	-1.49611	-0.320545	-2.2967	0	0	0	-1	0	-1	0	0	0	0	0	0	0	-1	3	0	0	0	0	HORVU.MOREX.r3.2HG0217590		2H	663857843	663859701	1		M0YSK5	PF03140	IPR004158	Protein of unknown function DUF247, plant	:
HORVU.MOREX.r3.6HG0557570	2122.6	1.3858	9.72896	-1.2813	7.06988	-0.511258	9.78143	4.05346	7.9555	0.786477	8.17526	5.82594	10.0545	-0.089907	7.71185	0	1	0	1	0	1	1	1	0	1	1	1	0	1	9	0	0	0	0	HORVU.MOREX.r3.6HG0557570		6H	54158321	54159865	1		F2CSZ7				:	HSFA7/ HSFA6B-regulatory network-induced by drought and ABA.	R-OSA-9623703	Os02g0140800
HORVU.MOREX.r3.5HG0432600	0																														0	0	0	0	HORVU.MOREX.r3.5HG0432600		5H	38720387	38721853	-1			PF02365	IPR003441	NAC domain	b:regulation of transcription, DNA-templated;m:DNA binding	HSFA7/ HSFA6B-regulatory network-induced by drought and ABA. ;Abscisic acid (ABA) mediated signaling	R-ZJA-9623703;R-ZJA-3899351	Zjn_sc00028.1.g03130.1.am.mk
HORVU.MOREX.r3.2HG0166780	0.863393	-0.39683	-0.164259	-0.176729	0.00266753	0.0312187	0	-0.631984	0.303141	-0.342224	0.000915672	-0.301082	-0.301758	-0.464081	-0.192636	0	0	0	0	0	0	0	0	0	0	0	0	0	0	0	0	0	0	0	HORVU.MOREX.r3.2HG0166780		2H	465345247	465346020	-1						:
HORVU.MOREX.r3.4HG0338800	73864.2	-0.415985	-1.54643	0.200761	-1.51136	-0.104318	-1.53129	-0.606902	-0.854091	-0.599194	-0.173808	-0.761568	-1.19806	-0.17206	-1.41182	0	0	0	0	0	0	0	0	0	0	0	0	0	0	0	0	0	0	0	HORVU.MOREX.r3.4HG0338800		4H	23742768	23745909	1		F2CXV9	PF00091	IPR000217	Tubulin	b:cytoskeleton organization;b:microtubule cytoskeleton organization;b:microtubule-based process;b:mitotic cell cycle;c:cytoplasm;c:cytoskeleton;c:microtubule;m:GTP binding;m:GTPase activity;m:nucleotide binding;m:structural constituent of cytoskeleton	Apoptosis;Gap junction;Phagosome;Tight junction;Regulation of seed size	ko04210;ko04540;ko04145;ko04530;R-OSA-9035605	Os11g0247300
HORVU.MOREX.r3.6HG0540910	11.9287	-0.668128	0.0816682	-0.255765	-0.448382	0.0902359	0.693019	-1.12724	0.682183	-0.283101	-0.0365211	-0.680112	-0.14849	-0.325435	-0.394789	0	0	0	0	0	0	0	0	0	0	0	0	0	0	0	0	0	0	0	HORVU.MOREX.r3.6HG0540910		6H	7005689	7006702	-1			PF01535	IPR002885	Pentatricopeptide repeat	m:protein binding	Drug metabolism - other enzymes;Pyrimidine metabolism;Biosynthesis of cofactors;Glutamate biosynthesis IV	ko00983;ko00240;ko01240;R-OEU-1119535	Oeu041327
HORVU.MOREX.r3.7HG0719410	3277.2	-0.294995	0.115113	-0.0588062	-0.335919	-0.165646	0.0656076	0.0654747	0.84279	-0.176885	0.278194	0.172616	0.764856	-0.013291	-0.320473	0	0	0	0	0	0	0	0	0	0	0	0	0	0	0	0	0	0	0	HORVU.MOREX.r3.7HG0719410		7H	524454240	524457813	1		M0VC71	PF13839	IPR025846	Trichome birefringence-like, N-terminal domain	c:Golgi apparatus;m:O-acetyltransferase activity;m:transferase activity	Mevalonate pathway	R-VRA-1119615	Vradi08g21800
HORVU.MOREX.r3.5HG0510490	1807.27	0.228516	0.111028	0.0915123	0.444532	0.0931176	0.262097	0.104622	-0.281777	0.427704	-0.179398	-0.149074	-0.260649	0.19617	0.0384044	0	0	0	0	0	0	0	0	0	0	0	0	0	0	0	0	0	0	0	HORVU.MOREX.r3.5HG0510490		5H	526875408	526882254	-1			PF00035	IPR001650	Helicase, C-terminal	m:ATP binding;m:helicase activity;m:nucleic acid binding	RNA degradation	ko03018
HORVU.MOREX.r3.6HG0605640	1286.1	0.317511	-0.864674	0.521335	-0.450283	0.828896	-1.42356	0.118882	-1.49121	0.407146	-0.794876	-0.607208	-1.81466	0.258655	-1.29351	0	0	0	0	0	0	0	0	0	0	0	0	0	0	0	0	0	0	0	HORVU.MOREX.r3.6HG0605640		6H	452572757	452577749	1		M0WVD2	PF00443	IPR001394	Peptidase C19, ubiquitin carboxyl-terminal hydrolase	b:protein deubiquitination;b:ubiquitin-dependent protein catabolic process;m:cysteine-type deubiquitinase activity;m:cysteine-type peptidase activity
HORVU.MOREX.r3.2HG0202320	1216.08	0.00331903	-0.314158	0.0156702	-0.239628	0.0357162	-0.451013	0.0109122	-0.0206794	-0.00864173	-0.168764	-0.00636868	-0.262351	-0.135596	-0.312284	0	0	0	0	0	0	0	0	0	0	0	0	0	0	0	0	0	0	0	HORVU.MOREX.r3.2HG0202320		2H	628881125	628885146	1		M0Y7N6	PF00481	IPR000222	PPM-type phosphatase, divalent cation binding	b:peptidyl-threonine dephosphorylation;c:cytosol;c:nucleus;g:GO_0106306;g:GO_0106307;m:cation binding;m:hydrolase activity;m:metal ion binding;m:myosin phosphatase activity;m:phosphoprotein phosphatase activity;m:protein serine/threonine phosphatase activity	SNAC1 transcription network involved in drought and salinity tolerance;Response to Drought	R-OSA-9627499;R-OSA-9623744	Os02g0149800
HORVU.MOREX.r3.4HG0344830	2180.27	-0.0454956	-0.303665	-0.474023	-0.17452	-0.37128	-0.0484121	-0.226183	0.0308829	-0.202802	0.352663	0.12462	-0.323389	-0.136242	-0.0686931	0	0	0	0	0	0	0	0	0	0	0	0	0	0	0	0	0	0	0	HORVU.MOREX.r3.4HG0344830		4H	56329363	56334304	1		F2CYZ8	PF00931	IPR002182	NB-ARC	b:defense response;b:response to other organism;m:ADP binding;m:ATP binding	Maternal tissue PCD	R-OSA-9623513	Os05g0380300
HORVU.MOREX.r3.2HG0202220	1532.71	0.246932	0.257392	-0.192568	0.288593	-0.201232	0.499155	0.0564405	0.095784	-0.1322	0.188493	0.149672	0.435113	-0.249854	0.404107	0	0	0	0	0	0	0	0	0	0	0	0	0	0	0	0	0	0	0	HORVU.MOREX.r3.2HG0202220		2H	628739711	628750345	-1		F2E7X8	PF03463	IPR004405	Translation release factor pelota	b:cellular macromolecule metabolic process;b:cellular nitrogen compound metabolic process;b:nuclear-transcribed mRNA catabolic process, no-go decay;b:nuclear-transcribed mRNA catabolic process, non-stop decay;b:nucleic acid phosphodiester bond hydrolysis;b:RNA surveillance;c:cytoplasm;c:nucleus;m:endonuclease activity;m:hydrolase activity;m:metal ion binding;m:nuclease activity	mRNA surveillance pathway	ko03015
HORVU.MOREX.r3.1HG0092810	8361.25	0.372298	1.98775	0.099747	1.56961	0.118385	1.6639	-0.139916	1.04619	-0.604014	1.00832	0.899358	2.43392	-0.256857	2.05967	0	0	0	0	0	0	0	0	0	0	0	1	0	1	2	0	0	0	0	HORVU.MOREX.r3.1HG0092810		1H	509834049	509835024	1			PF03168	IPR004864	Late embryogenesis abundant protein, LEA_2 subgroup	b:response to desiccation	HSFA7/ HSFA6B-regulatory network-induced by drought and ABA.	R-OSA-9623703	Os01g0225600
HORVU.MOREX.r3.7HG0700370	0.0137879	0	0	0	0	0	0	0	0	0	0	0	0	0	-0.0153925	0	0	0	0	0	0	0	0	0	0	0	0	0	0	0	0	0	0	0	HORVU.MOREX.r3.7HG0700370		7H	387532351	387533297	1			PF04654	IPR006747	Protein of unknown function DUF599	:	Assembly of pre-replication complex;Activation of pre-replication complex	R-ATA-9640882;R-ATA-9645850	AET3Gv20639800
HORVU.MOREX.r3.6HG0547020	0.0908664	0	-0.0152387	0	-0.0170163	0	-0.0322776	0	0	0	0	0	0	0	0	0	0	0	0	0	0	0	0	0	0	0	0	0	0	0	0	0	0	0	HORVU.MOREX.r3.6HG0547020		6H	18427011	18427694	1				IPR032675	Leucine-rich repeat domain superfamily	b:defense response	Maternal tissue PCD	R-OSA-9623513	Os05g0380300
HORVU.MOREX.r3.6HG0625870	4252.05	0.181728	-0.238549	0.768035	-0.316464	0.435534	-0.323305	0.033809	-0.361179	0.0742649	-0.614969	-0.53494	-0.146751	0.249578	-0.547283	0	0	0	0	0	0	0	0	0	0	0	0	0	0	0	0	0	0	0	HORVU.MOREX.r3.6HG0625870		6H	543341344	543344431	1		M0UFJ4	PF05348	IPR008012	Proteasome maturation factor Ump1	b:proteasome assembly	Proteasome	ko03050
HORVU.MOREX.r3.4HG0398040	1852.43	-0.0439225	-0.264413	0.127876	-0.102894	-0.0110402	-0.0924508	-0.0300038	-0.501916	0.171353	-0.329401	-0.134616	-0.405594	-0.112197	-0.21578	0	0	0	0	0	0	0	0	0	0	0	0	0	0	0	0	0	0	0	HORVU.MOREX.r3.4HG0398040	Protein RBL [Source:Projected from Arabidopsis thaliana (AT3G21060) UniProtKB/Swiss-Prot;Acc:Q5E915]	4H	540754253	540759265	1		F2DIB6	PF00400	IPR001680	WD40 repeat	b:vegetative to reproductive phase transition of meristem;c:nucleus;c:Set1C/COMPASS complex;m:protein binding
HORVU.MOREX.r3.6HG0617930	51.4551	-0.39877	-0.26012	0.62782	-0.182824	0.690922	-0.173779	0.383454	0.733251	-0.181315	-0.0324903	-0.247852	0.330758	-0.297744	-0.587704	0	0	0	0	0	0	0	0	0	0	0	0	0	0	0	0	0	0	0	HORVU.MOREX.r3.6HG0617930		6H	518441278	518442089	1		F2DG60				c:integral component of membrane;c:membrane	Leading strand synthesis	R-OLO-9675815	KN539071.1_FG014
HORVU.MOREX.r3.7HG0735010	0																														0	0	0	0	HORVU.MOREX.r3.7HG0735010		7H	591330031	591330706	-1		A0A287XP37	PF14368	IPR016140	Bifunctional inhibitor/plant lipid transfer protein/seed storage helical domain	:
HORVU.MOREX.r3.6HG0626180	201.174	-0.814705	0.172157	-0.830797	-0.231874	-0.746374	-0.468929	-0.227685	0.305502	-0.778246	0.94823	-0.0681573	1.16807	-0.650193	-0.0939903	0	0	0	0	0	0	0	0	0	0	0	0	0	0	0	0	0	0	0	HORVU.MOREX.r3.6HG0626180		6H	543915464	543918249	-1		M0VAI4	PF00854	IPR000109	Proton-dependent oligopeptide transporter family	b:transmembrane transport;c:integral component of membrane;c:membrane;m:transmembrane transporter activity	Glycine betaine biosynthesis III	R-OLO-1119579	KN539546.1_FG001
HORVU.MOREX.r3.3HG0237810	193.431	-0.635339	-1.10996	0.199407	-0.95107	0.00504441	-0.9389	-0.179335	-0.504361	-0.249844	-0.564118	-0.0127131	0.329202	-0.147455	-0.536961	0	0	0	0	0	0	0	0	0	0	0	0	0	0	0	0	0	0	0	HORVU.MOREX.r3.3HG0237810		3H	53885502	53886497	-1		F2CX90		IPR045501	Protein of unknown function DUF6490	c:integral component of membrane;c:membrane
HORVU.MOREX.r3.5HG0486810	186.461	0.160758	0.110597	0.495176	-0.14075	0.103793	-0.287698	0.277152	-0.127452	0.349907	-0.238888	0.0544978	0.372693	0.0897849	-0.131799	0	0	0	0	0	0	0	0	0	0	0	0	0	0	0	0	0	0	0	HORVU.MOREX.r3.5HG0486810		5H	461951867	461952388	1		M0YID3	PF00226	IPR001623	DnaJ domain	b:peptidyl-diphthamide biosynthetic process from peptidyl-histidine;m:metal ion binding
HORVU.MOREX.r3.5HG0479670	558.224	-0.0330507	-1.15102	0.707406	-1.46187	0.491508	-1.27408	-0.000479642	-0.150803	0.324817	-0.664766	-0.479544	-0.339691	0.352106	-1.21605	0	0	0	0	0	0	0	0	0	0	0	0	0	0	0	0	0	0	0	HORVU.MOREX.r3.5HG0479670		5H	427467862	427468960	-1		M0Z6P5	PF00011	IPR002068	Alpha crystallin/Hsp20 domain	b:response to heat
HORVU.MOREX.r3.3HG0324310	308.472	-0.00216032	-0.362172	-0.291751	-0.307686	-0.225748	-0.394471	-0.195071	-0.132395	0.0516183	0.366903	0.205016	-0.370096	0.0683098	-0.585222	0	0	0	0	0	0	0	0	0	0	0	0	0	0	0	0	0	0	0	HORVU.MOREX.r3.3HG0324310		3H	605712453	605715353	1			PF00931	IPR002182	NB-ARC	b:defense response;m:ADP binding	Beta-alanine biosynthesis II	R-OLO-1119445	KN540766.1_FG001
HORVU.MOREX.r3.2HG0107470	1612.15	-0.183666	-0.737095	-0.142622	-0.698259	-0.354787	-0.596489	-0.0802727	0.266547	-0.276269	0.153814	0.191023	0.143443	0.0163841	-0.725996	0	0	0	0	0	0	0	0	0	0	0	0	0	0	0	0	0	0	0	HORVU.MOREX.r3.2HG0107470		2H	25446464	25448387	-1			PF00544	IPR002022	Pectate lyase	m:pectate lyase activity	Quorum sensing;Pentose and glucuronate interconversions	ko02024;ko00040
HORVU.MOREX.r3.7HG0728810	173.314	-1.99237	-0.989838	-1.44589	-1.42529	-0.878467	-1.11065	-0.0706597	1.26882	-1.19294	0.805689	-1.73424	0.0144745	-1.15291	-0.296339	0	0	0	0	0	0	0	0	0	0	0	0	0	0	0	0	0	0	0	HORVU.MOREX.r3.7HG0728810		7H	572462621	572463908	-1		F2DM52	PF00722	IPR000757	Glycoside hydrolase family 16	b:carbohydrate metabolic process;b:cell wall biogenesis;b:cell wall organization;b:cellular glucan metabolic process;b:metabolic process;b:xyloglucan metabolic process;c:apoplast;c:cell wall;c:extracellular region;m:glycosyltransferase activity;m:hydrolase activity;m:hydrolase activity, acting on glycosyl bonds;m:hydrolase activity, hydrolyzing O-glycosyl compounds;m:transferase activity;m:xylogl…	Plant hormone signal transduction;Chorismate biosynthesis	ko04075;R-CCP-1119430	CCACVL1_28390
HORVU.MOREX.r3.7HG0677790	19.4893	0.703289	0.84631	1.14784	1.48181	-0.976869	0.649441	0.474382	0.570351	-0.0645012	-0.316385	-0.735529	0.220467	-0.0135693	0.676968	0	0	0	0	0	0	0	0	0	0	0	0	0	0	0	0	0	0	0	HORVU.MOREX.r3.7HG0677790		7H	159806603	159806794	1						:
HORVU.MOREX.r3.6HG0581020	2325.78	-0.114265	-0.344506	-0.0749765	-0.202527	0.0710963	-0.316215	-0.0862537	-0.305402	-0.0260826	-0.320735	-0.314721	-0.467635	-0.0349102	-0.18736	0	0	0	0	0	0	0	0	0	0	0	0	0	0	0	0	0	0	0	HORVU.MOREX.r3.6HG0581020		6H	216392315	216393751	1			PF05637	IPR008630	Glycosyltransferase 34	c:integral component of membrane;m:glycosyltransferase activity	Xyloglucan biosynthesis	R-TTU-5655101	TRITD6Bv1G090490
HORVU.MOREX.r3.1HG0093530	58.1669	0.455414	0.281589	0.236624	0.517186	-0.697678	0.10742	0.346989	-0.0495336	0.456599	-0.0944586	0.668989	0.634171	-0.0998853	0.0249968	0	0	0	0	0	0	0	0	0	0	0	0	0	0	0	0	0	0	0	HORVU.MOREX.r3.1HG0093530		1H	511738142	511738450	-1		A0A287GSF6				:
HORVU.MOREX.r3.6HG0621180	4535.91	0.169948	0.694577	-0.250262	1.04523	-0.194172	0.939296	0.0441586	0.0683297	0.170752	-0.125177	-0.0196915	0.40332	-0.0916495	0.575936	0	0	0	0	0	0	0	0	0	0	0	0	0	0	0	0	0	0	0	HORVU.MOREX.r3.6HG0621180		6H	529801387	529809162	1			PF08161	IPR011989	Armadillo-like helical	:
HORVU.MOREX.r3.2HG0112230	8.06709	-0.724243	-0.521478	-0.0152546	-1.05136	-0.47242	-1.57582	-0.498723	0.417478	-2.73483	-1.31269	-1.45158	-0.00913581	-1.15497	-1.28675	0	0	0	0	0	0	0	0	-1	0	0	0	0	0	1	0	0	0	0	HORVU.MOREX.r3.2HG0112230		2H	40192455	40193350	-1		F2E178	PF06522	IPR010530	NADH-ubiquinone reductase complex 1 MLRQ subunit	c:integral component of membrane;c:membrane
HORVU.MOREX.r3.3HG0325750	1091.56	0.0376308	-0.372524	-0.199165	-0.0830511	-0.304359	-0.262117	-0.255122	-0.0701078	-0.199611	0.322546	0.141858	0.00338956	-0.186307	-0.292212	0	0	0	0	0	0	0	0	0	0	0	0	0	0	0	0	0	0	0	HORVU.MOREX.r3.3HG0325750		3H	609388425	609393943	1		M0UP11	PF00415	IPR000306	FYVE zinc finger	m:metal ion binding
HORVU.MOREX.r3.2HG0095940	0.485778	0.181548	-0.151117	-0.032829	-0.0331097	0	-0.023396	-0.146249	0	-0.0277508	-0.0329875	0	0.0113824	-0.0639249	0	0	0	0	0	0	0	0	0	0	0	0	0	0	0	0	0	0	0	0	HORVU.MOREX.r3.2HG0095940		2H	1223301	1223495	-1						:
HORVU.MOREX.r3.1HG0072980	4.30556	-1.88449	-0.816755	-0.733344	0.302456	-1.29363	-0.298605	-2.08035	-0.821023	-2.30678	-1.06617	-2.45808	-0.445241	-1.04326	0.105673	0	0	0	0	0	0	0	0	0	0	0	0	0	0	0	0	0	0	0	HORVU.MOREX.r3.1HG0072980		1H	460411696	460413066	1		M0WC97	PF03171	IPR005123	Oxoglutarate/iron-dependent dioxygenase	m:metal ion binding;m:oxidoreductase activity	Root-specific gene network of NAC10_TF induced by drought, salinity, and ABA ;Response to Drought	R-OSA-9636884;R-OSA-9623744	Os04g0581100
HORVU.MOREX.r3.3HG0230460	62.794	-0.0957641	0.0899055	0.0617881	0.1159	-0.222846	-0.0692555	-0.312722	-0.0728731	-0.584225	-0.345174	-0.151179	0.103921	-0.287623	0.0697647	0	0	0	0	0	0	0	0	0	0	0	0	0	0	0	0	0	0	0	HORVU.MOREX.r3.3HG0230460		3H	23157721	23161249	1		A0A287K4Z9	PF00400	IPR001680	WD40 repeat	m:protein binding	Regulation of seed size	R-BDI-9035605	BRADI_1g12820v3
HORVU.MOREX.r3.6HG0625410	0.111904	0	0	0	0	0	-0.0147105	0	0	-0.0153348	0	0	-0.0140851	-0.0175438	-0.032707	0	0	0	0	0	0	0	0	0	0	0	0	0	0	0	0	0	0	0	HORVU.MOREX.r3.6HG0625410		6H	542571376	542571708	1		A0A287V1U2		IPR039337	Protein GOLVEN 2	m:growth factor activity
HORVU.MOREX.r3.1HG0084990	1510.5	0.133583	1.25073	0.0536363	1.40626	-0.334442	1.20433	0.39464	0.667857	0.333415	0.486715	0.771022	1.60546	-0.149805	1.07725	0	0	0	0	0	0	0	0	0	0	0	0	0	0	0	0	0	0	0	HORVU.MOREX.r3.1HG0084990		1H	495100636	495103178	1		F2DI45	PF13324	IPR026907	Cyclin-D1-binding protein 1	b:regulation of cell cycle	Phospholipid biosynthesis I	R-LPE-1119402	LPERR05G20910
HORVU.MOREX.r3.5HG0433750	0.0381497	0	0	0	-0.0170163	0	0	0	-0.0142304	0	0	0	0	0	0	0	0	0	0	0	0	0	0	0	0	0	0	0	0	0	0	0	0	0	HORVU.MOREX.r3.5HG0433750		5H	47537078	47537572	1			PF00188	IPR001283	Cysteine-rich secretory protein-related	c:extracellular region	MAPK signaling pathway - plant;Plant hormone signal transduction	ko04016;ko04075
HORVU.MOREX.r3.2HG0171100	1730.19	0.0976911	0.686292	0.199502	0.588348	0.0560354	0.443922	0.371992	0.0486478	0.629463	0.0507969	0.314438	0.235749	0.0622161	0.760501	0	0	0	0	0	0	0	0	0	0	0	0	0	0	0	0	0	0	0	HORVU.MOREX.r3.2HG0171100		2H	495915461	495918284	1				IPR044951	Kinetochore protein SPC24-like	b:regulation of chromosome segregation
HORVU.MOREX.r3.3HG0323760	409.561	0.224449	0.345526	-0.390257	0.481899	-0.195669	0.75873	-0.444115	0.226889	-0.734852	0.172162	-0.731708	0.208921	-0.348253	0.513164	0	0	0	0	0	0	0	0	0	0	0	0	0	0	0	0	0	0	0	HORVU.MOREX.r3.3HG0323760		3H	604544349	604551113	-1		A0A287MPE0	PF01134	IPR002218	tRNA uridine 5-carboxymethylaminomethyl modification enzyme MnmG-related	b:mitochondrial tRNA wobble uridine modification;b:tRNA methylation;b:tRNA processing;b:tRNA wobble uridine modification;c:mitochondrion;m:flavin adenine dinucleotide binding
HORVU.MOREX.r3.5HG0477140	2378.91	0.256419	0.873254	-0.118805	1.05934	-0.231106	1.15056	0.125252	0.480766	0.0890595	0.381534	0.393226	0.832713	-0.0322197	0.870433	0	0	0	0	0	0	0	0	0	0	0	0	0	0	0	0	0	0	0	HORVU.MOREX.r3.5HG0477140		5H	410955052	410961290	-1		F2E986	PF17780	IPR039905	CD2 antigen cytoplasmic tail-binding protein 2/Lin1	c:U5 snRNP
HORVU.MOREX.r3.6HG0592360	8.4046	-0.732762	0.741825	-1.02689	0.565954	-1.38026	0.218674	-1.01599	0.172942	-1.56423	0.156591	-0.841629	0.485626	-0.911314	0.645268	0	0	0	0	0	0	0	0	0	0	0	0	0	0	0	0	0	0	0	HORVU.MOREX.r3.6HG0592360		6H	341485394	341487313	1			PF03661	IPR005344	TMEM33/Pom33 family	c:integral component of membrane	Nucleocytoplasmic transport	ko03013
HORVU.MOREX.r3.7HG0659470	0																														0	0	0	0	HORVU.MOREX.r3.7HG0659470		7H	60944440	60945213	-1						:
HORVU.MOREX.r3.3HG0311830	0																														0	0	0	0	HORVU.MOREX.r3.3HG0311830		3H	578783708	578804115	1		A0A287ME57				:
HORVU.MOREX.r3.7HG0711660	47.0665	0.787482	-1.30431	0.192686	-0.200872	-0.382762	-0.269631	-0.045358	-0.123411	0.653918	-0.189934	-0.190516	0.144712	0.515613	-1.07966	0	0	0	0	0	0	0	0	0	0	0	0	0	0	0	0	0	0	0	HORVU.MOREX.r3.7HG0711660	IQ-domain 21 [Source:Projected from Arabidopsis thaliana (AT3G49260) UniProtKB/TrEMBL;Acc:F4IWT1]	7H	473623712	473628033	-1			PF00612	IPR000048	IQ motif, EF-hand binding site	m:protein binding
HORVU.MOREX.r3.4HG0338900	1058.18	-0.040771	-0.374683	-0.371623	-0.224657	-0.131255	-0.232364	-0.0221153	0.116935	-0.0849067	0.202607	-0.029258	-0.0743915	-0.106879	-0.127599	0	0	0	0	0	0	0	0	0	0	0	0	0	0	0	0	0	0	0	HORVU.MOREX.r3.4HG0338900		4H	24095506	24102889	1		A0A287N5A7	PF01398	IPR000555	JAB1/MPN/MOV34 metalloenzyme domain	b:protein deubiquitination;b:protein K63-linked deubiquitination;m:isopeptidase activity;m:Lys63-specific deubiquitinase activity;m:metal-dependent deubiquitinase activity;m:metallopeptidase activity;m:peptidase activity;m:protein binding	Endocytosis	ko04144
HORVU.MOREX.r3.1HG0040960	1.43748	0.358712	-0.553334	-0.363208	-0.455294	-0.0587375	-0.385058	1.49219	-0.646751	0.25067	0.155225	0.474539	-0.519123	0.112656	-0.42745	0	0	0	0	0	0	0	0	0	0	0	0	0	0	0	0	0	0	0	HORVU.MOREX.r3.1HG0040960		1H	259135553	259142031	1		F2EAL5	PF04576	IPR007656	GTD-binding domain	m:myosin XI tail binding
HORVU.MOREX.r3.5HG0461780	233.693	0.0514538	-0.394509	0.220797	-0.341563	-0.0611263	-0.186202	-0.0624118	-0.455324	0.145407	-0.149301	-0.00738982	-0.377098	-0.0920364	-0.385119	0	0	0	0	0	0	0	0	0	0	0	0	0	0	0	0	0	0	0	HORVU.MOREX.r3.5HG0461780		5H	304327409	304329360	-1						:
HORVU.MOREX.r3.1HG0046000	845.544	0.147578	-1.12424	-0.1806	-0.498322	-0.0753559	-0.492737	-0.361845	-0.42855	-0.471114	-0.449389	-0.803059	-0.510092	-0.164671	-1.01194	0	0	0	0	0	0	0	0	0	0	0	0	0	0	0	0	0	0	0	HORVU.MOREX.r3.1HG0046000		1H	302022341	302027752	-1		F2D0A1	PF00005	IPR000048	IQ motif, EF-hand binding site	b:transmembrane transport;c:integral component of membrane;c:membrane;m:ABC-type transporter activity;m:ATP binding;m:ATP hydrolysis activity;m:ATPase-coupled transmembrane transporter activity;m:calmodulin binding;m:nucleotide binding;m:protein binding	ABC transporters;Isoleucine biosynthesis from threonine;Valine biosynthesis	ko02010;R-FVE-1119460;R-FVE-1119600	mrna17827.1-v1.0-hybrid
HORVU.MOREX.r3.2HG0152530	1052.61	-0.0966534	-0.455219	0.0518299	-0.454714	0.0866644	-0.473888	-0.038283	0.134306	-0.037576	-0.102717	-0.224977	-0.233751	0.216353	-0.554766	0	0	0	0	0	0	0	0	0	0	0	0	0	0	0	0	0	0	0	HORVU.MOREX.r3.2HG0152530		2H	350854760	350864878	-1		F2DRU6	PF02469	IPR000782	FAS1 domain	:
HORVU.MOREX.r3.7HG0701460	1692.29	0.0808101	0.526235	-0.104029	0.404016	-0.151213	0.428523	0.210468	0.316518	0.292804	0.42932	0.406342	0.14456	-0.0161158	0.423341	0	0	0	0	0	0	0	0	0	0	0	0	0	0	0	0	0	0	0	HORVU.MOREX.r3.7HG0701460		7H	398296438	398303973	1		A0A287WVG3	PF05057	IPR007751	Domain of unknown function DUF676, lipase-like	:
HORVU.MOREX.r3.5HG0444360	46.9436	0.265712	-0.304743	0.646779	-1.02626	-0.103737	-1.03996	-0.00764588	-0.0725419	-0.376324	-0.0981522	0.544161	0.801838	-0.00533114	-0.859439	0	0	0	0	0	0	0	0	0	0	0	0	0	0	0	0	0	0	0	HORVU.MOREX.r3.5HG0444360		5H	112871439	112872156	1		F2EGC5		IPR040361	Tapetum determinant 1	:	Anther and pollen development	R-ZJA-8986768	Zjn_sc00054.1.g00330.1.sm.mk
HORVU.MOREX.r3.1HG0045520	71.2607	0.0821638	-0.783964	0.208984	-0.818503	0.365869	-0.59634	-0.0757477	0.224899	-0.233962	-0.314124	0.302591	-0.997091	0.225792	-0.856096	0	0	0	0	0	0	0	0	0	0	0	0	0	0	0	0	0	0	0	HORVU.MOREX.r3.1HG0045520		1H	297912155	297914173	-1			PF14291	IPR025398	Domain of unknown function DUF4371	:
HORVU.MOREX.r3.4HG0338290	619.196	-1.09017	0.145324	-0.409515	-0.333686	-0.699734	0.176996	-0.374759	0.298008	-0.151483	0.5607	0.473375	1.68489	-0.81855	0.442105	0	0	0	0	0	0	0	0	0	0	0	0	0	0	0	0	0	0	0	HORVU.MOREX.r3.4HG0338290		4H	22415929	22418331	1		M0XNN2	PF00332	IPR000490	Glycoside hydrolase family 17	b:carbohydrate metabolic process;b:metabolic process;m:hydrolase activity, acting on glycosyl bonds;m:hydrolase activity, hydrolyzing O-glycosyl compounds
HORVU.MOREX.r3.3HG0280430	0.520913	-0.0159419	0	0	0	0.0182819	-0.028749	0	-0.0814589	0	0	-0.0157295	0	0	0	0	0	0	0	0	0	0	0	0	0	0	0	0	0	0	0	0	0	0	HORVU.MOREX.r3.3HG0280430		3H	434373396	434375634	-1			PF03007	IPR004255	O-acyltransferase, WSD1, N-terminal	b:glycerolipid biosynthetic process;m:diacylglycerol O-acyltransferase activity;m:O-acyltransferase activity	Cutin, suberine and wax biosynthesis	ko00073
HORVU.MOREX.r3.4HG0377000	0.0920576	0	0	0.0170758	0	0.0198448	0	0	0	0.0192943	0.016714	0	0	0	0.0192365	0	0	0	0	0	0	0	0	0	0	0	0	0	0	0	0	0	0	0	HORVU.MOREX.r3.4HG0377000		4H	377152317	377153006	-1						:
HORVU.MOREX.r3.4HG0350140	0																														0	0	0	0	HORVU.MOREX.r3.4HG0350140		4H	97552050	97552823	1						:
HORVU.MOREX.r3.7HG0703220	2086.36	0.174955	-0.283722	-0.123329	0.0433331	-0.0514262	0.0200432	-0.261846	-0.520299	0.101949	-0.434636	-0.542166	-0.601302	0.212914	-0.0695346	0	0	0	0	0	0	0	0	0	0	0	0	0	0	0	0	0	0	0	HORVU.MOREX.r3.7HG0703220		7H	412692162	412695397	-1			PF00010	IPR011598	Myc-type, basic helix-loop-helix (bHLH) domain	m:protein dimerization activity	Response to cold temperature	R-SBI-8879007	SORBI_3003G412200
HORVU.MOREX.r3.6HG0613120	0.428349	0.111974	-0.0198819	0	0.106524	0	-0.0378511	-0.0397706	0.167518	-0.0203655	0.0230265	0.0285944	0.16827	0	0.0586688	0	0	0	0	0	0	0	0	0	0	0	0	0	0	0	0	0	0	0	HORVU.MOREX.r3.6HG0613120		6H	494409557	494410139	1						:
HORVU.MOREX.r3.6HG0548380	0.613538	-0.12612	0	-0.0687008	0	0	0	0	0.016826	0.158282	-0.28245	0	-0.0527235	0.0461022	0.0346601	0	0	0	0	0	0	0	0	0	0	0	0	0	0	0	0	0	0	0	HORVU.MOREX.r3.6HG0548380		6H	21744634	21745127	-1						:
HORVU.MOREX.r3.2HG0139580	0.103851	0	0	0	0.0176128	0	0.0198442	0.00308582	0	0	0.016714	0	0.020544	0	0	0	0	0	0	0	0	0	0	0	0	0	0	0	0	0	0	0	0	0	HORVU.MOREX.r3.2HG0139580		2H	203637433	203638140	1						:
HORVU.MOREX.r3.3HG0325230	0.640509	0	-0.136315	0.0666844	-0.0109181	0.0207971	-0.232762	-0.0713071	0.496193	-0.0783476	0.0727116	-0.276735	0.0804357	-0.110619	-0.163319	0	0	0	0	0	0	0	0	0	0	0	0	0	0	0	0	0	0	0	HORVU.MOREX.r3.3HG0325230		3H	607470098	607470515	-1			PF02496	IPR003496	ABA/WDS induced protein	:
HORVU.MOREX.r3.3HG0320130	0																														0	0	0	0	HORVU.MOREX.r3.3HG0320130		3H	596799433	596799924	1						:
HORVU.MOREX.r3.1HG0060360	35.9498	0.047212	2.82605	-0.0891605	3.23561	-0.601566	3.37616	1.41454	2.00148	0.322345	2.26125	0.52282	4.71145	0.640223	3.50946	0	1	0	1	0	1	0	1	0	1	0	1	0	1	7	0	0	0	0	HORVU.MOREX.r3.1HG0060360		1H	402011175	402014624	-1			PF00232	IPR001360	Glycoside hydrolase family 1	b:carbohydrate metabolic process;m:hydrolase activity, hydrolyzing O-glycosyl compounds	Starch and sucrose metabolism;Cyanoamino acid metabolism;Purine metabolism;Phenylpropanoid biosynthesis;Coumarin biosynthesis (via 2-coumarate)	ko00500;ko00460;ko00230;ko00940;R-EGR-1119284	Eucgr.J00833.1
HORVU.MOREX.r3.2HG0153490	412.755	0.282978	-0.458781	-0.148991	-0.590957	-0.274293	-0.40687	-0.194386	0.0816279	-0.208856	0.109969	0.159012	-0.0466037	0.00780178	-0.293023	0	0	0	0	0	0	0	0	0	0	0	0	0	0	0	0	0	0	0	HORVU.MOREX.r3.2HG0153490		2H	356990579	356992908	-1		F2DKA5	PF01869	IPR002731	ATPase, BadF/BadG/BcrA/BcrD type	b:carbohydrate phosphorylation;m:N-acetylglucosamine kinase activity	Auxin signalling	R-FVE-5608118	mrna22728.1-v1.0-hybrid
HORVU.MOREX.r3.1HG0013960	0																														0	0	0	0	HORVU.MOREX.r3.1HG0013960		1H	36256411	36257664	1			PF03478	IPR001810	F-box domain	m:protein binding
HORVU.MOREX.r3.7HG0668240	131.111	-0.416513	-1.69398	0.333993	-0.740417	0.227699	-2.38712	-0.725763	-1.28724	-0.299367	-0.534349	-1.27985	-2.49742	0.0967091	-1.85752	0	0	0	0	0	-1	0	0	0	0	0	-1	0	0	2	0	0	0	0	HORVU.MOREX.r3.7HG0668240		7H	103262598	103263947	1			PF03405	IPR005067	Fatty acid desaturase, type 2	b:fatty acid metabolic process;m:acyl-[acyl-carrier-protein] desaturase activity;m:oxidoreductase activity	Biosynthesis of unsaturated fatty acids;Fatty acid biosynthesis	ko01040;ko00061
HORVU.MOREX.r3.4HG0369220	0																														0	0	0	0	HORVU.MOREX.r3.4HG0369220		4H	286520724	286521497	1						:
HORVU.MOREX.r3.UnG0774980	38.281	-0.120868	1.245	0.227682	1.29381	1.01273	1.52627	-0.213472	0.903431	0.833841	0.39189	0.834438	1.11873	-0.271834	1.65101	0	0	0	0	0	0	0	0	0	0	0	0	0	0	0	0	0	0	0	HORVU.MOREX.r3.UnG0774980		CAJHDD010000074.1	77531	79045	-1		S4Z0E0	PF00006	IPR000194	ATPase, F1/V1/A1 complex, alpha/beta subunit, nucleotide-binding domain	b:ATP biosynthetic process;b:ATP metabolic process;b:ion transport;b:proton motive force-driven ATP synthesis;b:proton transmembrane transport;c:chloroplast;c:chloroplast thylakoid membrane;c:intracellular membrane-bounded organelle;c:membrane;c:plasma membrane;c:plastid;c:proton-transporting ATP synthase complex, catalytic core F(1);c:thylakoid;m:adenyl ribonucleotide binding;m:ADP binding;m:ATP…	Photosynthesis;Oxidative phosphorylation	ko00195;ko00190
HORVU.MOREX.r3.5HG0484320	145.319	-1.42219	0.0906882	-0.762978	-0.214655	-0.773616	0.306227	0.0703153	0.930788	0.0506865	0.898227	-0.0615222	1.62114	-0.381171	0.303258	0	0	0	0	0	0	0	0	0	0	0	0	0	0	0	0	0	0	0	HORVU.MOREX.r3.5HG0484320		5H	447977521	447978710	-1			PF00249	IPR001005	SANT/Myb domain	:	Response to cold temperature	R-ZJA-8879007	Zjn_sc00044.1.g02640.1.sm.mkhc
HORVU.MOREX.r3.5HG0461170	1146.76	-0.0154608	-0.071455	-0.00724373	-0.161356	0.0134818	-0.046774	-0.0912574	-0.221309	0.0131252	-0.195823	-0.128114	-0.360815	0.0157416	-0.380472	0	0	0	0	0	0	0	0	0	0	0	0	0	0	0	0	0	0	0	HORVU.MOREX.r3.5HG0461170		5H	299861847	299870400	1		F2D4R4	PF03101	IPR004330	FAR1 DNA binding domain	:
HORVU.MOREX.r3.3HG0315200	536.055	0.425602	0.621042	0.00731671	0.857837	0.0364152	0.986978	0.223269	-0.029405	0.33695	-0.0972409	0.433053	-0.000175056	0.206436	0.525183	0	0	0	0	0	0	0	0	0	0	0	0	0	0	0	0	0	0	0	HORVU.MOREX.r3.3HG0315200		3H	587193028	587227287	1			PF05641	IPR008395	Agenet-like domain	:
HORVU.MOREX.r3.3HG0286160	105.823	0.636937	-1.84046	0.0567923	-3.40162	0.551475	-2.72208	1.06012	-0.861823	0.175754	-0.91982	-0.384357	-1.45101	0.194787	-3.4359	0	0	0	-1	0	-1	0	0	0	0	0	0	0	-1	3	0	0	0	0	HORVU.MOREX.r3.3HG0286160		3H	469292214	469293310	-1		F2E896	PF01190	IPR003882	Pistil-specific extensin-like protein	c:cell periphery
HORVU.MOREX.r3.1HG0008660	2.2883	0.581832	0.0306272	-0.366657	0.150636	-0.0784292	-0.277236	-0.692143	-0.28059	0	0	-0.3096	0.454246	0	0.0448404	0	0	0	0	0	0	0	0	0	0	0	0	0	0	0	0	0	0	0	HORVU.MOREX.r3.1HG0008660		1H	20656862	20657602	-1		M0YSU8	PF05056	IPR007750	Protein of unknown function DUF674	:
HORVU.MOREX.r3.3HG0235520	8.15255	-0.156091	1.28597	-0.507157	0.998192	0.0897151	0.801948	0.375418	1.18073	0.109003	-0.0246332	0.402387	1.56536	0.64976	0.969783	0	0	0	0	0	0	0	0	0	0	0	0	0	0	0	0	0	0	0	HORVU.MOREX.r3.3HG0235520		3H	39477595	39479904	-1						:
HORVU.MOREX.r3.5HG0425670	0																														0	0	0	0	HORVU.MOREX.r3.5HG0425670		5H	12164559	12164856	-1						:
HORVU.MOREX.r3.7HG0744480	0.0743816	0	-0.0152387	0	0	0	0	0	0.0723422	0	0	0	0	0	0	0	0	0	0	0	0	0	0	0	0	0	0	0	0	0	0	0	0	0	HORVU.MOREX.r3.7HG0744480		7H	613793592	613801649	-1		A0A287XVM1	PF00249	IPR001005	SANT/Myb domain	:	Isoleucine biosynthesis from threonine;Valine biosynthesis	R-CRU-1119460;R-CRU-1119600	Carubv10019784m
HORVU.MOREX.r3.1HG0010980	0.0160805	0	0	0	0	0	0	0	0	0	0	0	0	0	0	0	0	0	0	0	0	0	0	0	0	0	0	0	0	0	0	0	0	0	HORVU.MOREX.r3.1HG0010980		1H	26243486	26244243	1		A0A287ELS3	PF00190	IPR001929	Germin	c:apoplast;c:cell wall;m:manganese ion binding	Maturation	R-CAN-9675782	T459_33595
HORVU.MOREX.r3.3HG0237080	2154.2	-1.37391	-3.33439	-0.893075	-1.08418	-1.15428	-2.97252	-1.76569	-2.24179	-0.664183	-1.33572	-3.38323	-3.41993	0.0823724	-3.29087	0	-1	0	0	0	-1	0	-1	0	0	-1	-1	0	-1	6	0	0	0	0	HORVU.MOREX.r3.3HG0237080		3H	49866360	49867746	1		F2DA31		IPR039923	Protodermal factor 1	:
HORVU.MOREX.r3.7HG0689320	6089.86	0.398035	-0.729718	0.29628	-0.614916	0.584633	-0.660801	-0.207248	-1.20963	-0.140094	-0.831108	-0.801426	-1.87249	0.258019	-1.03857	0	0	0	0	0	0	0	0	0	0	0	0	0	0	0	0	0	0	0	HORVU.MOREX.r3.7HG0689320		7H	251238975	251244940	-1			PF00225	IPR001752	Kinesin motor domain	b:microtubule-based movement;m:ATP binding;m:microtubule binding;m:microtubule motor activity	Choline biosynthesis III	R-PAB-1119276	MA_10436493g0020
HORVU.MOREX.r3.2HG0180210	817.476	-0.020184	-1.34863	0.175687	-1.08813	0.367814	-1.52075	-0.12881	-0.955009	0.10097	-0.648353	-0.381587	-2.23295	0.202676	-1.604	0	0	0	0	0	0	0	0	0	0	0	-1	0	0	1	0	0	0	0	HORVU.MOREX.r3.2HG0180210		2H	552235708	552241401	-1		M0XEP0	PF12552	IPR022212	Domain of unknown function DUF3741	:
HORVU.MOREX.r3.2HG0107030	0.0457712	0	0	0	0	0	0	0	0.0203987	0	0	0	0	0	0.0192365	0	0	0	0	0	0	0	0	0	0	0	0	0	0	0	0	0	0	0	HORVU.MOREX.r3.2HG0107030		2H	24468111	24468800	-1						:
HORVU.MOREX.r3.2HG0217620	1894.13	-0.00487973	0.280556	0.0531775	0.0550161	0.37979	0.203462	-0.260868	-0.163796	0.00506431	-0.159575	-0.690196	-0.449626	0.301233	-0.0584782	0	0	0	0	0	0	0	0	0	0	0	0	0	0	0	0	0	0	0	HORVU.MOREX.r3.2HG0217620	Proteinaceous RNase P 1, chloroplastic/mitochondrial [Source:Projected from Arabidopsis thaliana (AT2G32230) UniProtKB/Swiss-Prot;Acc:Q66GI4]	2H	664036339	664040166	1			PF16953	IPR011990	Tetratricopeptide-like helical domain superfamily	b:tRNA 5'-leader removal;b:tRNA processing;c:chloroplast;c:mitochondrion;m:protein binding;m:ribonuclease P activity	Intracellular auxin transport	R-GRA-8868949	B456_003G116400
HORVU.MOREX.r3.3HG0330640	7739.09	0.306204	1.39632	-1.22691	1.32374	-0.202388	2.02918	0.872537	3.4126	-0.601567	2.14182	0.291951	2.38639	-0.104647	-0.411827	0	0	0	0	0	1	0	1	0	1	0	1	0	0	4	0	0	0	0	HORVU.MOREX.r3.3HG0330640		3H	619687396	619714219	-1		M0X4B4				:
HORVU.MOREX.r3.7HG0652020	0																														0	0	0	0	HORVU.MOREX.r3.7HG0652020		7H	34107314	34113021	-1		A0A287VPH2	PF00892	IPR000620	EamA domain	c:integral component of membrane;c:membrane;c:plasma membrane;m:transmembrane transporter activity	Intracellular auxin transport	R-LAN-8868949	TanjilG_08172
HORVU.MOREX.r3.3HG0310580	0																														0	0	0	0	HORVU.MOREX.r3.3HG0310580		3H	574060528	574061847	-1			PF00382	IPR000812	Transcription factor TFIIB	b:DNA-templated transcription, initiation;b:transcription preinitiation complex assembly;m:TBP-class protein binding	Basal transcription factors	ko03022
HORVU.MOREX.r3.3HG0234980	0.497633	0.0165474	0.0232086	-0.00750524	0.115734	0	0	0.129277	-0.096748	-0.433467	-0.0968608	-0.457266	-0.0968158	0.0682746	0.229873	0	0	0	0	0	0	0	0	0	0	0	0	0	0	0	0	0	0	0	HORVU.MOREX.r3.3HG0234980		3H	37709570	37710231	1			PF02362	IPR003340	B3 DNA binding domain	m:DNA binding	Citrulline biosynthesis;Proline biosynthesis I	R-FVE-1119495;R-FVE-1119631	mrna20854.1-v1.0-hybrid
HORVU.MOREX.r3.1HG0023820	0.111529	0.0193999	0	0	0	0.0198448	0	-0.0142287	0	0	0	0	-0.0140851	0.0171913	0.0192365	0	0	0	0	0	0	0	0	0	0	0	0	0	0	0	0	0	0	0	HORVU.MOREX.r3.1HG0023820		1H	92626191	92626856	1						:
HORVU.MOREX.r3.3HG0226840	2.29363	-1.85623	-0.698036	0.377103	0.610786	0.443455	1.1133	-0.698805	0.459475	-1.22585	-0.488935	0.476446	0.165479	-0.88598	-0.885603	0	0	0	0	0	0	0	0	0	0	0	0	0	0	0	0	0	0	0	HORVU.MOREX.r3.3HG0226840		3H	15875770	15876162	-1						:
HORVU.MOREX.r3.6HG0619820	5483.49	-0.0355431	-0.677991	-0.102683	-0.460458	-0.19404	-0.790483	-0.147054	-0.464271	0.310654	-0.303944	0.00789815	-0.465697	-0.00190187	-0.551222	0	0	0	0	0	0	0	0	0	0	0	0	0	0	0	0	0	0	0	HORVU.MOREX.r3.6HG0619820		6H	525613893	525627862	1		A0A287UWN3	PF00225	IPR001752	Kinesin motor domain	b:microtubule-based movement;c:microtubule;g:GO_1990939;m:ATP binding;m:microtubule binding;m:microtubule motor activity
HORVU.MOREX.r3.4HG0398310	10.5137	-0.680615	0.574489	1.07065	-0.365208	-0.0682988	-0.0600396	0.0501834	-0.508061	0.58982	-0.392119	-0.865659	-0.951273	0.694676	0.0874001	0	0	0	0	0	0	0	0	0	0	0	0	0	0	0	0	0	0	0	HORVU.MOREX.r3.4HG0398310		4H	542090016	542091058	1		A0A287PIU1				:
HORVU.MOREX.r3.1HG0014790	19.02	-1.51983	-1.74521	0.682866	-2.42798	0.992826	-4.43862	-0.370655	-0.362256	0.0988359	-1.00067	-0.698386	-0.459504	-0.309549	-1.78855	0	0	0	-1	0	-1	0	0	0	0	0	0	0	0	2	0	0	0	0	HORVU.MOREX.r3.1HG0014790		1H	40334769	40335517	-1				IPR045282	At4g08330-like	:
HORVU.MOREX.r3.5HG0429550	5.60776	-1.46481	1.08123	-0.330078	0.0312179	-0.950026	-0.371658	-0.350049	0.408278	-1.06654	0.930401	0.0175717	1.312	-0.273484	-0.91618	0	0	0	0	0	0	0	0	0	0	0	0	0	0	0	0	0	0	0	HORVU.MOREX.r3.5HG0429550		5H	25035320	25045977	-1		A0A287QC01	PF13365	IPR001478	PDZ domain	m:protein binding
HORVU.MOREX.r3.2HG0138760	83.6476	-0.147763	1.59663	-0.321965	0.787676	0.182211	0.260451	0.396082	1.22177	0.600165	0.320128	-0.0555451	1.32646	0.144674	0.203341	0	0	0	0	0	0	0	0	0	0	0	0	0	0	0	0	0	0	0	HORVU.MOREX.r3.2HG0138760		2H	198193083	198194876	-1			PF01657	IPR000719	Protein kinase domain	b:protein phosphorylation;m:ATP binding;m:protein kinase activity	Recognition of fungal and bacterial pathogens and immunity response	R-BOL-9611432	Bo3g028570
HORVU.MOREX.r3.7HG0745300	116.107	0.319383	0.576157	0.628703	0.890726	0.253906	0.442601	0.221614	0.0784083	0.396965	-0.19433	0.173787	0.669262	0.06934	0.311783	0	0	0	0	0	0	0	0	0	0	0	0	0	0	0	0	0	0	0	HORVU.MOREX.r3.7HG0745300		7H	615637999	615639038	1		F2DKA7		IPR002885	Pentatricopeptide repeat	m:protein binding	Intracellular auxin transport	R-PVE-8868949	EVM0029799
HORVU.MOREX.r3.2HG0108780	11572	0.0062945	0.0311508	0.239663	0.0818842	0.314354	-0.0526735	-0.0137487	-0.527386	0.0246042	-0.616485	-0.387615	-0.495359	0.185741	0.087776	0	0	0	0	0	0	0	0	0	0	0	0	0	0	0	0	0	0	0	HORVU.MOREX.r3.2HG0108780		2H	28544031	28547482	1		F2E7G1	PF00004	IPR003593	AAA+ ATPase domain	b:positive regulation of proteasomal protein catabolic process;b:protein catabolic process;c:cytoplasm;c:nucleus;c:proteasome complex;c:protein-containing complex;m:ATP binding;m:ATP hydrolysis activity;m:nucleotide binding;m:proteasome-activating activity	Proteasome	ko03050
HORVU.MOREX.r3.4HG0343110	3.87232	0.0191692	0.110879	-0.952106	0.441487	-0.547316	0.0314604	-0.598106	1.45203	-1.40336	-0.531192	-0.683185	-0.209572	-0.421885	-0.967684	0	0	0	0	0	0	0	0	0	0	0	0	0	0	0	0	0	0	0	HORVU.MOREX.r3.4HG0343110		4H	43907356	43907907	-1		A0A287NAN4				:
HORVU.MOREX.r3.5HG0524010	17.4019	0.994635	0.802355	-0.0681638	-0.362652	0.381883	-0.00971025	1.36995	1.53215	-0.278883	0.176414	0.0425577	1.03078	0.607754	0.164751	0	0	0	0	0	0	0	0	0	0	0	0	0	0	0	0	0	0	0	HORVU.MOREX.r3.5HG0524010		5H	557998024	557999815	1		A0A287SQE3	PF00201	IPR002213	UDP-glucuronosyl/UDP-glucosyltransferase	c:intracellular membrane-bounded organelle;m:UDP-glycosyltransferase activity	Cytokinins 7-N-glucoside biosynthesis;Cytokinins 9-N-glucoside biosynthesis;Cytokinins-O-glucoside biosynthesis	R-PAB-1119292;R-PAB-1119375;R-PAB-1119473	MA_495649g0010
HORVU.MOREX.r3.7HG0675410	116.912	0.633307	-0.831753	1.01524	-1.28933	0.564049	-1.64162	-0.262322	-1.4974	0.554003	-0.712299	-0.0871533	-0.888492	-0.417218	-0.544216	0	0	0	0	0	0	0	0	0	0	0	0	0	0	0	0	0	0	0	HORVU.MOREX.r3.7HG0675410		7H	143669552	143673599	-1			PF00232	IPR001360	Glycoside hydrolase family 1	b:carbohydrate metabolic process;m:hydrolase activity, hydrolyzing O-glycosyl compounds	Starch and sucrose metabolism;Cyanoamino acid metabolism;Phenylpropanoid biosynthesis;Coumarin biosynthesis (via 2-coumarate)	ko00500;ko00460;ko00940;R-EGR-1119284	Eucgr.J00833.1
HORVU.MOREX.r3.1HG0009950	36.9018	-1.59472	-0.708473	-0.819363	-1.72474	0.510709	-0.938762	-0.238944	-0.120275	-0.047622	0.968414	-0.161221	2.64996	-0.0891323	0.134526	0	0	0	0	0	0	0	0	0	0	0	1	0	0	1	0	0	0	0	HORVU.MOREX.r3.1HG0009950		1H	23171525	23172058	1		M0W9R0	PF14368	IPR000528	Plant non-specific lipid-transfer protein/Par allergen	b:lipid transport;m:lipid binding
HORVU.MOREX.r3.6HG0631250	0																														0	0	0	0	HORVU.MOREX.r3.6HG0631250		6H	556281799	556282455	1			PF10536	IPR019557	Aminotransferase-like, plant mobile domain	b:meristem development;b:meristem maintenance
HORVU.MOREX.r3.6HG0554420	2057.75	0.307061	0.647014	0.000750155	0.750692	0.091874	0.798449	0.0516443	-0.082099	0.166451	-0.114321	-0.117679	0.0830443	0.100825	0.550515	0	0	0	0	0	0	0	0	0	0	0	0	0	0	0	0	0	0	0	HORVU.MOREX.r3.6HG0554420	Probable helicase MAGATAMA 3 [Source:Projected from Arabidopsis thaliana (AT4G15570) UniProtKB/Swiss-Prot;Acc:B6SFA4]	6H	39801111	39813465	1			PF13086	IPR027417	P-loop containing nucleoside triphosphate hydrolase	b:embryo sac development;b:pollen tube guidance;b:pollen-pistil interaction;m:helicase activity	Maturation	R-SMO-9675782	SELMODRAFT_451029
HORVU.MOREX.r3.4HG0416450	4878.47	0.109603	0.471259	-0.126431	0.587734	-0.0379613	0.719674	0.195606	0.0171503	0.250333	0.184211	0.319457	0.52397	0.0584969	0.616307	0	0	0	0	0	0	0	0	0	0	0	0	0	0	0	0	0	0	0	HORVU.MOREX.r3.4HG0416450		4H	604347586	604356902	1			PF00514	IPR000225	Armadillo	m:protein binding	Recognition of fungal and bacterial pathogens and immunity response	R-GRA-9611432	B456_003G133100
HORVU.MOREX.r3.2HG0191910	1218.22	0.481546	0.751944	-0.517163	0.901716	-0.408623	1.46731	-0.0425287	0.573842	-0.117437	0.631408	0.479142	0.677525	-0.0117929	0.751676	0	0	0	0	0	0	0	0	0	0	0	0	0	0	0	0	0	0	0	HORVU.MOREX.r3.2HG0191910		2H	602977008	602980989	1			PF03004	IPR004252	Probable transposase, Ptta/En/Spm, plant	:
HORVU.MOREX.r3.5HG0483790	1.17433	-0.542262	-0.355058	0.980288	0.174863	-0.356109	1.61841	-0.644052	0.415187	0.680256	-0.516879	0.419235	0.575083	-0.410602	0.881607	0	0	0	0	0	0	0	0	0	0	0	0	0	0	0	0	0	0	0	HORVU.MOREX.r3.5HG0483790		5H	444156221	444158341	1			PF00146	IPR001694	NADH:ubiquinone oxidoreductase, subunit 1/F420H2 oxidoreductase subunit H	c:membrane	Oxidative phosphorylation;Photorespiration	ko00190;R-ATA-1119312	AET1Gv20469500
HORVU.MOREX.r3.2HG0107410	44.2431	0.391278	0.92552	0.212894	2.18216	0.077882	1.0075	0.35165	0.213684	0.58846	-0.197202	0.862818	0.958095	0.127106	1.19421	0	0	0	1	0	0	0	0	0	0	0	0	0	0	1	0	0	0	0	HORVU.MOREX.r3.2HG0107410		2H	25329837	25331871	1						:	Lysine degradation II;TCA cycle (plant)	R-ORU-1119365;R-ORU-1119533	ORUFI07G28430
HORVU.MOREX.r3.7HG0639160	0																														0	0	0	0	HORVU.MOREX.r3.7HG0639160		7H	8785299	8786486	-1		A0A287VFC6		IPR036047	F-box-like domain superfamily	m:protein binding
HORVU.MOREX.r3.3HG0223870	21.0743	-0.0134832	-0.892455	-0.329267	-1.00214	-0.114219	0.193027	1.25074	-0.706676	0.907565	-1.13557	-0.444677	0.255401	0.257656	-1.91715	0	0	0	0	0	0	0	0	0	0	0	0	0	0	0	0	0	0	0	HORVU.MOREX.r3.3HG0223870		3H	10804346	10805595	-1				IPR013010	Zinc finger, SIAH-type	m:zinc ion binding	Wnt signaling pathway;MAPK signaling pathway - fly;Ubiquitin mediated proteolysis;p53 signaling pathway;Salicylate biosynthesis;Suberin biosynthesis;Phenylpropanoid biosynthesis, initial reactions	ko04310;ko04013;ko04120;ko04115;R-SLY-1119261;R-SLY-1119418;R-SLY-1119582	Solyc03g042560.2
HORVU.MOREX.r3.7HG0680360	20.6564	1.02965	0.476199	-0.36001	1.46201	-0.573716	0.692381	-1.17375	0.715445	-0.422641	0.312454	0.0538403	1.61141	-0.244486	1.5541	0	0	0	0	0	0	0	0	0	0	0	0	0	0	0	0	0	0	0	HORVU.MOREX.r3.7HG0680360		7H	179081608	179082255	-1						:	Mismatch repair	ko03430
HORVU.MOREX.r3.5HG0461190	2877.92	-0.103878	0.0318538	0.0496397	0.10047	0.0746049	0.0146386	-0.0540377	-0.203655	-0.0115875	-0.342423	-0.287609	-0.4418	0.0875822	0.123612	0	0	0	0	0	0	0	0	0	0	0	0	0	0	0	0	0	0	0	HORVU.MOREX.r3.5HG0461190	PP2A regulatory subunit TAP46 [Source:Projected from Arabidopsis thaliana (AT5G53000) UniProtKB/Swiss-Prot;Acc:Q8LDQ4]	5H	299919980	299925173	-1		A0A287QZG2	PF04177	IPR007304	TAP46-like protein	b:negative regulation of seed germination;b:positive regulation of cell growth;b:positive regulation of TOR signaling;b:regulation of dephosphorylation;b:regulation of nitrogen utilization;b:regulation of signal transduction;b:response to abscisic acid;b:response to cold;b:TOR signaling;c:cytosol;m:kinase binding;m:protein phosphatase 2A binding	Autophagy - other;Autophagy - yeast;Autophagy - animal	ko04136;ko04138;ko04140
HORVU.MOREX.r3.4HG0390890	242.16	0.010109	0.78391	0.559221	0.579089	0.363369	0.457674	0.545281	0.306252	1.11145	-0.108817	0.390732	1.15364	0.426778	0.634205	0	0	0	0	0	0	0	0	0	0	0	0	0	0	0	0	0	0	0	HORVU.MOREX.r3.4HG0390890		4H	494118319	494118594	-1		F2D9S7	PF05347	IPR008011	Complex 1 LYR protein domain	b:iron-sulfur cluster assembly	Galactosylcyclitol biosynthesis	R-DCA-1119341	DCAR_013071
HORVU.MOREX.r3.1HG0001270	0																														0	0	0	0	HORVU.MOREX.r3.1HG0001270		1H	2832554	2834879	1			PF04116	IPR006694	Fatty acid hydroxylase	b:lipid biosynthetic process;m:iron ion binding;m:oxidoreductase activity	Steroid biosynthesis;Cholesterol biosynthesis II (via 24,25-dihydrolanosterol);Cholesterol biosynthesis III (via desmosterol);Cholesterol biosynthesis I	ko00100;R-ZJA-1119286;R-ZJA-1119439;R-ZJA-1119559	Zjn_sc00008.1.g04870.1.sm.mk
HORVU.MOREX.r3.UnG0816010	10.3444	-1.01011	2.10647	0.220828	1.70336	1.52241	1.55538	0.0963376	1.28917	0.271878	0.145245	0.379124	0.966094	0.612871	1.15324	0	1	0	0	0	0	0	0	0	0	0	0	0	0	1	0	0	0	0	HORVU.MOREX.r3.UnG0816010		CAJHDD010000128.1	21696	23602	1			PF00006	IPR000194	ATPase, F1/V1/A1 complex, alpha/beta subunit, nucleotide-binding domain	b:ATP metabolic process;b:proton motive force-driven ATP synthesis;b:proton transmembrane transport;c:proton-transporting ATP synthase complex, catalytic core F(1);m:ATP binding;m:proton-transporting ATP synthase activity, rotational mechanism	Photosynthesis;Oxidative phosphorylation	ko00195;ko00190
HORVU.MOREX.r3.5HG0511930	362.078	-0.459786	0.167445	0.0462414	-0.0196966	-0.191492	-0.0731579	-0.300175	0.142566	-0.478121	0.330521	0.433392	0.834836	0.0205904	0.437872	0	0	0	0	0	0	0	0	0	0	0	0	0	0	0	0	0	0	0	HORVU.MOREX.r3.5HG0511930		5H	529991896	529993275	1			PF13639	IPR001841	Zinc finger, RING-type	:	Primary root development	R-AOF-9030654	evm.model.AsparagusV1_06.315
HORVU.MOREX.r3.2HG0194660	0.311132	0.00208541	0	-0.000238743	0.0176128	0	0	0	-0.0142304	0.0366088	0.016714	0.0180329	0.020544	0.0139018	0.0538656	0	0	0	0	0	0	0	0	0	0	0	0	0	0	0	0	0	0	0	HORVU.MOREX.r3.2HG0194660		2H	610719191	610719798	-1			PF03470	IPR005381	Zinc finger-XS domain	b:gene silencing by RNA
HORVU.MOREX.r3.7HG0738480	0.962982	0	-0.0807649	0	-0.0869286	0	-0.146789	-0.0842448	-0.0381789	0	-0.0908896	-0.0439188	0	0	-0.126679	0	0	0	0	0	0	0	0	0	0	0	0	0	0	0	0	0	0	0	HORVU.MOREX.r3.7HG0738480		7H	600084430	600084793	-1			PF14547	IPR027923	Hydrophobic seed protein domain	:
HORVU.MOREX.r3.2HG0164540	24.8638	0.459467	-0.100687	-0.108773	-0.620536	1.4297	-0.0998491	-0.0299619	0.958998	-0.455379	0.339197	-0.802113	0.0339812	0.514578	-1.29783	0	0	0	0	0	0	0	0	0	0	0	0	0	0	0	0	0	0	0	HORVU.MOREX.r3.2HG0164540		2H	448825667	448826458	1		M0YVQ0	PF00847	IPR001471	AP2/ERF domain	b:regulation of transcription, DNA-templated;c:nucleus;m:DNA binding;m:DNA-binding transcription factor activity	Jasmonic acid signaling	R-PAB-6787011	MA_137148g0010
HORVU.MOREX.r3.3HG0322130	3.08845	-1.2087	-0.640294	-0.188457	-0.153323	0.269962	0.500393	0.802022	-0.273357	-1.27569	-0.273498	-0.367193	1.30399	-0.653692	0.952957	0	0	0	0	0	0	0	0	0	0	0	0	0	0	0	0	0	0	0	HORVU.MOREX.r3.3HG0322130	CML38 [Source:Projected from Arabidopsis thaliana (AT1G76650) UniProtKB/TrEMBL;Acc:A0A178WMC5]	3H	600640531	600641179	-1		A0A287MMR3	PF13499	IPR002048	EF-hand domain	m:calcium ion binding
HORVU.MOREX.r3.7HG0662160	5940.01	0.267996	0.866273	0.24432	0.796237	0.193987	0.831282	0.263865	0.322718	0.293602	0.13989	0.206998	0.541349	0.283899	0.807721	0	0	0	0	0	0	0	0	0	0	0	0	0	0	0	0	0	0	0	HORVU.MOREX.r3.7HG0662160		7H	68946524	68949892	-1		F2CRT3	PF02441	IPR003382	Flavoprotein	b:coenzyme A biosynthetic process;b:protein homotrimerization;b:regulation of cell growth;b:response to salt stress;c:phosphopantothenoylcysteine decarboxylase complex;m:catalytic activity;m:FMN binding;m:phosphopantothenoylcysteine decarboxylase activity	Pantothenate and CoA biosynthesis;Biosynthesis of cofactors;Pantothenate and coenzyme A biosynthesis III	ko00770;ko01240;R-TTU-1119394	TRITD7Av1G052070
HORVU.MOREX.r3.2HG0129370	233.301	0.328453	-0.409941	0.29074	-0.524342	0.228571	-0.569564	-0.241288	-0.660625	-0.192337	-0.446424	-0.578415	-0.340336	0.0391455	-0.454414	0	0	0	0	0	0	0	0	0	0	0	0	0	0	0	1	0	0	0	HORVU.MOREX.r3.2HG0129370		2H	123377191	123379351	-1		F2DFS3	PF03514	IPR005202	Transcription factor GRAS	b:regulation of transcription, DNA-templated;c:nucleus;m:DNA-binding transcription factor activity;m:sequence-specific DNA binding	Jasmonic acid signaling;Gibberellin signaling	R-CRU-6787011;R-CRU-5679411	Carubv10003592m
HORVU.MOREX.r3.5HG0533780	2288.23	-0.0933155	-0.931953	0.000260415	-0.888348	0.196301	-1.04985	-0.185995	-0.419709	-0.0495217	-0.437285	-0.486145	-1.21044	0.136574	-1.022	0	0	0	0	0	0	0	0	0	0	0	0	0	0	0	0	0	0	0	HORVU.MOREX.r3.5HG0533780		5H	578474671	578480758	1			PF06148	IPR009316	COG complex component, COG2	b:Golgi organization;b:protein transport;b:regulation of exocyst localization;c:cytoplasmic vesicle;c:membrane;m:protein homodimerization activity
HORVU.MOREX.r3.1HG0037930	0																														0	0	0	0	HORVU.MOREX.r3.1HG0037930		1H	232479503	232479739	-1						:
HORVU.MOREX.r3.5HG0470150	21.5076	0.243826	-0.452217	0.453098	-0.363197	0.559138	-1.17177	0.476881	-0.778082	-0.128491	-0.416774	-0.152232	-0.113596	-0.00708887	0.189288	0	0	0	0	0	0	0	0	0	0	0	0	0	0	0	0	0	0	0	HORVU.MOREX.r3.5HG0470150		5H	365584239	365585837	-1		M0UP13	PF03140	IPR004158	Protein of unknown function DUF247, plant	:
HORVU.MOREX.r3.UnG0815660	58.4684	0.59601	1.93123	-0.654058	1.18181	0.150066	1.32453	1.02405	0.598332	1.05815	1.41766	0.810937	1.0315	-0.158331	2.08234	0	0	0	0	0	0	0	0	0	0	0	0	0	1	1	0	0	0	0	HORVU.MOREX.r3.UnG0815660		CAJHDD010000145.1	20420	21922	1		S4Z205	PF00361	IPR001750	NADH:quinone oxidoreductase/Mrp antiporter, membrane subunit	b:aerobic respiration;b:ATP synthesis coupled electron transport;b:electron transport coupled proton transport;c:chloroplast;c:chloroplast thylakoid membrane;c:integral component of membrane;c:membrane;c:plastid;c:thylakoid;m:NADH dehydrogenase (ubiquinone) activity;m:NADH dehydrogenase activity;m:oxidoreductase activity, acting on NAD(P)H, quinone or similar compound as acceptor;m:quinone bindin…	Oxidative phosphorylation;Sphingolipid metabolism	ko00190;R-MTR-1119325	MTR_3g098750
HORVU.MOREX.r3.6HG0548350	0																														0	0	0	0	HORVU.MOREX.r3.6HG0548350		6H	21447273	21454833	-1			PF01419	IPR001229	Jacalin-like lectin domain	m:carbohydrate binding
HORVU.MOREX.r3.2HG0142850	2904.58	0.488961	1.50248	0.0234296	1.28482	0.108686	1.33462	0.274306	0.664027	0.163645	0.508063	0.194118	0.925903	0.0791318	1.3357	0	0	0	0	0	0	0	0	0	0	0	0	0	0	0	0	0	0	0	HORVU.MOREX.r3.2HG0142850		2H	230254613	230270348	1			PF03619	IPR005178	Organic solute transporter subunit alpha/Transmembrane protein 184	:
HORVU.MOREX.r3.2HG0176280	1506.98	0.160595	0.556629	0.32884	0.370283	0.261099	0.285918	0.17206	-0.0184051	0.350423	-0.094304	0.0299538	0.016061	0.322109	0.230319	0	0	0	0	0	0	0	0	0	0	0	0	0	0	0	0	0	0	0	HORVU.MOREX.r3.2HG0176280		2H	531720284	531724887	-1		A0A287IP39	PF09768	IPR019165	Peptidase M76, ATP23	b:mitochondrial protein processing;b:mitochondrial proton-transporting ATP synthase complex assembly;c:extrinsic component of mitochondrial inner membrane;m:metal ion binding;m:metalloendopeptidase activity
HORVU.MOREX.r3.6HG0566630	251.9	0.290463	0.0872163	-0.221246	0.262984	0.0185552	0.0162203	0.210798	-0.255238	0.748195	-0.0827565	0.487818	-0.03337	-0.00819323	0.354474	0	0	0	0	0	0	0	0	0	0	0	0	0	0	0	0	0	0	0	HORVU.MOREX.r3.6HG0566630		6H	102710901	102714800	1			PF10497	IPR018501	DDT domain	b:regulation of transcription, DNA-templated
HORVU.MOREX.r3.3HG0329270	8.41481	-0.956375	-2.2971	-0.714214	-0.825738	-0.0334948	-1.38525	1.04219	-0.0576732	0.85469	-0.739127	0.409425	-0.0972464	-0.491555	-1.67684	0	-1	0	0	0	0	0	0	0	0	0	0	0	0	1	0	0	0	0	HORVU.MOREX.r3.3HG0329270		3H	616145738	616145986	-1						:
HORVU.MOREX.r3.5HG0495790	364.844	-0.214611	-0.154166	-0.70231	-0.0580275	-0.415129	-0.371246	-0.179896	0.333202	-0.280398	0.235985	0.226441	0.0894617	-0.175628	-0.27528	0	0	0	0	0	0	0	0	0	0	0	0	0	0	0	0	0	0	0	HORVU.MOREX.r3.5HG0495790		5H	491290231	491297198	1		F2D893	PF01266	IPR006076	FAD dependent oxidoreductase	m:oxidoreductase activity
HORVU.MOREX.r3.6HG0611340	0.0552873	0.0193999	0	-0.0175533	0	0	0	0	0	0.0192943	0	0	0	-0.0165317	0	0	0	0	0	0	0	0	0	0	0	0	0	0	0	0	0	0	0	0	HORVU.MOREX.r3.6HG0611340		6H	486977353	486983836	-1		A0A287UMP0	PF01490	IPR013057	Amino acid transporter, transmembrane domain	b:amino acid transmembrane transport;c:integral component of membrane;c:plasma membrane;m:amino acid transmembrane transporter activity
HORVU.MOREX.r3.7HG0681240	74.7076	0.164893	0.550106	0.263459	-0.41531	0.377423	0.0827259	0.0338731	1.07562	0.0988887	0.483148	0.280835	1.73201	-0.108834	-0.74855	0	0	0	0	0	0	0	0	0	0	0	0	0	0	0	0	0	0	0	HORVU.MOREX.r3.7HG0681240		7H	185480083	185481078	1		M0XQE2	PF09258	IPR004263	Exostosin-like	b:protein glycosylation;c:integral component of membrane;m:glycosyltransferase activity	Glycosaminoglycan biosynthesis - heparan sulfate / heparin;Regulatory network of nutrient accumulation	ko00534;R-ATA-9626305	AET7Gv20615300
HORVU.MOREX.r3.5HG0535730	0.139567	0	0	-0.0175533	-0.0170163	0	0	-0.0315432	-0.0488594	0	0	0	0	0	0.0192365	0	0	0	0	0	0	0	0	0	0	0	0	0	0	0	0	0	0	0	HORVU.MOREX.r3.5HG0535730		5H	582163822	582164670	-1				IPR003889	FY-rich, C-terminal	c:nucleus
HORVU.MOREX.r3.5HG0421130	0																														0	0	0	0	HORVU.MOREX.r3.5HG0421130		5H	4600561	4602630	-1			PF00069	IPR000719	Protein kinase domain	b:protein phosphorylation;m:ATP binding;m:protein kinase activity	Recognition of fungal and bacterial pathogens and immunity response	R-BRA-9611432	Bra019862
HORVU.MOREX.r3.7HG0705980	1412.79	0.132985	0.578083	-0.58326	0.855322	-0.402427	0.799224	-0.115625	0.420902	-0.147424	0.692693	0.376404	0.780613	-0.255727	0.987093	0	0	0	0	0	0	0	0	0	0	0	0	0	0	0	0	0	0	0	HORVU.MOREX.r3.7HG0705980	Phospholipase SGR2 [Source:Projected from Arabidopsis thaliana (AT1G31480) UniProtKB/Swiss-Prot;Acc:Q8W5R2]	7H	434375101	434392371	1		A0A287WZ51	PF02862	IPR004177	DDHD domain	m:metal ion binding
HORVU.MOREX.r3.5HG0490860	545.497	-0.350248	-0.492892	-0.148751	-0.319584	0.195736	-0.593307	-0.200156	0.384601	-0.231521	0.47188	-0.130503	-0.342304	-0.379536	-0.223696	0	0	0	0	0	0	0	0	0	0	0	0	0	0	0	0	0	0	0	HORVU.MOREX.r3.5HG0490860		5H	478139816	478142710	-1		F2DJW9	PF04873	IPR006957	Ethylene insensitive 3	b:ethylene-activated signaling pathway;b:regulation of transcription, DNA-templated;c:nucleus;m:DNA binding;m:DNA-binding transcription factor activity	MAPK signaling pathway - plant;Plant hormone signal transduction;Jasmonic acid signaling	ko04016;ko04075;R-ATA-6787011	AET5Gv20623800
HORVU.MOREX.r3.5HG0480580	978.835	0.118973	0.290451	0.0181278	0.334421	0.0262971	0.240824	0.172639	0.191359	0.242305	0.222068	0.267095	0.199522	-0.00670501	0.1683	0	0	0	0	0	0	0	0	0	0	0	0	0	0	0	0	0	0	0	HORVU.MOREX.r3.5HG0480580		5H	432055996	432059263	-1			PF00295	IPR000743	Glycoside hydrolase, family 28	b:carbohydrate metabolic process;m:polygalacturonase activity
HORVU.MOREX.r3.5HG0513850	19.3624	0.176217	-0.760748	-0.163343	-1.40093	-0.187605	-0.0147588	0.318653	-0.0772636	0.347335	0.726224	-0.110146	0.150048	0.652687	-0.420322	0	0	0	0	0	0	0	0	0	0	0	0	0	0	0	0	0	0	0	HORVU.MOREX.r3.5HG0513850		5H	535973662	535976823	1			PF03283	IPR004963	Pectinacetylesterase/NOTUM	m:hydrolase activity	Wnt signaling pathway;Development of root hair	ko04310;R-LAN-9639861	TanjilG_14410
HORVU.MOREX.r3.1HG0042600	0.0292973	0	0	0	0	0.0371593	0	0	0	0	0	0	0	0	0	0	0	0	0	0	0	0	0	0	0	0	0	0	0	0	0	0	0	0	HORVU.MOREX.r3.1HG0042600		1H	274317838	274318511	1						:
HORVU.MOREX.r3.1HG0026100	605.365	-0.064345	0.290208	-0.432987	0.202137	-0.263111	0.053935	-0.313882	0.450368	-0.743772	0.503853	0.261235	0.927528	-0.347013	0.0617896	0	0	0	0	0	0	0	0	0	0	0	0	0	0	0	0	0	0	0	HORVU.MOREX.r3.1HG0026100	Autophagy-related protein 18e [Source:Projected from Arabidopsis thaliana (AT5G05150) UniProtKB/Swiss-Prot;Acc:Q9FHK8]	1H	111457580	111461607	1		F2DH26		IPR001680	WD40 repeat	m:protein binding
HORVU.MOREX.r3.7HG0749440	594.537	-0.126337	-0.513398	0.0153744	-0.504741	0.0573526	-0.65346	-0.0598708	-0.220839	-0.239211	-0.134035	0.00371499	-0.646261	-0.106681	-0.664373	0	0	0	0	0	0	0	0	0	0	0	0	0	0	0	0	0	0	0	HORVU.MOREX.r3.7HG0749440		7H	623211868	623214210	-1				IPR036047	F-box-like domain superfamily	m:protein binding	Dolichyl-diphosphooligosaccharide biosynthesis	R-ATA-1119573	AET6Gv20067200
HORVU.MOREX.r3.3HG0240640	127.958	-0.270106	-1.10835	0.489708	-2.07368	0.51039	-3.65153	-0.367718	0.0920417	-0.59403	-1.21793	-0.346493	0.433169	0.0170422	-2.83455	0	0	0	-1	0	-1	0	0	0	0	0	0	0	-1	3	0	0	0	0	HORVU.MOREX.r3.3HG0240640		3H	73070598	73072367	1		M0YTQ5	PF00201	IPR002213	UDP-glucuronosyl/UDP-glucosyltransferase	m:UDP-glycosyltransferase activity	Cytokinins-O-glucoside biosynthesis;Cytokinins 9-N-glucoside biosynthesis;Cytokinins 7-N-glucoside biosynthesis	R-AOF-1119473;R-AOF-1119375;R-AOF-1119292	evm.model.AsparagusV1_01.2392
HORVU.MOREX.r3.7HG0723180	1.62409	0.207224	1.05002	-0.00181259	-0.454768	0.23807	0.374581	-0.125979	0.839236	0.621581	0.512821	0	0.502084	-0.295772	0.160926	0	0	0	0	0	0	0	0	0	0	0	0	0	0	0	0	0	0	0	HORVU.MOREX.r3.7HG0723180		7H	546383585	546384673	1			PF00651	IPR000210	BTB/POZ domain	b:protein ubiquitination;m:protein binding	Alanine biosynthesis III;Cysteine degradation	R-ECU-1119319;R-ECU-1119612	EJB05_42663
HORVU.MOREX.r3.1HG0014660	116.293	-0.122874	0.0926509	-0.397672	0.135344	0.168426	0.127968	-0.408833	-0.406719	-0.490839	0.0196806	-0.674915	-0.177541	0.0202318	0.412215	0	0	0	0	0	0	0	0	0	0	0	0	0	0	0	0	0	0	0	HORVU.MOREX.r3.1HG0014660		1H	39719974	39722469	1			PF01535	IPR002885	Pentatricopeptide repeat	m:protein binding	Intracellular auxin transport	R-CCP-8868949	CCACVL1_05865
HORVU.MOREX.r3.7HG0717970	8242.54	0.132606	-0.0936959	-0.298011	0.0864443	-0.345251	-0.107055	0.0353172	0.131366	0.213649	0.40958	0.512433	0.340273	-0.0405011	0.101729	0	0	0	0	0	0	0	0	0	0	0	0	0	0	0	0	0	0	0	HORVU.MOREX.r3.7HG0717970		7H	515206030	515212997	1		M0VK87	PF01909	IPR002934	Polymerase, nucleotidyl transferase domain	b:mRNA processing;b:RNA 3'-end processing;b:RNA polyadenylation;c:nucleus;m:ATP binding;m:metal ion binding;m:nucleotide binding;m:nucleotidyltransferase activity;m:polynucleotide adenylyltransferase activity;m:RNA binding;m:transferase activity	mRNA surveillance pathway	ko03015
HORVU.MOREX.r3.5HG0517360	0.0306327	0	0	0	0	0	0	0	0	0	0	0	0	0	0.001922	0	0	0	0	0	0	0	0	0	0	0	0	0	0	0	0	0	0	0	HORVU.MOREX.r3.5HG0517360		5H	543585943	543586401	1			PF01428	IPR000058	Zinc finger, AN1-type	m:DNA binding;m:zinc ion binding
HORVU.MOREX.r3.1HG0075480	200.436	-1.44653	-1.74587	-0.657238	-1.8391	-0.688236	-2.43293	-0.440031	0.483972	-0.749395	-0.0264061	-1.09389	0.0924871	-0.451911	-1.73983	0	0	0	0	0	-1	0	0	0	0	0	0	0	0	1	0	0	0	0	HORVU.MOREX.r3.1HG0075480		1H	472352334	472358854	-1		A0A287G8Z7	PF00854	IPR000109	Proton-dependent oligopeptide transporter family	b:dipeptide transport;b:oligopeptide transport;b:transmembrane transport;c:integral component of membrane;c:membrane;m:dipeptide transmembrane transporter activity;m:transmembrane transporter activity;m:tripeptide transmembrane transporter activity	Glycine betaine biosynthesis III	R-OLO-1119579	KN539546.1_FG001
HORVU.MOREX.r3.7HG0637700	0																														0	0	0	0	HORVU.MOREX.r3.7HG0637700		7H	6111328	6111942	-1		A0A287VEF5	PF04043	IPR006501	Pectinesterase inhibitor domain	b:negative regulation of catalytic activity;m:enzyme inhibitor activity
HORVU.MOREX.r3.2HG0175340	0.0134814	0.0193999	0	0	0	0	0	0	0	0	0	0	0	0	0	0	0	0	0	0	0	0	0	0	0	0	0	0	0	0	0	0	0	0	HORVU.MOREX.r3.2HG0175340		2H	525491741	525492398	-1						:
HORVU.MOREX.r3.2HG0108390	2.48503	0.915239	-0.37683	-0.345568	-0.497939	-0.758832	-0.0176719	-0.946219	-0.288541	-1.07889	-0.139717	-0.575658	-0.181137	-0.281404	0.0780671	0	0	0	0	0	0	0	0	0	0	0	0	0	0	0	0	0	0	0	HORVU.MOREX.r3.2HG0108390		2H	27705173	27706165	-1						:	Sucrose biosynthesis;Starch biosynthesis	R-ORU-1119465;R-ORU-1119477	ORUFI03G33060
HORVU.MOREX.r3.4HG0401310	0.123003	0	-0.0152387	0	0	0	0	0	0	0	0	0	0	0	-0.032707	0	0	0	0	0	0	0	0	0	0	0	0	0	0	0	0	0	0	0	HORVU.MOREX.r3.4HG0401310		4H	555614172	555615090	1		A0A287PM35	PF01357	IPR002963	Expansin	b:plant-type cell wall organization;c:cell wall;c:extracellular region;c:membrane	Development of root hair	R-SMO-9639861	SELMODRAFT_78615
HORVU.MOREX.r3.1HG0081290	0																														0	0	0	0	HORVU.MOREX.r3.1HG0081290		1H	488235764	488236121	1						:
HORVU.MOREX.r3.2HG0160310	0.162121	0	0	0.0170758	0	0	0	-0.0142287	0	0.00197974	0.016714	0	0.020544	0	0.0192365	0	0	0	0	0	0	0	0	0	0	0	0	0	0	0	0	0	0	0	HORVU.MOREX.r3.2HG0160310		2H	416423245	416423934	1						:
HORVU.MOREX.r3.5HG0534600	4.71782	-0.576659	-2.02599	-0.607346	-2.00175	0.667893	-1.64628	-0.711091	-0.225839	-1.17393	0.282779	-0.985562	-0.362204	-0.521991	-2.19987	0	0	0	0	0	0	0	0	0	0	0	0	0	0	0	0	0	0	0	HORVU.MOREX.r3.5HG0534600		5H	580398457	580402658	1		A0A287SZX9				c:integral component of membrane
HORVU.MOREX.r3.5HG0530730	1053.7	0.22173	0.644824	-0.335311	0.792396	-0.459682	0.794319	0.144378	0.544956	0.0857095	0.61158	0.611821	0.967277	-0.0383042	0.828834	0	0	0	0	0	0	0	0	0	0	0	0	0	0	0	0	0	0	0	HORVU.MOREX.r3.5HG0530730		5H	573119725	573125270	1			PF03364	IPR005031	Coenzyme Q-binding protein COQ10, START domain	:	Recognition of fungal and bacterial pathogens and immunity response	R-AOF-9611432	evm.model.AsparagusV1_05.263
HORVU.MOREX.r3.6HG0616420	140.286	-0.0234181	0.285113	0.247483	-0.268144	0.428059	0.0942737	-0.0448612	0.3537	0.202806	0.068941	0.337397	0.855578	0.59341	0.279741	0	0	0	0	0	0	0	0	0	0	0	0	0	0	0	0	0	0	0	HORVU.MOREX.r3.6HG0616420		6H	512205031	512205519	1						:
HORVU.MOREX.r3.6HG0628270	1.10078	0.0632278	-0.270665	-0.345688	-0.501926	0.0956684	0.181281	0.070579	0.0510369	0.135476	0.917702	-0.410153	0.0966697	-0.687191	-0.191721	0	0	0	0	0	0	0	0	0	0	0	0	0	0	0	0	0	0	0	HORVU.MOREX.r3.6HG0628270		6H	549638939	549639355	1			PF10536	IPR019557	Aminotransferase-like, plant mobile domain	b:meristem development;b:meristem maintenance
HORVU.MOREX.r3.4HG0393650	0																														0	0	0	0	HORVU.MOREX.r3.4HG0393650		4H	514374972	514375535	-1		M0WNZ6				:
HORVU.MOREX.r3.2HG0140140	581.461	0.480104	0.496162	-0.156142	0.263357	0.337569	0.386787	0.0115782	0.032696	0.287351	0.251813	0.126742	-0.165689	0.470845	0.362035	0	0	0	0	0	0	0	0	0	0	0	0	0	0	0	0	0	0	0	HORVU.MOREX.r3.2HG0140140		2H	206159508	206163719	1		M0X6U2	PF00060	IPR001320	Ionotropic glutamate receptor	b:ion transmembrane transport;b:ion transport;c:integral component of membrane;c:membrane;m:ligand-gated ion channel activity
HORVU.MOREX.r3.2HG0152100	1430.62	0.402253	0.421506	-0.0416982	0.589734	0.162105	0.514963	0.0935792	-0.230263	0.491307	-0.0609759	0.212349	-0.172156	0.215299	0.249464	0	0	0	0	0	0	0	0	0	0	0	0	0	0	0	0	0	0	0	HORVU.MOREX.r3.2HG0152100		2H	344913893	344923673	1			PF14631	IPR016024	Armadillo-type fold	b:DNA repair;b:double-strand break repair involved in meiotic recombination;b:homologous chromosome pairing at meiosis;b:reciprocal meiotic recombination	Fanconi anemia pathway	ko03460
HORVU.MOREX.r3.5HG0485830	0.0132905	0	0	0	0	0	0	0	0	0	0.016714	0	0	0	0	0	0	0	0	0	0	0	0	0	0	0	0	0	0	0	0	0	0	0	HORVU.MOREX.r3.5HG0485830		5H	456855815	456856792	1				IPR007592	GLABROUS1 enhancer-binding protein family	b:regulation of transcription, DNA-templated
HORVU.MOREX.r3.2HG0195110	1394.9	0.200002	-0.895649	0.33737	-0.921231	0.338507	-1.02823	-0.300848	-0.741568	-0.0376654	-0.671209	-0.554359	-1.36847	0.085246	-0.889866	0	0	0	0	0	0	0	0	0	0	0	0	0	0	0	0	0	0	0	HORVU.MOREX.r3.2HG0195110		2H	611798796	611802130	-1		M0XSR2	PF03763	IPR005516	Remorin, C-terminal	:
HORVU.MOREX.r3.6HG0557340	10397.4	-0.0504616	0.329184	-0.417194	0.407184	-0.338833	0.759967	-0.15168	0.460675	-0.274505	0.638672	-0.0216634	0.079251	-0.178598	0.550321	0	0	0	0	0	0	0	0	0	0	0	0	0	0	0	0	0	0	0	HORVU.MOREX.r3.6HG0557340		6H	53142520	53153922	-1		F2DA40	PF13243	IPR002365	Terpene synthase, conserved site	b:triterpenoid biosynthetic process;c:lipid droplet;m:beta-amyrin synthase activity;m:intramolecular transferase activity;m:isomerase activity;m:lanosterol synthase activity	Steroid biosynthesis;Sterol biosynthesis	ko00100;R-PAB-1119370	MA_322676g0010
HORVU.MOREX.r3.UnG0773990	3.4665	-1.07205	0.595568	-0.0929154	0.569036	0.450021	1.3512	1.09718	1.04605	1.2809	0.355578	1.35436	0.186952	0.310592	1.55069	0	0	0	0	0	0	0	0	0	0	0	0	0	0	0	0	0	0	0	HORVU.MOREX.r3.UnG0773990		CAJHDD010000008.1	134069	134761	1		S4Z198	PF03040	IPR004282	Chloroplast envelope membrane protein, CemA	b:ion transport;b:proton transmembrane transport;c:chloroplast;c:chloroplast inner membrane;c:integral component of membrane;c:membrane;c:plastid;c:plastid inner membrane;m:proton transmembrane transporter activity
HORVU.MOREX.r3.UnG0792370	1.5223	-0.247955	0.530236	0.439637	0.49898	1.42846	0.833168	0.0579078	1.04409	-0.167581	-0.277454	0.213272	0.0519518	0.409638	0.062395	0	0	0	0	0	0	0	0	0	0	0	0	0	0	0	0	0	0	0	HORVU.MOREX.r3.UnG0792370		CAJHDD010000048.1	130394	131575	-1			PF00346	IPR001135	NADH-quinone oxidoreductase, subunit D	m:NAD binding;m:oxidoreductase activity, acting on NAD(P)H;m:quinone binding	Oxidative phosphorylation;Photorespiration	ko00190;R-ATA-1119312	AET1Gv20469500
HORVU.MOREX.r3.7HG0641790	333.01	-0.412195	-1.46074	0.255313	-1.62468	-0.0430186	-1.64925	-0.225262	-0.421458	0.192353	-0.0652357	-0.668748	-0.572902	0.0449859	-1.85307	0	0	0	0	0	0	0	0	0	0	0	0	0	0	0	0	0	0	0	HORVU.MOREX.r3.7HG0641790		7H	13866155	13867127	-1						:
HORVU.MOREX.r3.5HG0437630	266.59	-0.27401	-0.451673	0.560639	-0.448043	0.394286	-0.761707	0.282277	0.0697757	0.129944	-0.301127	-0.152945	1.05986	0.0774342	-0.37508	0	0	0	0	0	0	0	0	0	0	0	0	0	0	0	1	0	0	0	HORVU.MOREX.r3.5HG0437630		5H	60881260	60882471	-1		A0A287QHL2	PF07859	IPR013094	Alpha/beta hydrolase fold-3	m:hydrolase activity	Gibberellin signaling	R-EGR-5679411	Eucgr.K03422.1
HORVU.MOREX.r3.3HG0257200	4.16947	-0.2569	-0.189302	0.440007	-0.305014	-0.323216	-0.614508	-0.173725	-0.00547248	0.000824255	0.732867	-0.52748	-0.135864	-0.875969	-0.377649	0	0	0	0	0	0	0	0	0	0	0	0	0	0	0	0	0	0	0	HORVU.MOREX.r3.3HG0257200		3H	205081317	205082427	-1				IPR039266	Autonomous transposable element EN-1 mosaic protein	b:transposition
HORVU.MOREX.r3.5HG0525940	2.32925	-0.748427	-1.25258	0.217135	0.676573	0	-1.69251	-0.765234	-0.289419	-1.11014	-0.193029	-0.00618337	1.05041	-0.520081	-0.787233	0	0	0	0	0	0	0	0	0	0	0	0	0	0	0	0	0	0	0	HORVU.MOREX.r3.5HG0525940		5H	562617065	562617544	-1		A0A287SRX5	PF13912	IPR013087	Zinc finger C2H2-type	:	Response to cold temperature	R-TDI-8879007	TRIDC3BG057870
HORVU.MOREX.r3.6HG0568740	963.693	0.275722	-0.0428525	0.283702	-0.0360114	0.281436	-0.156851	-0.161582	-0.213638	-0.0961247	-0.453234	-0.366966	-0.535788	0.0811454	-0.0852789	0	0	0	0	0	0	0	0	0	0	0	0	0	0	0	0	0	0	0	HORVU.MOREX.r3.6HG0568740		6H	115006638	115008575	1		F2EH93	PF00240	IPR000626	Ubiquitin-like domain	c:cytoplasm;c:nucleus;m:mRNA binding;m:protein binding
HORVU.MOREX.r3.4HG0333800	604.042	0.222113	0.159946	0.0703794	0.163234	-0.0881375	0.125818	0.241171	0.544728	0.191335	0.144838	0.51427	0.354354	0.294856	0.199161	0	0	0	0	0	0	0	0	0	0	0	0	0	0	0	0	0	0	0	HORVU.MOREX.r3.4HG0333800		4H	6430599	6432857	1		F2DN94				c:integral component of membrane;c:membrane
HORVU.MOREX.r3.5HG0518840	0.0867219	0	0	0	-0.0170163	0	-0.0149627	0	0	0	-0.000600481	0.0180329	0	-0.0170378	0	0	0	0	0	0	0	0	0	0	0	0	0	0	0	0	0	0	0	0	HORVU.MOREX.r3.5HG0518840		5H	547058122	547059081	-1		A0A287SL71	PF03153	IPR004855	Transcription factor IIA, alpha/beta subunit	b:transcription by RNA polymerase II;b:transcription initiation from RNA polymerase II promoter;c:transcription factor TFIIA complex	Basal transcription factors	ko03022
HORVU.MOREX.r3.2HG0198630	1709.84	0.170801	0.702609	-0.402973	0.802954	-0.506879	0.920654	-0.0960758	0.666024	-0.30353	0.723638	0.366466	0.966247	-0.0433703	0.911612	0	0	0	0	0	0	0	0	0	0	0	0	0	0	0	0	0	0	0	HORVU.MOREX.r3.2HG0198630		2H	620927943	620931780	-1		Q3LAG2	PF02892	IPR003656	Zinc finger, BED-type	b:post-embryonic development;c:nucleus;m:DNA binding;m:metal ion binding;m:protein dimerization activity
HORVU.MOREX.r3.1HG0025910	6.1692	-0.121179	-0.714522	-0.394166	0.200067	-1.57471	-0.410863	-1.55433	-0.199025	-1.12467	-0.827777	-2.04967	-0.207819	-1.04473	0.0950285	0	0	0	0	0	0	0	0	0	0	-1	0	0	0	1	0	0	0	0	HORVU.MOREX.r3.1HG0025910		1H	109349217	109350362	-1			PF02362	IPR003340	B3 DNA binding domain	m:DNA binding	Citrulline biosynthesis;Proline biosynthesis I	R-FVE-1119495;R-FVE-1119631	mrna20854.1-v1.0-hybrid
HORVU.MOREX.r3.4HG0378680	0.751874	0	-0.385183	-0.0105455	0.124951	-0.0982646	-0.0398703	0.181566	0.174151	0	0.181105	-0.0624166	-0.0589635	-0.101364	-0.0556381	0	0	0	0	0	0	0	0	0	0	0	0	0	0	0	0	0	0	0	HORVU.MOREX.r3.4HG0378680		4H	394291407	394292670	-1		A0A287NZT9	PF03106	IPR003657	WRKY domain	b:regulation of transcription, DNA-templated;c:nucleus;m:DNA-binding transcription factor activity;m:sequence-specific DNA binding	Jasmonic acid signaling	R-TTU-6787011	TRITD4Bv1G106050
HORVU.MOREX.r3.6HG0566030	0.0256386	0	0	0	0	0	0	0	0	0.0192943	0.016714	0	0	0	0	0	0	0	0	0	0	0	0	0	0	0	0	0	0	0	0	0	0	0	HORVU.MOREX.r3.6HG0566030		6H	98040729	98041502	-1						:
HORVU.MOREX.r3.5HG0506030	0.351683	0.0405523	0	0.0379852	0	0.0214263	0	-0.0350498	-0.0537584	-0.0169378	0	0.0199179	0.041816	-0.00422993	0.0594963	0	0	0	0	0	0	0	0	0	0	0	0	0	0	0	0	0	0	0	HORVU.MOREX.r3.5HG0506030		5H	517115174	517115833	-1						:
HORVU.MOREX.r3.2HG0132930	790.694	-0.0982815	-0.222001	-0.278614	-0.22774	-0.251626	-0.289234	-0.0128719	0.256679	0.28926	0.328757	0.493842	0.421797	-0.0723925	-0.0759952	0	0	0	0	0	0	0	0	0	0	0	0	0	0	0	0	0	0	0	HORVU.MOREX.r3.2HG0132930		2H	151889826	151898308	1			PF00083	IPR005828	Major facilitator, sugar transporter-like	b:transmembrane transport;c:integral component of membrane;c:membrane;m:symporter activity;m:transmembrane transporter activity
HORVU.MOREX.r3.7HG0656670	688.596	-0.453537	-0.518809	-0.086454	-0.816123	0.317328	-0.877338	-0.386357	-0.360116	-0.241167	-0.142682	-0.834456	-0.877807	0.0701726	-0.671285	0	0	0	0	0	0	0	0	0	0	0	0	0	0	0	0	0	0	0	HORVU.MOREX.r3.7HG0656670	Raffinose synthase family protein [Source:Projected from Arabidopsis thaliana (AT5G20250) UniProtKB/TrEMBL;Acc:F4K470]	7H	50647116	50650284	-1		F2DBT6	PF05691	IPR008811	Glycosyl hydrolases 36	b:carbohydrate metabolic process;b:response to cold;b:response to oxidative stress;m:catalytic activity	Galactose metabolism;Stachyose biosynthesis	ko00052;R-PAB-1119417	MA_5428g0020
HORVU.MOREX.r3.7HG0659730	454.336	-0.133563	-1.08948	0.174168	-0.903552	0.253714	-1.18566	0.140582	-0.641977	0.223919	-0.318017	-0.282848	-0.848735	-0.129371	-0.78311	0	0	0	0	0	0	0	0	0	0	0	0	0	0	0	0	0	0	0	HORVU.MOREX.r3.7HG0659730		7H	62121509	62126107	-1		A0A287VXD4	PF03092	IPR036259	MFS transporter superfamily	c:integral component of membrane
HORVU.MOREX.r3.6HG0617830	346.076	-0.289202	-0.830217	-0.0349388	-0.889973	-0.325648	-1.40809	0.290355	-0.202026	0.695315	0.245341	0.284485	0.137724	0.314655	-0.653491	0	0	0	0	0	0	0	0	0	0	0	0	0	0	0	0	0	0	0	HORVU.MOREX.r3.6HG0617830	CDK inhibitor (CKI), Seed developmen [Source: Projected from Oryza sativa (Os02g0762400)]	6H	517946114	517947817	-1		F2EBT3	PF02234	IPR003175	Cyclin-dependent kinase inhibitor domain	b:negative regulation of cyclin-dependent protein serine/threonine kinase activity;b:regulation of cell cycle;c:nucleus;g:GO_0007050;m:cyclin-dependent protein serine/threonine kinase inhibitor activity;m:protein kinase inhibitor activity	G1 phase	R-TTU-9640760	TRITD6Bv1G188320
HORVU.MOREX.r3.3HG0287720	170.043	-0.524031	-1.26499	0.917305	-0.604675	0.377031	-0.927749	0.231241	-1.30378	0.915853	-1.19964	-1.49997	-0.879416	0.814361	-0.578034	0	0	0	0	0	0	0	0	0	0	0	0	0	0	0	0	0	0	0	HORVU.MOREX.r3.3HG0287720		3H	478706944	478710885	1		F2D9F8	PF06219	IPR010410	Protein of unknown function DUF1005	:	SNAC1 transcription network involved in drought and salinity tolerance;Response to Drought	R-OSA-9627499;R-OSA-9623744	Os07g0133500
HORVU.MOREX.r3.6HG0543250	215.126	0.145424	-3.5679	0.745451	-3.40792	0.985708	-4.09364	-0.0726781	-1.19247	0.932016	-0.926591	-1.589	-3.17182	0.925305	-2.86178	0	-1	0	-1	0	-1	0	0	0	0	0	-1	0	-1	5	0	0	0	0	HORVU.MOREX.r3.6HG0543250		6H	12708132	12711647	-1		M0WT19	PF00069	IPR000719	Protein kinase domain	b:phosphorylation;b:protein phosphorylation;c:integral component of membrane;c:membrane;m:ATP binding;m:kinase activity;m:nucleotide binding;m:protein binding;m:protein kinase activity;m:transferase activity	Anther and pollen development	R-EGR-8986768	Eucgr.A02805.1
HORVU.MOREX.r3.7HG0668450	2640.53	0.0222938	0.0479328	-0.469201	0.00666	-0.174836	0.0939831	-0.176682	-0.00416105	-0.151568	0.329655	0.0342366	-0.0983969	-0.172668	0.187075	0	0	0	0	0	0	0	0	0	0	0	0	0	0	0	0	0	0	0	HORVU.MOREX.r3.7HG0668450	Alpha-mannosidase 2 [Source:Projected from Arabidopsis thaliana (AT5G14950) UniProtKB/Swiss-Prot;Acc:Q9LFR0]	7H	104191970	104197083	-1			PF01074	IPR000602	Glycoside hydrolase family 38, N-terminal domain	b:carbohydrate metabolic process;b:hyperosmotic salinity response;b:mannose metabolic process;b:protein N-linked glycosylation;c:Golgi apparatus;m:alpha-mannosidase activity;m:carbohydrate binding;m:catalytic activity	Various types of N-glycan biosynthesis;N-Glycan biosynthesis	ko00513;ko00510
HORVU.MOREX.r3.7HG0669070	3.94876	0.331402	-0.572731	-0.080627	0.744053	0.744699	0.568647	0.284933	-0.085002	-0.416597	0.0599517	0.478669	-0.347357	1.21509	-0.823561	0	0	0	0	0	0	0	0	0	0	0	0	0	0	0	0	0	0	0	HORVU.MOREX.r3.7HG0669070		7H	106923684	106934397	-1			PF00027	IPR000595	Cyclic nucleotide-binding domain	b:ion transport;b:potassium ion transport;b:transmembrane transport;c:membrane;m:ion channel activity;m:protein binding;m:voltage-gated potassium channel activity	Abscisic acid (ABA) mediated signaling;HSFA7/ HSFA6B-regulatory network-induced by drought and ABA.	R-PTI-3899351;R-PTI-9623703	POPTR_004G132200v3
HORVU.MOREX.r3.5HG0490120	209.7	0.131381	1.24723	0.00497684	1.17774	-0.142128	1.64015	0.282483	0.549807	0.0736037	0.436545	0.674218	1.41979	-0.334671	1.2723	0	0	0	0	0	0	0	0	0	0	0	0	0	0	0	0	0	0	0	HORVU.MOREX.r3.5HG0490120		5H	475446070	475449637	-1		M0YTY8	PF02996	IPR004127	Prefoldin alpha-like	:
HORVU.MOREX.r3.1HG0057620	1872.53	0.457661	-0.505071	0.387864	-0.1842	0.365999	-0.602991	-0.0123228	-1.0178	0.0848757	-0.620378	-0.63397	-1.34782	0.178954	-0.847583	0	0	0	0	0	0	0	0	0	0	0	0	0	0	0	0	0	0	0	HORVU.MOREX.r3.1HG0057620		1H	383487076	383492577	-1			PF00069	IPR000719	Protein kinase domain	b:protein phosphorylation;m:ATP binding;m:protein kinase activity	Cell cycle - yeast;Cell cycle;Meiosis - yeast;Root elongation	ko04111;ko04110;ko04113;R-DCA-9675508	DCAR_015566
HORVU.MOREX.r3.4HG0346240	0.129961	-0.0325436	0	0	0	-0.0147842	0	-0.0142287	0.0203987	-0.0153348	0	-0.0165962	-0.0140851	0	0	0	0	0	0	0	0	0	0	0	0	0	0	0	0	0	0	0	0	0	HORVU.MOREX.r3.4HG0346240		4H	66909018	66909534	-1						:
HORVU.MOREX.r3.5HG0482430	3172.1	-1.28222	3.03759	0.0424009	1.27806	-0.113478	2.64788	-0.343346	2.18831	-0.0198172	2.84419	0.89692	0.668396	-0.534749	1.70443	0	1	0	0	0	1	0	1	0	1	0	0	0	0	4	0	0	0	0	HORVU.MOREX.r3.5HG0482430		5H	440911781	440913073	1		F2CRG2		IPR002395	HMW kininogen	:
HORVU.MOREX.r3.3HG0330020	223.254	0.0483727	-0.614973	0.908733	-0.958814	0.345323	-1.30743	0.0365124	-0.523137	0.664452	0.0770722	-0.521132	-0.72332	0.227469	-0.0198207	0	0	0	0	0	0	0	0	0	0	0	0	0	0	0	0	0	0	0	HORVU.MOREX.r3.3HG0330020		3H	617929632	617929958	1		A0A287MTZ7				c:integral component of membrane
HORVU.MOREX.r3.4HG0397180	0																														0	0	0	0	HORVU.MOREX.r3.4HG0397180		4H	537178895	537179707	-1			PF13966	IPR026960	Reverse transcriptase zinc-binding domain	:	Nitrate assimilation;Glutamine biosynthesis I;Ammonia assimilation cycle	R-CCP-1119291;R-CCP-1119293;R-CCP-1119443	CCACVL1_31074
HORVU.MOREX.r3.5HG0461970	4062.67	0.392215	0.246082	-0.272254	-0.0864444	-0.111186	0.757986	-0.203243	0.182834	0.0821114	-0.0866347	-0.0831545	0.118269	0.23276	0.410921	0	0	0	0	0	0	0	0	0	0	0	0	0	0	0	0	0	0	0	HORVU.MOREX.r3.5HG0461970		5H	306052539	306061905	-1		F2CT78	PF00149	IPR004843	Calcineurin-like phosphoesterase domain, ApaH type	c:integral component of membrane;c:membrane;m:acid phosphatase activity;m:hydrolase activity;m:metal ion binding
HORVU.MOREX.r3.7HG0723740	2594.23	-0.0317841	-0.394354	-0.337466	-0.111721	-0.069603	-0.204129	-0.110275	-0.195733	-0.00110437	0.08583	-0.312388	-0.355029	-0.134642	-0.0470632	0	0	0	0	0	0	0	0	0	0	0	0	0	0	0	0	0	0	0	HORVU.MOREX.r3.7HG0723740		7H	548235994	548245387	-1		M0YI15	PF01369	IPR000904	Sec7 domain	b:protein transport;b:regulation of ARF protein signal transduction;c:cytosol;c:membrane;c:trans-Golgi network;m:guanyl-nucleotide exchange factor activity	Endocytosis	ko04144
HORVU.MOREX.r3.4HG0380130	631.271	0.237149	-1.2571	0.264945	-1.3913	0.242433	-1.09816	-0.135985	-0.96583	0.0126634	-0.645557	-0.541051	-1.84906	0.0527288	-1.35414	0	0	0	0	0	0	0	0	0	0	0	0	0	0	0	0	0	0	0	HORVU.MOREX.r3.4HG0380130		4H	409601482	409608074	-1		F2EI83	PF01412	IPR001164	Arf GTPase activating protein	b:regulation of catalytic activity;m:GTPase activator activity
HORVU.MOREX.r3.2HG0213360	221.181	-0.254949	-0.261971	0	0	0.515213	0	0.551987	0.181152	-0.608255	-0.0238539	0	0	-0.818198	-0.750788	0	0	0	0	0	0	0	0	0	0	0	0	0	0	0	0	0	0	0	HORVU.MOREX.r3.2HG0213360		2H	653814583	653828044	-1			PF00931	IPR001229	Jacalin-like lectin domain	b:defense response;m:ADP binding;m:carbohydrate binding	Beta-alanine biosynthesis II	R-OLO-1119445	KN540766.1_FG001
HORVU.MOREX.r3.2HG0197450	0.680118	0.109277	0	0	-0.35247	-0.0782345	0	-0.0791018	-0.218565	-0.446255	-0.429949	-0.197516	-0.287121	0.0508022	0	0	0	0	0	0	0	0	0	0	0	0	0	0	0	0	0	0	0	0	HORVU.MOREX.r3.2HG0197450		2H	618717400	618717918	-1						:
HORVU.MOREX.r3.2HG0182440	291.715	0.162817	-0.0827203	0.0427461	0.0377554	0.00232159	-0.00474701	0.199728	0.469662	-0.247839	0.132355	-0.00633361	0.294459	0.182611	-0.278331	0	0	0	0	0	0	0	0	0	0	0	0	0	0	0	0	0	0	0	HORVU.MOREX.r3.2HG0182440		2H	561924769	561927679	1		M0WUS3	PF01546	IPR002933	Peptidase M20	b:auxin metabolic process;m:hydrolase activity	IAA biosynthesis II	R-ATA-1119580	AET2Gv20847200
HORVU.MOREX.r3.2HG0164370	0.0744835	0	0	0	0	0	0	0.0204003	0.0203987	-0.0153348	0.016714	0	0	0.0179504	0	0	0	0	0	0	0	0	0	0	0	0	0	0	0	0	0	0	0	0	HORVU.MOREX.r3.2HG0164370		2H	447211890	447212219	1						:
HORVU.MOREX.r3.1HG0031320	1125.74	0.180516	0.279027	-0.0428346	0.253093	-0.177476	0.38562	-0.0484471	0.172098	-0.0972007	-0.0742237	0.108007	0.22668	-0.194763	0.139983	0	0	0	0	0	0	0	0	0	0	0	0	0	0	0	0	0	0	0	HORVU.MOREX.r3.1HG0031320	N-alpha-acetyltransferase MAK3 [Source:Projected from Arabidopsis thaliana (AT2G38130) UniProtKB/Swiss-Prot;Acc:O80438]	1H	154852490	154868986	1			PF00583	IPR000182	GNAT domain	b:N-terminal peptidyl-methionine acetylation;m:acetyltransferase activity;m:peptide alpha-N-acetyltransferase activity
HORVU.MOREX.r3.2HG0136170	0.027409	0	0	0	0	0	0	0	0	0	0	0	0	0	-0.032707	0	0	0	0	0	0	0	0	0	0	0	0	0	0	0	0	0	0	0	HORVU.MOREX.r3.2HG0136170		2H	177279331	177279741	1			PF01428	IPR000058	Zinc finger, AN1-type	m:DNA binding;m:zinc ion binding
HORVU.MOREX.r3.7HG0742470	897.688	0.215494	1.54786	-0.317588	1.49252	-0.439511	1.59293	0.318251	1.02433	0.170028	0.873501	1.09846	1.72976	-0.132885	1.40491	0	0	0	0	0	0	0	0	0	0	0	0	0	0	0	0	0	0	0	HORVU.MOREX.r3.7HG0742470		7H	609385228	609388105	1		F2DNK8	PF12874	IPR003604	Matrin/U1-C-like, C2H2-type zinc finger	m:nucleic acid binding;m:zinc ion binding
HORVU.MOREX.r3.3HG0276990	0																														0	0	0	0	HORVU.MOREX.r3.3HG0276990		3H	408047810	408048166	1						:
HORVU.MOREX.r3.2HG0190010	0.0139774	0	0	0	0	0	0	0	0	0	0	-0.0165962	0	0	0	0	0	0	0	0	0	0	0	0	0	0	0	0	0	0	0	0	0	0	HORVU.MOREX.r3.2HG0190010		2H	597511348	597511914	1				IPR002083	MATH/TRAF domain	b:protein ubiquitination;m:protein binding	Hedgehog signaling pathway;Hedgehog signaling pathway - fly	ko04340;ko04341
HORVU.MOREX.r3.3HG0249860	2078.42	0.143982	0.0260256	-0.174046	0.214897	-0.0551962	0.271303	-0.0163141	-0.0248403	-0.022	-0.00290995	-0.0853828	-0.223371	-0.0700387	0.0457185	0	0	0	0	0	0	0	0	0	0	0	0	0	0	0	0	0	0	0	HORVU.MOREX.r3.3HG0249860		3H	143923259	143928049	1		M0Z5H2	PF00013	IPR004087	K Homology domain	m:nucleic acid binding;m:RNA binding
[truncated: 34,841 more rows]
[truncated: 2 more columns]
