# Supplementary material for: Drought-induced molecular changes in crown of various barley phytohormone mutants
Source: Plant Signal Behav. 2024 Jun 26;19(1):2371693. doi: 10.1080/15592324.2024.2371693 (PMC11210921; doi:10.1080/15592324.2024.2371693)
Supplement: Supplemental Material [file KPSB_A_2371693_SM2799.zip › Supplementary Table S5.xlsx]

## Sheet: A. GO terms
Table S5A. Analysis of GO term overrepresentation for DEGs: overrepresented terms
		Contrast number:	1	2	3	4	5	6	7	8	9	10	11	12	13	14	1	2	3	4	5	6	7	8	9	10	11	12	13	14
			Overrepresentation score (-log10(corrected P value))														Number of genes
			Bowman		sdw1.a		sdw1.d		uzu1.a		hvdwarf14.d		sdw1.d/uzu1.a		Sebastian		Bowman		sdw1.a		sdw1.d		uzu1.a		hvdwarf14.d		sdw1.d/uzu1.a		Sebastian
Ontology	Term ID	Term name	T1	T2	T1	T2	T1	T2	T1	T2	T1	T2	T1	T2	T1	T2	T1	T2	T1	T2	T1	T2	T1	T2	T1	T2	T1	T2	T1	T2
biological_process	GO:0000272	polysaccharide catabolic process												2.39794														19
biological_process	GO:0001101	response to acid chemical							2.52288	3		2.69897	3	3		3							7	12		12	10	18		20
biological_process	GO:0005975	carbohydrate metabolic process		3		3		3					2.09691	2.69897		3		106		102		147					34	93		138
biological_process	GO:0005976	polysaccharide metabolic process		3		3		3						2.22185		3		43		45		60						36		53
biological_process	GO:0006022	aminoglycan metabolic process								2.30103														6
biological_process	GO:0006026	aminoglycan catabolic process								3														6
biological_process	GO:0006030	chitin metabolic process								3														6
biological_process	GO:0006032	chitin catabolic process								3														6
biological_process	GO:0006073	cellular glucan metabolic process				2.69897										3				28										33
biological_process	GO:0006119	oxidative phosphorylation														3														29
biological_process	GO:0006164	purine nucleotide biosynthetic process		2.30103														31
biological_process	GO:0006464	cellular protein modification process													2														30
biological_process	GO:0006468	protein phosphorylation													3														28
biological_process	GO:0006558	L-phenylalanine metabolic process														2														10
biological_process	GO:0006559	L-phenylalanine catabolic process														3														10
biological_process	GO:0006754	ATP biosynthetic process		3														27
biological_process	GO:0006811	ion transport		3														80
biological_process	GO:0006950	response to stress		2.52288				3		3								163				234		92
biological_process	GO:0006952	defense response								3		2.30103												61		39
biological_process	GO:0006979	response to oxidative stress	2.09691	3		3		3			2.09691		3			3	12	50		58		81			19		20			71
biological_process	GO:0009056	catabolic process	2.22185	3		3		3	3		3		3			3	26	117		120		165	29		52		49			155
biological_process	GO:0009074	aromatic amino acid family catabolic process														2														10
biological_process	GO:0009141	nucleoside triphosphate metabolic process		2.69897														28
biological_process	GO:0009142	nucleoside triphosphate biosynthetic process		3														28
biological_process	GO:0009144	purine nucleoside triphosphate metabolic process		3														28
biological_process	GO:0009145	purine nucleoside triphosphate biosynthetic process		3														28
biological_process	GO:0009152	purine ribonucleotide biosynthetic process		2.39794														31
biological_process	GO:0009199	ribonucleoside triphosphate metabolic process		3														28
biological_process	GO:0009201	ribonucleoside triphosphate biosynthetic process		3														28
biological_process	GO:0009205	purine ribonucleoside triphosphate metabolic process		3														28
biological_process	GO:0009206	purine ribonucleoside triphosphate biosynthetic process		3														28
biological_process	GO:0009415	response to water							2.52288	3		2.69897	3	3		3							7	12		12	10	18		20
biological_process	GO:0009607	response to biotic stimulus								2.30103														26
biological_process	GO:0009627	systemic acquired resistance						2.52288								2.09691						12								11
biological_process	GO:0009636	response to toxic substance		3		3		3								3		33		29		42								40
biological_process	GO:0009698	phenylpropanoid metabolic process						3	2.39794		2.69897		3			3						24	7		10		10			27
biological_process	GO:0009737	response to abscisic acid								3		2.69897												14		15
biological_process	GO:0009808	lignin metabolic process	3	3		2.22185			3		2.52288		3			3	6	12		11			7		7		9			14
biological_process	GO:0010035	response to inorganic substance								3		2.39794				2.69897								15		14				30
biological_process	GO:0010383	cell wall polysaccharide metabolic process		2.30103		3		3								3		18		22		27								24
biological_process	GO:0010410	hemicellulose metabolic process		2.52288		3		3								3		18		22		27								24
biological_process	GO:0010411	xyloglucan metabolic process				2.52288										3				13										16
biological_process	GO:0010466	negative regulation of peptidase activity								3				2.1549										9				12
biological_process	GO:0010497	plasmodesmata-mediated intercellular transport											2														4
biological_process	GO:0010876	lipid localization								3														14
biological_process	GO:0010951	negative regulation of endopeptidase activity								3				2.1549										9				12
biological_process	GO:0015706	nitrate transport		3												2		8												7
biological_process	GO:0015985	energy coupled proton transport, down electrochemical gradient		3														27
biological_process	GO:0015986	ATP synthesis coupled proton transport		3														27
biological_process	GO:0015988	energy coupled proton transmembrane transport, against electrochemical gradient														3														29
biological_process	GO:0015990	electron transport coupled proton transport														3														29
biological_process	GO:0016310	phosphorylation													3														28
biological_process	GO:0019439	aromatic compound catabolic process	2.09691						2.30103		3		2			3	9						9		17		12			32
biological_process	GO:0019538	protein metabolic process													2.30103														39
biological_process	GO:0019748	secondary metabolic process				3		3	2.52288		3		3			3				21		27	8		13		11			31
biological_process	GO:0022904	respiratory electron transport chain														3														29
biological_process	GO:0032269	negative regulation of cellular protein metabolic process								3														12
biological_process	GO:0033993	response to lipid										2.04576														16
biological_process	GO:0035821	modulation of process of other organism		3						3		3		3				10						10		9		10
biological_process	GO:0042221	response to chemical		3				3		2.22185		3				3		96				137		45		48				132
biological_process	GO:0042546	cell wall biogenesis		3		3		3								3		26		29		33								30
biological_process	GO:0042743	hydrogen peroxide metabolic process	2.52288	3		3		3	2.22185		3		3			3	11	49		57		76	10		17		18			67
biological_process	GO:0042744	hydrogen peroxide catabolic process	2.69897	3		3		3	2.22185		3		3			3	11	48		56		75	10		17		18			66
biological_process	GO:0042773	ATP synthesis coupled electron transport														3														29
biological_process	GO:0044036	cell wall macromolecule metabolic process		3		3		3								3		22		23		30								26
biological_process	GO:0044042	glucan metabolic process				2.69897										3				28										33
biological_process	GO:0044248	cellular catabolic process	3	3		3		3	3		3		3			3	25	101		102		141	24		45		42			129
biological_process	GO:0044262	cellular carbohydrate metabolic process		2.69897		3		3								3		45		49		60								59
biological_process	GO:0044264	cellular polysaccharide metabolic process		2.22185		3		3								3		31		37		44								41
biological_process	GO:0044419	biological process involved in interspecies interaction between organisms								2														25
biological_process	GO:0044550	secondary metabolite biosynthetic process														2														16
biological_process	GO:0045861	negative regulation of proteolysis								3				2.1549										9				12
biological_process	GO:0046034	ATP metabolic process		3														47
biological_process	GO:0046271	phenylpropanoid catabolic process	3	3		3		2.69897	3		3		3			3	6	12		11		11	7		7		9			12
biological_process	GO:0046274	lignin catabolic process	3	3		3		2.69897	3		3		3			3	6	12		11		11	7		7		9			12
biological_process	GO:0046348	amino sugar catabolic process								3														6
biological_process	GO:0050896	response to stimulus		2.69897		2.69897		3		3		3				3		246		242		374		125		107				298
biological_process	GO:0051248	negative regulation of protein metabolic process								3														12
biological_process	GO:0051346	negative regulation of hydrolase activity								3														9
biological_process	GO:0052547	regulation of peptidase activity								3				2.1549										9				12
biological_process	GO:0052548	regulation of endopeptidase activity								3				2.1549										9				12
biological_process	GO:0055085	transmembrane transport		3												2		137												145
biological_process	GO:0070887	cellular response to chemical stimulus						3								3						84								73
biological_process	GO:0071554	cell wall organization or biogenesis		3		3		3								3		48		46		65								56
biological_process	GO:0072522	purine-containing compound biosynthetic process		2.22185														31
biological_process	GO:0072593	reactive oxygen species metabolic process	2.22185	3		3		3			2.69897		3			3	11	49		58		77			17		18			68
biological_process	GO:0097237	cellular response to toxic substance		3		2.52288		3								3		26		21		34								32
biological_process	GO:0097305	response to alcohol								3		2.69897												14		15
biological_process	GO:0098660	inorganic ion transmembrane transport		2.30103														56
biological_process	GO:0098662	inorganic cation transmembrane transport		2.30103														54
biological_process	GO:0098754	detoxification		3		3		3								3		33		29		42								40
biological_process	GO:0098869	cellular oxidant detoxification		3		2.69897		3								3		26		21		34								32
biological_process	GO:1901071	glucosamine-containing compound metabolic process								2.30103														6
biological_process	GO:1901072	glucosamine-containing compound catabolic process								3														6
biological_process	GO:1901361	organic cyclic compound catabolic process	2.09691						2.22185		3		2			3	9						9		17		12			32
biological_process	GO:1901700	response to oxygen-containing compound								3		3												26		27
biological_process	GO:1902221	erythrose 4-phosphate/phosphoenolpyruvate family amino acid metabolic process														2														10
biological_process	GO:1902222	erythrose 4-phosphate/phosphoenolpyruvate family amino acid catabolic process														3														10
biological_process	GO:1902600	proton transmembrane transport		3														45
biological_process	GO:1990748	cellular detoxification		3		2.52288		3								3		26		21		34								32
cellular_component	GO:0000323	lytic vacuole													2.69897														4
cellular_component	GO:0005576	extracellular region	3	3	2.1549	3	3	3	3	3	3	3	3	3		3	33	142	12	130	15	181	28	73	47	44	47	104		171
cellular_component	GO:0005618	cell wall		2.52288		3		3	3					3		3		35		38		53	12					33		61
cellular_component	GO:0005764	lysosome													2.69897														4
cellular_component	GO:0005773	vacuole					2.04576								2.69897						7								8
cellular_component	GO:0005886	plasma membrane						3			3				3							137			40				17
cellular_component	GO:0005911	cell-cell junction		2		3		3								3		20		26		34								28
cellular_component	GO:0009505	plant-type cell wall				3		2.69897												17		21
cellular_component	GO:0009506	plasmodesma		2		3		3								3		20		26		34								28
cellular_component	GO:0012511	monolayer-surrounded lipid storage body								2.52288		3												4		4
cellular_component	GO:0015935	small ribosomal subunit				2.04576								2.39794						6								6
cellular_component	GO:0016021	integral component of membrane						2.04576														416
cellular_component	GO:0016469	proton-transporting two-sector ATPase complex		2.52288														27
cellular_component	GO:0030054	cell junction		2		3		3								3		20		26		34								28
cellular_component	GO:0030312	external encapsulating structure		2.52288		3		3	3					3		3		36		39		54	12					35		62
cellular_component	GO:0031224	intrinsic component of membrane		2.39794				2.69897			2.69897					3		304				443			102					377
cellular_component	GO:0031225	anchored component of membrane		2.39794		2.69897		3			2.69897					3		20		20		34			11					28
cellular_component	GO:0031226	intrinsic component of plasma membrane						2.69897			2.30103											30			11
cellular_component	GO:0033178	proton-transporting two-sector ATPase complex, catalytic domain		3														27
cellular_component	GO:0045259	proton-transporting ATP synthase complex		3														27
cellular_component	GO:0045261	proton-transporting ATP synthase complex, catalytic core F(1)		3														27
cellular_component	GO:0046658	anchored component of plasma membrane						3			2.69897					3						28			10					23
cellular_component	GO:0048046	apoplast	3	3	2.52288	3		3	3	3	3		3	3		3	13	37	7	34		44	17	21	17		23	27		63
cellular_component	GO:0055044	symplast		2		3		3								3		20		26		34								28
cellular_component	GO:0070161	anchoring junction		2		3		3								3		20		26		34								28
cellular_component	GO:0071944	cell periphery		3		3		3			3			2.69897	2.09691	3		121		124		197			52			104	17	169
cellular_component	GO:0110165	cellular anatomical entity						2.30103														1053
molecular_function	GO:0003700	DNA-binding transcription factor activity										2.69897														42
molecular_function	GO:0003824	catalytic activity	3	3		3		3			3		3			3	108	692		662		982			248		189			866
molecular_function	GO:0003954	NADH dehydrogenase activity														2.22185														34
molecular_function	GO:0003955	NAD(P)H dehydrogenase (quinone) activity														2.22185														34
molecular_function	GO:0004144	diacylglycerol O-acyltransferase activity			3														4
molecular_function	GO:0004190	aspartic-type endopeptidase activity				2.52288														19
molecular_function	GO:0004364	glutathione transferase activity								2.52288				2.04576										11				16
molecular_function	GO:0004553	hydrolase activity, hydrolyzing O-glycosyl compounds		3		3		3		2.69897	2.39794		2.39794	3	3	3		65		60		88		28	24		20	58	12	86
molecular_function	GO:0004564	beta-fructofuranosidase activity					3														4
molecular_function	GO:0004568	chitinase activity								3														7
molecular_function	GO:0004575	sucrose alpha-glucosidase activity					3								2.22185						4								3
molecular_function	GO:0004601	peroxidase activity	3	3		3		3	2.69897		2.52288		3			3	12	50		58		80	10		17		19			70
molecular_function	GO:0004672	protein kinase activity													3														28
molecular_function	GO:0004674	protein serine/threonine kinase activity													3														16
molecular_function	GO:0004675	transmembrane receptor protein serine/threonine kinase activity													2.22185														4
molecular_function	GO:0004857	enzyme inhibitor activity								3														17
molecular_function	GO:0004866	endopeptidase inhibitor activity								3				2.69897										13				18
molecular_function	GO:0004867	serine-type endopeptidase inhibitor activity								2.69897				2.04576										11				15
molecular_function	GO:0004888	transmembrane signaling receptor activity													2.30103														6
molecular_function	GO:0005215	transporter activity		3		3		2.69897										132		127		170
molecular_function	GO:0005216	ion channel activity		3														35
molecular_function	GO:0005261	cation channel activity		3														29
molecular_function	GO:0005337	nucleoside transmembrane transporter activity				2.69897														9
molecular_function	GO:0005504	fatty acid binding						3								3						11								10
molecular_function	GO:0005507	copper ion binding	3	3		3		2.69897	3		3		3			3	8	20		18		20	8		10		13			21
molecular_function	GO:0008061	chitin binding								2.30103														5
molecular_function	GO:0008137	NADH dehydrogenase (ubiquinone) activity														2.22185														32
molecular_function	GO:0008171	O-methyltransferase activity		3		3		3					2.30103	2.04576		2.69897		17		19		21					7	13		18
molecular_function	GO:0008194	UDP-glycosyltransferase activity						2.69897														57
molecular_function	GO:0008233	peptidase activity			3						2.30103								13						29
molecular_function	GO:0008234	cysteine-type peptidase activity	2.39794		3				3		2.39794				3		9		12				11		14				9
molecular_function	GO:0008422	beta-glucosidase activity														2.69897														14
molecular_function	GO:0015075	ion transmembrane transporter activity		2.22185														61
molecular_function	GO:0015078	proton transmembrane transporter activity		2.22185														32
molecular_function	GO:0015112	nitrate transmembrane transporter activity		2.22185														6
molecular_function	GO:0015211	purine nucleoside transmembrane transporter activity				2.52288														8
molecular_function	GO:0015252	proton channel activity		3														27
molecular_function	GO:0015267	channel activity		3														42
molecular_function	GO:0015318	inorganic molecular entity transmembrane transporter activity		2.39794														61
molecular_function	GO:0015926	glucosidase activity									2.30103					3									8					18
molecular_function	GO:0016209	antioxidant activity	3	3		3		3	2.30103		2.22185		3			3	12	51		59		83	10		17		19			71
molecular_function	GO:0016301	kinase activity													3														28
molecular_function	GO:0016411	acylglycerol O-acyltransferase activity			3														4
molecular_function	GO:0016491	oxidoreductase activity	2.30103	3		3		3	2.30103				3			3	30	177		158		221	28				60			234
molecular_function	GO:0016679	oxidoreductase activity, acting on diphenols and related substances as donors	3	3		3		3	3		3		3			3	7	15		14		16	8		9		10			16
molecular_function	GO:0016682	oxidoreductase activity, acting on diphenols and related substances as donors, oxygen as acceptor	3	3		3		3	3		3		3			3	7	15		14		16	8		9		10			16
molecular_function	GO:0016684	oxidoreductase activity, acting on peroxide as acceptor	3	3		3		3	2.69897		2.52288		3			3	12	50		58		80	10		17		19			70
molecular_function	GO:0016757	glycosyltransferase activity				2.69897														69
molecular_function	GO:0016758	hexosyltransferase activity				2.69897		2.69897												38		51
molecular_function	GO:0016762	xyloglucan:xyloglucosyl transferase activity						2.69897								2.69897						14								14
molecular_function	GO:0016772	transferase activity, transferring phosphorus-containing groups													3														28
molecular_function	GO:0016773	phosphotransferase activity, alcohol group as acceptor													3														28
molecular_function	GO:0016787	hydrolase activity	2.1549								2.69897		2.52288			2.22185	42								90		72			281
molecular_function	GO:0016798	hydrolase activity, acting on glycosyl bonds	2.39794	3		3		3		3	2.69897	2.30103	2.30103	3	2.39794	3	15	72		67		94		33	27	25	21	66	12	93
molecular_function	GO:0016841	ammonia-lyase activity														3														10
molecular_function	GO:0020037	heme binding	3	3		3		3	3		3		3			3	12	51		60		82	11		19		19			71
molecular_function	GO:0022803	passive transmembrane transporter activity		3														42
molecular_function	GO:0022857	transmembrane transporter activity		3		3		2.69897										132		127		168
molecular_function	GO:0030145	manganese ion binding	2.30103						3							3	7						9							31
molecular_function	GO:0030246	carbohydrate binding									2.69897				3										23				13
molecular_function	GO:0030247	polysaccharide binding									2.1549														13
molecular_function	GO:0030414	peptidase inhibitor activity								3				2.69897										13				18
molecular_function	GO:0030598	rRNA N-glycosylase activity			2.52288														3
molecular_function	GO:0033293	monocarboxylic acid binding						2.69897								2.30103						14								12
molecular_function	GO:0033897	ribonuclease T2 activity	2.1549														3
molecular_function	GO:0035251	UDP-glucosyltransferase activity		2.22185														16
molecular_function	GO:0042973	glucan endo-1,3-beta-D-glucosidase activity														2.22185														10
molecular_function	GO:0046527	glucosyltransferase activity		3		3		3						2.04576		3		25		25		34						20		31
molecular_function	GO:0046906	tetrapyrrole binding	3	3		3		3	3		3		3			3	12	51		60		82	11		19		19			71
molecular_function	GO:0046914	transition metal ion binding							2.52288														20
molecular_function	GO:0046933	proton-transporting ATP synthase activity, rotational mechanism		3														27
molecular_function	GO:0048039	ubiquinone binding		3												3		14												28
molecular_function	GO:0050136	NADH dehydrogenase (quinone) activity														2.30103														34
molecular_function	GO:0052716	hydroquinone:oxygen oxidoreductase activity	3	3		3		2.69897	3		3		3			3	6	12		11		11	7		7		9			12
molecular_function	GO:0061134	peptidase regulator activity								3				2.69897										13				18
molecular_function	GO:0061135	endopeptidase regulator activity								3				2.69897										13				18
molecular_function	GO:0070001	aspartic-type peptidase activity				2.52288														19
molecular_function	GO:0090599	alpha-glucosidase activity					3														4
molecular_function	GO:0090729	toxin activity		3		3		3		3	3	3		3				15		11		14		15	7	13		16
molecular_function	GO:0140096	catalytic activity, acting on a protein													3														40
molecular_function	GO:0140110	transcription regulator activity										2.39794														42

## Sheet: B. Genes
Table S5B. Analysis of GO term overrepresentation for DEGs: genes annotated by overrpresented terms
Contrast number	GO term ID	Gene ID
1	GO:0003824	HORVU.MOREX.r3.1HG0002020
1	GO:0003824	HORVU.MOREX.r3.1HG0021710
1	GO:0003824	HORVU.MOREX.r3.1HG0048080
1	GO:0003824	HORVU.MOREX.r3.1HG0059470
1	GO:0003824	HORVU.MOREX.r3.1HG0068010
1	GO:0003824	HORVU.MOREX.r3.1HG0073500
1	GO:0003824	HORVU.MOREX.r3.1HG0075260
1	GO:0003824	HORVU.MOREX.r3.1HG0076700
1	GO:0003824	HORVU.MOREX.r3.1HG0079420
1	GO:0003824	HORVU.MOREX.r3.2HG0107970
1	GO:0003824	HORVU.MOREX.r3.2HG0110810
1	GO:0003824	HORVU.MOREX.r3.2HG0113610
1	GO:0003824	HORVU.MOREX.r3.2HG0120840
1	GO:0003824	HORVU.MOREX.r3.2HG0122360
1	GO:0003824	HORVU.MOREX.r3.2HG0138660
1	GO:0003824	HORVU.MOREX.r3.2HG0138730
1	GO:0003824	HORVU.MOREX.r3.2HG0139380
1	GO:0003824	HORVU.MOREX.r3.2HG0155750
1	GO:0003824	HORVU.MOREX.r3.2HG0157470
1	GO:0003824	HORVU.MOREX.r3.2HG0168310
1	GO:0003824	HORVU.MOREX.r3.2HG0171890
1	GO:0003824	HORVU.MOREX.r3.2HG0180720
1	GO:0003824	HORVU.MOREX.r3.2HG0183330
1	GO:0003824	HORVU.MOREX.r3.2HG0205050
1	GO:0003824	HORVU.MOREX.r3.2HG0207110
1	GO:0003824	HORVU.MOREX.r3.2HG0208170
1	GO:0003824	HORVU.MOREX.r3.3HG0221440
1	GO:0003824	HORVU.MOREX.r3.3HG0221540
1	GO:0003824	HORVU.MOREX.r3.3HG0226030
1	GO:0003824	HORVU.MOREX.r3.3HG0228290
1	GO:0003824	HORVU.MOREX.r3.3HG0231180
1	GO:0003824	HORVU.MOREX.r3.3HG0239550
1	GO:0003824	HORVU.MOREX.r3.3HG0274060
1	GO:0003824	HORVU.MOREX.r3.3HG0276120
1	GO:0003824	HORVU.MOREX.r3.3HG0278190
1	GO:0003824	HORVU.MOREX.r3.3HG0281790
1	GO:0003824	HORVU.MOREX.r3.3HG0286360
1	GO:0003824	HORVU.MOREX.r3.3HG0299560
1	GO:0003824	HORVU.MOREX.r3.3HG0300600
1	GO:0003824	HORVU.MOREX.r3.3HG0302520
1	GO:0003824	HORVU.MOREX.r3.3HG0302570
1	GO:0003824	HORVU.MOREX.r3.3HG0304230
1	GO:0003824	HORVU.MOREX.r3.3HG0304500
1	GO:0003824	HORVU.MOREX.r3.3HG0309570
1	GO:0003824	HORVU.MOREX.r3.3HG0315590
1	GO:0003824	HORVU.MOREX.r3.3HG0318990
1	GO:0003824	HORVU.MOREX.r3.3HG0319130
1	GO:0003824	HORVU.MOREX.r3.3HG0326950
1	GO:0003824	HORVU.MOREX.r3.4HG0332840
1	GO:0003824	HORVU.MOREX.r3.4HG0335170
1	GO:0003824	HORVU.MOREX.r3.4HG0384780
1	GO:0003824	HORVU.MOREX.r3.4HG0384790
1	GO:0003824	HORVU.MOREX.r3.4HG0388460
1	GO:0003824	HORVU.MOREX.r3.4HG0399260
1	GO:0003824	HORVU.MOREX.r3.4HG0401580
1	GO:0003824	HORVU.MOREX.r3.4HG0411590
1	GO:0003824	HORVU.MOREX.r3.4HG0415110
1	GO:0003824	HORVU.MOREX.r3.4HG0415130
1	GO:0003824	HORVU.MOREX.r3.5HG0429510
1	GO:0003824	HORVU.MOREX.r3.5HG0462200
1	GO:0003824	HORVU.MOREX.r3.5HG0468830
1	GO:0003824	HORVU.MOREX.r3.5HG0482310
1	GO:0003824	HORVU.MOREX.r3.5HG0484660
1	GO:0003824	HORVU.MOREX.r3.5HG0494200
1	GO:0003824	HORVU.MOREX.r3.5HG0498000
1	GO:0003824	HORVU.MOREX.r3.5HG0499210
1	GO:0003824	HORVU.MOREX.r3.5HG0499260
1	GO:0003824	HORVU.MOREX.r3.5HG0499290
1	GO:0003824	HORVU.MOREX.r3.5HG0503730
1	GO:0003824	HORVU.MOREX.r3.5HG0505660
1	GO:0003824	HORVU.MOREX.r3.5HG0506000
1	GO:0003824	HORVU.MOREX.r3.5HG0506020
1	GO:0003824	HORVU.MOREX.r3.5HG0522870
1	GO:0003824	HORVU.MOREX.r3.5HG0527460
1	GO:0003824	HORVU.MOREX.r3.5HG0529400
1	GO:0003824	HORVU.MOREX.r3.5HG0534370
1	GO:0003824	HORVU.MOREX.r3.6HG0540880
1	GO:0003824	HORVU.MOREX.r3.6HG0541370
1	GO:0003824	HORVU.MOREX.r3.6HG0542030
1	GO:0003824	HORVU.MOREX.r3.6HG0542040
1	GO:0003824	HORVU.MOREX.r3.6HG0542050
1	GO:0003824	HORVU.MOREX.r3.6HG0545500
1	GO:0003824	HORVU.MOREX.r3.6HG0545510
1	GO:0003824	HORVU.MOREX.r3.6HG0545520
1	GO:0003824	HORVU.MOREX.r3.6HG0545530
1	GO:0003824	HORVU.MOREX.r3.6HG0545550
1	GO:0003824	HORVU.MOREX.r3.6HG0560100
1	GO:0003824	HORVU.MOREX.r3.6HG0564580
1	GO:0003824	HORVU.MOREX.r3.6HG0616850
1	GO:0003824	HORVU.MOREX.r3.6HG0618250
1	GO:0003824	HORVU.MOREX.r3.6HG0619520
1	GO:0003824	HORVU.MOREX.r3.6HG0620630
1	GO:0003824	HORVU.MOREX.r3.6HG0620720
1	GO:0003824	HORVU.MOREX.r3.6HG0629260
1	GO:0003824	HORVU.MOREX.r3.7HG0642030
1	GO:0003824	HORVU.MOREX.r3.7HG0649690
1	GO:0003824	HORVU.MOREX.r3.7HG0649730
1	GO:0003824	HORVU.MOREX.r3.7HG0666630
1	GO:0003824	HORVU.MOREX.r3.7HG0667290
1	GO:0003824	HORVU.MOREX.r3.7HG0713200
1	GO:0003824	HORVU.MOREX.r3.7HG0717390
1	GO:0003824	HORVU.MOREX.r3.7HG0718930
1	GO:0003824	HORVU.MOREX.r3.7HG0726310
1	GO:0003824	HORVU.MOREX.r3.7HG0726730
1	GO:0003824	HORVU.MOREX.r3.7HG0728480
1	GO:0003824	HORVU.MOREX.r3.7HG0732500
1	GO:0003824	HORVU.MOREX.r3.7HG0744540
1	GO:0003824	HORVU.MOREX.r3.7HG0747520
1	GO:0004601	HORVU.MOREX.r3.1HG0021710
1	GO:0004601	HORVU.MOREX.r3.1HG0068010
1	GO:0004601	HORVU.MOREX.r3.1HG0076700
1	GO:0004601	HORVU.MOREX.r3.2HG0107970
1	GO:0004601	HORVU.MOREX.r3.2HG0120840
1	GO:0004601	HORVU.MOREX.r3.2HG0157470
1	GO:0004601	HORVU.MOREX.r3.3HG0299560
1	GO:0004601	HORVU.MOREX.r3.6HG0618250
1	GO:0004601	HORVU.MOREX.r3.7HG0649690
1	GO:0004601	HORVU.MOREX.r3.7HG0649730
1	GO:0004601	HORVU.MOREX.r3.7HG0718930
1	GO:0004601	HORVU.MOREX.r3.7HG0728480
1	GO:0005507	HORVU.MOREX.r3.1HG0073500
1	GO:0005507	HORVU.MOREX.r3.3HG0281790
1	GO:0005507	HORVU.MOREX.r3.3HG0302520
1	GO:0005507	HORVU.MOREX.r3.3HG0302570
1	GO:0005507	HORVU.MOREX.r3.4HG0388460
1	GO:0005507	HORVU.MOREX.r3.5HG0494200
1	GO:0005507	HORVU.MOREX.r3.7HG0667290
1	GO:0005507	HORVU.MOREX.r3.7HG0726730
1	GO:0005576	HORVU.MOREX.r3.1HG0021710
1	GO:0005576	HORVU.MOREX.r3.1HG0056600
1	GO:0005576	HORVU.MOREX.r3.1HG0068010
1	GO:0005576	HORVU.MOREX.r3.1HG0073500
1	GO:0005576	HORVU.MOREX.r3.2HG0122360
1	GO:0005576	HORVU.MOREX.r3.2HG0155750
1	GO:0005576	HORVU.MOREX.r3.3HG0299560
1	GO:0005576	HORVU.MOREX.r3.3HG0300600
1	GO:0005576	HORVU.MOREX.r3.3HG0302520
1	GO:0005576	HORVU.MOREX.r3.3HG0302570
1	GO:0005576	HORVU.MOREX.r3.3HG0318560
1	GO:0005576	HORVU.MOREX.r3.3HG0318580
1	GO:0005576	HORVU.MOREX.r3.3HG0318880
1	GO:0005576	HORVU.MOREX.r3.3HG0320670
1	GO:0005576	HORVU.MOREX.r3.3HG0320700
1	GO:0005576	HORVU.MOREX.r3.3HG0320720
1	GO:0005576	HORVU.MOREX.r3.3HG0320740
1	GO:0005576	HORVU.MOREX.r3.3HG0320750
1	GO:0005576	HORVU.MOREX.r3.4HG0388460
1	GO:0005576	HORVU.MOREX.r3.5HG0462200
1	GO:0005576	HORVU.MOREX.r3.5HG0494200
1	GO:0005576	HORVU.MOREX.r3.5HG0527460
1	GO:0005576	HORVU.MOREX.r3.6HG0538340
1	GO:0005576	HORVU.MOREX.r3.6HG0545500
1	GO:0005576	HORVU.MOREX.r3.6HG0545530
1	GO:0005576	HORVU.MOREX.r3.6HG0545550
1	GO:0005576	HORVU.MOREX.r3.7HG0667290
1	GO:0005576	HORVU.MOREX.r3.7HG0668880
1	GO:0005576	HORVU.MOREX.r3.7HG0718930
1	GO:0005576	HORVU.MOREX.r3.7HG0726730
1	GO:0005576	HORVU.MOREX.r3.7HG0728480
1	GO:0005576	HORVU.MOREX.r3.7HG0730510
1	GO:0005576	HORVU.MOREX.r3.7HG0749090
1	GO:0006979	HORVU.MOREX.r3.1HG0021710
1	GO:0006979	HORVU.MOREX.r3.1HG0068010
1	GO:0006979	HORVU.MOREX.r3.1HG0076700
1	GO:0006979	HORVU.MOREX.r3.2HG0107970
1	GO:0006979	HORVU.MOREX.r3.2HG0157470
1	GO:0006979	HORVU.MOREX.r3.3HG0299560
1	GO:0006979	HORVU.MOREX.r3.4HG0389370
1	GO:0006979	HORVU.MOREX.r3.6HG0618250
1	GO:0006979	HORVU.MOREX.r3.7HG0649690
1	GO:0006979	HORVU.MOREX.r3.7HG0649730
1	GO:0006979	HORVU.MOREX.r3.7HG0718930
1	GO:0006979	HORVU.MOREX.r3.7HG0728480
1	GO:0008234	HORVU.MOREX.r3.3HG0304230
1	GO:0008234	HORVU.MOREX.r3.3HG0304500
1	GO:0008234	HORVU.MOREX.r3.5HG0462200
1	GO:0008234	HORVU.MOREX.r3.5HG0484660
1	GO:0008234	HORVU.MOREX.r3.6HG0545500
1	GO:0008234	HORVU.MOREX.r3.6HG0545510
1	GO:0008234	HORVU.MOREX.r3.6HG0545520
1	GO:0008234	HORVU.MOREX.r3.6HG0545530
1	GO:0008234	HORVU.MOREX.r3.6HG0545550
1	GO:0009056	HORVU.MOREX.r3.1HG0021710
1	GO:0009056	HORVU.MOREX.r3.1HG0068010
1	GO:0009056	HORVU.MOREX.r3.1HG0073500
1	GO:0009056	HORVU.MOREX.r3.1HG0076700
1	GO:0009056	HORVU.MOREX.r3.2HG0107970
1	GO:0009056	HORVU.MOREX.r3.2HG0110810
1	GO:0009056	HORVU.MOREX.r3.2HG0122360
1	GO:0009056	HORVU.MOREX.r3.2HG0155750
1	GO:0009056	HORVU.MOREX.r3.2HG0157470
1	GO:0009056	HORVU.MOREX.r3.2HG0207110
1	GO:0009056	HORVU.MOREX.r3.3HG0276120
1	GO:0009056	HORVU.MOREX.r3.3HG0299560
1	GO:0009056	HORVU.MOREX.r3.3HG0302520
1	GO:0009056	HORVU.MOREX.r3.3HG0302570
1	GO:0009056	HORVU.MOREX.r3.4HG0388460
1	GO:0009056	HORVU.MOREX.r3.5HG0484660
1	GO:0009056	HORVU.MOREX.r3.6HG0545500
1	GO:0009056	HORVU.MOREX.r3.6HG0545530
1	GO:0009056	HORVU.MOREX.r3.6HG0545550
1	GO:0009056	HORVU.MOREX.r3.6HG0618250
1	GO:0009056	HORVU.MOREX.r3.7HG0649690
1	GO:0009056	HORVU.MOREX.r3.7HG0649730
1	GO:0009056	HORVU.MOREX.r3.7HG0667290
1	GO:0009056	HORVU.MOREX.r3.7HG0718930
1	GO:0009056	HORVU.MOREX.r3.7HG0726730
1	GO:0009056	HORVU.MOREX.r3.7HG0728480
1	GO:0009808	HORVU.MOREX.r3.1HG0073500
1	GO:0009808	HORVU.MOREX.r3.3HG0302520
1	GO:0009808	HORVU.MOREX.r3.3HG0302570
1	GO:0009808	HORVU.MOREX.r3.4HG0388460
1	GO:0009808	HORVU.MOREX.r3.7HG0667290
1	GO:0009808	HORVU.MOREX.r3.7HG0726730
1	GO:0016209	HORVU.MOREX.r3.1HG0021710
1	GO:0016209	HORVU.MOREX.r3.1HG0068010
1	GO:0016209	HORVU.MOREX.r3.1HG0076700
1	GO:0016209	HORVU.MOREX.r3.2HG0107970
1	GO:0016209	HORVU.MOREX.r3.2HG0120840
1	GO:0016209	HORVU.MOREX.r3.2HG0157470
1	GO:0016209	HORVU.MOREX.r3.3HG0299560
1	GO:0016209	HORVU.MOREX.r3.6HG0618250
1	GO:0016209	HORVU.MOREX.r3.7HG0649690
1	GO:0016209	HORVU.MOREX.r3.7HG0649730
1	GO:0016209	HORVU.MOREX.r3.7HG0718930
1	GO:0016209	HORVU.MOREX.r3.7HG0728480
1	GO:0016491	HORVU.MOREX.r3.1HG0021710
1	GO:0016491	HORVU.MOREX.r3.1HG0068010
1	GO:0016491	HORVU.MOREX.r3.1HG0073500
1	GO:0016491	HORVU.MOREX.r3.1HG0076700
1	GO:0016491	HORVU.MOREX.r3.1HG0079420
1	GO:0016491	HORVU.MOREX.r3.2HG0107970
1	GO:0016491	HORVU.MOREX.r3.2HG0120840
1	GO:0016491	HORVU.MOREX.r3.2HG0157470
1	GO:0016491	HORVU.MOREX.r3.3HG0281790
1	GO:0016491	HORVU.MOREX.r3.3HG0299560
1	GO:0016491	HORVU.MOREX.r3.3HG0302520
1	GO:0016491	HORVU.MOREX.r3.3HG0302570
1	GO:0016491	HORVU.MOREX.r3.3HG0309570
1	GO:0016491	HORVU.MOREX.r3.3HG0315590
1	GO:0016491	HORVU.MOREX.r3.4HG0388460
1	GO:0016491	HORVU.MOREX.r3.5HG0429510
1	GO:0016491	HORVU.MOREX.r3.5HG0482310
1	GO:0016491	HORVU.MOREX.r3.5HG0494200
1	GO:0016491	HORVU.MOREX.r3.5HG0505660
1	GO:0016491	HORVU.MOREX.r3.5HG0534370
1	GO:0016491	HORVU.MOREX.r3.6HG0540880
1	GO:0016491	HORVU.MOREX.r3.6HG0616850
1	GO:0016491	HORVU.MOREX.r3.6HG0618250
1	GO:0016491	HORVU.MOREX.r3.7HG0649690
1	GO:0016491	HORVU.MOREX.r3.7HG0649730
1	GO:0016491	HORVU.MOREX.r3.7HG0667290
1	GO:0016491	HORVU.MOREX.r3.7HG0718930
1	GO:0016491	HORVU.MOREX.r3.7HG0726310
1	GO:0016491	HORVU.MOREX.r3.7HG0726730
1	GO:0016491	HORVU.MOREX.r3.7HG0728480
1	GO:0016679	HORVU.MOREX.r3.1HG0073500
1	GO:0016679	HORVU.MOREX.r3.3HG0302520
1	GO:0016679	HORVU.MOREX.r3.3HG0302570
1	GO:0016679	HORVU.MOREX.r3.4HG0388460
1	GO:0016679	HORVU.MOREX.r3.5HG0494200
1	GO:0016679	HORVU.MOREX.r3.7HG0667290
1	GO:0016679	HORVU.MOREX.r3.7HG0726730
1	GO:0016682	HORVU.MOREX.r3.1HG0073500
1	GO:0016682	HORVU.MOREX.r3.3HG0302520
1	GO:0016682	HORVU.MOREX.r3.3HG0302570
1	GO:0016682	HORVU.MOREX.r3.4HG0388460
1	GO:0016682	HORVU.MOREX.r3.5HG0494200
1	GO:0016682	HORVU.MOREX.r3.7HG0667290
1	GO:0016682	HORVU.MOREX.r3.7HG0726730
1	GO:0016684	HORVU.MOREX.r3.1HG0021710
1	GO:0016684	HORVU.MOREX.r3.1HG0068010
1	GO:0016684	HORVU.MOREX.r3.1HG0076700
1	GO:0016684	HORVU.MOREX.r3.2HG0107970
1	GO:0016684	HORVU.MOREX.r3.2HG0120840
1	GO:0016684	HORVU.MOREX.r3.2HG0157470
1	GO:0016684	HORVU.MOREX.r3.3HG0299560
1	GO:0016684	HORVU.MOREX.r3.6HG0618250
1	GO:0016684	HORVU.MOREX.r3.7HG0649690
1	GO:0016684	HORVU.MOREX.r3.7HG0649730
1	GO:0016684	HORVU.MOREX.r3.7HG0718930
1	GO:0016684	HORVU.MOREX.r3.7HG0728480
1	GO:0016787	HORVU.MOREX.r3.1HG0059470
1	GO:0016787	HORVU.MOREX.r3.2HG0110810
1	GO:0016787	HORVU.MOREX.r3.2HG0122360
1	GO:0016787	HORVU.MOREX.r3.2HG0138660
1	GO:0016787	HORVU.MOREX.r3.2HG0155750
1	GO:0016787	HORVU.MOREX.r3.2HG0171890
1	GO:0016787	HORVU.MOREX.r3.2HG0180720
1	GO:0016787	HORVU.MOREX.r3.2HG0207110
1	GO:0016787	HORVU.MOREX.r3.3HG0226030
1	GO:0016787	HORVU.MOREX.r3.3HG0228290
1	GO:0016787	HORVU.MOREX.r3.3HG0274060
1	GO:0016787	HORVU.MOREX.r3.3HG0276120
1	GO:0016787	HORVU.MOREX.r3.3HG0278190
1	GO:0016787	HORVU.MOREX.r3.3HG0286360
1	GO:0016787	HORVU.MOREX.r3.3HG0300600
1	GO:0016787	HORVU.MOREX.r3.3HG0304230
1	GO:0016787	HORVU.MOREX.r3.3HG0304500
1	GO:0016787	HORVU.MOREX.r3.3HG0318990
1	GO:0016787	HORVU.MOREX.r3.3HG0319130
1	GO:0016787	HORVU.MOREX.r3.4HG0399260
1	GO:0016787	HORVU.MOREX.r3.4HG0411590
1	GO:0016787	HORVU.MOREX.r3.4HG0415110
1	GO:0016787	HORVU.MOREX.r3.4HG0415130
1	GO:0016787	HORVU.MOREX.r3.5HG0462200
1	GO:0016787	HORVU.MOREX.r3.5HG0468830
1	GO:0016787	HORVU.MOREX.r3.5HG0484660
1	GO:0016787	HORVU.MOREX.r3.5HG0522870
1	GO:0016787	HORVU.MOREX.r3.5HG0527460
1	GO:0016787	HORVU.MOREX.r3.6HG0542030
1	GO:0016787	HORVU.MOREX.r3.6HG0542040
1	GO:0016787	HORVU.MOREX.r3.6HG0542050
1	GO:0016787	HORVU.MOREX.r3.6HG0545500
1	GO:0016787	HORVU.MOREX.r3.6HG0545510
1	GO:0016787	HORVU.MOREX.r3.6HG0545520
1	GO:0016787	HORVU.MOREX.r3.6HG0545530
1	GO:0016787	HORVU.MOREX.r3.6HG0545550
1	GO:0016787	HORVU.MOREX.r3.6HG0619520
1	GO:0016787	HORVU.MOREX.r3.6HG0620630
1	GO:0016787	HORVU.MOREX.r3.6HG0620720
1	GO:0016787	HORVU.MOREX.r3.7HG0666630
1	GO:0016787	HORVU.MOREX.r3.7HG0713200
1	GO:0016787	HORVU.MOREX.r3.7HG0717390
1	GO:0016798	HORVU.MOREX.r3.1HG0059470
1	GO:0016798	HORVU.MOREX.r3.2HG0110810
1	GO:0016798	HORVU.MOREX.r3.2HG0138660
1	GO:0016798	HORVU.MOREX.r3.3HG0226030
1	GO:0016798	HORVU.MOREX.r3.3HG0300600
1	GO:0016798	HORVU.MOREX.r3.3HG0318990
1	GO:0016798	HORVU.MOREX.r3.3HG0319130
1	GO:0016798	HORVU.MOREX.r3.4HG0399260
1	GO:0016798	HORVU.MOREX.r3.4HG0415110
1	GO:0016798	HORVU.MOREX.r3.4HG0415130
1	GO:0016798	HORVU.MOREX.r3.5HG0522870
1	GO:0016798	HORVU.MOREX.r3.6HG0542030
1	GO:0016798	HORVU.MOREX.r3.6HG0542040
1	GO:0016798	HORVU.MOREX.r3.6HG0542050
1	GO:0016798	HORVU.MOREX.r3.7HG0717390
1	GO:0019439	HORVU.MOREX.r3.1HG0073500
1	GO:0019439	HORVU.MOREX.r3.2HG0122360
1	GO:0019439	HORVU.MOREX.r3.2HG0155750
1	GO:0019439	HORVU.MOREX.r3.2HG0207110
1	GO:0019439	HORVU.MOREX.r3.3HG0302520
1	GO:0019439	HORVU.MOREX.r3.3HG0302570
1	GO:0019439	HORVU.MOREX.r3.4HG0388460
1	GO:0019439	HORVU.MOREX.r3.7HG0667290
1	GO:0019439	HORVU.MOREX.r3.7HG0726730
1	GO:0020037	HORVU.MOREX.r3.1HG0021710
1	GO:0020037	HORVU.MOREX.r3.1HG0068010
1	GO:0020037	HORVU.MOREX.r3.1HG0076700
1	GO:0020037	HORVU.MOREX.r3.2HG0107970
1	GO:0020037	HORVU.MOREX.r3.2HG0157470
1	GO:0020037	HORVU.MOREX.r3.3HG0299560
1	GO:0020037	HORVU.MOREX.r3.6HG0618250
1	GO:0020037	HORVU.MOREX.r3.7HG0649690
1	GO:0020037	HORVU.MOREX.r3.7HG0649730
1	GO:0020037	HORVU.MOREX.r3.7HG0718930
1	GO:0020037	HORVU.MOREX.r3.7HG0726310
1	GO:0020037	HORVU.MOREX.r3.7HG0728480
1	GO:0030145	HORVU.MOREX.r3.3HG0229260
1	GO:0030145	HORVU.MOREX.r3.3HG0320670
1	GO:0030145	HORVU.MOREX.r3.3HG0320700
1	GO:0030145	HORVU.MOREX.r3.3HG0320720
1	GO:0030145	HORVU.MOREX.r3.3HG0320740
1	GO:0030145	HORVU.MOREX.r3.3HG0320750
1	GO:0030145	HORVU.MOREX.r3.7HG0730510
1	GO:0033897	HORVU.MOREX.r3.2HG0122360
1	GO:0033897	HORVU.MOREX.r3.2HG0155750
1	GO:0033897	HORVU.MOREX.r3.6HG0620720
1	GO:0042743	HORVU.MOREX.r3.1HG0021710
1	GO:0042743	HORVU.MOREX.r3.1HG0068010
1	GO:0042743	HORVU.MOREX.r3.1HG0076700
1	GO:0042743	HORVU.MOREX.r3.2HG0107970
1	GO:0042743	HORVU.MOREX.r3.2HG0157470
1	GO:0042743	HORVU.MOREX.r3.3HG0299560
1	GO:0042743	HORVU.MOREX.r3.6HG0618250
1	GO:0042743	HORVU.MOREX.r3.7HG0649690
1	GO:0042743	HORVU.MOREX.r3.7HG0649730
1	GO:0042743	HORVU.MOREX.r3.7HG0718930
1	GO:0042743	HORVU.MOREX.r3.7HG0728480
1	GO:0042744	HORVU.MOREX.r3.1HG0021710
1	GO:0042744	HORVU.MOREX.r3.1HG0068010
1	GO:0042744	HORVU.MOREX.r3.1HG0076700
1	GO:0042744	HORVU.MOREX.r3.2HG0107970
1	GO:0042744	HORVU.MOREX.r3.2HG0157470
1	GO:0042744	HORVU.MOREX.r3.3HG0299560
1	GO:0042744	HORVU.MOREX.r3.6HG0618250
1	GO:0042744	HORVU.MOREX.r3.7HG0649690
1	GO:0042744	HORVU.MOREX.r3.7HG0649730
1	GO:0042744	HORVU.MOREX.r3.7HG0718930
1	GO:0042744	HORVU.MOREX.r3.7HG0728480
1	GO:0044248	HORVU.MOREX.r3.1HG0021710
1	GO:0044248	HORVU.MOREX.r3.1HG0068010
1	GO:0044248	HORVU.MOREX.r3.1HG0073500
1	GO:0044248	HORVU.MOREX.r3.1HG0076700
1	GO:0044248	HORVU.MOREX.r3.2HG0107970
1	GO:0044248	HORVU.MOREX.r3.2HG0110810
1	GO:0044248	HORVU.MOREX.r3.2HG0122360
1	GO:0044248	HORVU.MOREX.r3.2HG0155750
1	GO:0044248	HORVU.MOREX.r3.2HG0157470
1	GO:0044248	HORVU.MOREX.r3.2HG0207110
1	GO:0044248	HORVU.MOREX.r3.3HG0299560
1	GO:0044248	HORVU.MOREX.r3.3HG0302520
1	GO:0044248	HORVU.MOREX.r3.3HG0302570
1	GO:0044248	HORVU.MOREX.r3.4HG0388460
1	GO:0044248	HORVU.MOREX.r3.5HG0484660
1	GO:0044248	HORVU.MOREX.r3.6HG0545500
1	GO:0044248	HORVU.MOREX.r3.6HG0545530
1	GO:0044248	HORVU.MOREX.r3.6HG0545550
1	GO:0044248	HORVU.MOREX.r3.6HG0618250
1	GO:0044248	HORVU.MOREX.r3.7HG0649690
1	GO:0044248	HORVU.MOREX.r3.7HG0649730
1	GO:0044248	HORVU.MOREX.r3.7HG0667290
1	GO:0044248	HORVU.MOREX.r3.7HG0718930
1	GO:0044248	HORVU.MOREX.r3.7HG0726730
1	GO:0044248	HORVU.MOREX.r3.7HG0728480
1	GO:0046271	HORVU.MOREX.r3.1HG0073500
1	GO:0046271	HORVU.MOREX.r3.3HG0302520
1	GO:0046271	HORVU.MOREX.r3.3HG0302570
1	GO:0046271	HORVU.MOREX.r3.4HG0388460
1	GO:0046271	HORVU.MOREX.r3.7HG0667290
1	GO:0046271	HORVU.MOREX.r3.7HG0726730
1	GO:0046274	HORVU.MOREX.r3.1HG0073500
1	GO:0046274	HORVU.MOREX.r3.3HG0302520
1	GO:0046274	HORVU.MOREX.r3.3HG0302570
1	GO:0046274	HORVU.MOREX.r3.4HG0388460
1	GO:0046274	HORVU.MOREX.r3.7HG0667290
1	GO:0046274	HORVU.MOREX.r3.7HG0726730
1	GO:0046906	HORVU.MOREX.r3.1HG0021710
1	GO:0046906	HORVU.MOREX.r3.1HG0068010
1	GO:0046906	HORVU.MOREX.r3.1HG0076700
1	GO:0046906	HORVU.MOREX.r3.2HG0107970
1	GO:0046906	HORVU.MOREX.r3.2HG0157470
1	GO:0046906	HORVU.MOREX.r3.3HG0299560
1	GO:0046906	HORVU.MOREX.r3.6HG0618250
1	GO:0046906	HORVU.MOREX.r3.7HG0649690
1	GO:0046906	HORVU.MOREX.r3.7HG0649730
1	GO:0046906	HORVU.MOREX.r3.7HG0718930
1	GO:0046906	HORVU.MOREX.r3.7HG0726310
1	GO:0046906	HORVU.MOREX.r3.7HG0728480
1	GO:0048046	HORVU.MOREX.r3.1HG0073500
1	GO:0048046	HORVU.MOREX.r3.3HG0302520
1	GO:0048046	HORVU.MOREX.r3.3HG0302570
1	GO:0048046	HORVU.MOREX.r3.3HG0320670
1	GO:0048046	HORVU.MOREX.r3.3HG0320700
1	GO:0048046	HORVU.MOREX.r3.3HG0320720
1	GO:0048046	HORVU.MOREX.r3.3HG0320740
1	GO:0048046	HORVU.MOREX.r3.3HG0320750
1	GO:0048046	HORVU.MOREX.r3.4HG0388460
1	GO:0048046	HORVU.MOREX.r3.5HG0462200
1	GO:0048046	HORVU.MOREX.r3.7HG0667290
1	GO:0048046	HORVU.MOREX.r3.7HG0726730
1	GO:0048046	HORVU.MOREX.r3.7HG0730510
1	GO:0052716	HORVU.MOREX.r3.1HG0073500
1	GO:0052716	HORVU.MOREX.r3.3HG0302520
1	GO:0052716	HORVU.MOREX.r3.3HG0302570
1	GO:0052716	HORVU.MOREX.r3.4HG0388460
1	GO:0052716	HORVU.MOREX.r3.7HG0667290
1	GO:0052716	HORVU.MOREX.r3.7HG0726730
1	GO:0072593	HORVU.MOREX.r3.1HG0021710
1	GO:0072593	HORVU.MOREX.r3.1HG0068010
1	GO:0072593	HORVU.MOREX.r3.1HG0076700
1	GO:0072593	HORVU.MOREX.r3.2HG0107970
1	GO:0072593	HORVU.MOREX.r3.2HG0157470
1	GO:0072593	HORVU.MOREX.r3.3HG0299560
1	GO:0072593	HORVU.MOREX.r3.6HG0618250
1	GO:0072593	HORVU.MOREX.r3.7HG0649690
1	GO:0072593	HORVU.MOREX.r3.7HG0649730
1	GO:0072593	HORVU.MOREX.r3.7HG0718930
1	GO:0072593	HORVU.MOREX.r3.7HG0728480
1	GO:1901361	HORVU.MOREX.r3.1HG0073500
1	GO:1901361	HORVU.MOREX.r3.2HG0122360
1	GO:1901361	HORVU.MOREX.r3.2HG0155750
1	GO:1901361	HORVU.MOREX.r3.2HG0207110
1	GO:1901361	HORVU.MOREX.r3.3HG0302520
1	GO:1901361	HORVU.MOREX.r3.3HG0302570
1	GO:1901361	HORVU.MOREX.r3.4HG0388460
1	GO:1901361	HORVU.MOREX.r3.7HG0667290
1	GO:1901361	HORVU.MOREX.r3.7HG0726730
2	GO:0003824	HORVU.MOREX.r3.1HG0000680
2	GO:0003824	HORVU.MOREX.r3.1HG0002010
2	GO:0003824	HORVU.MOREX.r3.1HG0002020
2	GO:0003824	HORVU.MOREX.r3.1HG0002260
2	GO:0003824	HORVU.MOREX.r3.1HG0002380
2	GO:0003824	HORVU.MOREX.r3.1HG0002410
2	GO:0003824	HORVU.MOREX.r3.1HG0002450
2	GO:0003824	HORVU.MOREX.r3.1HG0004220
2	GO:0003824	HORVU.MOREX.r3.1HG0004730
2	GO:0003824	HORVU.MOREX.r3.1HG0004940
2	GO:0003824	HORVU.MOREX.r3.1HG0005000
2	GO:0003824	HORVU.MOREX.r3.1HG0008440
2	GO:0003824	HORVU.MOREX.r3.1HG0011440
2	GO:0003824	HORVU.MOREX.r3.1HG0011660
2	GO:0003824	HORVU.MOREX.r3.1HG0011900
2	GO:0003824	HORVU.MOREX.r3.1HG0014520
2	GO:0003824	HORVU.MOREX.r3.1HG0017350
2	GO:0003824	HORVU.MOREX.r3.1HG0017410
2	GO:0003824	HORVU.MOREX.r3.1HG0017420
2	GO:0003824	HORVU.MOREX.r3.1HG0018250
2	GO:0003824	HORVU.MOREX.r3.1HG0018800
2	GO:0003824	HORVU.MOREX.r3.1HG0020260
2	GO:0003824	HORVU.MOREX.r3.1HG0021430
2	GO:0003824	HORVU.MOREX.r3.1HG0022550
2	GO:0003824	HORVU.MOREX.r3.1HG0025050
2	GO:0003824	HORVU.MOREX.r3.1HG0026390
2	GO:0003824	HORVU.MOREX.r3.1HG0027330
2	GO:0003824	HORVU.MOREX.r3.1HG0038620
2	GO:0003824	HORVU.MOREX.r3.1HG0039920
2	GO:0003824	HORVU.MOREX.r3.1HG0041280
2	GO:0003824	HORVU.MOREX.r3.1HG0041510
2	GO:0003824	HORVU.MOREX.r3.1HG0041720
2	GO:0003824	HORVU.MOREX.r3.1HG0042440
2	GO:0003824	HORVU.MOREX.r3.1HG0043530
2	GO:0003824	HORVU.MOREX.r3.1HG0046150
2	GO:0003824	HORVU.MOREX.r3.1HG0046170
2	GO:0003824	HORVU.MOREX.r3.1HG0047110
2	GO:0003824	HORVU.MOREX.r3.1HG0048080
2	GO:0003824	HORVU.MOREX.r3.1HG0049190
2	GO:0003824	HORVU.MOREX.r3.1HG0050330
2	GO:0003824	HORVU.MOREX.r3.1HG0051860
2	GO:0003824	HORVU.MOREX.r3.1HG0054020
2	GO:0003824	HORVU.MOREX.r3.1HG0054280
2	GO:0003824	HORVU.MOREX.r3.1HG0054950
2	GO:0003824	HORVU.MOREX.r3.1HG0058340
2	GO:0003824	HORVU.MOREX.r3.1HG0058440
2	GO:0003824	HORVU.MOREX.r3.1HG0059670
2	GO:0003824	HORVU.MOREX.r3.1HG0060360
2	GO:0003824	HORVU.MOREX.r3.1HG0061390
2	GO:0003824	HORVU.MOREX.r3.1HG0068010
2	GO:0003824	HORVU.MOREX.r3.1HG0069260
2	GO:0003824	HORVU.MOREX.r3.1HG0069410
2	GO:0003824	HORVU.MOREX.r3.1HG0071400
2	GO:0003824	HORVU.MOREX.r3.1HG0071540
2	GO:0003824	HORVU.MOREX.r3.1HG0073370
2	GO:0003824	HORVU.MOREX.r3.1HG0073500
2	GO:0003824	HORVU.MOREX.r3.1HG0073550
2	GO:0003824	HORVU.MOREX.r3.1HG0075730
2	GO:0003824	HORVU.MOREX.r3.1HG0076700
2	GO:0003824	HORVU.MOREX.r3.1HG0076710
2	GO:0003824	HORVU.MOREX.r3.1HG0076720
2	GO:0003824	HORVU.MOREX.r3.1HG0077180
2	GO:0003824	HORVU.MOREX.r3.1HG0077470
2	GO:0003824	HORVU.MOREX.r3.1HG0077480
2	GO:0003824	HORVU.MOREX.r3.1HG0077490
2	GO:0003824	HORVU.MOREX.r3.1HG0077500
2	GO:0003824	HORVU.MOREX.r3.1HG0079910
2	GO:0003824	HORVU.MOREX.r3.1HG0080690
2	GO:0003824	HORVU.MOREX.r3.1HG0080840
2	GO:0003824	HORVU.MOREX.r3.1HG0082540
2	GO:0003824	HORVU.MOREX.r3.1HG0085100
2	GO:0003824	HORVU.MOREX.r3.1HG0085590
2	GO:0003824	HORVU.MOREX.r3.1HG0086090
2	GO:0003824	HORVU.MOREX.r3.1HG0089010
2	GO:0003824	HORVU.MOREX.r3.1HG0090670
2	GO:0003824	HORVU.MOREX.r3.1HG0090920
2	GO:0003824	HORVU.MOREX.r3.1HG0090990
2	GO:0003824	HORVU.MOREX.r3.1HG0092020
2	GO:0003824	HORVU.MOREX.r3.1HG0092570
2	GO:0003824	HORVU.MOREX.r3.1HG0092650
2	GO:0003824	HORVU.MOREX.r3.1HG0092660
2	GO:0003824	HORVU.MOREX.r3.1HG0093670
2	GO:0003824	HORVU.MOREX.r3.1HG0093700
2	GO:0003824	HORVU.MOREX.r3.1HG0094180
2	GO:0003824	HORVU.MOREX.r3.1HG0095170
2	GO:0003824	HORVU.MOREX.r3.2HG0095500
2	GO:0003824	HORVU.MOREX.r3.2HG0097360
2	GO:0003824	HORVU.MOREX.r3.2HG0097810
2	GO:0003824	HORVU.MOREX.r3.2HG0097950
2	GO:0003824	HORVU.MOREX.r3.2HG0098200
2	GO:0003824	HORVU.MOREX.r3.2HG0098220
2	GO:0003824	HORVU.MOREX.r3.2HG0098240
2	GO:0003824	HORVU.MOREX.r3.2HG0098270
2	GO:0003824	HORVU.MOREX.r3.2HG0098290
2	GO:0003824	HORVU.MOREX.r3.2HG0098310
2	GO:0003824	HORVU.MOREX.r3.2HG0098330
2	GO:0003824	HORVU.MOREX.r3.2HG0098350
2	GO:0003824	HORVU.MOREX.r3.2HG0098450
2	GO:0003824	HORVU.MOREX.r3.2HG0098680
2	GO:0003824	HORVU.MOREX.r3.2HG0099570
2	GO:0003824	HORVU.MOREX.r3.2HG0101670
2	GO:0003824	HORVU.MOREX.r3.2HG0102660
2	GO:0003824	HORVU.MOREX.r3.2HG0103190
2	GO:0003824	HORVU.MOREX.r3.2HG0103900
2	GO:0003824	HORVU.MOREX.r3.2HG0103940
2	GO:0003824	HORVU.MOREX.r3.2HG0105050
2	GO:0003824	HORVU.MOREX.r3.2HG0106830
2	GO:0003824	HORVU.MOREX.r3.2HG0107060
2	GO:0003824	HORVU.MOREX.r3.2HG0107970
2	GO:0003824	HORVU.MOREX.r3.2HG0108200
2	GO:0003824	HORVU.MOREX.r3.2HG0110810
2	GO:0003824	HORVU.MOREX.r3.2HG0111150
2	GO:0003824	HORVU.MOREX.r3.2HG0112580
2	GO:0003824	HORVU.MOREX.r3.2HG0112600
2	GO:0003824	HORVU.MOREX.r3.2HG0112610
2	GO:0003824	HORVU.MOREX.r3.2HG0112630
2	GO:0003824	HORVU.MOREX.r3.2HG0112640
2	GO:0003824	HORVU.MOREX.r3.2HG0112660
2	GO:0003824	HORVU.MOREX.r3.2HG0113610
2	GO:0003824	HORVU.MOREX.r3.2HG0115230
2	GO:0003824	HORVU.MOREX.r3.2HG0117530
2	GO:0003824	HORVU.MOREX.r3.2HG0118620
2	GO:0003824	HORVU.MOREX.r3.2HG0120320
2	GO:0003824	HORVU.MOREX.r3.2HG0120840
2	GO:0003824	HORVU.MOREX.r3.2HG0122360
2	GO:0003824	HORVU.MOREX.r3.2HG0122460
2	GO:0003824	HORVU.MOREX.r3.2HG0122480
2	GO:0003824	HORVU.MOREX.r3.2HG0124890
2	GO:0003824	HORVU.MOREX.r3.2HG0126870
2	GO:0003824	HORVU.MOREX.r3.2HG0131510
2	GO:0003824	HORVU.MOREX.r3.2HG0132170
2	GO:0003824	HORVU.MOREX.r3.2HG0135650
2	GO:0003824	HORVU.MOREX.r3.2HG0136570
2	GO:0003824	HORVU.MOREX.r3.2HG0136670
2	GO:0003824	HORVU.MOREX.r3.2HG0138660
2	GO:0003824	HORVU.MOREX.r3.2HG0139380
2	GO:0003824	HORVU.MOREX.r3.2HG0139440
2	GO:0003824	HORVU.MOREX.r3.2HG0141230
2	GO:0003824	HORVU.MOREX.r3.2HG0141900
2	GO:0003824	HORVU.MOREX.r3.2HG0155470
2	GO:0003824	HORVU.MOREX.r3.2HG0155750
2	GO:0003824	HORVU.MOREX.r3.2HG0157260
2	GO:0003824	HORVU.MOREX.r3.2HG0157340
2	GO:0003824	HORVU.MOREX.r3.2HG0157470
2	GO:0003824	HORVU.MOREX.r3.2HG0159100
2	GO:0003824	HORVU.MOREX.r3.2HG0159540
2	GO:0003824	HORVU.MOREX.r3.2HG0163250
2	GO:0003824	HORVU.MOREX.r3.2HG0164090
2	GO:0003824	HORVU.MOREX.r3.2HG0166300
2	GO:0003824	HORVU.MOREX.r3.2HG0168310
2	GO:0003824	HORVU.MOREX.r3.2HG0169630
2	GO:0003824	HORVU.MOREX.r3.2HG0172460
2	GO:0003824	HORVU.MOREX.r3.2HG0173050
2	GO:0003824	HORVU.MOREX.r3.2HG0173750
2	GO:0003824	HORVU.MOREX.r3.2HG0174510
2	GO:0003824	HORVU.MOREX.r3.2HG0176030
2	GO:0003824	HORVU.MOREX.r3.2HG0176940
2	GO:0003824	HORVU.MOREX.r3.2HG0177410
2	GO:0003824	HORVU.MOREX.r3.2HG0178010
2	GO:0003824	HORVU.MOREX.r3.2HG0178640
2	GO:0003824	HORVU.MOREX.r3.2HG0180450
2	GO:0003824	HORVU.MOREX.r3.2HG0181050
2	GO:0003824	HORVU.MOREX.r3.2HG0181170
2	GO:0003824	HORVU.MOREX.r3.2HG0182860
2	GO:0003824	HORVU.MOREX.r3.2HG0184020
2	GO:0003824	HORVU.MOREX.r3.2HG0185050
2	GO:0003824	HORVU.MOREX.r3.2HG0187450
2	GO:0003824	HORVU.MOREX.r3.2HG0188120
2	GO:0003824	HORVU.MOREX.r3.2HG0193700
2	GO:0003824	HORVU.MOREX.r3.2HG0194630
2	GO:0003824	HORVU.MOREX.r3.2HG0195450
2	GO:0003824	HORVU.MOREX.r3.2HG0196170
2	GO:0003824	HORVU.MOREX.r3.2HG0198490
2	GO:0003824	HORVU.MOREX.r3.2HG0198780
2	GO:0003824	HORVU.MOREX.r3.2HG0200060
2	GO:0003824	HORVU.MOREX.r3.2HG0200390
2	GO:0003824	HORVU.MOREX.r3.2HG0200470
2	GO:0003824	HORVU.MOREX.r3.2HG0200640
2	GO:0003824	HORVU.MOREX.r3.2HG0200690
2	GO:0003824	HORVU.MOREX.r3.2HG0201420
2	GO:0003824	HORVU.MOREX.r3.2HG0202590
2	GO:0003824	HORVU.MOREX.r3.2HG0205050
2	GO:0003824	HORVU.MOREX.r3.2HG0206500
2	GO:0003824	HORVU.MOREX.r3.2HG0207110
2	GO:0003824	HORVU.MOREX.r3.2HG0208170
2	GO:0003824	HORVU.MOREX.r3.2HG0209180
2	GO:0003824	HORVU.MOREX.r3.2HG0210620
2	GO:0003824	HORVU.MOREX.r3.2HG0211090
2	GO:0003824	HORVU.MOREX.r3.2HG0211700
2	GO:0003824	HORVU.MOREX.r3.2HG0212050
2	GO:0003824	HORVU.MOREX.r3.2HG0213970
2	GO:0003824	HORVU.MOREX.r3.2HG0214200
2	GO:0003824	HORVU.MOREX.r3.2HG0214640
2	GO:0003824	HORVU.MOREX.r3.2HG0215650
2	GO:0003824	HORVU.MOREX.r3.2HG0215770
2	GO:0003824	HORVU.MOREX.r3.2HG0216580
2	GO:0003824	HORVU.MOREX.r3.2HG0216600
2	GO:0003824	HORVU.MOREX.r3.2HG0217820
2	GO:0003824	HORVU.MOREX.r3.3HG0219500
2	GO:0003824	HORVU.MOREX.r3.3HG0220680
2	GO:0003824	HORVU.MOREX.r3.3HG0220760
2	GO:0003824	HORVU.MOREX.r3.3HG0222160
2	GO:0003824	HORVU.MOREX.r3.3HG0224510
2	GO:0003824	HORVU.MOREX.r3.3HG0224520
2	GO:0003824	HORVU.MOREX.r3.3HG0224800
2	GO:0003824	HORVU.MOREX.r3.3HG0224850
2	GO:0003824	HORVU.MOREX.r3.3HG0226040
2	GO:0003824	HORVU.MOREX.r3.3HG0226590
2	GO:0003824	HORVU.MOREX.r3.3HG0228290
2	GO:0003824	HORVU.MOREX.r3.3HG0230640
2	GO:0003824	HORVU.MOREX.r3.3HG0231180
2	GO:0003824	HORVU.MOREX.r3.3HG0232890
2	GO:0003824	HORVU.MOREX.r3.3HG0233990
2	GO:0003824	HORVU.MOREX.r3.3HG0234000
2	GO:0003824	HORVU.MOREX.r3.3HG0234010
2	GO:0003824	HORVU.MOREX.r3.3HG0235070
2	GO:0003824	HORVU.MOREX.r3.3HG0235810
2	GO:0003824	HORVU.MOREX.r3.3HG0236930
2	GO:0003824	HORVU.MOREX.r3.3HG0239550
2	GO:0003824	HORVU.MOREX.r3.3HG0240140
2	GO:0003824	HORVU.MOREX.r3.3HG0241550
2	GO:0003824	HORVU.MOREX.r3.3HG0241690
2	GO:0003824	HORVU.MOREX.r3.3HG0243130
2	GO:0003824	HORVU.MOREX.r3.3HG0243310
2	GO:0003824	HORVU.MOREX.r3.3HG0243340
2	GO:0003824	HORVU.MOREX.r3.3HG0245300
2	GO:0003824	HORVU.MOREX.r3.3HG0246180
2	GO:0003824	HORVU.MOREX.r3.3HG0254940
2	GO:0003824	HORVU.MOREX.r3.3HG0254950
2	GO:0003824	HORVU.MOREX.r3.3HG0254990
2	GO:0003824	HORVU.MOREX.r3.3HG0255020
2	GO:0003824	HORVU.MOREX.r3.3HG0255960
2	GO:0003824	HORVU.MOREX.r3.3HG0267820
2	GO:0003824	HORVU.MOREX.r3.3HG0274060
2	GO:0003824	HORVU.MOREX.r3.3HG0276120
2	GO:0003824	HORVU.MOREX.r3.3HG0276340
2	GO:0003824	HORVU.MOREX.r3.3HG0276740
2	GO:0003824	HORVU.MOREX.r3.3HG0278190
2	GO:0003824	HORVU.MOREX.r3.3HG0279020
2	GO:0003824	HORVU.MOREX.r3.3HG0279100
2	GO:0003824	HORVU.MOREX.r3.3HG0281790
2	GO:0003824	HORVU.MOREX.r3.3HG0281980
2	GO:0003824	HORVU.MOREX.r3.3HG0283770
2	GO:0003824	HORVU.MOREX.r3.3HG0284220
2	GO:0003824	HORVU.MOREX.r3.3HG0284640
2	GO:0003824	HORVU.MOREX.r3.3HG0285150
2	GO:0003824	HORVU.MOREX.r3.3HG0285550
2	GO:0003824	HORVU.MOREX.r3.3HG0285860
2	GO:0003824	HORVU.MOREX.r3.3HG0286250
2	GO:0003824	HORVU.MOREX.r3.3HG0286360
2	GO:0003824	HORVU.MOREX.r3.3HG0287160
2	GO:0003824	HORVU.MOREX.r3.3HG0288030
2	GO:0003824	HORVU.MOREX.r3.3HG0288380
2	GO:0003824	HORVU.MOREX.r3.3HG0288960
2	GO:0003824	HORVU.MOREX.r3.3HG0291870
2	GO:0003824	HORVU.MOREX.r3.3HG0291900
2	GO:0003824	HORVU.MOREX.r3.3HG0292960
2	GO:0003824	HORVU.MOREX.r3.3HG0293850
2	GO:0003824	HORVU.MOREX.r3.3HG0294780
2	GO:0003824	HORVU.MOREX.r3.3HG0294790
2	GO:0003824	HORVU.MOREX.r3.3HG0294810
2	GO:0003824	HORVU.MOREX.r3.3HG0294820
2	GO:0003824	HORVU.MOREX.r3.3HG0295000
2	GO:0003824	HORVU.MOREX.r3.3HG0295200
2	GO:0003824	HORVU.MOREX.r3.3HG0298320
2	GO:0003824	HORVU.MOREX.r3.3HG0299560
2	GO:0003824	HORVU.MOREX.r3.3HG0300580
2	GO:0003824	HORVU.MOREX.r3.3HG0300600
2	GO:0003824	HORVU.MOREX.r3.3HG0302060
2	GO:0003824	HORVU.MOREX.r3.3HG0302440
2	GO:0003824	HORVU.MOREX.r3.3HG0302570
2	GO:0003824	HORVU.MOREX.r3.3HG0303550
2	GO:0003824	HORVU.MOREX.r3.3HG0304270
2	GO:0003824	HORVU.MOREX.r3.3HG0306300
2	GO:0003824	HORVU.MOREX.r3.3HG0307120
2	GO:0003824	HORVU.MOREX.r3.3HG0307760
2	GO:0003824	HORVU.MOREX.r3.3HG0309350
2	GO:0003824	HORVU.MOREX.r3.3HG0311630
2	GO:0003824	HORVU.MOREX.r3.3HG0312140
2	GO:0003824	HORVU.MOREX.r3.3HG0312160
2	GO:0003824	HORVU.MOREX.r3.3HG0314490
2	GO:0003824	HORVU.MOREX.r3.3HG0315280
2	GO:0003824	HORVU.MOREX.r3.3HG0315350
2	GO:0003824	HORVU.MOREX.r3.3HG0315590
2	GO:0003824	HORVU.MOREX.r3.3HG0318620
2	GO:0003824	HORVU.MOREX.r3.3HG0318990
2	GO:0003824	HORVU.MOREX.r3.3HG0319130
2	GO:0003824	HORVU.MOREX.r3.3HG0320900
2	GO:0003824	HORVU.MOREX.r3.3HG0321210
2	GO:0003824	HORVU.MOREX.r3.3HG0322830
2	GO:0003824	HORVU.MOREX.r3.3HG0324070
2	GO:0003824	HORVU.MOREX.r3.3HG0324480
2	GO:0003824	HORVU.MOREX.r3.3HG0325250
2	GO:0003824	HORVU.MOREX.r3.3HG0325680
2	GO:0003824	HORVU.MOREX.r3.3HG0326050
2	GO:0003824	HORVU.MOREX.r3.3HG0326310
2	GO:0003824	HORVU.MOREX.r3.3HG0329870
2	GO:0003824	HORVU.MOREX.r3.3HG0329950
2	GO:0003824	HORVU.MOREX.r3.3HG0330030
2	GO:0003824	HORVU.MOREX.r3.3HG0330070
2	GO:0003824	HORVU.MOREX.r3.3HG0330120
2	GO:0003824	HORVU.MOREX.r3.3HG0330590
2	GO:0003824	HORVU.MOREX.r3.4HG0331750
2	GO:0003824	HORVU.MOREX.r3.4HG0332390
2	GO:0003824	HORVU.MOREX.r3.4HG0332840
2	GO:0003824	HORVU.MOREX.r3.4HG0333380
2	GO:0003824	HORVU.MOREX.r3.4HG0333970
2	GO:0003824	HORVU.MOREX.r3.4HG0335590
2	GO:0003824	HORVU.MOREX.r3.4HG0335790
2	GO:0003824	HORVU.MOREX.r3.4HG0336940
2	GO:0003824	HORVU.MOREX.r3.4HG0337240
2	GO:0003824	HORVU.MOREX.r3.4HG0338020
2	GO:0003824	HORVU.MOREX.r3.4HG0341320
2	GO:0003824	HORVU.MOREX.r3.4HG0342860
2	GO:0003824	HORVU.MOREX.r3.4HG0344380
2	GO:0003824	HORVU.MOREX.r3.4HG0344630
2	GO:0003824	HORVU.MOREX.r3.4HG0345140
2	GO:0003824	HORVU.MOREX.r3.4HG0345840
2	GO:0003824	HORVU.MOREX.r3.4HG0345880
2	GO:0003824	HORVU.MOREX.r3.4HG0347570
2	GO:0003824	HORVU.MOREX.r3.4HG0352300
2	GO:0003824	HORVU.MOREX.r3.4HG0353390
2	GO:0003824	HORVU.MOREX.r3.4HG0356240
2	GO:0003824	HORVU.MOREX.r3.4HG0378030
2	GO:0003824	HORVU.MOREX.r3.4HG0379080
2	GO:0003824	HORVU.MOREX.r3.4HG0379300
2	GO:0003824	HORVU.MOREX.r3.4HG0380970
2	GO:0003824	HORVU.MOREX.r3.4HG0382630
2	GO:0003824	HORVU.MOREX.r3.4HG0383280
2	GO:0003824	HORVU.MOREX.r3.4HG0383780
2	GO:0003824	HORVU.MOREX.r3.4HG0384780
2	GO:0003824	HORVU.MOREX.r3.4HG0384810
2	GO:0003824	HORVU.MOREX.r3.4HG0386180
2	GO:0003824	HORVU.MOREX.r3.4HG0388460
2	GO:0003824	HORVU.MOREX.r3.4HG0388940
2	GO:0003824	HORVU.MOREX.r3.4HG0389000
2	GO:0003824	HORVU.MOREX.r3.4HG0391470
2	GO:0003824	HORVU.MOREX.r3.4HG0392480
2	GO:0003824	HORVU.MOREX.r3.4HG0393250
2	GO:0003824	HORVU.MOREX.r3.4HG0393870
2	GO:0003824	HORVU.MOREX.r3.4HG0394130
2	GO:0003824	HORVU.MOREX.r3.4HG0395580
2	GO:0003824	HORVU.MOREX.r3.4HG0397570
2	GO:0003824	HORVU.MOREX.r3.4HG0397690
2	GO:0003824	HORVU.MOREX.r3.4HG0399940
2	GO:0003824	HORVU.MOREX.r3.4HG0400960
2	GO:0003824	HORVU.MOREX.r3.4HG0401170
2	GO:0003824	HORVU.MOREX.r3.4HG0402150
2	GO:0003824	HORVU.MOREX.r3.4HG0402920
2	GO:0003824	HORVU.MOREX.r3.4HG0407340
2	GO:0003824	HORVU.MOREX.r3.4HG0408990
2	GO:0003824	HORVU.MOREX.r3.4HG0409170
2	GO:0003824	HORVU.MOREX.r3.4HG0409190
2	GO:0003824	HORVU.MOREX.r3.4HG0411590
2	GO:0003824	HORVU.MOREX.r3.4HG0412150
2	GO:0003824	HORVU.MOREX.r3.4HG0413370
2	GO:0003824	HORVU.MOREX.r3.4HG0413800
2	GO:0003824	HORVU.MOREX.r3.4HG0414900
2	GO:0003824	HORVU.MOREX.r3.4HG0415030
2	GO:0003824	HORVU.MOREX.r3.4HG0416240
2	GO:0003824	HORVU.MOREX.r3.4HG0416920
2	GO:0003824	HORVU.MOREX.r3.4HG0417010
2	GO:0003824	HORVU.MOREX.r3.4HG0417160
2	GO:0003824	HORVU.MOREX.r3.4HG0417290
2	GO:0003824	HORVU.MOREX.r3.4HG0418230
2	GO:0003824	HORVU.MOREX.r3.4HG0418460
2	GO:0003824	HORVU.MOREX.r3.4HG0418470
2	GO:0003824	HORVU.MOREX.r3.5HG0422540
2	GO:0003824	HORVU.MOREX.r3.5HG0422670
2	GO:0003824	HORVU.MOREX.r3.5HG0422690
2	GO:0003824	HORVU.MOREX.r3.5HG0422710
2	GO:0003824	HORVU.MOREX.r3.5HG0424650
2	GO:0003824	HORVU.MOREX.r3.5HG0426410
2	GO:0003824	HORVU.MOREX.r3.5HG0428300
2	GO:0003824	HORVU.MOREX.r3.5HG0429360
2	GO:0003824	HORVU.MOREX.r3.5HG0430240
2	GO:0003824	HORVU.MOREX.r3.5HG0430940
2	GO:0003824	HORVU.MOREX.r3.5HG0433160
2	GO:0003824	HORVU.MOREX.r3.5HG0444520
2	GO:0003824	HORVU.MOREX.r3.5HG0445910
2	GO:0003824	HORVU.MOREX.r3.5HG0445960
2	GO:0003824	HORVU.MOREX.r3.5HG0446790
2	GO:0003824	HORVU.MOREX.r3.5HG0462150
2	GO:0003824	HORVU.MOREX.r3.5HG0462200
2	GO:0003824	HORVU.MOREX.r3.5HG0464630
2	GO:0003824	HORVU.MOREX.r3.5HG0465020
2	GO:0003824	HORVU.MOREX.r3.5HG0465270
2	GO:0003824	HORVU.MOREX.r3.5HG0465400
2	GO:0003824	HORVU.MOREX.r3.5HG0465530
2	GO:0003824	HORVU.MOREX.r3.5HG0471840
2	GO:0003824	HORVU.MOREX.r3.5HG0473680
2	GO:0003824	HORVU.MOREX.r3.5HG0474460
2	GO:0003824	HORVU.MOREX.r3.5HG0476020
2	GO:0003824	HORVU.MOREX.r3.5HG0477460
2	GO:0003824	HORVU.MOREX.r3.5HG0480130
2	GO:0003824	HORVU.MOREX.r3.5HG0480150
2	GO:0003824	HORVU.MOREX.r3.5HG0480230
2	GO:0003824	HORVU.MOREX.r3.5HG0481320
2	GO:0003824	HORVU.MOREX.r3.5HG0482670
2	GO:0003824	HORVU.MOREX.r3.5HG0483840
2	GO:0003824	HORVU.MOREX.r3.5HG0484660
2	GO:0003824	HORVU.MOREX.r3.5HG0485910
2	GO:0003824	HORVU.MOREX.r3.5HG0488040
2	GO:0003824	HORVU.MOREX.r3.5HG0488950
2	GO:0003824	HORVU.MOREX.r3.5HG0489730
2	GO:0003824	HORVU.MOREX.r3.5HG0490890
2	GO:0003824	HORVU.MOREX.r3.5HG0491140
2	GO:0003824	HORVU.MOREX.r3.5HG0491150
2	GO:0003824	HORVU.MOREX.r3.5HG0491320
2	GO:0003824	HORVU.MOREX.r3.5HG0494890
2	GO:0003824	HORVU.MOREX.r3.5HG0495360
2	GO:0003824	HORVU.MOREX.r3.5HG0495910
2	GO:0003824	HORVU.MOREX.r3.5HG0496880
2	GO:0003824	HORVU.MOREX.r3.5HG0496890
2	GO:0003824	HORVU.MOREX.r3.5HG0497220
2	GO:0003824	HORVU.MOREX.r3.5HG0499000
2	GO:0003824	HORVU.MOREX.r3.5HG0499010
2	GO:0003824	HORVU.MOREX.r3.5HG0499210
2	GO:0003824	HORVU.MOREX.r3.5HG0499260
2	GO:0003824	HORVU.MOREX.r3.5HG0500000
2	GO:0003824	HORVU.MOREX.r3.5HG0500590
2	GO:0003824	HORVU.MOREX.r3.5HG0502830
2	GO:0003824	HORVU.MOREX.r3.5HG0503010
2	GO:0003824	HORVU.MOREX.r3.5HG0503730
2	GO:0003824	HORVU.MOREX.r3.5HG0506000
2	GO:0003824	HORVU.MOREX.r3.5HG0506020
2	GO:0003824	HORVU.MOREX.r3.5HG0508150
2	GO:0003824	HORVU.MOREX.r3.5HG0511140
2	GO:0003824	HORVU.MOREX.r3.5HG0512600
2	GO:0003824	HORVU.MOREX.r3.5HG0513740
2	GO:0003824	HORVU.MOREX.r3.5HG0514980
2	GO:0003824	HORVU.MOREX.r3.5HG0515520
2	GO:0003824	HORVU.MOREX.r3.5HG0516710
2	GO:0003824	HORVU.MOREX.r3.5HG0516720
2	GO:0003824	HORVU.MOREX.r3.5HG0517910
2	GO:0003824	HORVU.MOREX.r3.5HG0518200
2	GO:0003824	HORVU.MOREX.r3.5HG0519550
2	GO:0003824	HORVU.MOREX.r3.5HG0520010
2	GO:0003824	HORVU.MOREX.r3.5HG0522630
2	GO:0003824	HORVU.MOREX.r3.5HG0525430
2	GO:0003824	HORVU.MOREX.r3.5HG0526460
2	GO:0003824	HORVU.MOREX.r3.5HG0526590
2	GO:0003824	HORVU.MOREX.r3.5HG0526810
2	GO:0003824	HORVU.MOREX.r3.5HG0527460
2	GO:0003824	HORVU.MOREX.r3.5HG0527660
2	GO:0003824	HORVU.MOREX.r3.5HG0528120
2	GO:0003824	HORVU.MOREX.r3.5HG0530790
2	GO:0003824	HORVU.MOREX.r3.5HG0535180
2	GO:0003824	HORVU.MOREX.r3.5HG0535240
2	GO:0003824	HORVU.MOREX.r3.5HG0535960
2	GO:0003824	HORVU.MOREX.r3.5HG0536610
2	GO:0003824	HORVU.MOREX.r3.5HG0537160
2	GO:0003824	HORVU.MOREX.r3.5HG0537170
2	GO:0003824	HORVU.MOREX.r3.6HG0538650
2	GO:0003824	HORVU.MOREX.r3.6HG0538660
2	GO:0003824	HORVU.MOREX.r3.6HG0538670
2	GO:0003824	HORVU.MOREX.r3.6HG0538720
2	GO:0003824	HORVU.MOREX.r3.6HG0540090
2	GO:0003824	HORVU.MOREX.r3.6HG0540880
2	GO:0003824	HORVU.MOREX.r3.6HG0540900
2	GO:0003824	HORVU.MOREX.r3.6HG0540930
2	GO:0003824	HORVU.MOREX.r3.6HG0541370
2	GO:0003824	HORVU.MOREX.r3.6HG0541380
2	GO:0003824	HORVU.MOREX.r3.6HG0541410
2	GO:0003824	HORVU.MOREX.r3.6HG0542030
2	GO:0003824	HORVU.MOREX.r3.6HG0542040
2	GO:0003824	HORVU.MOREX.r3.6HG0542050
2	GO:0003824	HORVU.MOREX.r3.6HG0542370
2	GO:0003824	HORVU.MOREX.r3.6HG0543250
2	GO:0003824	HORVU.MOREX.r3.6HG0543600
2	GO:0003824	HORVU.MOREX.r3.6HG0549550
2	GO:0003824	HORVU.MOREX.r3.6HG0554840
2	GO:0003824	HORVU.MOREX.r3.6HG0557480
2	GO:0003824	HORVU.MOREX.r3.6HG0557490
2	GO:0003824	HORVU.MOREX.r3.6HG0560100
2	GO:0003824	HORVU.MOREX.r3.6HG0561260
2	GO:0003824	HORVU.MOREX.r3.6HG0561620
2	GO:0003824	HORVU.MOREX.r3.6HG0563650
2	GO:0003824	HORVU.MOREX.r3.6HG0564570
2	GO:0003824	HORVU.MOREX.r3.6HG0565800
2	GO:0003824	HORVU.MOREX.r3.6HG0566190
2	GO:0003824	HORVU.MOREX.r3.6HG0566420
2	GO:0003824	HORVU.MOREX.r3.6HG0570900
2	GO:0003824	HORVU.MOREX.r3.6HG0572560
2	GO:0003824	HORVU.MOREX.r3.6HG0576260
2	GO:0003824	HORVU.MOREX.r3.6HG0577220
2	GO:0003824	HORVU.MOREX.r3.6HG0580790
2	GO:0003824	HORVU.MOREX.r3.6HG0592510
2	GO:0003824	HORVU.MOREX.r3.6HG0596480
2	GO:0003824	HORVU.MOREX.r3.6HG0596780
2	GO:0003824	HORVU.MOREX.r3.6HG0600480
2	GO:0003824	HORVU.MOREX.r3.6HG0601410
2	GO:0003824	HORVU.MOREX.r3.6HG0603440
2	GO:0003824	HORVU.MOREX.r3.6HG0604390
2	GO:0003824	HORVU.MOREX.r3.6HG0607000
2	GO:0003824	HORVU.MOREX.r3.6HG0607050
2	GO:0003824	HORVU.MOREX.r3.6HG0607810
2	GO:0003824	HORVU.MOREX.r3.6HG0608880
2	GO:0003824	HORVU.MOREX.r3.6HG0610230
2	GO:0003824	HORVU.MOREX.r3.6HG0610270
2	GO:0003824	HORVU.MOREX.r3.6HG0610300
2	GO:0003824	HORVU.MOREX.r3.6HG0610410
2	GO:0003824	HORVU.MOREX.r3.6HG0610500
2	GO:0003824	HORVU.MOREX.r3.6HG0611990
2	GO:0003824	HORVU.MOREX.r3.6HG0612050
2	GO:0003824	HORVU.MOREX.r3.6HG0613040
2	GO:0003824	HORVU.MOREX.r3.6HG0613430
2	GO:0003824	HORVU.MOREX.r3.6HG0614370
2	GO:0003824	HORVU.MOREX.r3.6HG0614450
2	GO:0003824	HORVU.MOREX.r3.6HG0615220
2	GO:0003824	HORVU.MOREX.r3.6HG0615950
2	GO:0003824	HORVU.MOREX.r3.6HG0616020
2	GO:0003824	HORVU.MOREX.r3.6HG0616240
2	GO:0003824	HORVU.MOREX.r3.6HG0616470
2	GO:0003824	HORVU.MOREX.r3.6HG0616850
2	GO:0003824	HORVU.MOREX.r3.6HG0617610
2	GO:0003824	HORVU.MOREX.r3.6HG0619140
2	GO:0003824	HORVU.MOREX.r3.6HG0619520
2	GO:0003824	HORVU.MOREX.r3.6HG0619750
2	GO:0003824	HORVU.MOREX.r3.6HG0620130
2	GO:0003824	HORVU.MOREX.r3.6HG0620440
2	GO:0003824	HORVU.MOREX.r3.6HG0620630
2	GO:0003824	HORVU.MOREX.r3.6HG0625910
2	GO:0003824	HORVU.MOREX.r3.6HG0627080
2	GO:0003824	HORVU.MOREX.r3.6HG0628130
2	GO:0003824	HORVU.MOREX.r3.6HG0629240
2	GO:0003824	HORVU.MOREX.r3.6HG0629260
2	GO:0003824	HORVU.MOREX.r3.6HG0633000
2	GO:0003824	HORVU.MOREX.r3.7HG0634370
2	GO:0003824	HORVU.MOREX.r3.7HG0634940
2	GO:0003824	HORVU.MOREX.r3.7HG0635380
2	GO:0003824	HORVU.MOREX.r3.7HG0639980
2	GO:0003824	HORVU.MOREX.r3.7HG0640190
2	GO:0003824	HORVU.MOREX.r3.7HG0641280
2	GO:0003824	HORVU.MOREX.r3.7HG0641750
2	GO:0003824	HORVU.MOREX.r3.7HG0641890
2	GO:0003824	HORVU.MOREX.r3.7HG0642030
2	GO:0003824	HORVU.MOREX.r3.7HG0642480
2	GO:0003824	HORVU.MOREX.r3.7HG0643290
2	GO:0003824	HORVU.MOREX.r3.7HG0646210
2	GO:0003824	HORVU.MOREX.r3.7HG0648350
2	GO:0003824	HORVU.MOREX.r3.7HG0648360
2	GO:0003824	HORVU.MOREX.r3.7HG0649020
2	GO:0003824	HORVU.MOREX.r3.7HG0649670
2	GO:0003824	HORVU.MOREX.r3.7HG0651280
2	GO:0003824	HORVU.MOREX.r3.7HG0653380
2	GO:0003824	HORVU.MOREX.r3.7HG0654020
2	GO:0003824	HORVU.MOREX.r3.7HG0656900
2	GO:0003824	HORVU.MOREX.r3.7HG0657870
2	GO:0003824	HORVU.MOREX.r3.7HG0657900
2	GO:0003824	HORVU.MOREX.r3.7HG0658560
2	GO:0003824	HORVU.MOREX.r3.7HG0659680
2	GO:0003824	HORVU.MOREX.r3.7HG0659690
2	GO:0003824	HORVU.MOREX.r3.7HG0663270
2	GO:0003824	HORVU.MOREX.r3.7HG0663430
2	GO:0003824	HORVU.MOREX.r3.7HG0663560
2	GO:0003824	HORVU.MOREX.r3.7HG0663720
2	GO:0003824	HORVU.MOREX.r3.7HG0663920
2	GO:0003824	HORVU.MOREX.r3.7HG0664720
2	GO:0003824	HORVU.MOREX.r3.7HG0667150
2	GO:0003824	HORVU.MOREX.r3.7HG0667240
2	GO:0003824	HORVU.MOREX.r3.7HG0667290
2	GO:0003824	HORVU.MOREX.r3.7HG0667610
2	GO:0003824	HORVU.MOREX.r3.7HG0667630
2	GO:0003824	HORVU.MOREX.r3.7HG0667660
2	GO:0003824	HORVU.MOREX.r3.7HG0668560
2	GO:0003824	HORVU.MOREX.r3.7HG0668820
2	GO:0003824	HORVU.MOREX.r3.7HG0668850
2	GO:0003824	HORVU.MOREX.r3.7HG0669660
2	GO:0003824	HORVU.MOREX.r3.7HG0670560
2	GO:0003824	HORVU.MOREX.r3.7HG0670690
2	GO:0003824	HORVU.MOREX.r3.7HG0670900
2	GO:0003824	HORVU.MOREX.r3.7HG0672850
2	GO:0003824	HORVU.MOREX.r3.7HG0674260
2	GO:0003824	HORVU.MOREX.r3.7HG0674560
2	GO:0003824	HORVU.MOREX.r3.7HG0677230
2	GO:0003824	HORVU.MOREX.r3.7HG0681950
2	GO:0003824	HORVU.MOREX.r3.7HG0682060
2	GO:0003824	HORVU.MOREX.r3.7HG0683700
2	GO:0003824	HORVU.MOREX.r3.7HG0685280
2	GO:0003824	HORVU.MOREX.r3.7HG0689920
2	GO:0003824	HORVU.MOREX.r3.7HG0690240
2	GO:0003824	HORVU.MOREX.r3.7HG0690370
2	GO:0003824	HORVU.MOREX.r3.7HG0698110
2	GO:0003824	HORVU.MOREX.r3.7HG0700280
2	GO:0003824	HORVU.MOREX.r3.7HG0701760
2	GO:0003824	HORVU.MOREX.r3.7HG0702090
2	GO:0003824	HORVU.MOREX.r3.7HG0705160
2	GO:0003824	HORVU.MOREX.r3.7HG0705190
2	GO:0003824	HORVU.MOREX.r3.7HG0705860
2	GO:0003824	HORVU.MOREX.r3.7HG0709970
2	GO:0003824	HORVU.MOREX.r3.7HG0712100
2	GO:0003824	HORVU.MOREX.r3.7HG0712450
2	GO:0003824	HORVU.MOREX.r3.7HG0712750
2	GO:0003824	HORVU.MOREX.r3.7HG0713200
2	GO:0003824	HORVU.MOREX.r3.7HG0713220
2	GO:0003824	HORVU.MOREX.r3.7HG0713280
2	GO:0003824	HORVU.MOREX.r3.7HG0714390
2	GO:0003824	HORVU.MOREX.r3.7HG0715110
2	GO:0003824	HORVU.MOREX.r3.7HG0715170
2	GO:0003824	HORVU.MOREX.r3.7HG0716400
2	GO:0003824	HORVU.MOREX.r3.7HG0716640
2	GO:0003824	HORVU.MOREX.r3.7HG0716940
2	GO:0003824	HORVU.MOREX.r3.7HG0718830
2	GO:0003824	HORVU.MOREX.r3.7HG0718990
2	GO:0003824	HORVU.MOREX.r3.7HG0721000
2	GO:0003824	HORVU.MOREX.r3.7HG0721040
2	GO:0003824	HORVU.MOREX.r3.7HG0722360
2	GO:0003824	HORVU.MOREX.r3.7HG0723540
2	GO:0003824	HORVU.MOREX.r3.7HG0724280
2	GO:0003824	HORVU.MOREX.r3.7HG0725530
2	GO:0003824	HORVU.MOREX.r3.7HG0726260
2	GO:0003824	HORVU.MOREX.r3.7HG0726310
2	GO:0003824	HORVU.MOREX.r3.7HG0726730
2	GO:0003824	HORVU.MOREX.r3.7HG0726880
2	GO:0003824	HORVU.MOREX.r3.7HG0728480
2	GO:0003824	HORVU.MOREX.r3.7HG0728500
2	GO:0003824	HORVU.MOREX.r3.7HG0728680
2	GO:0003824	HORVU.MOREX.r3.7HG0728720
2	GO:0003824	HORVU.MOREX.r3.7HG0728820
2	GO:0003824	HORVU.MOREX.r3.7HG0728870
2	GO:0003824	HORVU.MOREX.r3.7HG0729010
2	GO:0003824	HORVU.MOREX.r3.7HG0729760
2	GO:0003824	HORVU.MOREX.r3.7HG0732140
2	GO:0003824	HORVU.MOREX.r3.7HG0732330
2	GO:0003824	HORVU.MOREX.r3.7HG0732500
2	GO:0003824	HORVU.MOREX.r3.7HG0732650
2	GO:0003824	HORVU.MOREX.r3.7HG0733550
2	GO:0003824	HORVU.MOREX.r3.7HG0734450
2	GO:0003824	HORVU.MOREX.r3.7HG0734670
2	GO:0003824	HORVU.MOREX.r3.7HG0737470
2	GO:0003824	HORVU.MOREX.r3.7HG0742440
2	GO:0003824	HORVU.MOREX.r3.7HG0742750
2	GO:0003824	HORVU.MOREX.r3.7HG0743470
2	GO:0003824	HORVU.MOREX.r3.7HG0744540
2	GO:0003824	HORVU.MOREX.r3.7HG0746290
2	GO:0003824	HORVU.MOREX.r3.7HG0746640
2	GO:0003824	HORVU.MOREX.r3.7HG0747500
2	GO:0003824	HORVU.MOREX.r3.7HG0747690
2	GO:0003824	HORVU.MOREX.r3.7HG0747790
2	GO:0003824	HORVU.MOREX.r3.7HG0747860
2	GO:0003824	HORVU.MOREX.r3.7HG0747940
2	GO:0003824	HORVU.MOREX.r3.7HG0748820
2	GO:0003824	HORVU.MOREX.r3.7HG0749230
2	GO:0003824	HORVU.MOREX.r3.UnG0753020
2	GO:0003824	HORVU.MOREX.r3.UnG0753110
2	GO:0003824	HORVU.MOREX.r3.UnG0753120
2	GO:0003824	HORVU.MOREX.r3.UnG0754730
2	GO:0003824	HORVU.MOREX.r3.UnG0755490
2	GO:0003824	HORVU.MOREX.r3.UnG0758810
2	GO:0003824	HORVU.MOREX.r3.UnG0762480
2	GO:0003824	HORVU.MOREX.r3.UnG0764380
2	GO:0003824	HORVU.MOREX.r3.UnG0764740
2	GO:0003824	HORVU.MOREX.r3.UnG0766300
2	GO:0003824	HORVU.MOREX.r3.UnG0766660
2	GO:0003824	HORVU.MOREX.r3.UnG0766950
2	GO:0003824	HORVU.MOREX.r3.UnG0768620
2	GO:0003824	HORVU.MOREX.r3.UnG0770370
2	GO:0003824	HORVU.MOREX.r3.UnG0771060
2	GO:0003824	HORVU.MOREX.r3.UnG0772660
2	GO:0003824	HORVU.MOREX.r3.UnG0774020
2	GO:0003824	HORVU.MOREX.r3.UnG0774380
2	GO:0003824	HORVU.MOREX.r3.UnG0774900
2	GO:0003824	HORVU.MOREX.r3.UnG0776240
2	GO:0003824	HORVU.MOREX.r3.UnG0777020
2	GO:0003824	HORVU.MOREX.r3.UnG0778090
2	GO:0003824	HORVU.MOREX.r3.UnG0779220
2	GO:0003824	HORVU.MOREX.r3.UnG0780170
2	GO:0003824	HORVU.MOREX.r3.UnG0780540
2	GO:0003824	HORVU.MOREX.r3.UnG0781140
2	GO:0003824	HORVU.MOREX.r3.UnG0783150
2	GO:0003824	HORVU.MOREX.r3.UnG0784730
2	GO:0003824	HORVU.MOREX.r3.UnG0785070
2	GO:0003824	HORVU.MOREX.r3.UnG0785470
2	GO:0003824	HORVU.MOREX.r3.UnG0786950
2	GO:0003824	HORVU.MOREX.r3.UnG0787310
2	GO:0003824	HORVU.MOREX.r3.UnG0788480
2	GO:0003824	HORVU.MOREX.r3.UnG0789210
2	GO:0003824	HORVU.MOREX.r3.UnG0792020
2	GO:0003824	HORVU.MOREX.r3.UnG0795170
2	GO:0003824	HORVU.MOREX.r3.UnG0797040
2	GO:0003824	HORVU.MOREX.r3.UnG0798990
2	GO:0003824	HORVU.MOREX.r3.UnG0799910
2	GO:0003824	HORVU.MOREX.r3.UnG0801070
2	GO:0003824	HORVU.MOREX.r3.UnG0806460
2	GO:0003824	HORVU.MOREX.r3.UnG0806950
2	GO:0003824	HORVU.MOREX.r3.UnG0808370
2	GO:0003824	HORVU.MOREX.r3.UnG0809130
2	GO:0003824	HORVU.MOREX.r3.UnG0810180
2	GO:0003824	HORVU.MOREX.r3.UnG0812360
2	GO:0003824	HORVU.MOREX.r3.UnG0814530
2	GO:0003824	HORVU.MOREX.r3.UnG0816010
2	GO:0004553	HORVU.MOREX.r3.1HG0011440
2	GO:0004553	HORVU.MOREX.r3.1HG0011660
2	GO:0004553	HORVU.MOREX.r3.1HG0018250
2	GO:0004553	HORVU.MOREX.r3.1HG0046150
2	GO:0004553	HORVU.MOREX.r3.1HG0046170
2	GO:0004553	HORVU.MOREX.r3.1HG0054950
2	GO:0004553	HORVU.MOREX.r3.1HG0060360
2	GO:0004553	HORVU.MOREX.r3.1HG0069260
2	GO:0004553	HORVU.MOREX.r3.1HG0073370
2	GO:0004553	HORVU.MOREX.r3.1HG0080690
2	GO:0004553	HORVU.MOREX.r3.1HG0092570
2	GO:0004553	HORVU.MOREX.r3.1HG0092650
2	GO:0004553	HORVU.MOREX.r3.2HG0110810
2	GO:0004553	HORVU.MOREX.r3.2HG0115230
2	GO:0004553	HORVU.MOREX.r3.2HG0138660
2	GO:0004553	HORVU.MOREX.r3.2HG0166300
2	GO:0004553	HORVU.MOREX.r3.2HG0178010
2	GO:0004553	HORVU.MOREX.r3.2HG0193700
2	GO:0004553	HORVU.MOREX.r3.2HG0198780
2	GO:0004553	HORVU.MOREX.r3.2HG0200390
2	GO:0004553	HORVU.MOREX.r3.2HG0200470
2	GO:0004553	HORVU.MOREX.r3.2HG0206500
2	GO:0004553	HORVU.MOREX.r3.3HG0226040
2	GO:0004553	HORVU.MOREX.r3.3HG0233990
2	GO:0004553	HORVU.MOREX.r3.3HG0234000
2	GO:0004553	HORVU.MOREX.r3.3HG0234010
2	GO:0004553	HORVU.MOREX.r3.3HG0284640
2	GO:0004553	HORVU.MOREX.r3.3HG0295200
2	GO:0004553	HORVU.MOREX.r3.3HG0300580
2	GO:0004553	HORVU.MOREX.r3.3HG0300600
2	GO:0004553	HORVU.MOREX.r3.3HG0318620
2	GO:0004553	HORVU.MOREX.r3.3HG0318990
2	GO:0004553	HORVU.MOREX.r3.3HG0319130
2	GO:0004553	HORVU.MOREX.r3.3HG0324070
2	GO:0004553	HORVU.MOREX.r3.4HG0333970
2	GO:0004553	HORVU.MOREX.r3.4HG0356240
2	GO:0004553	HORVU.MOREX.r3.4HG0393250
2	GO:0004553	HORVU.MOREX.r3.4HG0394130
2	GO:0004553	HORVU.MOREX.r3.4HG0397570
2	GO:0004553	HORVU.MOREX.r3.4HG0397690
2	GO:0004553	HORVU.MOREX.r3.4HG0412150
2	GO:0004553	HORVU.MOREX.r3.4HG0418230
2	GO:0004553	HORVU.MOREX.r3.5HG0428300
2	GO:0004553	HORVU.MOREX.r3.5HG0430940
2	GO:0004553	HORVU.MOREX.r3.5HG0490890
2	GO:0004553	HORVU.MOREX.r3.5HG0495360
2	GO:0004553	HORVU.MOREX.r3.5HG0519550
2	GO:0004553	HORVU.MOREX.r3.5HG0528120
2	GO:0004553	HORVU.MOREX.r3.6HG0542030
2	GO:0004553	HORVU.MOREX.r3.6HG0542040
2	GO:0004553	HORVU.MOREX.r3.6HG0542050
2	GO:0004553	HORVU.MOREX.r3.6HG0600480
2	GO:0004553	HORVU.MOREX.r3.6HG0616240
2	GO:0004553	HORVU.MOREX.r3.6HG0619750
2	GO:0004553	HORVU.MOREX.r3.6HG0625910
2	GO:0004553	HORVU.MOREX.r3.7HG0635380
2	GO:0004553	HORVU.MOREX.r3.7HG0668820
2	GO:0004553	HORVU.MOREX.r3.7HG0705860
2	GO:0004553	HORVU.MOREX.r3.7HG0714390
2	GO:0004553	HORVU.MOREX.r3.7HG0716400
2	GO:0004553	HORVU.MOREX.r3.7HG0716640
2	GO:0004553	HORVU.MOREX.r3.7HG0728720
2	GO:0004553	HORVU.MOREX.r3.7HG0728820
2	GO:0004553	HORVU.MOREX.r3.7HG0728870
2	GO:0004553	HORVU.MOREX.r3.7HG0742440
2	GO:0004601	HORVU.MOREX.r3.1HG0017350
2	GO:0004601	HORVU.MOREX.r3.1HG0017410
2	GO:0004601	HORVU.MOREX.r3.1HG0017420
2	GO:0004601	HORVU.MOREX.r3.1HG0025050
2	GO:0004601	HORVU.MOREX.r3.1HG0054280
2	GO:0004601	HORVU.MOREX.r3.1HG0068010
2	GO:0004601	HORVU.MOREX.r3.1HG0076700
2	GO:0004601	HORVU.MOREX.r3.1HG0076710
2	GO:0004601	HORVU.MOREX.r3.1HG0076720
2	GO:0004601	HORVU.MOREX.r3.2HG0107970
2	GO:0004601	HORVU.MOREX.r3.2HG0112580
2	GO:0004601	HORVU.MOREX.r3.2HG0112600
2	GO:0004601	HORVU.MOREX.r3.2HG0112610
2	GO:0004601	HORVU.MOREX.r3.2HG0112630
2	GO:0004601	HORVU.MOREX.r3.2HG0112640
2	GO:0004601	HORVU.MOREX.r3.2HG0112660
2	GO:0004601	HORVU.MOREX.r3.2HG0120320
2	GO:0004601	HORVU.MOREX.r3.2HG0120840
2	GO:0004601	HORVU.MOREX.r3.2HG0157470
2	GO:0004601	HORVU.MOREX.r3.2HG0178640
2	GO:0004601	HORVU.MOREX.r3.3HG0241690
2	GO:0004601	HORVU.MOREX.r3.3HG0243130
2	GO:0004601	HORVU.MOREX.r3.3HG0254940
2	GO:0004601	HORVU.MOREX.r3.3HG0254950
2	GO:0004601	HORVU.MOREX.r3.3HG0254990
2	GO:0004601	HORVU.MOREX.r3.3HG0255020
2	GO:0004601	HORVU.MOREX.r3.3HG0291870
2	GO:0004601	HORVU.MOREX.r3.3HG0291900
2	GO:0004601	HORVU.MOREX.r3.3HG0299560
2	GO:0004601	HORVU.MOREX.r3.3HG0325250
2	GO:0004601	HORVU.MOREX.r3.4HG0345880
2	GO:0004601	HORVU.MOREX.r3.4HG0393870
2	GO:0004601	HORVU.MOREX.r3.5HG0446790
2	GO:0004601	HORVU.MOREX.r3.5HG0464630
2	GO:0004601	HORVU.MOREX.r3.5HG0495910
2	GO:0004601	HORVU.MOREX.r3.5HG0512600
2	GO:0004601	HORVU.MOREX.r3.6HG0565800
2	GO:0004601	HORVU.MOREX.r3.6HG0566190
2	GO:0004601	HORVU.MOREX.r3.6HG0576260
2	GO:0004601	HORVU.MOREX.r3.7HG0667610
2	GO:0004601	HORVU.MOREX.r3.7HG0667630
2	GO:0004601	HORVU.MOREX.r3.7HG0667660
2	GO:0004601	HORVU.MOREX.r3.7HG0705160
2	GO:0004601	HORVU.MOREX.r3.7HG0713280
2	GO:0004601	HORVU.MOREX.r3.7HG0718990
2	GO:0004601	HORVU.MOREX.r3.7HG0728480
2	GO:0004601	HORVU.MOREX.r3.7HG0729010
2	GO:0004601	HORVU.MOREX.r3.7HG0732650
2	GO:0004601	HORVU.MOREX.r3.7HG0737470
2	GO:0004601	HORVU.MOREX.r3.7HG0746290
2	GO:0005215	HORVU.MOREX.r3.1HG0032200
2	GO:0005215	HORVU.MOREX.r3.1HG0046190
2	GO:0005215	HORVU.MOREX.r3.1HG0049580
2	GO:0005215	HORVU.MOREX.r3.1HG0053960
2	GO:0005215	HORVU.MOREX.r3.1HG0056410
2	GO:0005215	HORVU.MOREX.r3.1HG0064800
2	GO:0005215	HORVU.MOREX.r3.1HG0065040
2	GO:0005215	HORVU.MOREX.r3.1HG0067710
2	GO:0005215	HORVU.MOREX.r3.1HG0071750
2	GO:0005215	HORVU.MOREX.r3.1HG0084740
2	GO:0005215	HORVU.MOREX.r3.1HG0084890
2	GO:0005215	HORVU.MOREX.r3.1HG0085670
2	GO:0005215	HORVU.MOREX.r3.2HG0103630
2	GO:0005215	HORVU.MOREX.r3.2HG0131100
2	GO:0005215	HORVU.MOREX.r3.2HG0135060
2	GO:0005215	HORVU.MOREX.r3.2HG0135310
2	GO:0005215	HORVU.MOREX.r3.2HG0135870
2	GO:0005215	HORVU.MOREX.r3.2HG0140480
2	GO:0005215	HORVU.MOREX.r3.2HG0170120
2	GO:0005215	HORVU.MOREX.r3.2HG0172690
2	GO:0005215	HORVU.MOREX.r3.2HG0173850
2	GO:0005215	HORVU.MOREX.r3.2HG0180820
2	GO:0005215	HORVU.MOREX.r3.2HG0187050
2	GO:0005215	HORVU.MOREX.r3.2HG0189670
2	GO:0005215	HORVU.MOREX.r3.2HG0192270
2	GO:0005215	HORVU.MOREX.r3.2HG0192950
2	GO:0005215	HORVU.MOREX.r3.2HG0196660
2	GO:0005215	HORVU.MOREX.r3.2HG0203240
2	GO:0005215	HORVU.MOREX.r3.3HG0224010
2	GO:0005215	HORVU.MOREX.r3.3HG0230420
2	GO:0005215	HORVU.MOREX.r3.3HG0248350
2	GO:0005215	HORVU.MOREX.r3.3HG0282510
2	GO:0005215	HORVU.MOREX.r3.3HG0283350
2	GO:0005215	HORVU.MOREX.r3.3HG0284930
2	GO:0005215	HORVU.MOREX.r3.3HG0285940
2	GO:0005215	HORVU.MOREX.r3.3HG0298910
2	GO:0005215	HORVU.MOREX.r3.3HG0303830
2	GO:0005215	HORVU.MOREX.r3.3HG0307250
2	GO:0005215	HORVU.MOREX.r3.3HG0307420
2	GO:0005215	HORVU.MOREX.r3.3HG0310150
2	GO:0005215	HORVU.MOREX.r3.3HG0320360
2	GO:0005215	HORVU.MOREX.r3.3HG0323380
2	GO:0005215	HORVU.MOREX.r3.3HG0328430
2	GO:0005215	HORVU.MOREX.r3.3HG0329110
2	GO:0005215	HORVU.MOREX.r3.3HG0330200
2	GO:0005215	HORVU.MOREX.r3.4HG0333700
2	GO:0005215	HORVU.MOREX.r3.4HG0334860
2	GO:0005215	HORVU.MOREX.r3.4HG0382640
2	GO:0005215	HORVU.MOREX.r3.4HG0406390
2	GO:0005215	HORVU.MOREX.r3.4HG0406400
2	GO:0005215	HORVU.MOREX.r3.4HG0406410
2	GO:0005215	HORVU.MOREX.r3.4HG0407500
2	GO:0005215	HORVU.MOREX.r3.4HG0408330
2	GO:0005215	HORVU.MOREX.r3.4HG0411730
2	GO:0005215	HORVU.MOREX.r3.4HG0416570
2	GO:0005215	HORVU.MOREX.r3.5HG0426750
2	GO:0005215	HORVU.MOREX.r3.5HG0428820
2	GO:0005215	HORVU.MOREX.r3.5HG0442770
2	GO:0005215	HORVU.MOREX.r3.5HG0472810
2	GO:0005215	HORVU.MOREX.r3.5HG0481800
2	GO:0005215	HORVU.MOREX.r3.5HG0495640
2	GO:0005215	HORVU.MOREX.r3.5HG0497690
2	GO:0005215	HORVU.MOREX.r3.5HG0508440
2	GO:0005215	HORVU.MOREX.r3.5HG0510530
2	GO:0005215	HORVU.MOREX.r3.5HG0527310
2	GO:0005215	HORVU.MOREX.r3.5HG0529600
2	GO:0005215	HORVU.MOREX.r3.5HG0537150
2	GO:0005215	HORVU.MOREX.r3.6HG0540540
2	GO:0005215	HORVU.MOREX.r3.6HG0543380
2	GO:0005215	HORVU.MOREX.r3.6HG0543390
2	GO:0005215	HORVU.MOREX.r3.6HG0543400
2	GO:0005215	HORVU.MOREX.r3.6HG0543410
2	GO:0005215	HORVU.MOREX.r3.6HG0551840
2	GO:0005215	HORVU.MOREX.r3.6HG0568500
2	GO:0005215	HORVU.MOREX.r3.6HG0570640
2	GO:0005215	HORVU.MOREX.r3.6HG0577180
2	GO:0005215	HORVU.MOREX.r3.6HG0596770
2	GO:0005215	HORVU.MOREX.r3.6HG0599090
2	GO:0005215	HORVU.MOREX.r3.6HG0599450
2	GO:0005215	HORVU.MOREX.r3.6HG0599920
2	GO:0005215	HORVU.MOREX.r3.6HG0600910
2	GO:0005215	HORVU.MOREX.r3.6HG0602560
2	GO:0005215	HORVU.MOREX.r3.6HG0603790
2	GO:0005215	HORVU.MOREX.r3.6HG0609530
2	GO:0005215	HORVU.MOREX.r3.6HG0619210
2	GO:0005215	HORVU.MOREX.r3.6HG0619230
2	GO:0005215	HORVU.MOREX.r3.6HG0630100
2	GO:0005215	HORVU.MOREX.r3.6HG0633960
2	GO:0005215	HORVU.MOREX.r3.6HG0634270
2	GO:0005215	HORVU.MOREX.r3.7HG0641950
2	GO:0005215	HORVU.MOREX.r3.7HG0658900
2	GO:0005215	HORVU.MOREX.r3.7HG0660260
2	GO:0005215	HORVU.MOREX.r3.7HG0665750
2	GO:0005215	HORVU.MOREX.r3.7HG0668090
2	GO:0005215	HORVU.MOREX.r3.7HG0669120
2	GO:0005215	HORVU.MOREX.r3.7HG0671320
2	GO:0005215	HORVU.MOREX.r3.7HG0686670
2	GO:0005215	HORVU.MOREX.r3.7HG0697350
2	GO:0005215	HORVU.MOREX.r3.7HG0699630
2	GO:0005215	HORVU.MOREX.r3.7HG0702510
2	GO:0005215	HORVU.MOREX.r3.7HG0717980
2	GO:0005215	HORVU.MOREX.r3.7HG0728950
2	GO:0005215	HORVU.MOREX.r3.7HG0729020
2	GO:0005215	HORVU.MOREX.r3.7HG0732570
2	GO:0005215	HORVU.MOREX.r3.7HG0750970
2	GO:0005215	HORVU.MOREX.r3.UnG0754730
2	GO:0005215	HORVU.MOREX.r3.UnG0755490
2	GO:0005215	HORVU.MOREX.r3.UnG0762480
2	GO:0005215	HORVU.MOREX.r3.UnG0764380
2	GO:0005215	HORVU.MOREX.r3.UnG0766300
2	GO:0005215	HORVU.MOREX.r3.UnG0768620
2	GO:0005215	HORVU.MOREX.r3.UnG0774020
2	GO:0005215	HORVU.MOREX.r3.UnG0774900
2	GO:0005215	HORVU.MOREX.r3.UnG0776240
2	GO:0005215	HORVU.MOREX.r3.UnG0779220
2	GO:0005215	HORVU.MOREX.r3.UnG0780170
2	GO:0005215	HORVU.MOREX.r3.UnG0781140
2	GO:0005215	HORVU.MOREX.r3.UnG0784730
2	GO:0005215	HORVU.MOREX.r3.UnG0785070
2	GO:0005215	HORVU.MOREX.r3.UnG0786950
2	GO:0005215	HORVU.MOREX.r3.UnG0788480
2	GO:0005215	HORVU.MOREX.r3.UnG0792020
2	GO:0005215	HORVU.MOREX.r3.UnG0795170
2	GO:0005215	HORVU.MOREX.r3.UnG0797040
2	GO:0005215	HORVU.MOREX.r3.UnG0798990
2	GO:0005215	HORVU.MOREX.r3.UnG0806460
2	GO:0005215	HORVU.MOREX.r3.UnG0806950
2	GO:0005215	HORVU.MOREX.r3.UnG0808370
2	GO:0005215	HORVU.MOREX.r3.UnG0809130
2	GO:0005215	HORVU.MOREX.r3.UnG0812360
2	GO:0005215	HORVU.MOREX.r3.UnG0814530
2	GO:0005215	HORVU.MOREX.r3.UnG0816010
2	GO:0005216	HORVU.MOREX.r3.1HG0032200
2	GO:0005216	HORVU.MOREX.r3.3HG0224010
2	GO:0005216	HORVU.MOREX.r3.3HG0248350
2	GO:0005216	HORVU.MOREX.r3.3HG0320360
2	GO:0005216	HORVU.MOREX.r3.4HG0411730
2	GO:0005216	HORVU.MOREX.r3.5HG0481800
2	GO:0005216	HORVU.MOREX.r3.6HG0551840
2	GO:0005216	HORVU.MOREX.r3.7HG0669120
2	GO:0005216	HORVU.MOREX.r3.UnG0754730
2	GO:0005216	HORVU.MOREX.r3.UnG0755490
2	GO:0005216	HORVU.MOREX.r3.UnG0762480
2	GO:0005216	HORVU.MOREX.r3.UnG0764380
2	GO:0005216	HORVU.MOREX.r3.UnG0766300
2	GO:0005216	HORVU.MOREX.r3.UnG0768620
2	GO:0005216	HORVU.MOREX.r3.UnG0774020
2	GO:0005216	HORVU.MOREX.r3.UnG0774900
2	GO:0005216	HORVU.MOREX.r3.UnG0776240
2	GO:0005216	HORVU.MOREX.r3.UnG0779220
2	GO:0005216	HORVU.MOREX.r3.UnG0780170
2	GO:0005216	HORVU.MOREX.r3.UnG0781140
2	GO:0005216	HORVU.MOREX.r3.UnG0784730
2	GO:0005216	HORVU.MOREX.r3.UnG0785070
2	GO:0005216	HORVU.MOREX.r3.UnG0786950
2	GO:0005216	HORVU.MOREX.r3.UnG0788480
2	GO:0005216	HORVU.MOREX.r3.UnG0792020
2	GO:0005216	HORVU.MOREX.r3.UnG0795170
2	GO:0005216	HORVU.MOREX.r3.UnG0797040
2	GO:0005216	HORVU.MOREX.r3.UnG0798990
2	GO:0005216	HORVU.MOREX.r3.UnG0806460
2	GO:0005216	HORVU.MOREX.r3.UnG0806950
2	GO:0005216	HORVU.MOREX.r3.UnG0808370
2	GO:0005216	HORVU.MOREX.r3.UnG0809130
2	GO:0005216	HORVU.MOREX.r3.UnG0812360
2	GO:0005216	HORVU.MOREX.r3.UnG0814530
2	GO:0005216	HORVU.MOREX.r3.UnG0816010
2	GO:0005261	HORVU.MOREX.r3.3HG0320360
2	GO:0005261	HORVU.MOREX.r3.7HG0669120
2	GO:0005261	HORVU.MOREX.r3.UnG0754730
2	GO:0005261	HORVU.MOREX.r3.UnG0755490
2	GO:0005261	HORVU.MOREX.r3.UnG0762480
2	GO:0005261	HORVU.MOREX.r3.UnG0764380
2	GO:0005261	HORVU.MOREX.r3.UnG0766300
2	GO:0005261	HORVU.MOREX.r3.UnG0768620
2	GO:0005261	HORVU.MOREX.r3.UnG0774020
2	GO:0005261	HORVU.MOREX.r3.UnG0774900
2	GO:0005261	HORVU.MOREX.r3.UnG0776240
2	GO:0005261	HORVU.MOREX.r3.UnG0779220
2	GO:0005261	HORVU.MOREX.r3.UnG0780170
2	GO:0005261	HORVU.MOREX.r3.UnG0781140
2	GO:0005261	HORVU.MOREX.r3.UnG0784730
2	GO:0005261	HORVU.MOREX.r3.UnG0785070
2	GO:0005261	HORVU.MOREX.r3.UnG0786950
2	GO:0005261	HORVU.MOREX.r3.UnG0788480
2	GO:0005261	HORVU.MOREX.r3.UnG0792020
2	GO:0005261	HORVU.MOREX.r3.UnG0795170
2	GO:0005261	HORVU.MOREX.r3.UnG0797040
2	GO:0005261	HORVU.MOREX.r3.UnG0798990
2	GO:0005261	HORVU.MOREX.r3.UnG0806460
2	GO:0005261	HORVU.MOREX.r3.UnG0806950
2	GO:0005261	HORVU.MOREX.r3.UnG0808370
2	GO:0005261	HORVU.MOREX.r3.UnG0809130
2	GO:0005261	HORVU.MOREX.r3.UnG0812360
2	GO:0005261	HORVU.MOREX.r3.UnG0814530
2	GO:0005261	HORVU.MOREX.r3.UnG0816010
2	GO:0005507	HORVU.MOREX.r3.1HG0049190
2	GO:0005507	HORVU.MOREX.r3.1HG0073500
2	GO:0005507	HORVU.MOREX.r3.1HG0073550
2	GO:0005507	HORVU.MOREX.r3.2HG0097360
2	GO:0005507	HORVU.MOREX.r3.2HG0135650
2	GO:0005507	HORVU.MOREX.r3.2HG0141900
2	GO:0005507	HORVU.MOREX.r3.2HG0155470
2	GO:0005507	HORVU.MOREX.r3.3HG0281790
2	GO:0005507	HORVU.MOREX.r3.3HG0302440
2	GO:0005507	HORVU.MOREX.r3.3HG0302570
2	GO:0005507	HORVU.MOREX.r3.4HG0383780
2	GO:0005507	HORVU.MOREX.r3.4HG0388460
2	GO:0005507	HORVU.MOREX.r3.5HG0465270
2	GO:0005507	HORVU.MOREX.r3.5HG0476020
2	GO:0005507	HORVU.MOREX.r3.7HG0667290
2	GO:0005507	HORVU.MOREX.r3.7HG0700280
2	GO:0005507	HORVU.MOREX.r3.7HG0712750
2	GO:0005507	HORVU.MOREX.r3.7HG0716940
2	GO:0005507	HORVU.MOREX.r3.7HG0726730
2	GO:0005507	HORVU.MOREX.r3.7HG0734670
2	GO:0005576	HORVU.MOREX.r3.1HG0007740
2	GO:0005576	HORVU.MOREX.r3.1HG0017350
2	GO:0005576	HORVU.MOREX.r3.1HG0017410
2	GO:0005576	HORVU.MOREX.r3.1HG0017420
2	GO:0005576	HORVU.MOREX.r3.1HG0025050
2	GO:0005576	HORVU.MOREX.r3.1HG0054280
2	GO:0005576	HORVU.MOREX.r3.1HG0056570
2	GO:0005576	HORVU.MOREX.r3.1HG0056580
2	GO:0005576	HORVU.MOREX.r3.1HG0056600
2	GO:0005576	HORVU.MOREX.r3.1HG0056630
2	GO:0005576	HORVU.MOREX.r3.1HG0059670
2	GO:0005576	HORVU.MOREX.r3.1HG0067070
2	GO:0005576	HORVU.MOREX.r3.1HG0068010
2	GO:0005576	HORVU.MOREX.r3.1HG0073500
2	GO:0005576	HORVU.MOREX.r3.1HG0073550
2	GO:0005576	HORVU.MOREX.r3.1HG0093670
2	GO:0005576	HORVU.MOREX.r3.1HG0093700
2	GO:0005576	HORVU.MOREX.r3.2HG0096390
2	GO:0005576	HORVU.MOREX.r3.2HG0097360
2	GO:0005576	HORVU.MOREX.r3.2HG0112580
2	GO:0005576	HORVU.MOREX.r3.2HG0112600
2	GO:0005576	HORVU.MOREX.r3.2HG0112610
2	GO:0005576	HORVU.MOREX.r3.2HG0112630
2	GO:0005576	HORVU.MOREX.r3.2HG0112660
2	GO:0005576	HORVU.MOREX.r3.2HG0120320
2	GO:0005576	HORVU.MOREX.r3.2HG0121200
2	GO:0005576	HORVU.MOREX.r3.2HG0122360
2	GO:0005576	HORVU.MOREX.r3.2HG0131510
2	GO:0005576	HORVU.MOREX.r3.2HG0135650
2	GO:0005576	HORVU.MOREX.r3.2HG0155750
2	GO:0005576	HORVU.MOREX.r3.2HG0157170
2	GO:0005576	HORVU.MOREX.r3.2HG0178640
2	GO:0005576	HORVU.MOREX.r3.2HG0182860
2	GO:0005576	HORVU.MOREX.r3.2HG0189540
2	GO:0005576	HORVU.MOREX.r3.2HG0206500
2	GO:0005576	HORVU.MOREX.r3.3HG0222380
2	GO:0005576	HORVU.MOREX.r3.3HG0222390
2	GO:0005576	HORVU.MOREX.r3.3HG0222410
2	GO:0005576	HORVU.MOREX.r3.3HG0222560
2	GO:0005576	HORVU.MOREX.r3.3HG0222570
2	GO:0005576	HORVU.MOREX.r3.3HG0233990
2	GO:0005576	HORVU.MOREX.r3.3HG0234000
2	GO:0005576	HORVU.MOREX.r3.3HG0234010
2	GO:0005576	HORVU.MOREX.r3.3HG0236930
2	GO:0005576	HORVU.MOREX.r3.3HG0241690
2	GO:0005576	HORVU.MOREX.r3.3HG0243130
2	GO:0005576	HORVU.MOREX.r3.3HG0252190
2	GO:0005576	HORVU.MOREX.r3.3HG0252270
2	GO:0005576	HORVU.MOREX.r3.3HG0253860
2	GO:0005576	HORVU.MOREX.r3.3HG0254950
2	GO:0005576	HORVU.MOREX.r3.3HG0254990
2	GO:0005576	HORVU.MOREX.r3.3HG0255020
2	GO:0005576	HORVU.MOREX.r3.3HG0256620
2	GO:0005576	HORVU.MOREX.r3.3HG0283630
2	GO:0005576	HORVU.MOREX.r3.3HG0291370
2	GO:0005576	HORVU.MOREX.r3.3HG0291870
2	GO:0005576	HORVU.MOREX.r3.3HG0291900
2	GO:0005576	HORVU.MOREX.r3.3HG0292960
2	GO:0005576	HORVU.MOREX.r3.3HG0299560
2	GO:0005576	HORVU.MOREX.r3.3HG0300600
2	GO:0005576	HORVU.MOREX.r3.3HG0302440
2	GO:0005576	HORVU.MOREX.r3.3HG0302570
2	GO:0005576	HORVU.MOREX.r3.3HG0318560
2	GO:0005576	HORVU.MOREX.r3.3HG0318580
2	GO:0005576	HORVU.MOREX.r3.3HG0318880
2	GO:0005576	HORVU.MOREX.r3.3HG0320670
2	GO:0005576	HORVU.MOREX.r3.3HG0320740
2	GO:0005576	HORVU.MOREX.r3.3HG0320750
2	GO:0005576	HORVU.MOREX.r3.3HG0325250
2	GO:0005576	HORVU.MOREX.r3.3HG0329870
2	GO:0005576	HORVU.MOREX.r3.4HG0333410
2	GO:0005576	HORVU.MOREX.r3.4HG0345560
2	GO:0005576	HORVU.MOREX.r3.4HG0345880
2	GO:0005576	HORVU.MOREX.r3.4HG0383780
2	GO:0005576	HORVU.MOREX.r3.4HG0388460
2	GO:0005576	HORVU.MOREX.r3.4HG0393250
2	GO:0005576	HORVU.MOREX.r3.4HG0393870
2	GO:0005576	HORVU.MOREX.r3.4HG0394720
2	GO:0005576	HORVU.MOREX.r3.4HG0404410
2	GO:0005576	HORVU.MOREX.r3.4HG0418230
2	GO:0005576	HORVU.MOREX.r3.4HG0418460
2	GO:0005576	HORVU.MOREX.r3.5HG0446790
2	GO:0005576	HORVU.MOREX.r3.5HG0462200
2	GO:0005576	HORVU.MOREX.r3.5HG0464630
2	GO:0005576	HORVU.MOREX.r3.5HG0465270
2	GO:0005576	HORVU.MOREX.r3.5HG0476020
2	GO:0005576	HORVU.MOREX.r3.5HG0485910
2	GO:0005576	HORVU.MOREX.r3.5HG0509350
2	GO:0005576	HORVU.MOREX.r3.5HG0510250
2	GO:0005576	HORVU.MOREX.r3.5HG0511140
2	GO:0005576	HORVU.MOREX.r3.5HG0512600
2	GO:0005576	HORVU.MOREX.r3.5HG0527460
2	GO:0005576	HORVU.MOREX.r3.5HG0536790
2	GO:0005576	HORVU.MOREX.r3.6HG0538280
2	GO:0005576	HORVU.MOREX.r3.6HG0538290
2	GO:0005576	HORVU.MOREX.r3.6HG0538310
2	GO:0005576	HORVU.MOREX.r3.6HG0538340
2	GO:0005576	HORVU.MOREX.r3.6HG0538350
2	GO:0005576	HORVU.MOREX.r3.6HG0538370
2	GO:0005576	HORVU.MOREX.r3.6HG0538380
2	GO:0005576	HORVU.MOREX.r3.6HG0538420
2	GO:0005576	HORVU.MOREX.r3.6HG0538440
2	GO:0005576	HORVU.MOREX.r3.6HG0538450
2	GO:0005576	HORVU.MOREX.r3.6HG0538500
2	GO:0005576	HORVU.MOREX.r3.6HG0538520
2	GO:0005576	HORVU.MOREX.r3.6HG0543180
2	GO:0005576	HORVU.MOREX.r3.6HG0543540
2	GO:0005576	HORVU.MOREX.r3.6HG0543550
2	GO:0005576	HORVU.MOREX.r3.6HG0563630
2	GO:0005576	HORVU.MOREX.r3.6HG0565800
2	GO:0005576	HORVU.MOREX.r3.6HG0566190
2	GO:0005576	HORVU.MOREX.r3.6HG0592640
2	GO:0005576	HORVU.MOREX.r3.6HG0598380
2	GO:0005576	HORVU.MOREX.r3.6HG0600480
2	GO:0005576	HORVU.MOREX.r3.6HG0601180
2	GO:0005576	HORVU.MOREX.r3.6HG0607000
2	GO:0005576	HORVU.MOREX.r3.6HG0628320
2	GO:0005576	HORVU.MOREX.r3.7HG0663430
2	GO:0005576	HORVU.MOREX.r3.7HG0667290
2	GO:0005576	HORVU.MOREX.r3.7HG0667610
2	GO:0005576	HORVU.MOREX.r3.7HG0667630
2	GO:0005576	HORVU.MOREX.r3.7HG0667660
2	GO:0005576	HORVU.MOREX.r3.7HG0705160
2	GO:0005576	HORVU.MOREX.r3.7HG0712750
2	GO:0005576	HORVU.MOREX.r3.7HG0713280
2	GO:0005576	HORVU.MOREX.r3.7HG0716640
2	GO:0005576	HORVU.MOREX.r3.7HG0716940
2	GO:0005576	HORVU.MOREX.r3.7HG0718990
2	GO:0005576	HORVU.MOREX.r3.7HG0726730
2	GO:0005576	HORVU.MOREX.r3.7HG0728480
2	GO:0005576	HORVU.MOREX.r3.7HG0728720
2	GO:0005576	HORVU.MOREX.r3.7HG0728820
2	GO:0005576	HORVU.MOREX.r3.7HG0728870
2	GO:0005576	HORVU.MOREX.r3.7HG0729010
2	GO:0005576	HORVU.MOREX.r3.7HG0730510
2	GO:0005576	HORVU.MOREX.r3.7HG0730560
2	GO:0005576	HORVU.MOREX.r3.7HG0732650
2	GO:0005576	HORVU.MOREX.r3.7HG0734450
2	GO:0005576	HORVU.MOREX.r3.7HG0737470
2	GO:0005576	HORVU.MOREX.r3.7HG0746290
2	GO:0005576	HORVU.MOREX.r3.7HG0749090
2	GO:0005576	HORVU.MOREX.r3.UnG0764920
2	GO:0005618	HORVU.MOREX.r3.1HG0017350
2	GO:0005618	HORVU.MOREX.r3.1HG0017410
2	GO:0005618	HORVU.MOREX.r3.1HG0017420
2	GO:0005618	HORVU.MOREX.r3.1HG0025050
2	GO:0005618	HORVU.MOREX.r3.1HG0069260
2	GO:0005618	HORVU.MOREX.r3.2HG0182860
2	GO:0005618	HORVU.MOREX.r3.3HG0233990
2	GO:0005618	HORVU.MOREX.r3.3HG0234000
2	GO:0005618	HORVU.MOREX.r3.3HG0234010
2	GO:0005618	HORVU.MOREX.r3.3HG0241690
2	GO:0005618	HORVU.MOREX.r3.3HG0252190
2	GO:0005618	HORVU.MOREX.r3.3HG0252270
2	GO:0005618	HORVU.MOREX.r3.3HG0283630
2	GO:0005618	HORVU.MOREX.r3.3HG0291870
2	GO:0005618	HORVU.MOREX.r3.3HG0299560
2	GO:0005618	HORVU.MOREX.r3.3HG0320670
2	GO:0005618	HORVU.MOREX.r3.3HG0320740
2	GO:0005618	HORVU.MOREX.r3.3HG0320750
2	GO:0005618	HORVU.MOREX.r3.3HG0325250
2	GO:0005618	HORVU.MOREX.r3.3HG0329870
2	GO:0005618	HORVU.MOREX.r3.4HG0393250
2	GO:0005618	HORVU.MOREX.r3.4HG0418230
2	GO:0005618	HORVU.MOREX.r3.5HG0527460
2	GO:0005618	HORVU.MOREX.r3.6HG0543180
2	GO:0005618	HORVU.MOREX.r3.6HG0607000
2	GO:0005618	HORVU.MOREX.r3.6HG0625910
2	GO:0005618	HORVU.MOREX.r3.6HG0628320
2	GO:0005618	HORVU.MOREX.r3.7HG0667610
2	GO:0005618	HORVU.MOREX.r3.7HG0716640
2	GO:0005618	HORVU.MOREX.r3.7HG0728720
2	GO:0005618	HORVU.MOREX.r3.7HG0728820
2	GO:0005618	HORVU.MOREX.r3.7HG0728870
2	GO:0005618	HORVU.MOREX.r3.7HG0730510
2	GO:0005618	HORVU.MOREX.r3.7HG0730560
2	GO:0005618	HORVU.MOREX.r3.7HG0737470
2	GO:0005911	HORVU.MOREX.r3.1HG0017350
2	GO:0005911	HORVU.MOREX.r3.1HG0017410
2	GO:0005911	HORVU.MOREX.r3.1HG0017420
2	GO:0005911	HORVU.MOREX.r3.1HG0025050
2	GO:0005911	HORVU.MOREX.r3.1HG0060220
2	GO:0005911	HORVU.MOREX.r3.3HG0241690
2	GO:0005911	HORVU.MOREX.r3.3HG0253860
2	GO:0005911	HORVU.MOREX.r3.3HG0291870
2	GO:0005911	HORVU.MOREX.r3.3HG0299560
2	GO:0005911	HORVU.MOREX.r3.3HG0320670
2	GO:0005911	HORVU.MOREX.r3.3HG0320740
2	GO:0005911	HORVU.MOREX.r3.3HG0320750
2	GO:0005911	HORVU.MOREX.r3.3HG0325250
2	GO:0005911	HORVU.MOREX.r3.4HG0378600
2	GO:0005911	HORVU.MOREX.r3.5HG0500590
2	GO:0005911	HORVU.MOREX.r3.6HG0560670
2	GO:0005911	HORVU.MOREX.r3.6HG0628320
2	GO:0005911	HORVU.MOREX.r3.7HG0667610
2	GO:0005911	HORVU.MOREX.r3.7HG0716940
2	GO:0005911	HORVU.MOREX.r3.7HG0737470
2	GO:0005975	HORVU.MOREX.r3.1HG0008440
2	GO:0005975	HORVU.MOREX.r3.1HG0011440
2	GO:0005975	HORVU.MOREX.r3.1HG0011660
2	GO:0005975	HORVU.MOREX.r3.1HG0018250
2	GO:0005975	HORVU.MOREX.r3.1HG0039920
2	GO:0005975	HORVU.MOREX.r3.1HG0041280
2	GO:0005975	HORVU.MOREX.r3.1HG0046150
2	GO:0005975	HORVU.MOREX.r3.1HG0046170
2	GO:0005975	HORVU.MOREX.r3.1HG0054950
2	GO:0005975	HORVU.MOREX.r3.1HG0060360
2	GO:0005975	HORVU.MOREX.r3.1HG0069260
2	GO:0005975	HORVU.MOREX.r3.1HG0073370
2	GO:0005975	HORVU.MOREX.r3.1HG0080690
2	GO:0005975	HORVU.MOREX.r3.1HG0082540
2	GO:0005975	HORVU.MOREX.r3.1HG0092020
2	GO:0005975	HORVU.MOREX.r3.1HG0092570
2	GO:0005975	HORVU.MOREX.r3.1HG0092650
2	GO:0005975	HORVU.MOREX.r3.1HG0095170
2	GO:0005975	HORVU.MOREX.r3.2HG0110810
2	GO:0005975	HORVU.MOREX.r3.2HG0115230
2	GO:0005975	HORVU.MOREX.r3.2HG0124890
2	GO:0005975	HORVU.MOREX.r3.2HG0136570
2	GO:0005975	HORVU.MOREX.r3.2HG0136670
2	GO:0005975	HORVU.MOREX.r3.2HG0138660
2	GO:0005975	HORVU.MOREX.r3.2HG0139380
2	GO:0005975	HORVU.MOREX.r3.2HG0166300
2	GO:0005975	HORVU.MOREX.r3.2HG0168310
2	GO:0005975	HORVU.MOREX.r3.2HG0173050
2	GO:0005975	HORVU.MOREX.r3.2HG0174510
2	GO:0005975	HORVU.MOREX.r3.2HG0176940
2	GO:0005975	HORVU.MOREX.r3.2HG0178010
2	GO:0005975	HORVU.MOREX.r3.2HG0188120
2	GO:0005975	HORVU.MOREX.r3.2HG0193700
2	GO:0005975	HORVU.MOREX.r3.2HG0198780
2	GO:0005975	HORVU.MOREX.r3.2HG0200390
2	GO:0005975	HORVU.MOREX.r3.2HG0200470
2	GO:0005975	HORVU.MOREX.r3.2HG0206500
2	GO:0005975	HORVU.MOREX.r3.3HG0226040
2	GO:0005975	HORVU.MOREX.r3.3HG0233820
2	GO:0005975	HORVU.MOREX.r3.3HG0233990
2	GO:0005975	HORVU.MOREX.r3.3HG0234000
2	GO:0005975	HORVU.MOREX.r3.3HG0234010
2	GO:0005975	HORVU.MOREX.r3.3HG0237880
2	GO:0005975	HORVU.MOREX.r3.3HG0284640
2	GO:0005975	HORVU.MOREX.r3.3HG0286250
2	GO:0005975	HORVU.MOREX.r3.3HG0288960
2	GO:0005975	HORVU.MOREX.r3.3HG0295200
2	GO:0005975	HORVU.MOREX.r3.3HG0300580
2	GO:0005975	HORVU.MOREX.r3.3HG0300600
2	GO:0005975	HORVU.MOREX.r3.3HG0314250
2	GO:0005975	HORVU.MOREX.r3.3HG0315590
2	GO:0005975	HORVU.MOREX.r3.3HG0318620
2	GO:0005975	HORVU.MOREX.r3.3HG0318990
2	GO:0005975	HORVU.MOREX.r3.3HG0319130
2	GO:0005975	HORVU.MOREX.r3.3HG0324070
2	GO:0005975	HORVU.MOREX.r3.4HG0333970
2	GO:0005975	HORVU.MOREX.r3.4HG0344370
2	GO:0005975	HORVU.MOREX.r3.4HG0344630
2	GO:0005975	HORVU.MOREX.r3.4HG0353390
2	GO:0005975	HORVU.MOREX.r3.4HG0356240
2	GO:0005975	HORVU.MOREX.r3.4HG0378030
2	GO:0005975	HORVU.MOREX.r3.4HG0379300
2	GO:0005975	HORVU.MOREX.r3.4HG0384780
2	GO:0005975	HORVU.MOREX.r3.4HG0393250
2	GO:0005975	HORVU.MOREX.r3.4HG0394130
2	GO:0005975	HORVU.MOREX.r3.4HG0397570
2	GO:0005975	HORVU.MOREX.r3.4HG0397690
2	GO:0005975	HORVU.MOREX.r3.4HG0402150
2	GO:0005975	HORVU.MOREX.r3.4HG0412150
2	GO:0005975	HORVU.MOREX.r3.4HG0418230
2	GO:0005975	HORVU.MOREX.r3.5HG0428300
2	GO:0005975	HORVU.MOREX.r3.5HG0429360
2	GO:0005975	HORVU.MOREX.r3.5HG0430940
2	GO:0005975	HORVU.MOREX.r3.5HG0471840
2	GO:0005975	HORVU.MOREX.r3.5HG0482670
2	GO:0005975	HORVU.MOREX.r3.5HG0488950
2	GO:0005975	HORVU.MOREX.r3.5HG0490890
2	GO:0005975	HORVU.MOREX.r3.5HG0495360
2	GO:0005975	HORVU.MOREX.r3.5HG0519550
2	GO:0005975	HORVU.MOREX.r3.5HG0525430
2	GO:0005975	HORVU.MOREX.r3.6HG0542030
2	GO:0005975	HORVU.MOREX.r3.6HG0542040
2	GO:0005975	HORVU.MOREX.r3.6HG0542050
2	GO:0005975	HORVU.MOREX.r3.6HG0564530
2	GO:0005975	HORVU.MOREX.r3.6HG0600480
2	GO:0005975	HORVU.MOREX.r3.6HG0601410
2	GO:0005975	HORVU.MOREX.r3.6HG0614370
2	GO:0005975	HORVU.MOREX.r3.6HG0615220
2	GO:0005975	HORVU.MOREX.r3.6HG0616240
2	GO:0005975	HORVU.MOREX.r3.6HG0619750
2	GO:0005975	HORVU.MOREX.r3.7HG0635380
2	GO:0005975	HORVU.MOREX.r3.7HG0639980
2	GO:0005975	HORVU.MOREX.r3.7HG0668560
2	GO:0005975	HORVU.MOREX.r3.7HG0668820
2	GO:0005975	HORVU.MOREX.r3.7HG0690370
2	GO:0005975	HORVU.MOREX.r3.7HG0698110
2	GO:0005975	HORVU.MOREX.r3.7HG0705190
2	GO:0005975	HORVU.MOREX.r3.7HG0705860
2	GO:0005975	HORVU.MOREX.r3.7HG0714390
2	GO:0005975	HORVU.MOREX.r3.7HG0716400
2	GO:0005975	HORVU.MOREX.r3.7HG0716640
2	GO:0005975	HORVU.MOREX.r3.7HG0728720
2	GO:0005975	HORVU.MOREX.r3.7HG0728820
2	GO:0005975	HORVU.MOREX.r3.7HG0728870
2	GO:0005975	HORVU.MOREX.r3.7HG0732500
2	GO:0005975	HORVU.MOREX.r3.7HG0742440
2	GO:0005976	HORVU.MOREX.r3.1HG0018250
2	GO:0005976	HORVU.MOREX.r3.1HG0039920
2	GO:0005976	HORVU.MOREX.r3.1HG0041280
2	GO:0005976	HORVU.MOREX.r3.1HG0046150
2	GO:0005976	HORVU.MOREX.r3.1HG0054950
2	GO:0005976	HORVU.MOREX.r3.1HG0080690
2	GO:0005976	HORVU.MOREX.r3.1HG0092020
2	GO:0005976	HORVU.MOREX.r3.2HG0115230
2	GO:0005976	HORVU.MOREX.r3.2HG0136570
2	GO:0005976	HORVU.MOREX.r3.2HG0136670
2	GO:0005976	HORVU.MOREX.r3.2HG0168310
2	GO:0005976	HORVU.MOREX.r3.2HG0206500
2	GO:0005976	HORVU.MOREX.r3.3HG0233990
2	GO:0005976	HORVU.MOREX.r3.3HG0234000
2	GO:0005976	HORVU.MOREX.r3.3HG0234010
2	GO:0005976	HORVU.MOREX.r3.3HG0286250
2	GO:0005976	HORVU.MOREX.r3.3HG0288960
2	GO:0005976	HORVU.MOREX.r3.4HG0333970
2	GO:0005976	HORVU.MOREX.r3.4HG0344370
2	GO:0005976	HORVU.MOREX.r3.4HG0384780
2	GO:0005976	HORVU.MOREX.r3.4HG0393250
2	GO:0005976	HORVU.MOREX.r3.4HG0397690
2	GO:0005976	HORVU.MOREX.r3.4HG0402150
2	GO:0005976	HORVU.MOREX.r3.4HG0412150
2	GO:0005976	HORVU.MOREX.r3.4HG0418230
2	GO:0005976	HORVU.MOREX.r3.5HG0429360
2	GO:0005976	HORVU.MOREX.r3.5HG0471840
2	GO:0005976	HORVU.MOREX.r3.5HG0482670
2	GO:0005976	HORVU.MOREX.r3.5HG0488950
2	GO:0005976	HORVU.MOREX.r3.5HG0519550
2	GO:0005976	HORVU.MOREX.r3.5HG0525430
2	GO:0005976	HORVU.MOREX.r3.6HG0564530
2	GO:0005976	HORVU.MOREX.r3.6HG0600480
2	GO:0005976	HORVU.MOREX.r3.6HG0615220
2	GO:0005976	HORVU.MOREX.r3.6HG0616240
2	GO:0005976	HORVU.MOREX.r3.6HG0619750
2	GO:0005976	HORVU.MOREX.r3.7HG0698110
2	GO:0005976	HORVU.MOREX.r3.7HG0716640
2	GO:0005976	HORVU.MOREX.r3.7HG0728720
2	GO:0005976	HORVU.MOREX.r3.7HG0728820
2	GO:0005976	HORVU.MOREX.r3.7HG0728870
2	GO:0005976	HORVU.MOREX.r3.7HG0732500
2	GO:0005976	HORVU.MOREX.r3.7HG0742440
2	GO:0006164	HORVU.MOREX.r3.2HG0108200
2	GO:0006164	HORVU.MOREX.r3.5HG0514980
2	GO:0006164	HORVU.MOREX.r3.6HG0554840
2	GO:0006164	HORVU.MOREX.r3.7HG0668560
2	GO:0006164	HORVU.MOREX.r3.UnG0754730
2	GO:0006164	HORVU.MOREX.r3.UnG0755490
2	GO:0006164	HORVU.MOREX.r3.UnG0762480
2	GO:0006164	HORVU.MOREX.r3.UnG0764380
2	GO:0006164	HORVU.MOREX.r3.UnG0766300
2	GO:0006164	HORVU.MOREX.r3.UnG0768620
2	GO:0006164	HORVU.MOREX.r3.UnG0774020
2	GO:0006164	HORVU.MOREX.r3.UnG0774900
2	GO:0006164	HORVU.MOREX.r3.UnG0776240
2	GO:0006164	HORVU.MOREX.r3.UnG0779220
2	GO:0006164	HORVU.MOREX.r3.UnG0780170
2	GO:0006164	HORVU.MOREX.r3.UnG0781140
2	GO:0006164	HORVU.MOREX.r3.UnG0784730
2	GO:0006164	HORVU.MOREX.r3.UnG0785070
2	GO:0006164	HORVU.MOREX.r3.UnG0786950
2	GO:0006164	HORVU.MOREX.r3.UnG0788480
2	GO:0006164	HORVU.MOREX.r3.UnG0792020
2	GO:0006164	HORVU.MOREX.r3.UnG0795170
2	GO:0006164	HORVU.MOREX.r3.UnG0797040
2	GO:0006164	HORVU.MOREX.r3.UnG0798990
2	GO:0006164	HORVU.MOREX.r3.UnG0806460
2	GO:0006164	HORVU.MOREX.r3.UnG0806950
2	GO:0006164	HORVU.MOREX.r3.UnG0808370
2	GO:0006164	HORVU.MOREX.r3.UnG0809130
2	GO:0006164	HORVU.MOREX.r3.UnG0812360
2	GO:0006164	HORVU.MOREX.r3.UnG0814530
2	GO:0006164	HORVU.MOREX.r3.UnG0816010
2	GO:0006754	HORVU.MOREX.r3.UnG0754730
2	GO:0006754	HORVU.MOREX.r3.UnG0755490
2	GO:0006754	HORVU.MOREX.r3.UnG0762480
2	GO:0006754	HORVU.MOREX.r3.UnG0764380
2	GO:0006754	HORVU.MOREX.r3.UnG0766300
2	GO:0006754	HORVU.MOREX.r3.UnG0768620
2	GO:0006754	HORVU.MOREX.r3.UnG0774020
2	GO:0006754	HORVU.MOREX.r3.UnG0774900
2	GO:0006754	HORVU.MOREX.r3.UnG0776240
2	GO:0006754	HORVU.MOREX.r3.UnG0779220
2	GO:0006754	HORVU.MOREX.r3.UnG0780170
2	GO:0006754	HORVU.MOREX.r3.UnG0781140
2	GO:0006754	HORVU.MOREX.r3.UnG0784730
2	GO:0006754	HORVU.MOREX.r3.UnG0785070
2	GO:0006754	HORVU.MOREX.r3.UnG0786950
2	GO:0006754	HORVU.MOREX.r3.UnG0788480
2	GO:0006754	HORVU.MOREX.r3.UnG0792020
2	GO:0006754	HORVU.MOREX.r3.UnG0795170
2	GO:0006754	HORVU.MOREX.r3.UnG0797040
2	GO:0006754	HORVU.MOREX.r3.UnG0798990
2	GO:0006754	HORVU.MOREX.r3.UnG0806460
2	GO:0006754	HORVU.MOREX.r3.UnG0806950
2	GO:0006754	HORVU.MOREX.r3.UnG0808370
2	GO:0006754	HORVU.MOREX.r3.UnG0809130
2	GO:0006754	HORVU.MOREX.r3.UnG0812360
2	GO:0006754	HORVU.MOREX.r3.UnG0814530
2	GO:0006754	HORVU.MOREX.r3.UnG0816010
2	GO:0006811	HORVU.MOREX.r3.1HG0065040
2	GO:0006811	HORVU.MOREX.r3.1HG0067710
2	GO:0006811	HORVU.MOREX.r3.1HG0071750
2	GO:0006811	HORVU.MOREX.r3.1HG0086090
2	GO:0006811	HORVU.MOREX.r3.2HG0167320
2	GO:0006811	HORVU.MOREX.r3.2HG0180820
2	GO:0006811	HORVU.MOREX.r3.2HG0192270
2	GO:0006811	HORVU.MOREX.r3.3HG0248350
2	GO:0006811	HORVU.MOREX.r3.3HG0283350
2	GO:0006811	HORVU.MOREX.r3.3HG0303830
2	GO:0006811	HORVU.MOREX.r3.3HG0328430
2	GO:0006811	HORVU.MOREX.r3.4HG0333700
2	GO:0006811	HORVU.MOREX.r3.4HG0407500
2	GO:0006811	HORVU.MOREX.r3.4HG0411730
2	GO:0006811	HORVU.MOREX.r3.4HG0416570
2	GO:0006811	HORVU.MOREX.r3.5HG0426750
2	GO:0006811	HORVU.MOREX.r3.5HG0442770
2	GO:0006811	HORVU.MOREX.r3.5HG0465530
2	GO:0006811	HORVU.MOREX.r3.5HG0528300
2	GO:0006811	HORVU.MOREX.r3.5HG0529600
2	GO:0006811	HORVU.MOREX.r3.6HG0543380
2	GO:0006811	HORVU.MOREX.r3.6HG0543390
2	GO:0006811	HORVU.MOREX.r3.6HG0543400
2	GO:0006811	HORVU.MOREX.r3.6HG0543410
2	GO:0006811	HORVU.MOREX.r3.6HG0551840
2	GO:0006811	HORVU.MOREX.r3.6HG0570640
2	GO:0006811	HORVU.MOREX.r3.6HG0577180
2	GO:0006811	HORVU.MOREX.r3.6HG0591180
2	GO:0006811	HORVU.MOREX.r3.6HG0634270
2	GO:0006811	HORVU.MOREX.r3.7HG0665750
2	GO:0006811	HORVU.MOREX.r3.7HG0669120
2	GO:0006811	HORVU.MOREX.r3.7HG0671320
2	GO:0006811	HORVU.MOREX.r3.7HG0710910
2	GO:0006811	HORVU.MOREX.r3.7HG0728950
2	GO:0006811	HORVU.MOREX.r3.7HG0729020
2	GO:0006811	HORVU.MOREX.r3.7HG0734450
2	GO:0006811	HORVU.MOREX.r3.UnG0754730
2	GO:0006811	HORVU.MOREX.r3.UnG0755490
2	GO:0006811	HORVU.MOREX.r3.UnG0762480
2	GO:0006811	HORVU.MOREX.r3.UnG0764380
2	GO:0006811	HORVU.MOREX.r3.UnG0764740
2	GO:0006811	HORVU.MOREX.r3.UnG0766300
2	GO:0006811	HORVU.MOREX.r3.UnG0766660
2	GO:0006811	HORVU.MOREX.r3.UnG0766950
2	GO:0006811	HORVU.MOREX.r3.UnG0768620
2	GO:0006811	HORVU.MOREX.r3.UnG0770370
2	GO:0006811	HORVU.MOREX.r3.UnG0771060
2	GO:0006811	HORVU.MOREX.r3.UnG0772660
2	GO:0006811	HORVU.MOREX.r3.UnG0774020
2	GO:0006811	HORVU.MOREX.r3.UnG0774380
2	GO:0006811	HORVU.MOREX.r3.UnG0774900
2	GO:0006811	HORVU.MOREX.r3.UnG0776240
2	GO:0006811	HORVU.MOREX.r3.UnG0777020
2	GO:0006811	HORVU.MOREX.r3.UnG0778090
2	GO:0006811	HORVU.MOREX.r3.UnG0779220
2	GO:0006811	HORVU.MOREX.r3.UnG0780170
2	GO:0006811	HORVU.MOREX.r3.UnG0780540
2	GO:0006811	HORVU.MOREX.r3.UnG0781140
2	GO:0006811	HORVU.MOREX.r3.UnG0783150
2	GO:0006811	HORVU.MOREX.r3.UnG0784730
2	GO:0006811	HORVU.MOREX.r3.UnG0785070
2	GO:0006811	HORVU.MOREX.r3.UnG0785470
2	GO:0006811	HORVU.MOREX.r3.UnG0786950
2	GO:0006811	HORVU.MOREX.r3.UnG0787310
2	GO:0006811	HORVU.MOREX.r3.UnG0788480
2	GO:0006811	HORVU.MOREX.r3.UnG0789210
2	GO:0006811	HORVU.MOREX.r3.UnG0792020
2	GO:0006811	HORVU.MOREX.r3.UnG0795170
2	GO:0006811	HORVU.MOREX.r3.UnG0797040
2	GO:0006811	HORVU.MOREX.r3.UnG0798990
2	GO:0006811	HORVU.MOREX.r3.UnG0799910
2	GO:0006811	HORVU.MOREX.r3.UnG0801070
2	GO:0006811	HORVU.MOREX.r3.UnG0806460
2	GO:0006811	HORVU.MOREX.r3.UnG0806950
2	GO:0006811	HORVU.MOREX.r3.UnG0808370
2	GO:0006811	HORVU.MOREX.r3.UnG0809130
2	GO:0006811	HORVU.MOREX.r3.UnG0810180
2	GO:0006811	HORVU.MOREX.r3.UnG0812360
2	GO:0006811	HORVU.MOREX.r3.UnG0814530
2	GO:0006811	HORVU.MOREX.r3.UnG0816010
2	GO:0006950	HORVU.MOREX.r3.1HG0001470
2	GO:0006950	HORVU.MOREX.r3.1HG0002530
2	GO:0006950	HORVU.MOREX.r3.1HG0016710
2	GO:0006950	HORVU.MOREX.r3.1HG0017350
2	GO:0006950	HORVU.MOREX.r3.1HG0017410
2	GO:0006950	HORVU.MOREX.r3.1HG0017420
2	GO:0006950	HORVU.MOREX.r3.1HG0022750
2	GO:0006950	HORVU.MOREX.r3.1HG0025050
2	GO:0006950	HORVU.MOREX.r3.1HG0050330
2	GO:0006950	HORVU.MOREX.r3.1HG0054280
2	GO:0006950	HORVU.MOREX.r3.1HG0054950
[truncated: 25,658 more rows]
