# Supplementary material for: Drought-induced molecular changes in crown of various barley phytohormone mutants
Source: Plant Signal Behav. 2024 Jun 26;19(1):2371693. doi: 10.1080/15592324.2024.2371693 (PMC11210921; doi:10.1080/15592324.2024.2371693)
Supplement: Supplemental Material [file KPSB_A_2371693_SM2799.zip › Supplementary Table S6.xls]

## Sheet: Table S6
Table S6. Differentially abundant proteins in comparisons between drought and control conditions, with protein annotation; missing data for sdw1.d/uzu1.a at T1 due to the failed proteins extraction in samples
Protein Uniprot TrEMBL ID	Description	log2(fold change) values														Indicators of differential regulation (-1 down, 0 none, 1 up)															Identification data											GO annotation			Annotation			Normalized abundances (sample number, time point 1/2, watering C/D, genotype)
		Bowman		sdw1.a		sdw1.d		uzu1.a		hvdwarf14.d		sdw1.d/uzu1.a		Sebastian		Bowman		sdw1.a		sdw1.d		uzu1.a		hvdwarf14.d		sdw1.d/uzu1.a		Sebastian
		T1	T2	T1	T2	T1	T2	T1	T2	T1	T2	T1	T2	T1	T2	T1	T2	T1	T2	T1	T2	T1	T2	T1	T2	T1	T2	T1	T2	Protein is DAP (0/1)	Exp_q_value__Combined	Sum_PEP_Score	Coverage_['%']	Peptides	PSMs	Unique_Peptides	AAs	MW_['kDa']	calc_pI	Score_Sequest_HT__Sequest_HT	Peptides_by_Search_Engine___Sequ	Biological_Process	Cellular_Component	Molecular_Function	Pfam_IDs	Entrez_Gene_ID	Gene_Symbol	F1: 1, C, hvdwarf14.d	F2: 1, C, hvdwarf14.d
F2CWD2	Lipoxygenase OS=Hordeum vulgare subsp. vulgare OX=112509 PE=2 SV=1	0.125651	1.17185	-0.248108	-0.77596	0.765535	-0.0528949	-0.148801	0.629473	-0.53952	-0.678072		-0.0724828	-0.0588937	-0.0335695	0	0	0	0	0	0	0	0	0	0		0	0	0	0	0	509.181	77	57	17198	9	864	96.6	6.73	42033.2	57	metabolic process		catalytic activity;metal ion binding;protein binding	Pf00305, Pf01477			6.59442e+09	8.56863e+09
Q6BCT3	Methionine synthase OS=Hordeum vulgare OX=4513 GN=HvMS PE=2 SV=1	-0.641604	0.377401	-0.364013	-1.20423	0.37629	-0.12658	-0.153607	0.167358	0.0935602	-1.05889		0.43189	-0.00868224	-0.579922	0	0	0	0	0	0	0	0	0	0		0	0	0	0	0	493.312	80	50	22532	31	765	84.5	5.95	60592.4	50	metabolic process		catalytic activity;metal ion binding	Pf01717, Pf08267			5.56817e+09	6.86695e+09
A0A287XP46	Tr-type G domain-containing protein OS=Hordeum vulgare subsp. vulgare OX=112509 PE=4 SV=1	-0.0816138	0.658097	-0.217591	-0.870387	0.522056	0.126973	-0.403542	0.120352	0.230203	-0.571322		0.0342157	0.358396	-0.312939	0	0	0	0	0	0	0	0	0	0		0	0	0	0	0	456.69	71	53	9132	21	843	93.8	6.16	24864.4	53							3.22882e+09	3.43642e+09
Q42847	Lipoxygenase OS=Hordeum vulgare subsp. vulgare OX=112509 GN=LoxC PE=2 SV=2	-1.8365	-2.2109	3.12482	-1.18115	0.108357	0.0440443	1.30042	-0.951764	4.57016	0.158337		0.237564	-0.685014	-0.131313	-1	-1	1	0	0	0	0	0	1	0		0	0	0	1	0	434.872	69	50	13921	3	864	96.7	6.73	31576.3	50	metabolic process		catalytic activity;metal ion binding;protein binding	Pf00305, Pf01477			1.44092e+07	1.76255e+07
M0WNE6	Uncharacterized protein OS=Hordeum vulgare subsp. vulgare OX=112509 PE=3 SV=1	-1	-0.741783	-1.4344	-3	0	0.215368	-0.592919	0.75873	0.611645	-0.833927		4.31796	0.760434	-0.943416	0	0	0	0	0	0	0	0	0	0		0	0	0	0	0	433.146	72	43	13889	1	766	84.4	6.37	33889.2	43	metabolic process		catalytic activity;metal ion binding	Pf01717, Pf08267			2.06691e+07	3.09529e+07
F2CZ56	Predicted protein OS=Hordeum vulgare subsp. vulgare OX=112509 PE=2 SV=1	-1.16165	-0.375197	-0.621488	-1.63487	0.471968	-0.415037	-0.244685	0.540027	0.439357	-0.732165		-0.479955	0.0648829	-1.44615	0	0	0	0	0	0	0	0	0	0		0	0	0	0	0	431.625	72	43	13397	1	766	84.4	6.46	32251.7	43	metabolic process		catalytic activity;metal ion binding	Pf01717, Pf08267			3.35991e+08	5.48354e+08
Q7XJ80	Cytosolic heat shock protein 90 OS=Hordeum vulgare OX=4513 GN=HSP90 PE=1 SV=1	-0.114035	0.494672	-0.382702	-0.434403	0.411426	-0.289827	-0.426625	0.0524159	0.425459	-0.56918		0.00288251	0.077243	-0.332789	0	0	0	0	0	0	0	0	0	0		0	0	0	0	0	416.592	70	46	7251	27	700	80.4	5.03	15069	46	metabolic process;response to stimulus		nucleotide binding;protein binding	Pf00183, Pf02518, Pf13589	548183	HSP90	2.68334e+09	3.59802e+09
A0A287R3A1	Clathrin heavy chain OS=Hordeum vulgare subsp. vulgare OX=112509 PE=3 SV=1	0.309176	0.6107	0.051024	-0.715486	0.200379	0.503858	-0.0101344	0.35727	0.209141	-0.537424		0.371838	-0.0603973	-0.0409718	0	0	0	0	0	0	0	0	0	0		0	0	0	0	0	411.342	57	66	1673	13	1777	200.7	5.5	4414.54	66							7.1378e+08	8.58728e+08
A0A287NKC6	Clathrin heavy chain OS=Hordeum vulgare subsp. vulgare OX=112509 PE=3 SV=1	0.578214	1.09288	-0.171368	-0.671164	0.202888	0.366252	0.147958	0.134878	0.326537	-0.506353		0.968644	0.811471	0.0731347	0	0	0	0	0	0	0	0	0	0		0	0	0	0	0	408.425	56	65	1688	12	1743	197.3	5.41	4275.01	65							8.66053e+07	9.31265e+07
F2DXJ9	Sucrose synthase OS=Hordeum vulgare subsp. vulgare OX=112509 PE=2 SV=1	0.246104	0.977463	-0.0394883	-1.30401	0.404903	0.343692	0.339137	0.379621	-0.965784	-0.68966		0.707525	0.0813396	0.374066	0	0	0	0	0	0	0	0	0	0		0	0	0	0	0	361.875	62	44	8995	2	808	92.1	6.25	23493.9	44	metabolic process		catalytic activity	Pf00534, Pf00862, Pf13524, Pf13692			2.76171e+09	3.68193e+09
P31922	Sucrose synthase 1 OS=Hordeum vulgare OX=4513 GN=SS1 PE=1 SV=1	-0.685014	2.62761	1.40817	-6.64386	1.67491	-0.926865	-0.865122	1.23143	-0.169745	-1.63487		-2.13289	1.17824	-1.32193	0	0	0	0	0	0	0	0	0	0		0	0	0	0	0	353.714	60	42	8862	1	807	92.2	6.37	23285.3	42	metabolic process		catalytic activity	Pf00534, Pf00862, Pf13524, Pf13692	548246	SS1	9.54441e+06	6.80291e+06
F2E6J2	Sucrose synthase OS=Hordeum vulgare subsp. vulgare OX=112509 PE=2 SV=1	-0.560643	0.375178	-0.666576	-2.12029	0.473008	-0.724993	0.0827026	0.665393	-0.957356	-1.18442		0.158337	0.955313	-0.968605	0	0	0	0	0	0	0	0	0	0		0	0	0	0	0	351.754	60	44	4420	30	815	92.5	6.27	9895.48	44	metabolic process		catalytic activity	Pf00534, Pf00862			1.31963e+09	2.8793e+09
A0A287TFW6	Uncharacterized protein OS=Hordeum vulgare subsp. vulgare OX=112509 PE=4 SV=1	0.886745	-0.666576	-0.134477	0.49057	-1.80591	-0.577767	-0.37146	-0.518701	0.773152	-0.311148		-0.504305	0.752749	-0.401635	0	0	0	0	0	0	0	0	0	0		0	0	0	0	0	347.32	29	62	818	62	3838	419.2	4.09	1934.16	62							3.86955e+08	3.24321e+08
F2DQ23	Phenylalanine ammonia-lyase OS=Hordeum vulgare subsp. vulgare OX=112509 PE=2 SV=1	-1.18442	-1.16165	-1.43831	-2.30045	0.168642	-0.666576	0.412511	0.495695	0.0799754	-1.33643		0.0935602	0.261832	-2.37333	0	0	0	0	0	0	0	0	0	0		0	0	0	0	0	332.812	73	40	4318	34	704	75.6	6.28	11947.5	40	metabolic process	cytoplasm	catalytic activity	Pf00221			7.17867e+08	1.73709e+09
F2D884	Predicted protein OS=Hordeum vulgare subsp. vulgare OX=112509 PE=2 SV=1	0.140124	0.248535	-0.134477	-0.186065	0.0257376	0.27023	-0.187707	0.371838	-0.37707	-0.710756		0.286881	-0.139236	-0.2567	0	0	0	0	0	0	0	0	0	0		0	0	0	0	0	325.053	72	33	10187	4	647	71.1	5.19	24717.5	33	cell organization and biogenesis		nucleotide binding	Pf00012, Pf06723			2.83868e+09	3.07682e+09
A0A287N1P2	Lipoxygenase OS=Hordeum vulgare subsp. vulgare OX=112509 PE=3 SV=1	0.413594	1.34199	0.190299	-1.24469	0.941858	1.00144	0.405992	0.713696	-0.477944	0.0579701		0.631337	0.370722	0.886745	0	0	0	0	0	0	0	0	0	0		0	0	0	0	0	324.152	70	46	3100	44	827	92.5	6.06	7194.11	46							9.88462e+08	9.23094e+08
F2CU34	Predicted protein OS=Hordeum vulgare subsp. vulgare OX=112509 PE=2 SV=1	-0.0174171	0.808179	0.206643	-0.341903	0.301002	-0.0543923	-0.318326	0.200379	0.868687	-0.403542		0.265437	0.0881416	-0.483985	0	0	0	0	0	0	0	0	0	0		0	0	0	0	0	321.652	63	41	5127	19	700	80.4	5.06	9817.25	41	metabolic process;response to stimulus		nucleotide binding;protein binding	Pf00183, Pf02518, Pf13589			2.15487e+08	4.3478e+08
A0A287J482	Uncharacterized protein OS=Hordeum vulgare subsp. vulgare OX=112509 PE=4 SV=1	-0.181149	-0.407364	-0.311148	-0.327348	-0.625934	-0.332789	-0.0513992	0.130931	0.0881416	-0.248108		-0.265345	-0.239566	-0.753896	0	0	0	0	0	0	0	0	0	0		0	0	0	0	0	309.668	39	54	991	54	1773	199.9	4.78	2396	54							8.3643e+08	8.60367e+08
M0WQY8	Uncharacterized protein OS=Hordeum vulgare subsp. vulgare OX=112509 PE=3 SV=1	-0.394032	-0.288065	-0.336428	-0.442222	-0.176251	0.271426	-0.537424	0.538041	0.414677	-0.506353		-0.018878	-0.33825	-0.416962	0	0	0	0	0	0	0	0	0	0		0	0	0	0	0	304.913	72	33	9880	4	647	71.1	5.19	23441.6	33	cell organization and biogenesis		nucleotide binding	Pf00012, Pf06723			7.30432e+07	6.61765e+07
A0A287JEF8	Adenosylhomocysteinase OS=Hordeum vulgare subsp. vulgare OX=112509 PE=3 SV=1	-0.136062	-0.0424568	-0.14401	-0.997117	0.308011	-0.00578235	0.0426443	0.117695	-0.332789	-0.971431		0.231432	0.164786	-0.675765	0	0	0	0	0	0	0	0	0	0		0	0	0	0	0	297.206	75	35	10281	10	505	55.2	6.05	23140	35							4.03582e+09	3.80924e+09
A0A287S930	MBD domain-containing protein OS=Hordeum vulgare subsp. vulgare OX=112509 PE=4 SV=1	0.524064	-0.467932	0.316146	1.46362	-0.452057	-0.236164	0.0949116	0.182692	-0.394032	0.164786		-0.58208	-0.302226	0.395063	0	0	0	0	0	0	0	0	0	0		0	0	0	0	0	295.629	72	31	4178	31	467	50.3	4.48	13061.8	31							3.63418e+09	3.12205e+09
A0A287SAR3	Lipoxygenase OS=Hordeum vulgare subsp. vulgare OX=112509 PE=3 SV=1	0.0758749	1.09288	-0.508403	-0.685014	0.538041	0.166073	-0.152003	0.691534	-0.32916	-0.473931		0.157044	-0.234465	-0.56918	0	0	0	0	0	0	0	0	0	0		0	0	0	0	0	292.622	67	47	4906	35	863	96.5	6.74	9835.94	47							9.93143e+08	1.14414e+09
F2D4W3	Predicted protein OS=Hordeum vulgare subsp. vulgare OX=112509 PE=2 SV=1	-0.321928	-0.352916	0.342555	-0.436354	-0.0454314	0.215368	-0.0247367	0.107018	-1.83136	-2.45799		0.597412	-0.0232698	0.0370307	0	0	0	0	0	0	0	0	-1	0		0	0	0	1	0	292.035	80	29	7800	4	449	48.2	5.55	21682.6	29	metabolic process		catalytic activity;metal ion binding	Pf00113, Pf03952			1.07259e+09	1.0433e+09
F2DAU4	Predicted protein OS=Hordeum vulgare subsp. vulgare OX=112509 PE=2 SV=1	-0.222633	0.703987	0.189034	-0.793357	0.254594	-0.865122	0.377401	0.439357	0.00288251	1.47405		1.97563	0.952334	-0.013043	0	0	0	0	0	0	0	0	0	0		0	0	0	0	0	289.901	71	34	4213	4	557	62	7.56	9421.85	34			nucleotide binding	Pf00679, Pf03144, Pf03764, Pf14492			8.48657e+07	1.95621e+08
F2CR08	Predicted protein OS=Hordeum vulgare subsp. vulgare OX=112509 PE=2 SV=1	-0.139236	0.462576	-0.0203404	-0.603841	0.0538064	0.329985	0.0200577	-0.139236	-0.504305	-0.873027		0.180148	0.196607	-0.224317	0	0	0	0	0	0	0	0	0	0		0	0	0	0	0	288.91	80	29	7651	2	446	48	5.55	20980.7	29	metabolic process		catalytic activity;metal ion binding	Pf00113, Pf03952			3.22944e+09	3.11493e+09
F2D5B2	ATP synthase subunit beta OS=Hordeum vulgare subsp. vulgare OX=112509 PE=2 SV=1	-0.158429	0.27858	-0.0291463	-0.894322	0.391768	-0.0291463	-0.0484122	0.695103	0.308011	-0.53952		0.466758	-0.0394883	-0.189351	0	0	0	0	0	0	0	0	0	0		0	0	0	0	0	287.088	74	29	7656	7	554	59.3	6.24	23891.5	29	metabolic process;transport		catalytic activity;nucleotide binding;transporter activity	Pf00006, Pf00306, Pf02874			2.39468e+09	3.53884e+09
A0A287PL95	Uncharacterized protein OS=Hordeum vulgare subsp. vulgare OX=112509 PE=3 SV=1	-0.438307	0.49057	-0.288065	-0.53952	0.445727	0.0813396	-0.00723157	0.329985	0.301002	-0.520769		0.0200577	0.0342157	-0.0908029	0	0	0	0	0	0	0	0	0	0		0	0	0	0	0	286.448	64	39	2302	16	817	90.6	5.29	6623.03	39							9.36656e+08	1.04338e+09
A0A287SS50	Uncharacterized protein OS=Hordeum vulgare subsp. vulgare OX=112509 PE=3 SV=1	-0.288065	0.629473	-0.110916	-0.384584	0.210389	0.0257376	-0.442222	0.534062	0.365133	-0.190997		-0.265345	-0.244685	-0.21424	0	0	0	0	0	0	0	0	0	0		0	0	0	0	0	274.049	72	33	6679	13	648	71.2	5.21	13649.1	33							2.83506e+09	3.06746e+09
M0XFC6	Uncharacterized protein OS=Hordeum vulgare subsp. vulgare OX=112509 PE=3 SV=1	0.0342157	0.362891	-0.0816138	-0.833927	0.311503	0.0071955	-0.104697	0.0071955	0.192825	-0.793357		0.776525	0.0313952	-0.332789	0	0	0	0	0	0	0	0	0	0		0	0	0	0	0	266.336	76	40	2824	40	680	74.5	5.47	7277.38	40	metabolic process;transport		catalytic activity;nucleotide binding;transporter activity	Pf00006, Pf00306, Pf02874			8.85465e+08	1.30014e+09
F2DPX3	Predicted protein OS=Hordeum vulgare subsp. vulgare OX=112509 PE=2 SV=1	-0.192645	0.528071	0.303342	-0.915936	0.775683	0.195348	0.207893	0.686164	-0.295128	-0.53952		0.175045	-0.215915	0.250962	0	0	0	0	0	0	0	0	0	0		0	0	0	0	0	266.077	58	44	1778	30	972	110.1	5.91	4679.41	44	metabolic process		catalytic activity	Pf00311			7.1566e+08	7.97171e+08
Q4LB20	Adenosylhomocysteinase OS=Hordeum vulgare OX=4513 GN=ahh1 PE=2 SV=1	-0.186065	-0.086201	-0.00723157	-1.27579	0.133564	0.00863031	0.0243197	0.169925	-0.288065	-1.02327		0.221568	0.121679	-0.45799	0	0	0	0	0	0	0	0	0	0		0	0	0	0	0	264.573	86	32	10179	7	450	49.3	6.18	22469.5	32	metabolic process;transport		catalytic activity;nucleotide binding	Pf00670, Pf02254, Pf02826, Pf02882, Pf05221, Pf13241			9.32002e+08	9.05964e+08
A5CFY7	Tubulin beta chain OS=Hordeum vulgare subsp. vulgare OX=112509 GN=tub4 PE=2 SV=1	-0.164884	0.733788	-0.761213	-1.35476	0.231432	0.0071955	-0.0380063	0.60027	0.271426	-0.251539		0.379621	0.932817	-0.691989	0	0	0	0	0	0	0	0	0	0		0	0	0	0	0	259.44	81	28	5720	5	447	50.3	4.83	16606.2	28	cell organization and biogenesis	cytoplasm;cytoskeleton	catalytic activity;nucleotide binding;structural molecule activity	Pf00091, Pf03953			1.76264e+09	2.94687e+09
A0A287LTT9	Tubulin beta chain OS=Hordeum vulgare subsp. vulgare OX=112509 PE=3 SV=1	-0.163268	0.0114956	-0.0424568	-1.83136	0.355016	-0.575615	0.0962619	0.259423	0.393965	-0.932361		-0.190997	0.409255	-0.603841	0	0	0	0	0	0	0	0	0	0		0	0	0	0	0	258.377	84	27	5924	2	431	48.2	6.68	17133.4	27							4.13007e+07	1.46273e+08
F2DJJ2	ATP synthase subunit beta OS=Hordeum vulgare subsp. vulgare OX=112509 PE=2 SV=1	-0.1976	0.275007	-0.0877334	-1.2109	0.517024	-0.227692	0.732052	0.480265	0.364012	-0.668868		0.377401	0.226509	-0.537424	0	0	0	0	0	0	0	0	0	0		0	0	0	0	0	256.721	72	27	5895	5	551	58.9	6.24	18286.8	27	metabolic process;transport		catalytic activity;nucleotide binding;transporter activity	Pf00006, Pf00306, Pf02874			9.25564e+07	1.16622e+08
A5CFY6	Tubulin beta chain OS=Hordeum vulgare subsp. vulgare OX=112509 GN=tub3 PE=2 SV=1	-0.246395	1.0036	-0.347399	-1.13289	0.196607	-0.161653	0.192825	0.519039	0.116365	-0.194295		0.621056	0.964953	-0.556393	0	0	0	0	0	0	0	0	0	0		0	0	0	0	0	254.607	81	28	5426	4	446	50.2	4.81	15721.8	28	cell organization and biogenesis	cytoplasm;cytoskeleton	catalytic activity;nucleotide binding;structural molecule activity	Pf00091, Pf03953, Pf10644			4.72715e+08	8.05647e+08
F2DYT5	Predicted protein OS=Hordeum vulgare subsp. vulgare OX=112509 PE=2 SV=1	1.27143	1.2857	0.194087	-0.37146	0.403813	1.07587	0.230203	0.290424	0.443607	0.228973		0.1137	0.221568	-0.00723157	0	0	0	0	0	0	0	0	0	0		0	0	0	0	0	252.395	67	31	7106	7	648	71	5.25	15450.7	31	cell organization and biogenesis;metabolic process;response to stimulus	cytosol;extracellular;Golgi;membrane;mitochondrion	nucleotide binding;protein binding	Pf00012, Pf06723			1.30495e+08	1.19205e+08
F2D3S4	Predicted protein OS=Hordeum vulgare subsp. vulgare OX=112509 PE=2 SV=1	1.72596	3.11187	1.59789	2.3846	0.45628	2.8885	2.02503	-1.55216	-2.8365	2.10735		1.69153	1.63877	2.65855	0	1	0	1	0	1	0	0	-1	0		0	0	1	1	0	252.171	73	27	1009	27	601	61.7	5.1	3249.37	27							1.64337e+09	7.97845e+08
A5CFY5	Tubulin beta chain OS=Hordeum vulgare subsp. vulgare OX=112509 GN=tub2 PE=2 SV=1	-6.64386	-0.562772	-6.64386	-1.5951	-0.177882	0.669934	1.32366	6.64386	-2.17137	-1.04097		6.64386	1.15834	0.39835	0	0	0	0	0	0	0	0	0	0		0	0	0	0	0	251.82	74	26	5625	1	446	50	4.77	16296.2	26	cell organization and biogenesis	cytoplasm;cytoskeleton	catalytic activity;nucleotide binding;structural molecule activity	Pf00091, Pf03953, Pf10644			1.25101e+07	1.07621e+07
A0A287EZP5	Uncharacterized protein OS=Hordeum vulgare subsp. vulgare OX=112509 PE=4 SV=1	-0.32916	-0.107803	0.133564	-0.713119	0.440421	-0.405451	-0.0664274	0.219091	0.137504	-0.314733		0.140124	-0.411195	-0.117161	0	0	0	0	0	0	0	0	0	0		0	0	0	0	0	251.279	55	35	1602	20	833	92.5	5.08	4013.23	35							7.65657e+08	8.70936e+08
A5CFY8	Tubulin beta chain OS=Hordeum vulgare subsp. vulgare OX=112509 GN=tub5 PE=2 SV=1	-0.0954196	0.0524159	-0.72977	-1.80591	-0.164884	-0.279284	0.168642	0.97306	0.293959	-0.708396		-0.96016	0.796598	-0.309359	0	0	0	0	0	0	0	0	0	0		0	0	0	0	0	250.811	78	27	5354	5	445	49.9	4.87	15568.4	27	cell organization and biogenesis	cytoplasm;cytoskeleton	catalytic activity;nucleotide binding;structural molecule activity	Pf00091, Pf03953			2.98113e+07	6.42493e+07
A0A287W4S3	LIM zinc-binding domain-containing protein OS=Hordeum vulgare subsp. vulgare OX=112509 PE=4 SV=1	0.839153	0.333424	-0.356606	0.816395	-0.58208	-0.343732	0.499782	0.531069	1.25096	0.231432		-0.100051	0.468844	-0.187707	0	0	0	0	0	0	0	0	0	0		0	0	0	0	0	249.616	52	29	1471	29	1195	128.4	4.67	3862.18	29							2.62511e+08	2.35139e+08
A0A287Q7Q1	Uncharacterized protein OS=Hordeum vulgare subsp. vulgare OX=112509 PE=3 SV=1	6.64386	-6.64386	1.49978	-0.641604		0.618239		-6.64386	4.10819	-0.734563			0.111031	-0.575615	0	0	0	0	0	0	0	0	1	0		0	0	0	1	0	249.292	70	24	6839	1	449	48.5	6.55	18110.8	24							6.7369e+06	6.79865e+06
M0W8S8	Uncharacterized protein OS=Hordeum vulgare subsp. vulgare OX=112509 PE=3 SV=1	0.0426443	0.626673	0.108357	-0.562772	0.350497	0.182692	0.0071955	0.39835	0.00144197	-0.307573		0.686164	0.221568	-0.454032	0	0	0	0	0	0	0	0	0	0		0	0	0	0	0	248.926	72	32	6371	12	651	71.2	5.21	12733.2	32	cell organization and biogenesis;metabolic process;response to stimulus	cytosol;extracellular;Golgi;membrane;mitochondrion	nucleotide binding;protein binding	Pf00012, Pf06723			2.94105e+08	3.00613e+08
A0A287Q1P1	Tubulin beta chain OS=Hordeum vulgare subsp. vulgare OX=112509 PE=3 SV=1	0.115033	0.511974	-1.67116	-1.65745	-0.158429	-0.0320936	-0.244685	0.225275	-0.14401	0.145351		0.125651	0.909197	-1.34373	0	0	0	0	0	0	0	0	0	0		0	0	0	0	0	247.56	74	27	5495	4	468	52.1	4.93	15689.9	27							1.11659e+08	1.44392e+08
A0A287HT99	MI domain-containing protein OS=Hordeum vulgare subsp. vulgare OX=112509 PE=4 SV=1	0.486457	0.0468403	0.0257376	0.777367	-0.450084	-0.332789	-0.2567	0.950095	0.788268	0.145351		-0.302226	0.132248	-0.0174171	0	0	0	0	0	0	0	0	0	0		0	0	0	0	0	242.656	32	34	922	34	1825	198	7.61	2397.11	34							5.3431e+08	4.71094e+08
F2DBE3	Catalase OS=Hordeum vulgare subsp. vulgare OX=112509 PE=2 SV=1	-0.12658	0.568519	0.297485	-1.34373	0.243669	0.713696	0.567545	-0.630394	-0.500218	-0.902389		1.39616	0.356144	-0.367732	0	0	0	0	0	0	0	0	0	0		0	0	0	0	0	238.882	73	27	3467	3	494	56.9	7.06	8741.28	27	metabolic process;response to stimulus		antioxidant activity;catalytic activity;metal ion binding	Pf00199, Pf06628			5.20182e+08	1.20841e+09
M0X5Z1	Uncharacterized protein OS=Hordeum vulgare subsp. vulgare OX=112509 PE=3 SV=1	-0.140826	0.797428	-1.03209	-0.628162	0.259423	-0.192645	-0.45799	0.263034	0.00144197	-2.1016		0.219091	0.772308	-0.0679388	0	0	0	0	0	0	0	0	0	-1		0	0	0	1	0	238.413	85	29	5025	3	414	47	5.57	12797.3	29		cytoplasm;nucleus	catalytic activity;nucleotide binding	Pf00270, Pf00271, Pf13245			7.01913e+07	5.50175e+07
F2CR77	Predicted protein OS=Hordeum vulgare subsp. vulgare OX=112509 PE=2 SV=1	-0.224317	0.635058	-0.101598	-0.8863	0.570463	-0.00288828	-0.424688	0.41792	0.248535	-0.766112		0.164786	0.545968	-0.168123	0	0	0	0	0	0	0	0	0	0		0	0	0	0	0	238.276	85	29	5455	3	414	46.9	5.58	14213	29			catalytic activity;nucleotide binding	Pf00270, Pf00271, Pf13245			1.95292e+09	2.48638e+09
A0A287T8X2	Catalase OS=Hordeum vulgare subsp. vulgare OX=112509 PE=3 SV=1	-0.369595	0.0786098	-0.0218044	0.146655	0.981122	-3.1976	-2.35107	1.10165	-0.229382	1.21661		-0.194295	-0.300448	-0.573467	0	0	0	0	0	0	0	0	0	0		0	0	0	0	0	231.696	73	26	3276	2	494	56.9	7.06	8379.96	26							1.69441e+07	1.84205e+07
F2CT05	S-adenosylmethionine synthase OS=Hordeum vulgare subsp. vulgare OX=112509 PE=2 SV=1	-0.878321	0.22033	-0.703689	-1.28279	-0.780909	-0.610433	-0.500218	-0.0923402	0.474047	-0.724993		0.414677	0.232661	-1.35845	0	0	0	0	0	0	0	0	0	0		0	0	-1	1	0	231.201	79	23	4318	7	394	42.8	5.94	12245.5	23	metabolic process		catalytic activity;metal ion binding;nucleotide binding	Pf00438, Pf02772, Pf02773			2.08575e+08	2.51633e+08
A0A287MLU2	HP domain-containing protein OS=Hordeum vulgare subsp. vulgare OX=112509 PE=4 SV=1	-0.100051	-0.0484122	-0.0380063	-0.0394883	-0.588574	-0.205896	-0.00868224	0.0935602	0.132248	-0.288065		0.258217	-0.129734	-0.123434	0	0	0	0	0	0	0	0	0	0		0	0	0	0	0	226.911	54	38	1636	38	1019	111.7	5.77	4794.83	38							7.92436e+08	1.03553e+09
F2CS40	Aconitate hydratase OS=Hordeum vulgare subsp. vulgare OX=112509 PE=2 SV=1	0.0635029	0.364012	0.393965	-1.01159	0.438293	0.259423	-0.0724828	0.445727	-0.0649175	-0.84944		0.475085	0.0745054	-0.314733	0	0	0	0	0	0	0	0	0	0		0	0	0	0	0	224.888	51	32	2285	30	984	106.9	7.24	5434.56	32	metabolic process		catalytic activity;metal ion binding	Pf00330, Pf00694			7.28972e+08	8.45614e+08
F2CRH2	Elongation factor 1-alpha OS=Hordeum vulgare subsp. vulgare OX=112509 PE=2 SV=1	-0.227692	0.197865	0.474047	-1.08009	0.0908534	0.0989585	0.972325	0.362891	-0.202572	0.486457		0.515006	0.755315	0.0370307	0	0	0	0	0	0	0	0	0	0		0	0	0	0	0	223.06	60	20	18249	1	447	49.1	9.13	45118.6	20	metabolic process	cytoplasm	catalytic activity;nucleotide binding;RNA binding	Pf00009, Pf03143, Pf03144			2.26764e+08	2.68117e+08
M0WLI6	Uncharacterized protein OS=Hordeum vulgare subsp. vulgare OX=112509 PE=4 SV=1	-0.204233	0.60027	-0.205896	-1.0145	0.286881	0.104337	-0.00433459	0.396159	0.214125	-0.974262		0.299831	0.0758749	-0.224317	0	0	0	0	0	0	0	0	0	0		0	0	0	0	0	222.881	73	28	3027	19	557	60.6	5.6	9355.49	28	metabolic process	cytoplasm	catalytic activity;metal ion binding	Pf01676, Pf06415			1.08604e+09	1.51771e+09
P05698	Ribulose bisphosphate carboxylase large chain OS=Hordeum vulgare OX=4513 GN=rbcL PE=3 SV=2	-0.899695	1.58688	-0.00578235	-0.461959	-0.520769	-0.422752	-1.24811	0.171207	1.51501	-0.0174171		-0.37707	0.441483	-0.994241	0	0	0	0	0	0	0	0	0	0		0	0	0	0	0	222.79	53	24	2731	11	479	53	6.68	6519.6	24	metabolic process		catalytic activity;metal ion binding	Pf00016, Pf02788	4525187	rbcL	7.49958e+08	4.05407e+08
F2DQ10	26S proteasome non-ATPase regulatory subunit 2 homolog OS=Hordeum vulgare subsp. vulgare OX=112509 PE=2 SV=1	-0.187707	0.400538	0.275007	-0.841663	0.38405	0.199123	0.360645	0.580145	0.405992	-0.875672		0.284514	0.207893	-0.234465	0	0	0	0	0	0	0	0	0	0		0	0	0	0	0	221.28	60	37	1358	10	898	98.1	5.19	3639.63	37	regulation of biological process	proteasome	enzyme regulator activity	Pf01851			3.30053e+08	3.96443e+08
F2CXV9	Tubulin alpha chain OS=Hordeum vulgare subsp. vulgare OX=112509 PE=2 SV=1	-0.351074	1.04194	-0.682696	-1.34008	0.279768	-0.0846703	-0.0454314	0.428678	0.362891	-0.316528		0.280956	0.959028	-0.42082	0	0	0	0	0	0	0	0	0	0		0	0	0	0	0	218.741	78	24	6127	1	451	49.7	5.02	15260.2	24	cell organization and biogenesis	cytoplasm;cytoskeleton	catalytic activity;nucleotide binding;structural molecule activity	Pf00091, Pf03953			1.95062e+09	3.58177e+09
M0X1N3	Phospholipase D OS=Hordeum vulgare subsp. vulgare OX=112509 PE=3 SV=1	0.045443	0.400538	0.286881	-0.979942	0.235114	0.332278	0.0071955	0.365133	-0.00288828	-0.132894		0.726831	0.222805	0.255803	0	0	0	0	0	0	0	0	0	0		0	0	0	0	0	218.692	62	35	1340	30	812	92	5.44	3522.39	35	metabolic process	membrane	catalytic activity;metal ion binding;protein binding	Pf00168, Pf00614, Pf12357, Pf13091			5.71606e+08	5.84576e+08
Q96460	Tubulin alpha-2 chain OS=Hordeum vulgare OX=4513 GN=TUBA2 PE=2 SV=1	-0.486004	2.59455	-0.516636	-2.44222	-1.30045	0.015783	-0.526992	0.687956	0.722466	-0.177882		1.23327	1.57628	-1.36587	0	1	0	-1	0	0	0	0	0	0		0	0	0	1	0	215.35	78	23	6045	3	451	49.7	5.02	15006.2	23	cell organization and biogenesis	cytoplasm;cytoskeleton	catalytic activity;nucleotide binding;structural molecule activity	Pf00091, Pf03953			1.97757e+07	2.92838e+07
M0YYY9	Uncharacterized protein OS=Hordeum vulgare subsp. vulgare OX=112509 PE=4 SV=1	-0.0262051	0.550901	0.266637	-0.444184	0.478195	0.0440443	0.051024	0.54498	-0.516636	-0.145605		-0.251539	-0.205896	-0.279284	0	0	0	0	0	0	0	0	0	0		0	0	0	0	0	214.737	65	35	1952	22	754	82.4	7.59	4667.55	35				Pf07676			1.04301e+09	1.42152e+09
M0XQ24	Uncharacterized protein OS=Hordeum vulgare subsp. vulgare OX=112509 PE=4 SV=1	-0.258425	0.228973	0.182692	-1.09234	0.626673	0.185232	0.0731347	0.593593	-0.00578235	-0.828793		0.558757	-0.0954196	-0.179515	0	0	0	0	0	0	0	0	0	0		0	0	0	0	0	214.602	73	32	2307	32	651	70.3	7.06	6440.44	32	metabolic process		catalytic activity;metal ion binding	Pf00408, Pf02878, Pf02879, Pf02880			8.37135e+08	9.75777e+08
A0A5C1YV39	Chloroplast acetyl-CoA carboxylase OS=Hordeum vulgare subsp. vulgare OX=112509 PE=2 SV=1	0.0356239	0.163499	-0.14401	-1.13924	0.410341	0.15056	0.271426	0.27262	0.0745054	-0.610433		0.674461	0.464668	-0.459973	0	0	0	0	0	0	0	0	0	0		0	0	0	0	0	214.453	28	43	567	43	2311	255.3	6.19	1347.35	43							4.34665e+08	4.56193e+08
F2DNM8	Predicted protein OS=Hordeum vulgare subsp. vulgare OX=112509 PE=2 SV=1	1.17568	1.09626	-0.24127	2.42519	-0.261881	0.149259	-0.0218044	0.176323	-0.0394883	0.85599		-0.92139	-0.199255	1.46048	0	0	0	0	0	0	0	0	0	0		0	0	0	0	0	214.437	62	20	2975	19	369	39.3	5.85	8833.37	20				Pf04774			2.75853e+09	1.67111e+09
F2CRM1	S-adenosylmethionine synthase OS=Hordeum vulgare subsp. vulgare OX=112509 PE=2 SV=1	-0.595097	0.0976108	-0.687335	-1.30401	0.132248	-0.610433	-0.316528	0.487486	0.517024	-1.00868		0.104337	0.634129	-0.573467	0	0	0	0	0	0	0	0	0	0		0	0	0	0	0	213.32	79	23	4111	8	394	42.7	5.83	11737.6	23	metabolic process		catalytic activity;metal ion binding;nucleotide binding	Pf00438, Pf02772, Pf02773			1.3785e+09	1.89975e+09
A0A287M388	Uncharacterized protein OS=Hordeum vulgare subsp. vulgare OX=112509 PE=3 SV=1	0.707525	-0.28279	1.35219	0.159629	0.353888	-0.14401	-0.512514	-1.74662	-1.43831	1.48749		-0.529073	-0.560643	-0.897006	0	0	0	0	0	0	0	0	0	0		0	0	0	0	0	212.956	47	23	7508	2	705	77.2	5.19	16817.9	23							1.96543e+07	1.71925e+07
A0A287R7K7	Uncharacterized protein OS=Hordeum vulgare subsp. vulgare OX=112509 PE=4 SV=1	0.0496308	0.41684	-0.00288828	-1.22769	0.536053	0.24732	0.00288251	0.217851	0.206643	-0.456009		0.146655	0.471968	-0.161653	0	0	0	0	0	0	0	0	0	0		0	0	0	0	0	210.161	65	24	1743	24	587	65.5	5.07	4203.16	24							2.95885e+08	3.76588e+08
A0A287TTB0	Phosphoglycerate kinase OS=Hordeum vulgare subsp. vulgare OX=112509 PE=3 SV=1	-0.0424568	0.564622	0.172488	-0.902389	-0.0262051	0.222805	0.16092	0.0100637	0	-0.78339		0.244887	-0.155213	-0.137648	0	0	0	0	0	0	0	0	0	0		0	0	0	0	0	208.93	60	24	4641	17	546	58.3	9.48	12507.9	24							2.07876e+09	2.53645e+09
A0A287MXK3	Tubulin beta chain OS=Hordeum vulgare subsp. vulgare OX=112509 PE=3 SV=1	0.178874	-0.694321	-0.599462	-2.09542	-1.39593	0.359521	0.606916	2.78052	-0.810966	0.238787		-1.99424	-0.0454314	0.795767	0	0	0	0	0	0	0	1	0	0		0	0	0	1	0	208.732	61	23	4934	5	492	54.9	5.17	14157.4	23							2.4238e+07	2.70885e+07
F2E4C2	Predicted protein OS=Hordeum vulgare subsp. vulgare OX=112509 PE=2 SV=1	0.790772	2.41251	2.30042	2.31759	-0.562772	2.32912	1.60217	-0.0262051	-0.347399	1.73509		1.09018	1.71017	2.35304	0	1	1	1	0	1	0	0	0	1		0	0	1	1	0	208.692	64	27	4810	12	657	71.9	5.25	8564.95	27	cell organization and biogenesis		nucleotide binding	Pf00012, Pf06723			3.32664e+07	1.93147e+07
A0A287VF07	6-phosphogluconate dehydrogenase, decarboxylating OS=Hordeum vulgare subsp. vulgare OX=112509 PE=3 SV=1	-0.424688	0.00432161	-0.186065	-1.41889	0.358396	0.318461	-0.152003	0.178874	-0.121863	-1.44222		0.378512	0.0299829	-0.910502	0	0	0	0	0	0	0	0	0	0		0	0	0	0	0	208.328	71	26	2631	25	495	54.3	6.07	5510.87	26							6.63522e+08	7.36161e+08
F2CXT7	Fructose-bisphosphate aldolase OS=Hordeum vulgare subsp. vulgare OX=112509 PE=2 SV=1	-0.274041	0.112367	0.116365	-1.12658	0.409255	-0.246395	0.211635	0.230203	0.255803	-0.867752		0.0690147	0.0690147	-0.182786	0	0	0	0	0	0	0	0	0	0		0	0	0	0	0	206.933	80	26	3737	6	358	38.8	6.79	10461.8	26	metabolic process		catalytic activity	Pf00274			1.93377e+09	2.39909e+09
M0UYD9	Tr-type G domain-containing protein OS=Hordeum vulgare subsp. vulgare OX=112509 PE=4 SV=1	1.24975	2.04124	-4.29336	-1.40736	-2.21759	-0.409278	6.64386	-0.237864	-1.20756	-1.39973		-2.64386	4.53872	1.33342	0	0	-1	0	0	0	0	0	0	0		0	1	0	1	0	205.967	36	22	4706	2	843	93.9	6.23	13210.8	22			catalytic activity;nucleotide binding	Pf00009, Pf00679, Pf03144, Pf03764, Pf14492			4.7987e+06	5.27046e+06
F2DIC8	Predicted protein OS=Hordeum vulgare subsp. vulgare OX=112509 PE=2 SV=1	0.191563	0.892974	0.207893	-0.630394	0.608809	0.639695	0.387363	0.518031	-1.01159	0.185232		1.09491	0.459432	0.399445	0	0	0	0	0	0	0	0	0	0		0	0	0	0	0	204.662	73	19	5625	17	347	38.7	6.77	15545.6	19				Pf14200			3.43986e+09	3.92022e+09
M0WF40	Uncharacterized protein OS=Hordeum vulgare subsp. vulgare OX=112509 PE=4 SV=1	0.0593553	0.351628	-0.16004	-0.682696	0.623867	0.159629	-0.0709665	0.116365	0.183963	-0.632629		-0.0985055	0.292782	-0.291592	0	0	0	0	0	0	0	0	0	0		0	0	0	0	0	204.425	74	24	3356	24	413	46.8	6.58	9029.58	24	metabolic process		protein binding;RNA binding	Pf00043, Pf00647, Pf02798, Pf13409, Pf13410, Pf13417, Pf14497			1.1383e+09	1.41936e+09
A0A287VK33	TRANSKETOLASE_1 domain-containing protein OS=Hordeum vulgare subsp. vulgare OX=112509 PE=4 SV=1	-0.510457	0.92372	0.360645	-1.27579	0.226509	-0.0558912	-0.275786	0.290424	0.464668	-0.768568		0.575312	0.451013	-0.0619024	0	0	0	0	0	0	0	0	0	0		0	0	0	0	0	204.285	71	28	1955	28	682	73.8	5.72	4488.8	28							4.73555e+08	6.1339e+08
F2CQL5	Isocitrate dehydrogenase [NADP] OS=Hordeum vulgare subsp. vulgare OX=112509 PE=2 SV=1	-0.360305	0.212881	-0.0144996	-1.07097	0.282143	0.0524159	-0.0232698	-0.336428	0.0908534	-1.03209		-0.190997	-0.115597	-0.632629	0	0	0	0	0	0	0	0	0	0		0	0	0	0	0	203.164	76	27	3877	7	409	45.8	6.39	9282.84	27	metabolic process		catalytic activity;metal ion binding;nucleotide binding	Pf00180			1.02794e+09	1.48299e+09
A0A287VC65	VWFA domain-containing protein OS=Hordeum vulgare subsp. vulgare OX=112509 PE=4 SV=1	0.168642	0.326537	0.503858	-1.04394	1.21599	-0.0908029	-0.0365259	-0.22095	-1.152	-1.03505		0.163499	0.464668	-0.85726	0	0	0	0	0	0	0	0	0	0		0	0	0	0	0	202.144	70	27	2524	19	525	56.1	5.21	7694.09	27							7.25138e+08	2.45417e+09
A0A287JG03	Plasma membrane ATPase OS=Hordeum vulgare subsp. vulgare OX=112509 PE=3 SV=1	0.0662614	0.435095	-0.234465	-0.575615	-0.284546	0.209141	0.72334	0.0799754	0.49774	-0.33825		0.645241	0.385155	-0.380822	0	0	0	0	0	0	0	0	0	0		0	0	0	0	0	201.439	40	32	931	28	984	108.1	7.85	2055.23	32							2.87966e+08	4.50296e+08
A0A287P7E4	Elongation factor 1-alpha OS=Hordeum vulgare subsp. vulgare OX=112509 PE=3 SV=1	0.041243	0.848798	0.0172093	-0.957356	0.264236	0.0384362	-0.0892673	-0.148801	0.226509	-0.186065		0.275007	0.646163	-0.117161	0	0	0	0	0	0	0	0	0	0		0	0	0	0	0	200.738	57	20	15888	2	476	52.2	9.19	40064.7	20							5.213e+09	7.42134e+09
Q9SPA7	Dehydrin OS=Hordeum vulgare OX=4513 GN=Dhn5 PE=3 SV=1	2.74825	2.88284	1.11103	1.01935	0.214125	1.75146	1.34199	0.359521	-1.00289	2.04614		2.18142	0.896078	1.86196	0	0	0	0	0	0	0	0	0	0		0	0	0	0	0	200.708	51	16	2859	8	575	58.5	7.06	11512	16	response to stimulus						1.70798e+09	3.40267e+08
A0A287VC55	VWFA domain-containing protein OS=Hordeum vulgare subsp. vulgare OX=112509 PE=4 SV=1	-0.0484122	0.469886	-0.186065	-0.706041	0.603122	-0.411195	-0.0543923	0.0799754	-0.579922	-1.13606		-0.176251	-0.112475	-0.364013	0	0	0	0	0	0	0	0	0	0		0	0	0	0	0	196.17	78	25	3321	7	521	55.5	4.86	9678.25	25							6.46805e+08	8.73809e+08
A0A287SQZ2	Methylenetetrahydrofolate reductase OS=Hordeum vulgare subsp. vulgare OX=112509 PE=3 SV=1	-0.401635	0.0758749	-0.139236	-1.32916	0.0908534	-0.0709665	-0.481969	0.352759	0.698663	-0.756331		0.393965	0.168642	-0.535332	0	0	0	0	0	0	0	0	0	0		0	0	0	0	0	196.168	71	32	1010	32	594	66.3	5.57	2616.3	32							3.04979e+08	3.63279e+08
F2D692	Predicted protein OS=Hordeum vulgare subsp. vulgare OX=112509 PE=2 SV=1	-0.305788	0.377401	-0.552156	-1.60823	0.133564	-0.365871	0.293959	-0.00868224	-0.39973	-1.00289		-0.132894	0.507921	-0.564905	0	0	0	0	0	0	0	0	0	0		0	0	0	0	0	196.017	85	19	2222	13	360	38.7	5.81	5334.26	19	metabolic process		catalytic activity;protein binding	Pf00891, Pf08100			5.17274e+08	9.97642e+08
A0A287WX12	Glyceraldehyde-3-phosphate dehydrogenase OS=Hordeum vulgare subsp. vulgare OX=112509 PE=3 SV=1	-0.155213	0.894527	0.10165	-1.25498	0.303342	0.564622	0.269033	0.263034	-0.813499	-1.12343		1.57095	0.426533	0.295135	0	0	0	0	0	0	0	0	0	0		0	0	0	0	0	194.763	78	20	8009	14	325	35.1	6.81	21901.6	20							1.8491e+09	2.21053e+09
F2E350	Predicted protein OS=Hordeum vulgare subsp. vulgare OX=112509 PE=2 SV=1	0.546956	-0.187707	-0.749038	0.443607	-0.785875	-0.696658	0.284514	-0.251539	-0.131313	-0.176251		0.0071955	0.930548	-0.330973	0	0	0	0	0	0	0	0	0	0		0	0	0	0	0	194.638	49	27	795	7	859	94	5.08	2044.1	27			protein binding	Pf13178			4.28709e+08	5.84037e+08
F2D9M2	Predicted protein OS=Hordeum vulgare subsp. vulgare OX=112509 PE=2 SV=1	0.100305	0.0100637	-0.270556	-0.813499	-0.275786	-0.137648	-0.295128	-0.100051	0.671746	-0.575615		0.255803	0.197865	-0.320126	0	0	0	0	0	0	0	0	0	0		0	0	0	0	0	194.56	50	33	1206	31	809	92.9	4.94	2804.88	33	metabolic process;response to stimulus		nucleotide binding;protein binding	Pf00183, Pf02518, Pf13589			3.88326e+08	5.31664e+08
A0A287SGV9	Tubulin alpha chain OS=Hordeum vulgare subsp. vulgare OX=112509 PE=3 SV=1	-0.701342	0.317304	-0.524915	-0.854649	-0.392137	-0.00868224	-0.210897	0.124328	0.0271541	-0.189351		0.559737	1.36008	-0.83908	0	0	0	0	0	0	0	0	0	0		0	0	0	0	0	194.479	59	22	4841	2	498	54.6	5.24	10761.3	22							1.78981e+08	1.59094e+08
A0A287NWJ5	Protein disulfide-isomerase OS=Hordeum vulgare subsp. vulgare OX=112509 PE=3 SV=1	-0.237864	0.365133	0.219091	-0.483985	0.465713	0.146655	-0.249822	0.286881	-0.0892673	-0.614845		0.415759	-0.204233	0.0440443	0	0	0	0	0	0	0	0	0	0		0	0	0	0	0	194.089	54	26	2377	26	560	61.5	5.63	6732.32	26							1.0972e+09	9.55008e+08
A0A287UDA4	Uncharacterized protein OS=Hordeum vulgare subsp. vulgare OX=112509 PE=4 SV=1	0.187768	-0.281036	0.107018	0.49057	-0.194295	-0.465938	-0.210897	0.276199	0.128293	0.164786		-0.510457	-0.169745	-0.334607	0	0	0	0	0	0	0	0	0	0		0	0	0	0	0	192.952	56	25	1174	2	581	65	6.16	3226.82	25							8.53486e+08	1.48732e+09
F2DET3	Serine hydroxymethyltransferase OS=Hordeum vulgare subsp. vulgare OX=112509 PE=2 SV=1	-0.682696	1.18713	-0.236164	-1.28983	0.402722	0.120352	0.00863031	0.362891	-0.0424568	-1.24811		0.382944	0.699552	-0.2567	0	0	0	0	0	0	0	0	0	0		0	0	0	0	0	192.756	79	23	1959	21	471	51.4	7.24	5631.03	23	metabolic process		catalytic activity	Pf00155, Pf00464			6.21456e+08	8.79768e+08
F2E8Y8	Predicted protein OS=Hordeum vulgare subsp. vulgare OX=112509 PE=2 SV=1	1.01578	0.890641	0.0143553	0.481299	0.0356239	-0.516636	0.399445	0.499782	-0.657445	-0.21424		0.597412	0.428678	0.16092	0	0	0	0	0	0	0	0	0	0		0	0	0	0	0	188.076	57	21	1457	21	437	46.5	6.51	3656.14	21							7.29296e+08	7.06752e+08
F2ECB2	Predicted protein OS=Hordeum vulgare subsp. vulgare OX=112509 PE=2 SV=1	0.151859	-0.0484122	-0.236164	0.369606	-0.577767	-0.164884	-0.0247367	-0.145605	0.302173	0.0426443		0.146655	0.1137	-0.312939	0	0	0	0	0	0	0	0	0	0		0	0	0	0	0	187.429	55	25	1222	21	681	73.5	4.75	3967.92	25	transport			Pf00650, Pf03765, Pf13716			3.71529e+08	5.878e+08
Q43488	Paf93 protein OS=Hordeum vulgare OX=4513 GN=paf93 PE=2 SV=1	1.10165	2.95606	-0.732165	2.06661	-0.62371	0.918386	0.169925	-0.595097	0.512985	0.650765		-0.597278	0.557778	1.35727	0	0	0	0	0	0	0	0	0	0		0	0	0	0	0	187.205	67	17	2510	17	255	27.6	5.3	9466.99	17	response to stimulus			Pf00257			1.6207e+09	6.08267e+08
A0A287E536	Uncharacterized protein OS=Hordeum vulgare subsp. vulgare OX=112509 PE=4 SV=1	0.16221	-1.09542	0.181421	1.66266	-0.365871	-0.224317	0.0356239	-0.202572	0.211635	-0.018878		-0.954557	-0.60165	0.667211	0	0	0	0	0	0	0	0	0	0		0	0	0	0	0	186.667	67	22	1892	22	229	26.3	5.54	3695.83	22							1.32318e+09	1.3178e+09
M0WMM0	HABP4_PAI-RBP1 domain-containing protein OS=Hordeum vulgare subsp. vulgare OX=112509 PE=4 SV=1	1.18015	1.47353	-0.202572	1.76893	-0.533242	0.24123	-0.26708	-0.100051	-0.0908029	1.01507		-0.192645	-0.0528949	0.770618	0	0	0	0	0	0	0	0	0	0		0	0	0	0	0	184.092	53	19	3639	19	375	40.1	6.87	11504.1	19				Pf04774			2.68684e+09	1.66421e+09
M0X5Q3	Uncharacterized protein OS=Hordeum vulgare subsp. vulgare OX=112509 PE=3 SV=1	-0.202572	-0.0306192	-0.506353	0.266637	0.195348	0.506907	0.580145	-1.69432	0.58111	-1.17788		0.393965	0.041243	-0.242977	0	0	0	0	0	0	0	-1	0	0		0	0	0	1	0	183.942	50	34	759	34	1172	127.6	6	1994.77	34	cell communication;metabolic process;response to stimulus	membrane	catalytic activity;metal ion binding;nucleotide binding	Pf00289, Pf02142, Pf02222, Pf02786, Pf02787, Pf07478, Pf08442, Pf08443, Pf13535, Pf13549, Pf15632			3.65342e+08	3.70993e+08
S4Z0F2	ATP synthase subunit beta, chloroplastic OS=Hordeum vulgare subsp. vulgare OX=112509 GN=atpB PE=3 SV=1	-0.997117	0.219091	0.0114956	-0.461959	-0.189351	-0.773491	-0.913216	0.232661	1.43136	-0.362158		-0.150401	-0.496142	-0.805913	0	0	0	0	0	0	0	0	0	0		0	0	0	0	0	183.93	76	27	887	13	498	53.8	5.27	2533.25	27	metabolic process;transport	membrane	catalytic activity;nucleotide binding;transporter activity	Pf00006, Pf00306, Pf02874	4525186	atpB	1.53528e+08	2.07442e+08
A0A287S5U2	UTP--glucose-1-phosphate uridylyltransferase OS=Hordeum vulgare subsp. vulgare OX=112509 PE=3 SV=1	-0.187707	0.185232	-0.086201	-1.11404	0.377401	-0.0247367	-0.0335695	0.353888	-0.21424	-0.526992		0.511974	0.215368	-0.12658	0	0	0	0	0	0	0	0	0	0		0	0	0	0	0	183.724	74	27	3634	27	473	51.6	5.34	9173.74	27							1.09942e+09	1.4788e+09
F2CSX3	Predicted protein OS=Hordeum vulgare subsp. vulgare OX=112509 PE=2 SV=1	0.948601		0.557778	1.04893	-0.552156		0.309176	0.190299	-6.64386			-0.314733	6.64386	6.64386	0	0	0	0	0	0	0	0	0	0		0	0	0	0	0	183.646	52	24	1118	1	581	65	6.3	3158.16	24			protein binding	Pf00515, Pf13414, Pf13424, Pf13432			1.74244e+07	3.25293e+07
A0A287XZR9	Clathrin light chain OS=Hordeum vulgare subsp. vulgare OX=112509 PE=3 SV=1	0.132248	-0.428566	-0.450084	1.58207	-0.390245	-0.632629	-0.258425	0.757877	-0.560643	0.644318		-0.9771	-0.131313	0.491597	0	0	0	0	0	0	0	0	0	0		0	0	0	0	0	183.244	48	17	4009	17	292	31.1	6.76	10487.4	17							1.74614e+09	1.60289e+09
A0A287M5E0	Fructose-bisphosphate aldolase OS=Hordeum vulgare subsp. vulgare OX=112509 PE=3 SV=1	0.286881	0.435095	0.210389	-1.0862	0.24123	-0.717857	0.0313952	0.0989585	0.185232	-0.826233		0.0717627	0.929791	-0.21424	0	0	0	0	0	0	0	0	0	0		0	0	0	0	0	183.222	72	23	3523	3	379	41.2	8.1	9904.21	23							2.47296e+07	3.41464e+07
F2DL45	Predicted protein OS=Hordeum vulgare subsp. vulgare OX=112509 PE=2 SV=1	-0.0394883	0.194087	-0.279284	-1.02327	0.196607	0.204141	-0.0892673	0.8024	0.455229	-0.469929		0.0398403	0.413594	0	0	0	0	0	0	0	0	0	0	0		0	0	0	0	0	182.422	53	32	486	32	1123	122.8	4.92	1235.67	32	transport	nucleus	protein binding	Pf06122, Pf13513, Pf13646			1.82734e+08	2.17323e+08
A0A287LG33	Glycine cleavage system P protein OS=Hordeum vulgare subsp. vulgare OX=112509 PE=3 SV=1	-0.800877	0.351628	-0.0174171	-1.57777	0.584963	-0.332789	0.195348	0.633199	0.637842	-1.1016		0.659011	0	-0.878321	0	0	0	0	0	0	0	0	0	0		0	0	0	0	0	180.856	53	27	355	27	1032	111	7.3	992.72	27							2.03113e+08	2.01309e+08
A0A287U7Z5	Glyceraldehyde-3-phosphate dehydrogenase OS=Hordeum vulgare subsp. vulgare OX=112509 PE=3 SV=1	-0.114035	0.648926	0.108357	-1.25843	0.109695	-0.382702	-0.114035	0.250962	-0.125006	-0.780909		1.02432	0.225275	0.0071955	0	0	0	0	0	0	0	0	0	0		0	0	0	0	0	180.652	75	23	8441	17	358	38.9	7.94	19657.2	23							3.53251e+09	3.38689e+09
F2DRT8	Predicted protein OS=Hordeum vulgare subsp. vulgare OX=112509 PE=2 SV=1	0.964214	0.132248	-0.0985055	1.52306	-0.666576	-0.77596	-0.0513992	0	0.178874	0.590722		-0.496142	-0.131313	0.00432161	0	0	0	0	0	0	0	0	0	0		0	0	0	0	0	180.644	49	24	2032	24	535	57.6	8.56	4456.39	24	metabolic process		RNA binding	Pf06273			1.10625e+09	1.02746e+09
F2CPQ0	Predicted protein OS=Hordeum vulgare subsp. vulgare OX=112509 PE=2 SV=1	0.832688	-0.300448	0.0635029	1.58111	-1.02915	-0.617056	0.0813396	-0.483985	-0.0649175	0.273814		-0.318326	-0.564905	0.333424	0	0	0	0	0	0	0	0	0	0		0	0	0	0	0	180.625	62	18	2885	18	438	45.5	4.5	8695.72	18		nucleus	DNA binding	Pf01429			1.72311e+09	1.13698e+09
F2DAT1	Aminopeptidase OS=Hordeum vulgare subsp. vulgare OX=112509 PE=2 SV=1	-0.41889	-0.027675	0.00432161	-0.846843	0.0342157	0.386259	0.0922074	-0.128156	-0.351074	-0.558517		0.555816	-0.155213	-0.384584	0	0	0	0	0	0	0	0	0	0		0	0	0	0	0	180.604	56	33	1174	33	871	97.8	5.21	2776.21	33	metabolic process		catalytic activity;metal ion binding	Pf01433, Pf11838, Pf13485			4.06038e+08	4.71249e+08
F2CRF1	Predicted protein OS=Hordeum vulgare subsp. vulgare OX=112509 PE=2 SV=1	0.0243197	-0.103147	-0.268817	-0.706041	0.299831	-0.0528949	-0.0558912	-0.00868224	-0.0306192	-0.592919		-0.415037	-0.174621	-0.432455	0	0	0	0	0	0	0	0	0	0		0	0	0	0	0	180.239	86	22	6632	13	261	29.2	4.88	18641.8	22	regulation of biological process		enzyme regulator activity;protein binding	Pf00244			2.24139e+09	3.06884e+09
A0A287LHF7	HABP4_PAI-RBP1 domain-containing protein OS=Hordeum vulgare subsp. vulgare OX=112509 PE=4 SV=1	1.21847	1.17951	0.077243	2.03422	-0.773491	-0.152003	-0.720232	-0.086201	0.438293	1.07929		-1.23786	-0.232769	1.05936	0	0	0	0	0	0	0	0	0	0		0	0	0	0	0	179.54	44	19	3749	3	435	46.2	8.75	9418.51	19							3.62778e+09	1.82989e+09
A0A287EZH9	Uncharacterized protein OS=Hordeum vulgare subsp. vulgare OX=112509 PE=4 SV=1	0.558757	0.301002	-0.0262051	-0.0619024	0.299831	-0.664288	-0.37146	1.28747	0.219091	-0.0439433		0.447844	0.412511	0.0949116	0	0	0	0	0	0	0	1	0	0		0	0	0	1	0	179.224	43	28	749	13	835	92.6	5.14	1801.89	28							7.83663e+07	1.08848e+08
A0A287PU20	Aconitate hydratase OS=Hordeum vulgare subsp. vulgare OX=112509 PE=3 SV=1	-0.104697	0.589763	0.0717627	-1.06794	0.314986	0.0186342	-0.0558912	0.0989585	0.186501	-0.628162		1.02077	0.254594	-0.440263	0	0	0	0	0	0	0	0	0	0		0	0	0	0	0	178.134	51	30	798	28	926	100.7	6.81	1610.27	30							2.56556e+08	3.11989e+08
F2CYG9	Predicted protein OS=Hordeum vulgare subsp. vulgare OX=112509 PE=2 SV=1	0.153157	-0.761213	-0.288065	0.49057	0.0565835	-0.260152	0.31034	0.539035	-0.902389	-0.77596		-0.0439433	0.412511	0.176323	0	0	0	0	0	0	0	0	0	0		0	0	0	0	0	177.739	48	26	651	10	605	66.7	9.2	1825.32	26	metabolic process		catalytic activity;RNA binding	Pf01472, Pf01509, Pf08068			1.06639e+09	7.36162e+08
M0XLC4	PfkB domain-containing protein OS=Hordeum vulgare subsp. vulgare OX=112509 PE=4 SV=1	-0.227692	0.578214	0.0745054	-1.04394	0.564622	0.0243197	-0.0484122	0.41792	-0.0649175	-0.946194		0.414677	0.295135	-0.07552	0	0	0	0	0	0	0	0	0	0		0	0	0	0	0	176.291	79	19	4387	5	344	37.1	5.16	11657	19	metabolic process		catalytic activity	Pf00294, Pf05693			1.67688e+09	1.80164e+09
F2DCT3	Pyrophosphate--fructose 6-phosphate 1-phosphotransferase subunit alpha OS=Hordeum vulgare subsp. vulgare OX=112509 GN=PFP-ALPHA PE=2 SV=1	-0.496142	0.703101	0.0565835	-0.409278	0.24245	-0.595097	-0.232769	0.874207	0.467801	-0.72977		-0.0262051	-0.207561	-0.448115	0	0	0	0	0	0	0	0	0	0		0	0	0	0	0	175.374	70	26	735	26	616	67.1	7.31	1857.77	26	metabolic process	cytoplasm	catalytic activity;metal ion binding;nucleotide binding	Pf00365			3.79634e+08	4.88156e+08
A0A0U2GJJ3	UDP-arabinose mutase 1 OS=Hordeum vulgare OX=4513 PE=2 SV=1	-0.205896	0.489543	-0.24127	-1.1047	0.633199	0.0745054	-0.0424568	0.945608	-0.118727	-0.83908		0.520045	0.230203	-0.552156	0	0	0	0	0	0	0	0	0	0		0	0	0	0	0	174.363	83	22	2897	12	371	41.7	6.19	6714.79	22	metabolic process		catalytic activity	Pf03214			1.48399e+09	1.64544e+09
A0A287GMW7	Uncharacterized protein OS=Hordeum vulgare subsp. vulgare OX=112509 PE=3 SV=1	-0.713119	-0.0203404	-0.147202	-1.38836	0.613532	0.339137	0.237564	0.539035	-0.0159576	-0.708396		-0.013043	0.243669	-0.897006	0	0	0	0	0	0	0	0	0	0		0	0	0	0	0	174.034	51	20	2617	19	529	56.5	5.68	8170.18	20							6.21471e+08	7.10127e+08
A0A287K0F1	Eukaryotic translation initiation factor 3 subunit A OS=Hordeum vulgare subsp. vulgare OX=112509 PE=3 SV=1	-0.392137	-0.288065	-0.189351	-0.422752	-0.0291463	0.321928	-0.0350469	0.109695	0.290424	-0.392137		0.358396	0.396159	-0.112475	0	0	0	0	0	0	0	0	0	0		0	0	0	0	0	174.032	40	28	595	28	1024	118.2	9.39	1482.03	28							2.77584e+08	3.21684e+08
A0A287S943	Ribosomal_L18_c domain-containing protein OS=Hordeum vulgare subsp. vulgare OX=112509 PE=3 SV=1	-0.158429	0.313826	-0.37146	-0.163268	0.390668	-0.0543923	0.00863031	0.536053	-0.121863	-0.314733		0.341417	-0.277534	-0.227692	0	0	0	0	0	0	0	0	0	0		0	0	0	0	0	171.962	56	19	2676	13	324	36.5	9.39	7948.19	19							1.1991e+09	1.54063e+09
A0A287Q708	Enolase_C domain-containing protein OS=Hordeum vulgare subsp. vulgare OX=112509 PE=4 SV=1	-0.312939	-1.46993	-0.242977	-0.251539	-0.128156	0.947853	0.467801	0.672652	-1.14561	0.235114		-1.12029	-0.965784	-0.434403	0	0	0	0	0	0	0	0	0	0		0	0	0	0	0	171.96	77	17	4919	1	272	29.8	5.15	12709.1	17							2.03746e+07	2.60831e+07
M0YW98	UVR domain-containing protein OS=Hordeum vulgare subsp. vulgare OX=112509 PE=3 SV=1	-0.086201	-0.0306192	0.0172093	-0.571322	0.204141	0.0200577	-0.150401	-0.0816138	0.414677	-0.395929		0.378512	0.546956	0.158337	0	0	0	0	0	0	0	0	0	0		0	0	0	0	0	171.743	50	33	552	17	917	101.5	6.4	1387.87	33	metabolic process		catalytic activity;nucleotide binding;protein binding;RNA binding	Pf00004, Pf00910, Pf02151, Pf02861, Pf07724, Pf07728, Pf10431, Pf13177, Pf13191, Pf13401			3.87442e+08	5.05917e+08
F2E8I0	Predicted protein OS=Hordeum vulgare subsp. vulgare OX=112509 PE=2 SV=1	0.493647	0.349365	-0.101598	0.0299829	-0.217591	0.209141	0.831877	-0.21424	-0.0573917	0.391768		0.965692	0.351628	0.246104	0	0	0	0	0	0	0	0	0	0		0	0	0	0	0	171.649	56	15	4675	14	326	35.6	6.14	13273.5	15				Pf14200			1.53433e+09	1.73995e+09
M0WVM3	Lipoxygenase OS=Hordeum vulgare subsp. vulgare OX=112509 PE=3 SV=1	-0.432455	0.306846	-0.628162	-2.02915	0.328836	-0.204233	-0.236164	0.00432161	0.207893	-1.92139		-0.510457	-0.518701	-1.14561	0	0	0	-1	0	0	0	0	0	-1		0	0	0	1	0	171.094	52	33	897	31	878	99.1	6.16	1965.18	33	metabolic process		catalytic activity;metal ion binding;protein binding	Pf00305, Pf01477			2.77345e+08	3.91502e+08
F2CS54	Predicted protein OS=Hordeum vulgare subsp. vulgare OX=112509 PE=2 SV=1	-0.107803	0.164786	0.121679	-0.691989	0.62854	0.0243197	-0.291592	0.725087	0.21661	-0.426625		0.295135	-0.0306192	-0.107803	0	0	0	0	0	0	0	0	0	0		0	0	0	0	0	170.583	47	25	1785	20	665	73.1	5.21	4945.89	25	cell organization and biogenesis		catalytic activity;nucleotide binding	Pf00012, Pf01968, Pf06723			5.65261e+08	7.17214e+08
F2CYY4	Predicted protein OS=Hordeum vulgare subsp. vulgare OX=112509 PE=2 SV=1	0.0690147	0.83754	-0.263612	-0.798366	0.0881416	-0.263612	0.051024	0.285698	0.0703893	-0.171368		0.425459	0.67084	-0.708396	0	0	0	0	0	0	0	0	0	0		0	0	0	0	0	170.025	72	17	4728	3	377	41.7	5.4	13046.7	17			nucleotide binding	Pf00022			1.69571e+09	2.90892e+09
A0A287HAK5	Nop domain-containing protein OS=Hordeum vulgare subsp. vulgare OX=112509 PE=4 SV=1	0.336855	0.369606	0.129613	-0.148801	0.24732	-0.077041	0.0257376	-0.300448	0.467801	-0.0816138		1.02786	0.325386	-0.158429	0	0	0	0	0	0	0	0	0	0		0	0	0	0	0	169.447	56	21	802	14	540	59.6	8.46	2399.65	21							3.38588e+08	3.4749e+08
M0X0Z2	T-complex protein 1 subunit eta OS=Hordeum vulgare subsp. vulgare OX=112509 PE=3 SV=1	0.136191	1.00144	-0.106249	-0.467932	0.592636	0.225275	0.124328	0.375178	0.194087	-0.382702		-0.136062	0.505891	-0.382702	0	0	0	0	0	0	0	0	0	0		0	0	0	0	0	169.253	66	25	583	25	557	60.1	6.25	1250.57	25	metabolic process;response to stimulus	cytoplasm;cytosol	nucleotide binding;protein binding	Pf00118			3.14004e+08	3.66474e+08
M0Y9X7	Elongation factor 1-alpha OS=Hordeum vulgare subsp. vulgare OX=112509 PE=3 SV=1	0.159629	0.863938	-0.564905	-1.23786	0.639695	0.264236	0.0894982	0.324235	-0.258425	-0.567041		0.418999	0.80653	0.286881	0	0	0	0	0	0	0	0	0	0		0	0	0	0	0	168.486	48	15	9496	4	447	49.2	9.13	23672.4	15	metabolic process	cytoplasm	catalytic activity;nucleotide binding;RNA binding	Pf00009, Pf03143, Pf03144			2.73884e+08	4.12755e+08
M0XGG9	Uncharacterized protein OS=Hordeum vulgare subsp. vulgare OX=112509 PE=3 SV=1	0.678973	-0.018878	-0.07552	-0.974262	0.255803	0.163499	0.0356239	-0.0262051	0.124328	-0.577767		0.403813	0.891419	-0.118727	0	0	0	0	0	0	0	0	0	0		0	0	0	0	0	168.002	72	17	4502	2	377	41.6	5.49	12657	17			nucleotide binding	Pf00022			8.83081e+07	1.05456e+08
A0A287Q1S2	Coatomer subunit alpha OS=Hordeum vulgare subsp. vulgare OX=112509 PE=4 SV=1	-0.139236	0.558757	-0.0558912	-0.935117	0.178874	0.0621217	0.0328061	0.509949	0.38405	-1.01742		0.445727	0.380729	-0.155213	0	0	0	0	0	0	0	0	0	0		0	0	0	0	0	167.973	37	32	627	20	1196	133.3	6.83	1521.57	32							2.40375e+08	3.68897e+08
A0A287ICC8	Transket_pyr domain-containing protein OS=Hordeum vulgare subsp. vulgare OX=112509 PE=4 SV=1	-0.360305	0.465713	0.509949	-1.25154	0.52707	0.634129	-0.0291463	0.599318	0.31034	-0.673463		0.943359	0.246104	-0.286304	0	0	0	0	0	0	0	0	0	0		0	0	0	0	0	167.893	42	27	632	21	1038	118	6.65	1574.73	27							2.13104e+08	2.90579e+08
A0A287VC77	Uncharacterized protein OS=Hordeum vulgare subsp. vulgare OX=112509 PE=4 SV=1	0.329985	-0.261881	0.910733	-0.691989	0.635058	-0.28279	0.0935602	-0.422752	-0.473931	0.1137		0.602172	-0.0218044	-0.897006	0	0	0	0	0	0	0	0	0	0		0	0	0	0	0	167.876	55	30	1102	8	773	84.6	8.22	2423.24	30							2.03385e+08	3.54046e+08
A0A287N0I1	Ribonuclease OS=Hordeum vulgare subsp. vulgare OX=112509 PE=4 SV=1	0.141433	0.290424	0.210389	-0.732165	-0.341903	-0.093879	0.16221	-0.302226	0.0731347	-0.131313		0.420078	0.191563	-0.504305	0	0	0	0	0	0	0	0	0	0		0	0	0	0	0	167.202	45	34	746	34	1042	114.1	8.18	1835.1	34							6.14937e+08	6.71862e+08
F2DDD5	Predicted protein OS=Hordeum vulgare subsp. vulgare OX=112509 PE=2 SV=1	0.931305	-1.26534	0.410341	1.82863	-0.222633	-0.100051	0.340277	0.200379	0.913799	0.761285		-0.158429	-1.12973	1.14991	0	0	0	0	0	0	0	0	0	0		0	0	0	0	0	166.69	49	26	598	10	605	66.5	9.2	1583.36	26	metabolic process		catalytic activity;RNA binding	Pf01472, Pf01509, Pf08068			4.41661e+07	6.6383e+07
F2D0E7	UDP-glucose 6-dehydrogenase OS=Hordeum vulgare subsp. vulgare OX=112509 PE=2 SV=1	-0.739372	0.766383	-0.446148	-1.36587	0.0703893	-0.496142	-0.606035	0.437228	0.202888	-1.05889		0.714575	0.442545	-0.508403	0	0	0	0	0	0	0	0	0	0		0	0	0	0	0	164.953	70	21	1709	4	480	52.6	6.37	5278.46	21	metabolic process		catalytic activity;nucleotide binding	Pf00984, Pf03720, Pf03721			5.03819e+08	7.62751e+08
A0A287FUK5	Uncharacterized protein OS=Hordeum vulgare subsp. vulgare OX=112509 PE=4 SV=1	6.64386	0.365133	6.64386	-1.13924		-6.64386	-0.42082		-0.14401	6.64386		-0.0454314		-6.64386	0	0	0	0	0	0	0	0	0	0		0	0	0	0	0	164.176	36	24	1179	1	807	89.8	5.35	3204.24	24							6.24669e+06	7.35379e+06
F2D4A4	Predicted protein OS=Hordeum vulgare subsp. vulgare OX=112509 PE=2 SV=1	-0.0923402	0.739848	0.0662614	-0.401635	0.712816	0.0172093	-0.184425	0.207893	0.0799754	-0.248108		0.133564	-0.291592	-0.093879	0	0	0	0	0	0	0	0	0	0		0	0	0	0	0	164.155	60	19	2733	3	404	44.2	10.58	7333.37	19	metabolic process	ribosome	structural molecule activity	Pf00573, Pf14374			1.77474e+09	1.94653e+09
A0A287LY20	Uncharacterized protein OS=Hordeum vulgare subsp. vulgare OX=112509 PE=4 SV=1	-0.0380063	-0.72261	-0.382702	1.10969	-0.556393	-0.202572	0.183963	-0.541618	0.588805	0.0370307		-0.395929	-0.194295	-0.195946	0	0	0	0	0	0	0	0	0	0		0	0	0	0	0	163.992	40	20	1039	2	645	70	4.75	3019.98	20							1.54096e+08	2.23962e+08
M0WSS9	Uncharacterized protein OS=Hordeum vulgare subsp. vulgare OX=112509 PE=4 SV=1	0.654436	-0.199255	-0.189351	0.994942	-1.29336	-0.564905	1.61353	-1.44615	0.0717627	-0.378944		-0.224317	-0.780909	0.475085	0	0	0	0	0	0	0	0	0	0		0	0	0	0	0	162.968	16	33	349	33	3632	401.6	5.27	1139.83	33	metabolic process		catalytic activity;protein binding	Pf00627, Pf00632, Pf06012, Pf06025, Pf14377			1.5706e+09	1.36306e+09
A0A287KUR3	Ligase_CoA domain-containing protein OS=Hordeum vulgare subsp. vulgare OX=112509 PE=4 SV=1	-0.354759	0.6107	-0.390245	-1.02327	0.518031	-0.265345	-0.181149	0.518031	0.015783	-1.03505		0.210389	0.041243	-0.467932	0	0	0	0	0	0	0	0	0	0		0	0	0	0	0	162.938	70	28	1619	3	608	65.9	7.47	4213.2	28							4.05974e+08	5.94715e+08
M0UNI8	Uncharacterized protein OS=Hordeum vulgare subsp. vulgare OX=112509 PE=4 SV=1	1.03914	0.399445	-0.720232	0.54893	-0.207561	0.377401	0.0745054	-0.971431	1.33342	0.335712		0.445727	1.07998	-0.467932	0	0	0	0	0	0	0	0	0	0		0	0	0	0	0	162.802	56	21	5344	6	290	31.1	5.99	16820.8	21	response to stimulus			Pf05558			1.03704e+09	1.62524e+09
A0A287GJ75	Nop domain-containing protein OS=Hordeum vulgare subsp. vulgare OX=112509 PE=4 SV=1	0.261832	0.331132	0.391768	0.0717627	0.27023	0.35727	-0.237864	-0.0985055	0.683472	0.0370307		0.473008	0.153157	0.0949116	0	0	0	0	0	0	0	0	0	0		0	0	0	0	0	162.786	63	27	522	5	563	62.9	8.94	1234.35	27							2.89981e+08	2.80849e+08
F2DC47	Glutamate decarboxylase OS=Hordeum vulgare subsp. vulgare OX=112509 PE=2 SV=1	-0.0603973	0.323082	0.243669	-1.4112	0.626673	0.339137	0.325386	0.14274	-0.606035	-0.84944		1.11503	0.0662614	0.0949116	0	0	0	0	0	0	0	0	0	0		0	0	0	0	0	162.618	62	21	1361	16	488	54.1	5.5	4131.84	21	metabolic process		catalytic activity	Pf00282			6.55374e+08	6.17515e+08
A0A287U6Y1	Elongation factor Tu OS=Hordeum vulgare subsp. vulgare OX=112509 PE=3 SV=1	-0.0603973	0.345964	0.526069	0.164786	0.481299	-0.844251	-0.639355	0.374066	0.633199	0.24123		0.784085	0.273814	-0.181149	0	0	0	0	0	0	0	0	0	0		0	0	0	0	0	162.596	56	20	1127	20	514	55.1	7.03	3085.91	20							2.37355e+08	2.29669e+08
A0A287PI60	Uncharacterized protein OS=Hordeum vulgare subsp. vulgare OX=112509 PE=3 SV=1	-0.118727	0.635987	-0.307573	-0.717857	-0.093879	0.24245	-0.1976	-0.00578235	0.214125	-0.461959		0.342555	0.505891	-0.341903	0	0	0	0	0	0	0	0	0	0		0	0	0	0	0	161.605	59	24	1110	3	559	60.9	6.62	3460.76	24							3.67055e+08	4.48146e+08
F2DQP5	Annexin OS=Hordeum vulgare subsp. vulgare OX=112509 PE=2 SV=1	0.0813396	0.545968	0.418999	-0.83908	0.428678	0.335712	0.180148	0.334568	-0.506353	0.243669		0.238787	0.580145	0.690641	0	0	0	0	0	0	0	0	0	0		0	0	0	0	0	160.567	64	21	1276	19	314	35.2	7.01	3386.54	21			metal ion binding	Pf00191			5.97084e+08	8.51829e+08
A0A287HQK5	Tubulin alpha chain OS=Hordeum vulgare subsp. vulgare OX=112509 PE=3 SV=1	-0.341903	0.0881416	-0.345564	-2.07097	-0.0262051	0.453122	0.202888	0.0593553	-0.205896	-0.741783		0.428678	1.00791	-0.226004	0	0	0	0	0	0	0	0	0	0		0	0	0	0	0	160.183	60	20	3189	2	452	50	5.83	6420.34	20							6.98296e+07	8.56435e+07
M0YZ71	HABP4_PAI-RBP1 domain-containing protein OS=Hordeum vulgare subsp. vulgare OX=112509 PE=4 SV=1	1.20727	3.55065	-0.671164	2.4098	-1.24469	0.303342	-1.30401	-0.123434	0.361768	1.38957		-0.741783	0.304511	1.78157	0	0	0	0	0	0	0	0	0	0		0	0	0	0	0	159.745	60	17	3150	1	310	33	5.29	7469.84	17				Pf04774			2.45967e+08	8.31876e+07
F2CY97	Predicted protein OS=Hordeum vulgare subsp. vulgare OX=112509 PE=2 SV=1	-0.209228	-6.64386	-1.92687	2.41576	-2.07704	-0.768568	-0.630394	-0.345564	2.12135	1.3584		-0.260152	0.0607392	-0.244685	0	0	0	0	0	0	0	0	0	0		0	0	0	0	0	159.084	46	20	1124	2	580	63.2	4.73	3202.68	20	transport			Pf00650, Pf03765, Pf13716			9.92733e+06	6.5084e+06
F2D4W6	Malate dehydrogenase OS=Hordeum vulgare subsp. vulgare OX=112509 PE=2 SV=1	-0.533242	0.180148	0.051024	-1.03209	0.437228	0.0799754	-0.260152	0.52707	0.175045	-0.641604		-0.00144342	0.0426443	-0.475936	0	0	0	0	0	0	0	0	0	0		0	0	0	0	0	158.306	63	15	4417	15	333	35.6	5.88	12958	15	metabolic process		catalytic activity	Pf00056, Pf02866			2.02084e+09	2.58009e+09
F2CWX3	Predicted protein OS=Hordeum vulgare subsp. vulgare OX=112509 PE=2 SV=1	0.314986	1.16864	-0.093879	-1.21759	0.695994	0.54498	0.284514	0.111031	-0.473931	-0.364013		0.1137	0.246104	0.108357	0	0	0	0	0	0	0	0	0	0		0	0	0	0	0	158.192	60	27	2268	27	487	53.5	8.84	5165.57	27	metabolic process		catalytic activity;metal ion binding	Pf00067			8.25341e+08	9.02105e+08
F2DMV0	Aminopeptidase OS=Hordeum vulgare subsp. vulgare OX=112509 PE=2 SV=1	-0.0159576	0.410341	0.214125	-1.31115	0.620117	0.00863031	-0.00433459	0.164786	-0.608232	-1.25498		0.731183	0.185232	0.0690147	0	0	0	0	0	0	0	0	0	0		0	0	0	0	0	156.182	46	30	1143	30	879	98.4	5.63	3574.52	30	metabolic process		catalytic activity;metal ion binding	Pf01433, Pf11838, Pf13485			1.21723e+09	1.26858e+09
F2E6I1	Predicted protein OS=Hordeum vulgare subsp. vulgare OX=112509 PE=2 SV=1	-0.45799	-6.64386	3.36036	-0.643856	-6.64386	-6.64386	-6.64386	-6.64386	6.64386	-0.550043		0.803227	-0.21424	-0.537424	0	0	1	0	0	0	0	0	0	0		0	0	0	1	0	155.605	64	21	2616	4	521	55.5	4.88	7649.75	21				Pf00092, Pf13519, Pf13768
F2DE91	Predicted protein OS=Hordeum vulgare subsp. vulgare OX=112509 PE=2 SV=1	0.351628	1.00072	-0.599462	-1.23447	-0.637109	-0.14401	0.271426	-0.177882	0.0935602	-0.434403		0.226509	0.332278	-0.628162	0	0	0	0	0	0	0	0	0	0		0	0	0	0	0	154.173	71	16	3929	3	377	41.6	5.49	11274	16			nucleotide binding	Pf00022			1.12024e+08	1.14759e+08
F2DRC5	Predicted protein OS=Hordeum vulgare subsp. vulgare OX=112509 PE=2 SV=1	0.157044	1.06833	-0.597278	-0.720232	0.886745	0.0962619	-0.621488	0.909965	0.200379	0.328836		0.440421	-0.0528949	0.713696	0	0	0	0	0	0	0	0	0	0		0	0	0	0	0	154.081	63	24	1081	3	525	57.3	5.92	3361.5	24	metabolic process	cytoplasm	nucleotide binding;protein binding	Pf00118			1.38784e+07	1.3033e+07
Q43470	14-3-3-like protein B OS=Hordeum vulgare OX=4513 PE=2 SV=1	-0.0320936	-0.318326	-0.0232698	-2.24469	0.714575	0.243669	-0.298673	0.352759	0.0398403	0.421156		0.938098	-0.158429	-1.80088	0	0	0	0	0	0	0	0	0	0		0	0	0	0	0	153.857	75	20	3769	8	262	29.7	4.74	8375.82	20			protein binding	Pf00244			7.41238e+08	8.5459e+08
M0UGZ2	Dihydrolipoyl dehydrogenase OS=Hordeum vulgare subsp. vulgare OX=112509 PE=3 SV=1	-0.0306192	0.538041	-0.0724828	-1.17462	0.305679	0.377401	0.10165	0.238787	-0.0409718	-0.713119		0.83996	0.0827026	-0.461959	0	0	0	0	0	0	0	0	0	0		0	0	0	0	0	153.799	57	20	856	20	502	52.8	7.58	1717.32	20	cellular homeostasis;metabolic process;regulation of biological process		catalytic activity;nucleotide binding	Pf00070, Pf01134, Pf02852, Pf07992, Pf12831			3.38113e+08	3.97549e+08
F2DCK0	Vacuolar proton pump subunit B OS=Hordeum vulgare subsp. vulgare OX=112509 PE=2 SV=1	-0.365871	0.279768	-0.182786	-1.13924	0.335712	-0.0923402	-0.295128	0.140124	0.441483	-0.508403		0.800745	-0.152003	-0.632629	0	0	0	0	0	0	0	0	0	0		0	0	0	0	0	153.577	65	22	2371	3	488	54	5.25	6805.32	22	metabolic process;transport		catalytic activity;nucleotide binding;transporter activity	Pf00006, Pf00306, Pf02874			5.91502e+08	8.86945e+08
A0A287TJ84	26S proteasome non-ATPase regulatory subunit 2 homolog OS=Hordeum vulgare subsp. vulgare OX=112509 PE=3 SV=1	1.48749	-0.37707	-0.96016	-0.373327	-0.212568	0.0229004	-0.0543923	6.64386	1.49006	1.13816		1.61447	-0.452057	-2.16488	0	0	0	0	0	0	0	0	0	0		0	0	0	0	0	153.551	59	28	995	1	743	80.9	5.31	2753.18	28							1.33862e+06	599098
F2DI94	Predicted protein OS=Hordeum vulgare subsp. vulgare OX=112509 PE=2 SV=1	0.244887	0.298658	-0.475936	-0.147202	-0.537424	0.235114	0.199123	-0.00433459	0.475085	-0.541618		-0.397828	-0.461959	-0.411195	0	0	0	0	0	0	0	0	0	0		0	0	0	0	0	153.477	56	24	654	24	744	79.5	6.74	1665.9	24	metabolic process		catalytic activity	Pf00082, Pf02225, Pf05922			4.22902e+08	4.8894e+08
O23983	Ascorbate peroxidase OS=Hordeum vulgare OX=4513 GN=apx PE=2 SV=2	-0.046921	0.206643	0.259423	-0.492079	0.0962619	-0.239566	0.164786	0.240009	-0.524915	0.0551957		-0.407364	-0.158429	-0.0528949	0	0	0	0	0	0	0	0	0	0		0	0	0	0	0	151.388	75	15	4856	14	250	27.4	6.24	15634	15	metabolic process;response to stimulus		antioxidant activity;catalytic activity	Pf00141			1.74449e+09	2.8997e+09
F2CQH5	UDP-glucose 6-dehydrogenase OS=Hordeum vulgare subsp. vulgare OX=112509 PE=2 SV=1	-1.1488	1.00791	-1.14242	-1.33643	-0.274041	0.0621217	-0.403542	-0.204233	0.0840643	-1.28983		0.317304	0.389567	-0.803393	0	0	0	-1	0	0	0	0	0	0		0	0	0	1	0	151.226	71	21	1304	7	480	52.7	6.24	3947.3	21	metabolic process		catalytic activity;nucleotide binding	Pf00984, Pf03720, Pf03721			5.63973e+07	8.98914e+07
M0WFD2	Uncharacterized protein OS=Hordeum vulgare subsp. vulgare OX=112509 PE=3 SV=1	-0.137648	0.145351	0.217851	-0.648372	0.580145	0.255803	0.168642	0.359521	-0.320126	-0.380822		0.320773	0.0229004	-0.0365259	0	0	0	0	0	0	0	0	0	0		0	0	0	0	0	151.145	49	24	1565	14	688	73.7	5.85	4948.16	24	cell organization and biogenesis;metabolic process		nucleotide binding;protein binding	Pf00012, Pf06723			6.98238e+08	7.18043e+08
F2CX32	Pyruvate kinase OS=Hordeum vulgare subsp. vulgare OX=112509 PE=2 SV=1	-0.448115	-0.137648	0.244887	-0.537424	0.347099	0.0129262	0.0621217	0.790772	-0.131313	-0.155213		-0.018878	-0.227692	0.0384362	0	0	0	0	0	0	0	0	0	0		0	0	0	0	0	150.961	56	21	1373	21	527	57.4	6.95	3864.24	21	metabolic process		catalytic activity;metal ion binding	Pf00224, Pf02887			8.4276e+08	1.40402e+09
A0A287XF72	Ligase_CoA domain-containing protein OS=Hordeum vulgare subsp. vulgare OX=112509 PE=4 SV=1															0	0	0	0	0	0	0	0	0	0		0	0	0	0	0	150.43	69	27	1590	2	608	66	7.11	4177.47	27
A0A287R691	Polyadenylate-binding protein OS=Hordeum vulgare subsp. vulgare OX=112509 PE=3 SV=1	-0.0513992	0.0496308	-0.2567	0.560715	-0.395929	0.120352	0.0440443	0.283329	0.687956	0.015783		0.225275	0.169925	-0.0603973	0	0	0	0	0	0	0	0	0	0		0	0	0	0	0	150.295	40	19	1507	14	702	76.2	8.85	4535.76	19							8.36919e+08	1.19072e+09
F2EHX7	Predicted protein OS=Hordeum vulgare subsp. vulgare OX=112509 PE=2 SV=1	-0.524915	-0.0634092	-0.428566	-1.67577	0.267835	0.0731347	-0.190997	0.163499	-0.378944	-1.2863		-0.0846703	-0.234465	-1.1047	0	0	0	0	0	0	0	0	0	0		0	0	0	0	0	150.083	86	22	2225	21	336	35.5	5.21	5673.35	22			catalytic activity	Pf00294			5.06959e+08	9.19563e+08
F2CSU3	Predicted protein OS=Hordeum vulgare subsp. vulgare OX=112509 PE=2 SV=1	0.60502	0.407081	0.27739	-1.92687	-0.118727	0.517024	0.764686	0.620117	-0.16004	0.678072		0.169925	0.49057	-0.498179	0	0	0	0	0	0	0	0	0	0		0	0	0	0	0	149.282	66	15	4418	2	377	41.6	5.49	12389.6	15			nucleotide binding	Pf00022			2.64522e+07	3.49432e+07
A0A287JEQ7	Uncharacterized protein OS=Hordeum vulgare subsp. vulgare OX=112509 PE=4 SV=1		-0.490051	1.22466	-6.64386	-6.64386	1.49416	0.585924	6.64386	3.89404	6.64386		6.64386	0.0758749	-0.870387	0	0	0	0	0	0	0	0	1	0		0	0	0	1	0	149.205	47	23	560	3	714	77.7	4.96	1392.07	23							5.37295e+06	4.13891e+06
F2CS69	Pyrophosphate--fructose 6-phosphate 1-phosphotransferase subunit beta OS=Hordeum vulgare subsp. vulgare OX=112509 GN=PFP-BETA PE=2 SV=1	-0.0101344	0.639695	-0.123434	-0.803393	0.435095	0.0799754	-0.318326	0.541019	0.313826	-0.533242		0.121679	0.408168	-0.0908029	0	0	0	0	0	0	0	0	0	0		0	0	0	0	0	149.075	64	24	1189	24	560	60.6	6.67	3329.24	24	metabolic process	cytoplasm	catalytic activity;metal ion binding;nucleotide binding	Pf00365			5.52413e+08	6.07144e+08
A0A287WZ29	Uncharacterized protein OS=Hordeum vulgare subsp. vulgare OX=112509 PE=4 SV=1	0.673556	0.120352	-0.0694519	1.25822	-0.732165	-0.463947	-0.260152	-0.093879	0.192825	0.783247		-1.22095	-0.26708	0.655352	0	0	0	0	0	0	0	0	0	0		0	0	0	0	0	148.798	35	15	1693	15	684	70.8	4.84	5313.03	15							1.28296e+09	6.23638e+08
A0A287HC63	Nop domain-containing protein OS=Hordeum vulgare subsp. vulgare OX=112509 PE=4 SV=1	3.22543			-0.0908029	-1.48197	0.810649	1.22404	-3.96578	2.26364	-0.687335		0.97966	3.04404	-0.612637	1	0	0	0	0	0	0	-1	1	0		0	1	0	1	0	148.624	65	25	499	3	539	60	8.43	1165.63	25							2.62697e+06	2.5924e+06
A0A287E5S2	ATP synthase subunit alpha OS=Hordeum vulgare subsp. vulgare OX=112509 PE=3 SV=1	0.107018	0.326537	0.0186342	-0.913216	0.0894982	0.258217	0.134878	0.0703893	0.190299	-0.554273		0.784923	0.100305	-0.234465	0	0	0	0	0	0	0	0	0	0		0	0	0	0	0	148.576	53	23	4171	21	525	57	6.1	9558.8	23							1.58041e+09	1.95995e+09
F2DVU9	Predicted protein (Fragment) OS=Hordeum vulgare subsp. vulgare OX=112509 PE=2 SV=1	0.999278	0.618239	0.941106	1.28392	-0.187707	-0.343732	-0.177882	0.465713	-0.0513992	0.177599		0.553852	0.227741	-0.0831412	0	0	0	0	0	0	0	0	0	0		0	0	0	0	0	147.929	27	20	773	20	1016	114.2	7.3	1669.55	20	regulation of biological process			Pf14443			3.37271e+08	5.09166e+08
F2D807	D-3-phosphoglycerate dehydrogenase OS=Hordeum vulgare subsp. vulgare OX=112509 PE=2 SV=1	-0.172994	0.246104	0.00432161	-0.62371	-0.187707	-0.253257	-0.286304	0.00288251	0.692427	-0.00723157		0.443607	0.27858	-0.00144342	0	0	0	0	0	0	0	0	0	0		0	0	0	0	0	147.505	57	23	1353	20	617	63.9	6.86	3735.89	23	metabolic process		catalytic activity;nucleotide binding	Pf00208, Pf00389, Pf00670, Pf01842, Pf02826, Pf05221, Pf07991			4.91247e+08	4.85709e+08
F2DQB8	T-complex protein 1 subunit delta OS=Hordeum vulgare subsp. vulgare OX=112509 PE=2 SV=1	-0.0588937	0.478195	-0.0365259	-0.58208	0.37629	0.0271541	-0.405451	0.396159	0.551885	-0.155213		0.211635	0.414677	0.0989585	0	0	0	0	0	0	0	0	0	0		0	0	0	0	0	146.622	57	22	603	22	534	57.4	6.99	1802.55	22	metabolic process;response to stimulus	cytoplasm;cytosol	nucleotide binding;protein binding	Pf00118			2.88932e+08	3.23521e+08
F2DXB7	Elongation factor Tu OS=Hordeum vulgare subsp. vulgare OX=112509 PE=2 SV=1	0.435095	0.671746	0.100305	-0.411195	0.340277	0.601221	0.38405	0.226509	0.478195	0.511974		0.449957	0.0496308	0.214125	0	0	0	0	0	0	0	0	0	0		0	0	0	0	0	146.533	56	18	629	17	452	48.3	6.4	1550.79	18	metabolic process		catalytic activity;nucleotide binding;RNA binding	Pf00009, Pf03143, Pf03144			2.17275e+08	2.23334e+08
A0A287NGL9	Uncharacterized protein OS=Hordeum vulgare subsp. vulgare OX=112509 PE=3 SV=1	-0.0800879	0.393965	-0.204233	-0.237864	0.358396	0.200379	-0.237864	0.154454	0.0648829	-0.284546		0.317304	-0.32916	0.0328061	0	0	0	0	0	0	0	0	0	0		0	0	0	0	0	145.079	45	20	1573	10	411	46.9	10.1	3341.35	20							8.21133e+08	9.38098e+08
A0A287LG02	WD_REPEATS_REGION domain-containing protein OS=Hordeum vulgare subsp. vulgare OX=112509 PE=4 SV=1	-0.0484122	0.14274	-0.268817	-0.680382	0.279768	-0.0831412	0.158337	0.375178	0.648005	0.191563		0.506907	-0.0969617	-0.268817	0	0	0	0	0	0	0	0	0	0		0	0	0	0	0	144.176	57	17	749	17	509	56	6.64	2431.93	17							3.03204e+08	4.15642e+08
M0Z2X3	Phosphoglycerate kinase OS=Hordeum vulgare subsp. vulgare OX=112509 PE=3 SV=1	-0.617056	0.269033	0.215368	-0.788365	-0.121863	-0.535332	-0.648372	-0.166503	0.974529	-0.295128		0.105678	0.125651	-0.465938	0	0	0	0	0	0	0	0	0	0		0	0	0	0	0	144.064	78	23	988	21	408	42.8	5.36	2751.23	23	metabolic process		catalytic activity;nucleotide binding	Pf00162			1.50546e+08	1.84915e+08
F2CQQ3	Vacuolar proton pump subunit B OS=Hordeum vulgare subsp. vulgare OX=112509 PE=2 SV=1															0	0	0	0	0	0	0	0	0	0		0	0	0	0	0	143.813	58	20	2327	1	488	54.2	5.16	6696.63	20	metabolic process;transport		catalytic activity;nucleotide binding;transporter activity	Pf00006, Pf00306, Pf02874
F2CYJ8	Predicted protein OS=Hordeum vulgare subsp. vulgare OX=112509 PE=2 SV=1	0.140124	0.27858	0.360645	-1.02034	0.306846	-0.0985055	0.0100637	0.151859	0.104337	-0.115597		0.621056	0.0867838	-0.21424	0	0	0	0	0	0	0	0	0	0		0	0	0	0	0	143.491	53	22	835	22	577	63.5	4.92	2180.81	22	cellular homeostasis;metabolic process;regulation of biological process		antioxidant activity;catalytic activity	Pf00085, Pf00462, Pf00578, Pf03107, Pf07649, Pf08534, Pf13098, Pf13905			2.42139e+08	3.48003e+08
F2DNE8	Predicted protein OS=Hordeum vulgare subsp. vulgare OX=112509 PE=2 SV=1	0.97966	1.6457	1.21599	0.634129	0.520045	1.65992	1.26003	-1.68038	-2.61706	2.37601		2.01257	0.884403	2.724	0	0	0	0	0	0	0	0	0	0		0	0	0	0	0	143.279	80	12	1048	12	274	28.1	4.45	3820.96	12				Pf04927			3.28646e+09	4.70497e+08
Q6V7B9	Dehydrin 5 (Fragment) OS=Hordeum vulgare subsp. spontaneum OX=77009 GN=Dhn5 PE=3 SV=1	3.48233	2.55483	0.77905	-0.360305	0.24245	1.45101	1.7	0.486457	-1.32193	2.99114		3.50335	2.0861	0.974529	0	0	0	0	0	0	0	0	0	0		0	0	0	0	0	143.049	62	10	1952	2	333	33.9	7.08	7652.72	10	response to stimulus						6.26809e+08	8.04184e+07
F2DY59	Predicted protein OS=Hordeum vulgare subsp. vulgare OX=112509 PE=2 SV=1	0.0496308	0.463622	0.308011	0.35727	-0.354759	0.205393	-0.573467	-0.0350469	0.731183	0.0717627		-0.680382	-0.325539	0.258217	0	0	0	0	0	0	0	0	0	0		0	0	0	0	0	142.8	48	25	338	20	779	88.2	4.98	889.28	25	metabolic process;response to stimulus		nucleotide binding;protein binding	Pf00183, Pf02518, Pf13589			2.6977e+08	3.42217e+08
M0ZAM5	S-adenosylmethionine synthase OS=Hordeum vulgare subsp. vulgare OX=112509 PE=3 SV=1	-0.28279	-0.463947	0.0398403	-1.44222	0.371838	0.453122	0.271426	0.121679	-0.07552	-0.854649		0.151859	0.372952	-0.28279	0	0	0	0	0	0	0	0	0	0		0	0	0	0	0	142.769	64	17	2838	8	396	43.1	5.58	7425.15	17	metabolic process;response to stimulus	membrane	catalytic activity;metal ion binding;nucleotide binding;RNA binding	Pf00438, Pf02772, Pf02773			1.0972e+08	2.42864e+08
A0A287R331	UBA_e1_C domain-containing protein OS=Hordeum vulgare subsp. vulgare OX=112509 PE=3 SV=1	-0.261881	0.367371	0.0426443	-0.954557	0.199123	0.669934	-0.24127	0.192825	0.0731347	-0.724993		0.233888	0.149259	-0.24127	0	0	0	0	0	0	0	0	0	0		0	0	0	0	0	142.324	40	26	576	13	1054	117.4	5.33	1328.28	26							1.76798e+08	2.25487e+08
M0USC9	Aspartate aminotransferase OS=Hordeum vulgare subsp. vulgare OX=112509 PE=4 SV=1	0.407081	0.60027	0.157044	-1.22095	0.364012	-0.0985055	-0.200913	0.171207	0.133564	-0.873027		0.137504	0.351628	0.0881416	0	0	0	0	0	0	0	0	0	0		0	0	0	0	0	141.69	68	22	1136	22	459	50	8.24	2696.37	22	metabolic process		catalytic activity	Pf00155			3.9182e+08	5.12587e+08
A0A287GP94	Uncharacterized protein OS=Hordeum vulgare subsp. vulgare OX=112509 PE=3 SV=1	-0.0694519	0.510962	-0.00868224	-0.54372	0.828632	0.0384362	-0.535332	0.255803	0.414677	-0.289827		-0.0528949	-0.0785637	-0.0558912	0	0	0	0	0	0	0	0	0	0		0	0	0	0	0	141.405	53	19	1772	19	604	65.1	6.81	4580.23	19							6.5109e+08	6.47729e+08
O24001	14-3-3 protein OS=Hordeum vulgare OX=4513 PE=2 SV=1	-0.386468	-0.0985055	0.149259	-1.09234	-0.0923402	-0.0908029	-0.14401	0.0370307	0.172488	-0.652901		-0.564905	-0.518701	-0.888969	0	0	0	0	0	0	0	0	0	0		0	0	0	0	0	141.154	72	19	3123	4	263	29.9	4.78	6248.6	19			protein binding	Pf00244	548257	LOC548257	1.04016e+08	2.34334e+08
A0A287GTJ2	Tr-type G domain-containing protein OS=Hordeum vulgare subsp. vulgare OX=112509 PE=4 SV=1	0.264236	-0.547932	0.140124	0.707525	-0.352916	0.0299829	0.227741	-0.101598	0.609755	-0.261881		-0.428566	-0.231075	-0.00578235	0	0	0	0	0	0	0	0	0	0		0	0	0	0	0	140.524	30	24	268	24	1289	141.9	5.3	605.3	24							1.64668e+08	2.15394e+08
A0A287GI21	Uncharacterized protein OS=Hordeum vulgare subsp. vulgare OX=112509 PE=4 SV=1	0.931305	3.28511	1.61164	2.926	0.378512	2.0229	2.09153	-1.42663	-2.55639	1.65581		0.695103	3.02981	3.29455	0	1	0	1	0	1	1	0	-1	0		0	1	1	1	0	140.348	33	17	519	17	730	73.4	8.69	1434.2	17							4.52957e+08	1.85056e+08
Q945R5	Ascorbate peroxidase OS=Hordeum vulgare OX=4513 PE=2 SV=1	0.0143553	-0.215915	-0.0709665	-1.26882	0.0989585	-0.448115	-0.0649175	0.0129262	0.151859	-0.694321		-0.109359	0.169925	-0.72261	0	0	0	0	0	0	0	0	0	0		0	0	0	0	0	140.235	88	16	5658	15	256	27.6	5.25	16725.1	16	metabolic process;response to stimulus		antioxidant activity;catalytic activity	Pf00141			1.69646e+09	2.37896e+09
P62162	Calmodulin OS=Hordeum vulgare OX=4513 GN=CAM PE=2 SV=2	0.719841	-0.810966	-0.345564	1.11103	-1.68966	-0.510457	-0.284546	-1.81097	0.0607392	-0.41889		0.0440443	-1.06794	0.604071	0	0	0	0	0	0	0	0	0	0		0	0	0	0	0	139.748	96	13	6707	2	149	16.8	4.27	19575.5	13			metal ion binding;protein binding	Pf00036, Pf08726, Pf12763, Pf13202, Pf13405, Pf13499, Pf13833, Pf14658	548271	calmodulin	1.29037e+09	1.04924e+09
A0A287KUM9	Coatomer subunit beta OS=Hordeum vulgare subsp. vulgare OX=112509 PE=4 SV=1	-0.205896	0.526069	-0.139236	-0.96016	-0.0335695	0.624803	0.0922074	-0.117161	-0.0634092	-0.617056		0.0370307	0.602172	-0.0954196	0	0	0	0	0	0	0	0	0	0		0	0	0	0	0	139.729	33	22	628	3	1003	111.3	6.58	1764.04	22							1.69211e+08	1.88125e+08
F2E093	Predicted protein OS=Hordeum vulgare subsp. vulgare OX=112509 PE=2 SV=1	0.442545	-0.671164	0.178874	0.696884	-0.364013	-0.751465	-0.358454	0.303342	0.831877	-0.107803		-0.152003	0.167358	0.0551957	0	0	0	0	0	0	0	0	0	0		0	0	0	0	0	139.599	39	20	543	20	740	80.1	4.74	1454.57	20				Pf02037			3.25268e+08	2.89286e+08
F2D5Z0	Predicted protein OS=Hordeum vulgare subsp. vulgare OX=112509 PE=2 SV=1	-0.450084	0.0621217	-0.506353	-1.34008	-0.0409718	-0.351074	-0.375197	0.312665	-0.018878	-0.826233		0.540027	-0.0740006	-0.498179	0	0	0	0	0	0	0	0	0	0		0	0	0	0	0	139.195	68	16	2603	15	348	38.9	7.56	7548.98	16	metabolic process		catalytic activity	Pf01073, Pf01370, Pf02719, Pf04321, Pf07993			8.93341e+08	1.44014e+09
F2EE28	Predicted protein OS=Hordeum vulgare subsp. vulgare OX=112509 PE=2 SV=1	0.0356239	0.647084	-0.224317	-0.272297	0.280956	0.359521	0.0243197	0.158337	0.276199	-0.72977		0.153157	0.145351	-0.0923402	0	0	0	0	0	0	0	0	0	0		0	0	0	0	0	137.583	58	24	1443	10	574	61	5.55	3821.01	24	metabolic process	cytoplasm	nucleotide binding	Pf00118			2.03114e+08	2.28817e+08
A0A287N407	Uncharacterized protein OS=Hordeum vulgare subsp. vulgare OX=112509 PE=3 SV=1	0.289244	1.1177	0.0482362	-0.957356	-0.39973	0.380729	0.507921	-0.341903	0.513996	-0.415037		0.718088	0.191563	-0.380822	0	1	0	0	0	0	0	0	0	0		0	0	0	1	0	137.456	64	15	3396	4	387	42.9	6.47	9546.26	15							9.07324e+07	1.25692e+08
F2DY97	Predicted protein OS=Hordeum vulgare subsp. vulgare OX=112509 PE=2 SV=1	-0.142417	0.0949116	0.415759	-0.027675	0.0285692	-0.0877334	-0.286304	0.540027	0.654436	0.0894982		0.244887	0.125651	0.195348	0	0	0	0	0	0	0	0	0	0		0	0	0	0	0	137.419	39	25	662	25	789	86.6	7.85	1406.6	25	response to stimulus;transport		protein binding;RNA binding	Pf02847, Pf02854			3.10462e+08	5.55926e+08
A0A287VF44	Uncharacterized protein OS=Hordeum vulgare subsp. vulgare OX=112509 PE=3 SV=1	0.0257376	0.908429	0.407081	0.444667	0.422233	-0.0800879	-0.463947	0.192825	0.605968	-0.547932		-0.00578235	-0.018878	-0.046921	0	0	0	0	0	0	0	0	0	0		0	0	0	0	0	137.167	52	22	2149	17	554	59.3	5.1	5781.3	22							4.99811e+08	5.0411e+08
A0A287SLM8	Ribos_L4_asso_C domain-containing protein OS=Hordeum vulgare subsp. vulgare OX=112509 PE=4 SV=1	0.370722	-0.0694519	0.149259	-0.106249	0.813114	2.79929	0.664483	0.263034	-1.8625	0.349365		6.64386	-0.488026	-2.04692	0	0	0	0	0	1	0	0	0	0		0	0	0	1	0	136.108	53	17	2518	1	408	44.5	10.64	6651.51	17							4.29347e+07	1.96854e+07
F2CS21	Predicted protein OS=Hordeum vulgare subsp. vulgare OX=112509 PE=2 SV=1	0.823749	0.21661	-0.0513992	1.19912	-1.24127	-0.397828	0.217851	-1.04692	0.381837	-0.140826		-0.490051	-0.275786	0.543991	0	0	0	0	0	0	0	0	0	0		0	0	0	0	0	136.082	96	13	6410	2	149	16.8	4.27	18714.4	13			metal ion binding;protein binding	Pf00036, Pf08726, Pf12763, Pf13202, Pf13405, Pf13499, Pf13833, Pf14658			5.83593e+09	5.30647e+09
M0Y818	Citrate synthase OS=Hordeum vulgare subsp. vulgare OX=112509 PE=3 SV=1	0.192825	0.423309	0.0214797	-1.41889	0.550901	0.207893	0.00575927	0.465713	-0.101598	-1.31115		0.790772	0.117695	-0.260152	0	0	0	0	0	0	0	0	0	0		0	0	0	0	0	136.068	56	17	1017	17	472	52.6	7.61	2514.3	17	metabolic process		catalytic activity	Pf00285			2.77054e+08	3.52766e+08
A0A287PHL1	Uncharacterized protein OS=Hordeum vulgare subsp. vulgare OX=112509 PE=3 SV=1	0.167358	0.24732	-0.184425	-1.08927	0.847195	0.257011	0.16092	0.27858	0.285698	-0.771027		1.04754	-0.184425	-0.260152	0	0	0	0	0	0	0	0	0	0		0	0	0	0	0	136.008	46	19	1167	1	621	68.1	7.2	3196.47	19							4.45815e+08	6.79544e+08
F2CY68	Predicted protein OS=Hordeum vulgare subsp. vulgare OX=112509 PE=2 SV=1	-0.279284	-0.979942	-0.184425	-0.334607	0.655352	-0.979942	-0.648372	0.598365	-6.64386	-1.78091		0.916859	6.64386		0	0	0	0	0	0	0	0	0	0		0	0	0	0	0	135.991	54	19	1171	1	530	58.5	6.49	3196.47	19	metabolic process		catalytic activity;metal ion binding	Pf00675, Pf05193, Pf08367			1.60334e+07	9.20686e+06
F2DEG1	Predicted protein OS=Hordeum vulgare subsp. vulgare OX=112509 PE=2 SV=1	0.0786098	1.52457	-0.0877334	-0.330973	0.624803	0.385155	-0.265345	0.311503	0.0482362	-0.475936		-0.115597	0.393965	-0.106249	0	0	0	0	0	0	0	0	0	0		0	0	0	0	0	134.691	54	20	694	20	535	58.8	5.66	1448.46	20	metabolic process	cytoplasm	nucleotide binding;protein binding	Pf00118			2.92846e+08	3.59905e+08
F2E1V5	Predicted protein OS=Hordeum vulgare subsp. vulgare OX=112509 PE=2 SV=1	0.773152	1.20101	0.736388	0.45628	-0.0785637	0.831877	0.701327	0.100305	-0.150401	0.0717627		0.851199	0.301002	1.10836	0	0	0	0	0	0	0	0	0	0		0	0	0	0	0	133.963	45	27	331	26	916	100.8	6.24	984.19	27	metabolic process;regulation of biological process		catalytic activity;nucleotide binding;protein binding	Pf00004, Pf00158, Pf02861, Pf04111, Pf06414, Pf07724, Pf07728, Pf10431, Pf13177, Pf13191, Pf13401, Pf13864			5.99915e+08	6.56649e+08
A0A287LBR8	WD_REPEATS_REGION domain-containing protein OS=Hordeum vulgare subsp. vulgare OX=112509 PE=4 SV=1	0.0935602	0.585924	-0.0262051	-0.99137	0.356144	0.115033	-0.103147	-0.103147	0.134878	-0.432455		0.321928	-0.046921	-0.32916	0	0	0	0	0	0	0	0	0	0		0	0	0	0	0	133.154	87	18	2943	15	310	34	6.62	6847.47	18							1.19534e+09	1.2835e+09
F2CRK1	Predicted protein OS=Hordeum vulgare subsp. vulgare OX=112509 PE=2 SV=1	-1.76611	-0.409278	0.39835	0.832688	-0.428566	-2	-1.40736	-0.378944	1.94711	0.0356239		-2.2109	-0.867752	-0.706041	0	0	0	0	0	0	0	0	0	0		0	0	0	0	0	132.742	63	21	1853	21	328	34.4	5.9	5282.26	21	metabolic process;regulation of biological process		metal ion binding	Pf01716			2.85424e+08	2.49044e+08
F2CS51	Pyruvate kinase OS=Hordeum vulgare subsp. vulgare OX=112509 PE=2 SV=1	-0.336428	1.03069	-0.140826	-0.72261	0.668119	0.255803	0.204141	0.595504	-0.14401	-0.341903		0.616358	-0.0174171	0.210389	0	0	0	0	0	0	0	0	0	0		0	0	0	0	0	132.359	58	19	957	17	514	55.4	7.56	2821.33	19	metabolic process		catalytic activity;metal ion binding	Pf00224, Pf02887			2.94346e+08	3.43161e+08
F2D6X8	Predicted protein OS=Hordeum vulgare subsp. vulgare OX=112509 PE=2 SV=1	-0.254978	0.415759	-0.327348	-1.58641	0.145351	-0.291592	0.505891	0.349365	-0.0380063	-0.902389		0.503858	0.703987	-0.579922	0	0	0	0	0	0	0	0	0	0		0	0	0	0	0	132.252	73	17	442	17	360	38.7	5.99	1282.18	17	metabolic process		catalytic activity;metal ion binding	Pf00107, Pf08240			1.74908e+08	1.85761e+08
A1E9T2	Ribulose bisphosphate carboxylase large chain OS=Sorghum bicolor OX=4558 GN=rbcL PE=3 SV=1	-6.64386		6.64386	-1.40736		0.998557	1.17441	-6.64386					6.64386	6.64386	0	0	0	0	0	0	0	0	0	0		0	0	0	0	0	131.393	30	14	1745	1	476	52.7	6.8	3730.87	14	metabolic process		catalytic activity;metal ion binding	Pf00016, Pf02788	4549167	rbcL
A0A287V735	Uncharacterized protein OS=Hordeum vulgare subsp. vulgare OX=112509 PE=3 SV=1	-0.0649175	1.01078	-0.0454314	-0.311148	0.279768	0.134878	-0.298673	0.0285692	0.240009	-0.296899		0.133564	0.358396	-0.202572	0	0	0	0	0	0	0	0	0	0		0	0	0	0	0	130.814	59	21	1038	21	570	62.7	7.08	3086.36	21							3.97972e+08	4.30029e+08
A0A287SY08	Uncharacterized protein OS=Hordeum vulgare subsp. vulgare OX=112509 PE=4 SV=1	0.0285692	0.768078	0.500802	-0.798366	0.694212	0.155749	0.1137	0.616358	-0.192645	-0.529073		1.2135	0.492622	0.138814	0	0	0	0	0	0	0	0	0	0		0	0	0	0	0	130.626	63	18	964	18	327	36.2	5.19	2320.13	18							3.55978e+08	5.34142e+08
A0A287P721	Uncharacterized protein OS=Hordeum vulgare subsp. vulgare OX=112509 PE=3 SV=1	-0.475936	0.24732	-0.232769	-0.808437	0.508936	0.0342157	0.217851	0.767231	-0.852042	-0.554273		0.513996	0.209141	-0.248108	0	0	0	0	0	0	0	0	0	0		0	0	0	0	0	129.103	85	18	1021	15	243	27	5.54	2559.61	18							5.95761e+08	6.69416e+08
B6DEN9	Malic enzyme OS=Hordeum vulgare OX=4513 PE=2 SV=1	-0.579922	0.0313952	-0.121863	-1.02034	-0.0603973	0.0440443	-0.239566	-0.432455	-0.327348	-0.490051		-0.07552	-0.390245	-1.00289	0	0	0	0	0	0	0	0	0	0		0	0	0	0	0	128.743	66	22	1048	20	570	63	5.83	3177.59	22	metabolic process		catalytic activity;metal ion binding;nucleotide binding	Pf00390, Pf03949	100286751	LOC100286751	2.46863e+08	3.07039e+08
A0A287LU91	Uncharacterized protein OS=Hordeum vulgare subsp. vulgare OX=112509 PE=3 SV=1	0.767231	0.167358	-0.380822	1.29983	-1.61264	-0.671164	1.19661	-1.70369	0.16221	-0.272297		-0.217591	-0.954557	0.820485	0	0	0	0	0	0	0	0	0	0		0	0	0	0	0	128.431	90	12	5493	4	149	16.8	4.22	15390.7	12							2.10355e+09	1.61841e+09
A3RHG5	Dhn4 OS=Hordeum vulgare subsp. vulgare OX=112509 GN=Dhn4 PE=3 SV=1	6.15852	5.78503	3.14274	3.60975	2.96458	5.22412	4.65168	-3.02327	-3.60823	1.73031		3.50398	2.13553	4.36443	0	1	0	0	0	0	0	0	0	0		0	0	0	1	0	127.794	23	3	1906	2	247	24.8	8.4	7766.51	3	response to stimulus						1.6747e+10	9.27054e+08
M0UL57	Eukaryotic translation initiation factor 5A OS=Hordeum vulgare subsp. vulgare OX=112509 PE=3 SV=1	-0.0159576	-0.172994	0.201634	0.529071	-0.510457	-1.01742	-0.027675	0.0538064	0.395063	0.16092		-0.979942	0.0648829	0.867106	0	0	0	0	0	0	0	0	0	0		0	0	0	0	0	127.783	79	14	4400	14	161	17.3	6.14	13293	14	metabolic process;regulation of biological process		RNA binding	Pf01287			1.93752e+09	2.34109e+09
A0A287V9D1	Peptidase_M3 domain-containing protein OS=Hordeum vulgare subsp. vulgare OX=112509 PE=3 SV=1	-0.325539	-0.114035	0.440421	-0.75877	0.859174	0.205393	-0.380822	0.768078	0.140124	-1.07097		0.192825	-0.0365259	-0.373327	0	0	0	0	0	0	0	0	0	0		0	0	0	0	0	127.68	43	23	264	23	790	88.2	6.01	706.82	23							1.39662e+08	2.09369e+08
F2E555	Predicted protein OS=Hordeum vulgare subsp. vulgare OX=112509 PE=2 SV=1	1.1635	0.550901	0.464668	2.18777	-1.40736	-0.403542	-0.272297	-0.394032	0.859174	0.464668		-0.75877	0.627607	0.284514	0	0	0	0	0	0	0	0	0	0		0	0	0	0	0	127.518	27	21	578	21	1424	152.1	4.51	1874.1	21			catalytic activity;nucleotide binding	Pf00735, Pf01926, Pf03193, Pf04548, Pf11886			5.81193e+08	1.75947e+08
F2D4L0	Predicted protein OS=Hordeum vulgare subsp. vulgare OX=112509 PE=2 SV=1	0.124328	0.909197	-0.164884	-0.803393	-0.0694519	0.144046	0.175045	0.196607	-0.232769	-0.537424		0.42975	0.301002	-0.195946	0	0	0	0	0	0	0	0	0	0		0	0	0	0	0	127.136	80	11	4020	11	214	23.6	6.04	10573	11			protein binding	Pf00043, Pf02798, Pf13409, Pf13410, Pf13417, Pf14497			9.05367e+08	1.33488e+09
F2E0T2	Predicted protein OS=Hordeum vulgare subsp. vulgare OX=112509 PE=2 SV=1	-0.316528	0.146655	0.121679	-0.790859	0.244887	0.077243	0.00144197	-0.106249	0.24123	-0.369595		-0.0528949	0.202888	-0.265345	0	0	0	0	0	0	0	0	0	0		0	0	0	0	0	127.075	62	21	1191	21	538	55.7	5.8	3174.06	21	metabolic process	cytoplasm	catalytic activity;metal ion binding	Pf00883, Pf02789			4.81522e+08	5.50064e+08
A0A287T290	Importin N-terminal domain-containing protein OS=Hordeum vulgare subsp. vulgare OX=112509 PE=4 SV=1	0.116365	-0.621488	-0.242977	-0.244685	0.371838	0.481299	0.108357	-0.0831412	0.345964	-0.28279		0.0731347	-0.046921	-0.0588937	0	0	0	0	0	0	0	0	0	0		0	0	0	0	0	126.371	31	24	345	24	1098	125.6	5.9	746.6	24							1.55203e+08	2.25913e+08
A0A287KUN1	Coatomer subunit beta OS=Hordeum vulgare subsp. vulgare OX=112509 PE=4 SV=1	-6.64386	0.821302	1.58928	-2.16488		0.201634	0.167358	6.64386	6.64386	-6.64386			0.769772	-0.687335	0	0	0	0	0	0	0	0	0	0		0	0	0	0	0	126.171	36	20	583	1	864	96.2	5.76	1656.63	20
J7GP58	Sucrose:fructan 6-fructosyltransferase OS=Hordeum vulgare subsp. vulgare OX=112509 PE=3 SV=1	-2.30045	-2.47393	-2.58208	0.24245	-0.222633	0.0214797	-1.88897	0.438293	0.739848	0.479231		0.751035	-0.971431	-1.90509	-1	0	-1	0	0	0	0	0	0	0		0	0	0	1	0	125.901	43	18	274	18	621	68.7	5.44	735.71	18	metabolic process	membrane	catalytic activity	Pf00251, Pf08244			2.68411e+08	9.91496e+07
A0A287PSE3	Uncharacterized protein OS=Hordeum vulgare subsp. vulgare OX=112509 PE=3 SV=1	0.107018	0.54893	0.204141	-0.407364	0.364012	0.125651	-0.0954196	0.210389	0.254594	-0.42082		-0.150401	0.0758749	-0.110916	0	0	0	0	0	0	0	0	0	0		0	0	0	0	0	125.222	57	24	1251	10	600	63.5	5.72	3357.88	24							5.24001e+08	5.43544e+08
A0A287NSR3	DEK_C domain-containing protein OS=Hordeum vulgare subsp. vulgare OX=112509 PE=4 SV=1	1.17377	-0.00433459	0.541019	1.17696	-0.456009	-0.00288828	0.301002	-0.115597	0.550901	-0.187707		-0.277534	0.341417	0.577248	0	0	0	0	0	0	0	0	0	0		0	0	0	0	0	124.728	25	19	445	19	991	108.5	5.33	1130.67	19							1.51156e+08	1.48611e+08
A0A287SSV0	Alpha-mannosidase OS=Hordeum vulgare subsp. vulgare OX=112509 PE=3 SV=1	-0.504305	-0.077041	0.290424	-0.768568	0.235114	0.501821	-0.291592	0.400538	-0.298673	-0.314733		0.14274	0.292782	-0.390245	0	0	0	0	0	0	0	0	0	0		0	0	0	0	0	124.656	27	22	620	22	1087	121	7.03	1583.64	22							3.57341e+08	4.59769e+08
F2DEW5	Predicted protein OS=Hordeum vulgare subsp. vulgare OX=112509 PE=2 SV=1	0.051024	0.524064	-0.0394883	-0.311148	0.211635	0.128293	-0.533242	0.299831	0.485427	-0.390245		0.635058	-0.158429	0.0285692	0	0	0	0	0	0	0	0	0	0		0	0	0	0	0	123.843	54	22	974	16	587	61.7	5.47	2887.64	22	metabolic process	cytoplasm	nucleotide binding	Pf00118			2.73285e+08	2.40002e+08
A0A287MB87	AA_TRNA_LIGASE_II domain-containing protein OS=Hordeum vulgare subsp. vulgare OX=112509 PE=3 SV=1	-0.323733	0.393965	0.102994	-0.504305	0.756169	-0.011588	-0.0174171	0.141433	0.356144	-0.187707		0.60027	-0.148801	-0.189351	0	0	0	0	0	0	0	0	0	0		0	0	0	0	0	123.841	50	21	469	21	513	58.2	6.99	1218.28	21							2.43292e+08	3.20361e+08
A0A287HGA5	Uncharacterized protein OS=Hordeum vulgare subsp. vulgare OX=112509 PE=3 SV=1	0.0342157	0.316146	-0.210897	-0.312939	0.181421	0.426533	-0.182786	0.616358	0.468844	-0.430509		0.608809	0.52306	0.23634	0	0	0	0	0	0	0	0	0	0		0	0	0	0	0	123.825	36	28	228	10	1095	123.2	6.43	538.31	28							1.3338e+08	1.4903e+08
F2E8P3	Predicted protein OS=Hordeum vulgare subsp. vulgare OX=112509 PE=2 SV=1	-0.841663	-1.11716	-0.0499049	0.989866	0.199123	-0.823677	-0.53952	0.147958	0.227741	-0.093879		-1.55639	-0.251539	0.0662614	0	0	0	0	0	0	0	0	0	0		0	0	0	0	0	123.81	65	14	1757	8	243	26.4	7.02	4753.83	14	metabolic process		catalytic activity;nucleotide binding	Pf00406, Pf05191, Pf10236, Pf13207			1.04389e+09	9.26008e+08
A0A287MKB2	Uncharacterized protein OS=Hordeum vulgare subsp. vulgare OX=112509 PE=3 SV=1	-0.409278	0.487486	1.13356	-0.905088	0.744161	0.689746	0.0229004	-0.232769	0.246104	-0.0306192		0.639695	0.00432161	-0.554273	0	0	0	0	0	0	0	0	0	0		0	0	0	0	0	123.757	79	14	1896	4	311	32.9	7.93	5602.1	14							2.30596e+08	4.87467e+08
F2DY67	Predicted protein OS=Hordeum vulgare subsp. vulgare OX=112509 PE=2 SV=1	0.0635029	0.646163	-0.643856	-0.448115	0.449957	-0.514573	-0.844251	0.374066	0.929791	0.121679		-0.254978	-0.136062	-0.78339	0	0	0	0	0	0	0	0	0	0		0	0	0	0	0	123.568	63	14	548	14	375	39.8	6.9	1401.18	14			catalytic activity	Pf00657			3.2858e+08	3.20694e+08
A0A287L809	Isocitrate dehydrogenase [NADP] OS=Hordeum vulgare subsp. vulgare OX=112509 PE=4 SV=1	0.140124	-1.34373	-0.720232	0.630405	-0.356606	0.504875	0.575312	-0.0831412	1.44042	-1.56064		-0.558517	-0.816037	0.437228	0	0	0	0	0	0	0	0	0	0		0	0	0	0	0	123.43	83	17	2674	1	230	25.7	6.3	6635.19	17							7.00915e+06	7.85641e+06
A0A287VLQ8	Coatomer subunit beta' OS=Hordeum vulgare subsp. vulgare OX=112509 PE=3 SV=1	0.154454	0.710173	0.0328061	-1.02327	0.123004	-0.242977	-0.0664274	0.663572	0.364012	-0.524915		0.906891	0.977463	0.0579701	0	0	0	0	0	0	0	0	0	0		0	0	0	0	0	122.952	35	20	373	20	861	97.3	5.41	969.28	20							1.43947e+08	1.86756e+08
M0X690	T-complex protein 1 subunit gamma OS=Hordeum vulgare subsp. vulgare OX=112509 PE=3 SV=1	0.136191	0.399445	0.302173	-0.360305	0.493647	0.283329	-0.0831412	0.404903	0.0607392	-0.128156		-0.104697	0.257011	-0.0484122	0	0	0	0	0	0	0	0	0	0		0	0	0	0	0	122.759	54	24	1121	24	558	61	6.58	2907.73	24	metabolic process;response to stimulus	cytoplasm;cytosol	nucleotide binding;protein binding	Pf00118			4.91102e+08	5.27743e+08
A0A1Z3GD05	Abcissic acid stress ripening OS=Hordeum vulgare OX=4513 GN=ASR1 PE=2 SV=1	0.22033	0.492622	-0.237864	0.0827026	-0.229382	0.336855	0.339137	-1.02327	-0.790859	0.263034		0.850399	-0.117161	-0.077041	0	0	0	0	0	0	0	0	0	0		0	0	0	0	0	122.17	67	7	6495	7	138	15.4	6.6	22582.5	7	response to stimulus			Pf02496			2.54101e+09	1.64133e+09
Q5MBN2	Thaumatin-like protein TLP5 OS=Hordeum vulgare OX=4513 PE=2 SV=1	-0.41889	-3.07097	0.516015	-2.17137	1.1447	-2.71786	-1.4344	-1.90509	1.60597	-0.929611		-5.05889	-1.44615	-0.358454	0	0	0	0	0	0	0	0	0	0		-1	0	0	1	0	121.893	76	11	2409	2	236	24.9	6.48	8017.36	11				Pf00314	548201	LOC548201	2.46795e+07	3.22145e+07
A0A287FZ46	Guanosine nucleotide diphosphate dissociation inhibitor OS=Hordeum vulgare subsp. vulgare OX=112509 PE=3 SV=1	-0.107803	0.451013	-0.179515	-1.48197	0.640621	0.0635029	0.0114956	0.385155	-0.492079	-0.448115		0.303342	0.459432	-0.200913	0	0	0	0	0	0	0	0	0	0		0	0	0	0	0	121.625	69	22	476	13	442	49.5	6.58	1221	22							2.32722e+08	2.29541e+08
A0A287Q7Y7	Uncharacterized protein OS=Hordeum vulgare subsp. vulgare OX=112509 PE=4 SV=1	-1.28279	-2.63487	0.261832	-2.22432	0.855192	-2.81604	-1.60384	-1.20423	0.240009	-0.708396		-3.8365	-2.01159	-0.694321	0	0	0	0	0	0	0	0	0	0		-1	0	0	1	0	121.504	70	11	2545	2	256	27	7.17	8354.25	11							3.12101e+08	6.19616e+08
A0A287QM64	Uncharacterized protein OS=Hordeum vulgare subsp. vulgare OX=112509 PE=4 SV=1	0.792439	-0.446148	0.149259	0.370722	-0.828793	0.108357	0.503858	-0.0203404	0.859174	0.255803		0.280956	0.585924	0.264236	0	0	0	0	0	0	0	0	0	0		0	0	0	0	0	121.299	23	20	206	20	1506	163.2	9.29	588.04	20							1.39905e+08	9.54161e+07
F2D0I0	Predicted protein OS=Hordeum vulgare subsp. vulgare OX=112509 PE=2 SV=1	0.782409	0.10165	0.302173	0.786596	-0.514573	0.27858	-0.181149	-0.139236	0.546956	0.388465		0.467801	0.157044	0.244887	0	0	0	0	0	0	0	0	0	0		0	0	0	0	0	120.97	25	22	420	22	1283	142.2	6.21	1043.7	22				Pf08920			3.10014e+08	3.15906e+08
A0A287FAD4	Uncharacterized protein OS=Hordeum vulgare subsp. vulgare OX=112509 PE=3 SV=1	0.187768	0.231432	-0.0499049	0.646163	0.362891	0.0745054	-0.0528949	0.185232	-0.0174171	-0.305788		-0.222633	-0.0785637	0.389567	0	0	0	0	0	0	0	0	0	0		0	0	0	0	0	120.75	46	12	1612	12	176	19.6	10.43	4667	12							8.77553e+08	1.19058e+09
F2D6E2	Predicted protein OS=Hordeum vulgare subsp. vulgare OX=112509 PE=2 SV=1	-0.258425	0.857583	-0.0174171	-0.0320936	0.129613	0.342555	-0.207561	0.362891	0.192825	-0.128156		-0.498179	0.345964	0.197865	0	0	0	0	0	0	0	0	0	0		0	0	0	0	0	120.556	78	17	1751	14	335	36.3	6.52	2862.56	17			protein binding	Pf00400			3.74104e+08	4.2365e+08
F2DIR3	40S ribosomal protein S4 OS=Hordeum vulgare subsp. vulgare OX=112509 PE=2 SV=1	-0.0558912	0.452068	-0.251539	-0.318326	0.619178	0.1137	-0.232769	0.565597	0.0565835	-0.222633		0.163499	0.16221	-0.263612	0	0	0	0	0	0	0	0	0	0		0	0	0	0	0	120.534	61	18	2369	17	265	29.9	10.15	4609.2	18	metabolic process	ribosome	RNA binding;structural molecule activity	Pf00900, Pf01479, Pf08071			1.64668e+09	1.62144e+09
F2EG53	Predicted protein OS=Hordeum vulgare subsp. vulgare OX=112509 PE=2 SV=1	-0.100051	0.051024	0.565597	0.757877	-0.204233	-0.780909	-0.200913	0.0243197	0.21661	0.153157		-0.0350469	-0.680382	-0.375197	0	0	0	0	0	0	0	0	0	0		0	0	0	0	0	120.19	69	13	2418	12	218	23.3	4.67	7420.16	13	metabolic process		RNA binding	Pf00736			2.36394e+09	4.26997e+09
F2DXJ7	DNA helicase OS=Hordeum vulgare subsp. vulgare OX=112509 PE=2 SV=1	-0.0619024	-0.224317	-0.436354	1.11036	0.128293	-0.253257	-0.610433	0.146655	1.11103	0.701327		0.653519	0.199123	-0.595097	0	0	0	0	0	0	0	0	0	0		0	0	0	0	0	120.113	42	21	386	21	778	85.5	6.34	1164.3	21	metabolic process	nucleus	catalytic activity;DNA binding;nucleotide binding	Pf00493, Pf01078, Pf07728, Pf14551			2.08662e+08	2.99434e+08
M0YC48	TIP120 domain-containing protein OS=Hordeum vulgare subsp. vulgare OX=112509 PE=4 SV=1	0.0593553	0.552869	0.212881	-0.362158	0.0813396	0.41684	0.235114	0.120352	0.498761	-0.603841		0.586885	1.01507	0.166073	0	0	0	0	0	0	0	0	0	0		0	0	0	0	0	119.657	29	25	213	8	1219	134.1	6.28	484.64	25				Pf08623, Pf13646			1.63522e+08	1.43853e+08
F2DPX6	Predicted protein OS=Hordeum vulgare subsp. vulgare OX=112509 PE=2 SV=1	-0.172994	-0.91866	-0.691989	0.62293	-0.16004	-1.08009	-0.362158	0.107018	-1.11716	0.0731347		-0.242977	0.784085	0.452068	0	0	0	0	0	0	0	0	0	0		0	0	0	0	0	119.598	49	8	3133	8	184	19	10.26	9305.21	8	cell organization and biogenesis;regulation of biological process	chromosome;nucleus	DNA binding	Pf00538			6.07029e+09	5.05474e+09
A0A0U2GJ84	UDP-arabinose mutase 3 OS=Hordeum vulgare OX=4513 PE=2 SV=1	-0.263612	0.197865	-0.440263	-1.03209	0.365133	0.0328061	-0.349235	0.303342	-0.761213	-0.91866		0.285698	0.0551957	-0.415037	0	0	0	0	0	0	0	0	0	0		0	0	0	0	0	119.496	55	15	1405	9	356	40.5	6.43	2931.08	15	metabolic process		catalytic activity	Pf03214			3.27894e+08	2.38623e+08
F2DM74	Predicted protein OS=Hordeum vulgare subsp. vulgare OX=112509 PE=2 SV=1	0.119024	0.858379	0.051024	-0.514573	0.0922074	0.100305	0.336855	0.842375	0.151859	-0.112475		0.491597	0.564622	-0.0831412	0	1	0	0	0	0	0	0	0	0		0	0	0	1	0	118.877	27	20	395	1	1136	122.8	5.08	868.84	20	regulation of biological process		protein binding	Pf00400, Pf03154, Pf03326, Pf05109, Pf05539, Pf07223, Pf08801, Pf09770, Pf12931, Pf15279			2.00611e+08	2.71642e+08
Q9ZTR3	Dehydrin OS=Hordeum vulgare OX=4513 GN=dhn9 PE=3 SV=1	4.61512	5.1292	2.32567	3.09946	3.31788	3.19598	4.88308	0.263034	-3.26534	2.1884		1.45996	4.34809	2.70775	1	1	0	0	0	0	1	0	0	0		0	1	0	1	0	118.81	61	5	544	4	146	15.1	9.52	2552.85	5	response to stimulus						2.35676e+09	3.53415e+08
F2CRR4	Predicted protein OS=Hordeum vulgare subsp. vulgare OX=112509 PE=2 SV=1	2.15023	2.4631	0.939603	0.425459	-1.13606	0.505891	-0.382702	-0.21927	0.676267	1.36681		-0.411195	0.428678	0.0398403	1	1	0	0	0	0	0	0	0	0		0	0	0	1	0	118.611	30	20	1106	9	716	81.7	5.03	2359.7	20	metabolic process;response to stimulus		nucleotide binding;protein binding	Pf00183, Pf02518, Pf13589			9.38085e+06	1.2306e+07
A0A287FYF3	DNA helicase OS=Hordeum vulgare subsp. vulgare OX=112509 PE=3 SV=1	-0.0649175	-0.106249	0.356144	0.425459	0.0854247	0.158337	0.412511	-0.215915	0.381837	-0.0320936		-0.0740006	0.0922074	-0.0394883	0	0	0	0	0	0	0	0	0	0		0	0	0	0	0	118.608	25	23	262	23	1031	116.7	5.55	632.94	23							2.33541e+08	4.86098e+08
A0A287SPL9	Uncharacterized protein OS=Hordeum vulgare subsp. vulgare OX=112509 PE=4 SV=1	-0.227692	-0.0664274	-0.643856	-0.713119	0.496718	-0.239566	-0.58208	0.489543	-0.0159576	-0.147202		0.235114	-0.309359	-1.02915	0	0	0	0	0	0	0	0	0	0		0	0	0	0	0	118.132	50	14	1232	13	417	43.9	9.26	3510.06	14							5.97425e+08	7.29166e+08
A0A287GFE9	Histone H4 OS=Hordeum vulgare subsp. vulgare OX=112509 PE=3 SV=1	-0.118727	-1.27579	-0.14401	-0.148801	0.350497	0.46048	0.0607392	0.311503	0.126973	-0.403542		0.329985	-0.131313	-0.351074	0	0	0	0	0	0	0	0	0	0		0	0	0	0	0	118.039	46	12	5497	12	128	14.2	11.72	13100.5	12							6.83749e+09	1.22188e+10
M0XEJ4	Importin N-terminal domain-containing protein OS=Hordeum vulgare subsp. vulgare OX=112509 PE=4 SV=1	-0.32916	0.687956	-0.390245	-0.150401	0.549916	0.559737	-0.392137	0.27023	0.368489	-0.606035		0.474047	0.531069	-0.128156	0	0	0	0	0	0	0	0	0	0		0	0	0	0	0	117.721	43	21	241	19	868	95.6	4.67	585.76	21	transport	nucleus	protein binding;transporter activity	Pf03810, Pf13513			1.00949e+08	1.03355e+08
A0A287GU29	Uncharacterized protein OS=Hordeum vulgare subsp. vulgare OX=112509 PE=4 SV=1	-0.0365259	0.818032	0.190299	-0.865122	0.539035	0.136191	0.303342	0.283329	-0.00578235	-0.617056		0.288063	0.632268	0.202888	0	0	0	0	0	0	0	0	0	0		0	0	0	0	0	117.11	53	18	575	18	469	52.9	5.66	1215.94	18							3.19274e+08	4.00699e+08
A0A287ILZ1	Aldedh domain-containing protein OS=Hordeum vulgare subsp. vulgare OX=112509 PE=3 SV=1	-0.345564	0.451013	-0.0528949	-0.72738	0.43082	0.834307	0.0813396	0.210389	-0.749038	-0.550043		0.92448	0.176323	0.660837	0	0	0	0	0	0	0	0	0	0		0	0	0	0	0	116.91	58	18	676	6	506	54.5	6.13	1682.36	18							2.59736e+08	2.87031e+08
M0XTF9	Uncharacterized protein OS=Hordeum vulgare subsp. vulgare OX=112509 PE=3 SV=1	0.077243	0.62293	-0.0603973	-0.813499	0.222805	0.0593553	-0.260152	0.37629	0.212881	-0.571322		0.498761	0.436162	-0.0785637	0	0	0	0	0	0	0	0	0	0		0	0	0	0	0	116.677	57	21	1281	18	545	59.4	6.06	3092.06	21	metabolic process	cytoplasm	nucleotide binding;protein binding	Pf00118			3.01296e+08	3.44435e+08
A0A287SVP4	Uncharacterized protein OS=Hordeum vulgare subsp. vulgare OX=112509 PE=3 SV=1	0.140124	0.660837	-0.58208	-1.73697	-0.401635	-0.821126	0.157044	0.668119	-0.22095	-0.634867		0.447844	0.454176	0.483364	0	0	0	-1	0	0	0	0	0	0		0	0	0	1	0	116.669	36	21	497	19	887	99.5	6.6	813.92	21							9.53877e+07	6.90077e+07
A0A287QLW4	Ribosomal_L2_C domain-containing protein OS=Hordeum vulgare subsp. vulgare OX=112509 PE=3 SV=1	-0.110916	0.116365	-0.0454314	0.226509	0.553852	-0.314733	0.126973	0.852798	-0.395929	-0.362158		-0.0877334	-0.586406	0.584963	0	0	0	0	0	0	0	0	0	0		0	0	0	0	0	116.653	55	11	3671	10	261	28.2	11.08	8529.9	11							1.11073e+09	1.33867e+09
A0A287N7L4	Serine hydroxymethyltransferase OS=Hordeum vulgare subsp. vulgare OX=112509 PE=3 SV=1	-0.637109	0.199123	-0.506353	-1.26882	0.284514	-0.327348	-0.354759	0.333424	0.196607	-1.04097		0.518031	0.451013	-0.237864	0	0	0	0	0	0	0	0	0	0		0	0	0	0	0	116.576	56	20	608	20	533	58.5	8.59	1358.09	20							1.94729e+08	1.91606e+08
F2CW25	Predicted protein (Fragment) OS=Hordeum vulgare subsp. vulgare OX=112509 PE=2 SV=1	0.454176	0.885184	-0.0694519	-1.9885	0.624803	0.409255	0.248535	0.585924	-1.2109	-0.430509		0.0551957	0.675364	-0.134477	0	0	0	0	0	0	0	0	0	0		0	0	0	0	0	116.41	65	15	769	3	376	41.1	5.91	2134.2	15	metabolic process		catalytic activity;protein binding	Pf00891, Pf08100			3.61394e+08	5.84823e+08
F2D127	Predicted protein OS=Hordeum vulgare subsp. vulgare OX=112509 PE=2 SV=1	0.0143553	0.567545	0.356144	-0.516636	0.630405	0.687061	0.297485	0.334568	-0.577767	-0.666576		0.738984	0.408168	0.273814	0	0	0	0	0	0	0	0	0	0		0	0	0	0	0	115.968	61	19	847	18	503	54.4	5.62	2654.3	19	metabolic process		catalytic activity	Pf00171			5.02932e+08	4.76815e+08
F2D5G5	Predicted protein OS=Hordeum vulgare subsp. vulgare OX=112509 PE=2 SV=1	-0.086201	-0.316528	0.324235	0.0370307	0.181421	0.187768	-0.473931	0.125651	0.919149	-0.341903		0.0989585	-0.321928	-0.392137	0	0	0	0	0	0	0	0	0	0		0	0	0	0	0	115.927	35	19	338	13	692	73.8	5.17	806.26	19	cell organization and biogenesis;metabolic process		nucleotide binding;protein binding	Pf00012, Pf06723			1.64315e+08	1.73323e+08
F2DUI9	Predicted protein OS=Hordeum vulgare subsp. vulgare OX=112509 PE=2 SV=1	-0.120294	0.136191	0.263034	-0.428566	0.190299	0.0758749	-0.164884	0.400538	0.177599	-0.388355		0.159629	0.550901	0.263034	0	0	0	0	0	0	0	0	0	0		0	0	0	0	0	115.91	44	27	620	27	691	76.5	6.3	1506.92	27	metabolic process	cytoplasm	catalytic activity;nucleotide binding	Pf00458, Pf00587, Pf03129			2.86914e+08	3.62759e+08
F2E3J2	Predicted protein OS=Hordeum vulgare subsp. vulgare OX=112509 PE=2 SV=1	-0.506353	-2.2109	0.132248	-0.168123	-0.463947	-1.55639	-0.823677	-1.43831	0.540027	-0.706041		-1.15843	-1.26882	-0.492079	0	0	0	0	0	0	0	0	0	0		0	0	0	0	0	115.813	48	21	392	21	615	67.8	5.11	743.14	21	metabolic process		catalytic activity;metal ion binding	Pf01433, Pf09127, Pf13485			1.08961e+09	1.78891e+09
M0Y7A8	Methyltransf_11 domain-containing protein OS=Hordeum vulgare subsp. vulgare OX=112509 PE=4 SV=1	-0.0499049	0.529071	-0.0101344	-1.1016	0.694212	-0.599462	0.293959	0.62293	-0.518701	-0.894322		0.275007	0.757877	-0.325539	0	0	0	0	0	0	0	0	0	0		0	0	0	0	0	115.722	52	19	718	3	498	56.9	5.39	2074.53	19	metabolic process		catalytic activity	Pf00398, Pf01135, Pf01209, Pf01728, Pf01739, Pf02353, Pf05175, Pf05891, Pf07021, Pf08241, Pf08242, Pf12847, Pf13489, Pf13649, Pf13659, Pf13847			3.65012e+08	4.91001e+08
A0A287EWQ0	Importin subunit alpha OS=Hordeum vulgare subsp. vulgare OX=112509 PE=3 SV=1	-0.401635	0.838347	-0.380822	-0.72261	0.435095	0.0538064	-0.187707	0.696884	0.176323	-0.685014		0.296311	0.0229004	-0.251539	0	0	0	0	0	0	0	0	0	0		0	0	0	0	0	115.689	80	20	728	17	470	51.6	4.94	2068.24	20							2.74926e+08	3.66239e+08
A0A287FA91	Coatomer subunit gamma OS=Hordeum vulgare subsp. vulgare OX=112509 PE=3 SV=1	0.297485	0.909197	-0.577767	-0.84944	-0.529073	0.316146	-0.00288828	-0.988504	0.261832	-0.086201		0.452068	0.215368	-0.545824	0	0	0	0	0	0	0	0	0	0		0	0	0	0	0	115.466	46	24	389	20	874	96.9	5.22	998.18	24							3.88571e+08	3.21801e+08
A0A287PJU2	40S ribosomal protein S3a OS=Hordeum vulgare subsp. vulgare OX=112509 PE=3 SV=1	-0.405451	0.00863031	0.729444	-0.202572	-0.0985055	0.683472	0.0243197	-0.508403	0.172488	-0.107803		0.506907	-0.0969617	0.568519	0	0	0	0	0	0	0	0	0	0		0	0	0	0	0	115.422	57	18	1678	14	289	32.7	9.96	3511.5	18							8.58419e+08	6.78151e+08
A0A287GQU9	Uncharacterized protein OS=Hordeum vulgare subsp. vulgare OX=112509 PE=4 SV=1	-0.367732	-1.05889	0.314986	1.36457	-1.21424	-0.358454	-0.610433	-0.0985055	0.866315	0.546956		-1.46594	0.041243	0.485427	0	0	0	0	0	0	0	0	0	0		0	0	0	0	0	115.196	39	15	365	15	842	88.4	5.33	862.58	15							3.57403e+08	2.78127e+08
M0XYS7	Uncharacterized protein OS=Hordeum vulgare subsp. vulgare OX=112509 PE=4 SV=1	-0.289827	0.590722	-0.0543923	-1.73216	0.339137	0.588805	-0.0969617	0.329985	-0.103147	-0.432455		0.738119	0.474047	-0.816037	0	0	0	0	0	0	0	0	0	0		0	0	0	0	0	115.023	60	19	571	19	419	46.4	6.21	1649.4	19			catalytic activity	Pf02458			1.51707e+08	1.87663e+08
A0A287W884	Uncharacterized protein OS=Hordeum vulgare subsp. vulgare OX=112509 PE=4 SV=1	0.199123	1.93395	0.163499	-0.579922	-0.179515	0.718088	-0.0350469	0.323082	0.0551957	-0.53952		0.935837	0.259423	0.132248	0	1	0	0	0	0	0	0	0	0		0	0	0	1	0	114.657	29	24	243	14	1417	151.9	6.58	666.62	24							1.19189e+08	1.62214e+08
A0A287Y1W9	Catalase OS=Hordeum vulgare subsp. vulgare OX=112509 PE=3 SV=1	0.411426	0.352759	0.507921	-0.902389	0.549916	0.158337	0.111031	0.191563	-0.506353	-0.577767		0.0648829	0.631337	0.155749	0	0	0	0	0	0	0	0	0	0		0	0	0	0	0	114.474	59	18	587	14	492	56.4	6.95	1446.46	18							1.86197e+08	1.97076e+08
F2D6B1	Predicted protein OS=Hordeum vulgare subsp. vulgare OX=112509 PE=2 SV=1	0.0786098	1.22651	0.285698	1.21723	0.246104	1.54597	0.964214	0.336855	-0.397828	0.347099		1.30918	0.614474	1.41468	0	0	0	0	0	0	0	0	0	0		0	0	0	0	0	114.391	84	15	4118	14	212	23.3	6.06	10905.1	15	metabolic process;response to stimulus		antioxidant activity;catalytic activity;protein binding	Pf02798, Pf13409, Pf13410, Pf13417			6.27519e+09	4.92714e+09
M0VMI2	Uncharacterized protein OS=Hordeum vulgare subsp. vulgare OX=112509 PE=3 SV=1															0	0	0	0	0	0	0	0	0	0		0	0	0	0	0	114.133	95	9	4763	0	113	12.9	4.32	13717.3	9			metal ion binding;protein binding	Pf00036, Pf08726, Pf12763, Pf13202, Pf13405, Pf13499, Pf13833
A0A287RP18	Glucose-6-phosphate isomerase OS=Hordeum vulgare subsp. vulgare OX=112509 PE=3 SV=1	-0.253257	0	0.0186342	-1.12029	0.550901	0.16092	0.0426443	0.147958	0.52306	-1.18115		0.602172	0.249749	-0.612637	0	0	0	0	0	0	0	0	0	0		0	0	0	0	0	114.13	49	22	330	3	615	67.2	6.18	707.06	22							1.10152e+08	1.54629e+08
F2DB40	Predicted protein OS=Hordeum vulgare subsp. vulgare OX=112509 PE=2 SV=1	0.186501	-0.567041	-0.307573	1.29514	-1.1488	-0.0513992	-0.650635	0.0496308	0.659011	0.37629		-0.706041	-0.724993	0.466758	0	0	0	0	0	0	0	0	0	0		0	0	0	0	0	113.798	35	14	461	13	869	92.4	5.36	1387.44	14			protein binding	Pf06972			4.03528e+08	3.18268e+08
A0A287KC03	Uncharacterized protein OS=Hordeum vulgare subsp. vulgare OX=112509 PE=4 SV=1	0.0100637	0.652601	0.0200577	-0.56918	0.23634	0.62293	0.0908534	0.629473	0.6107	-0.392137		0.136191	0.0129262	-0.161653	0	0	0	0	0	0	0	0	0	0		0	0	0	0	0	113.534	55	16	695	16	505	53.6	6.81	2333.52	16							1.79378e+08	2.71586e+08
M0UZ78	Uncharacterized protein OS=Hordeum vulgare subsp. vulgare OX=112509 PE=3 SV=1	-1.20423	0.836732	-0.107803	1.72334	-0.469929	-1.52284	-1.70369	0.711935	1.37962	0.593593		-1.16165	-0.606035	0.72334	0	0	0	0	0	0	0	0	0	0		0	0	0	0	0	113.467	64	14	699	14	247	25.9	8.02	2166.14	14	metabolic process;regulation of biological process	cytoplasm	metal ion binding;nucleotide binding	Pf00166			6.02183e+08	4.59139e+08
F2CTJ0	Tubulin alpha chain OS=Hordeum vulgare subsp. vulgare OX=112509 PE=2 SV=1	0.0426443	-0.362158	-0.103147	-1.49818	-1.04097	1.23205	0.636915	0.0989585	0.0271541	-0.891643		0.365133	0.889863	0.500802	0	0	0	0	0	0	0	0	0	0		0	0	0	0	0	113.421	59	17	1854	4	449	49.9	5.2	3619.93	17	cell organization and biogenesis	cytosol;membrane	catalytic activity;nucleotide binding;structural molecule activity	Pf00091, Pf03953			2.11677e+07	2.2511e+07
A0A0S1LGH4	Dehydrin3 OS=Hordeum vulgare subsp. spontaneum OX=77009 GN=Dhn3 PE=3 SV=1	4.18872	5.42119	2.59646	1.60786	1.2228	2.87362	2.02148	-1.28983	-3.699	2.63946		2.66334	2.26333	3.19724	0	0	0	0	0	0	0	0	0	0		0	0	0	0	0	113.34	33	4	4235	3	161	16.2	8.44	12507.5	4	response to stimulus						7.16853e+09	9.52299e+08
M0UFE4	WD_REPEATS_REGION domain-containing protein OS=Hordeum vulgare subsp. vulgare OX=112509 PE=4 SV=1	-0.0588937	0.520045	0.538041	-2.38836	1.03984	-0.498179	-0.732165	-1.59946	0.293959	0.37629		1.2558	0.903038	-6.64386	0	0	0	-1	0	0	0	0	0	0		0	0	0	1	0	113.281	29	20	325	1	1032	112.1	5.17	699.81	20	regulation of biological process		protein binding	Pf00400, Pf03154, Pf03326, Pf05109, Pf05539, Pf07223, Pf08801, Pf09606, Pf09770, Pf12931			1.56841e+07	1.07471e+07
F2D5L5	Predicted protein OS=Hordeum vulgare subsp. vulgare OX=112509 PE=2 SV=1	-0.603841	0.289244	-0.150401	-1.73697	-0.586406	0.0867838	0.227741	-0.531156	0.0607392	-0.494109		0.21661	0.183963	-0.836501	0	0	0	0	0	0	0	0	0	0		0	0	0	0	0	113.162	77	13	1407	4	247	27.1	5.1	4257.43	13	metabolic process		catalytic activity	Pf01596, Pf13578			2.95181e+08	4.11343e+08
K7X0F7	Glutamine synthetase OS=Hordeum vulgare OX=4513 PE=3 SV=1	-0.639355	1.19787	0.818032	-2.74662	0.196607	-0.836501	0.347099	0.935083	0.196607	0.00575927		0.77484	0.580145	-0.92139	0	0	0	0	0	0	0	0	0	0		0	0	0	0	0	112.826	50	12	733	10	354	38.8	6.06	1835.66	12	metabolic process		catalytic activity;nucleotide binding	Pf00120, Pf03951			6.76274e+07	1.96819e+08
F2DUJ6	Predicted protein OS=Hordeum vulgare subsp. vulgare OX=112509 PE=2 SV=1	0.00575927	-0.746616	0.202888	1.04334	-0.749038	-0.537424	-0.456009	0.191563	0.214125	0.260628		0.0426443	-0.0664274	0.331132	0	0	0	0	0	0	0	0	0	0		0	0	0	0	0	112.581	48	13	1426	10	414	43.1	4.69	3968.71	13	metabolic process;response to stimulus	nucleus	DNA binding;protein binding	Pf00240, Pf00627, Pf09280			6.74929e+08	7.93729e+08
F2DBR2	26S proteasome non-ATPase regulatory subunit 1 homolog OS=Hordeum vulgare subsp. vulgare OX=112509 PE=2 SV=1	-0.323733	0.447844	0.0717627	-0.477944	0.27858	0.180148	-0.0159576	0.317304	-0.181149	-0.634867		0.950095	0.137504	-0.296899	0	0	0	0	0	0	0	0	0	0		0	0	0	0	0	112.411	31	18	415	18	1040	112.2	5.2	1081.92	18	regulation of biological process	proteasome	enzyme regulator activity	Pf01851, Pf07423, Pf13646			1.99561e+08	3.26591e+08
M0W5Z0	Uncharacterized protein OS=Hordeum vulgare subsp. vulgare OX=112509 PE=3 SV=1	0.0328061	0.332278	0.258217	-0.831358	0.555816	0.309176	-0.172994	0.210389	0.498761	-0.289827		0.183963	0.217851	0.0426443	0	0	0	0	0	0	0	0	0	0		0	0	0	0	0	112.349	59	23	580	23	540	57.9	5.55	1302.47	23	metabolic process;regulation of biological process	cytoplasm;cytosol;membrane	nucleotide binding;protein binding	Pf00118			3.24571e+08	3.62847e+08
Q946Z0	Thaumatin like protein 5 TLP5 OS=Hordeum vulgare OX=4513 GN=TLP5 PE=2 SV=1	-0.749038	-2.08314	2.1177	-0.741783	1.21288	-1.06794	0.500802	-2.1976	0.52707	-0.0831412		-4.53952	-2.05889	1.36681	0	0	0	0	0	0	0	0	0	0		-1	0	0	1	0	111.966	73	12	1863	4	226	23.7	7.3	5053.06	12				Pf00314	548266	LOC548266	1.71124e+08	3.64324e+08
M0Y3W8	Peroxidase OS=Hordeum vulgare subsp. vulgare OX=112509 PE=3 SV=1	0.132248	1.02715	0.932817	-2.00578	-0.320126	0.344828	0.269033	-0.844251	0.512985	-0.780909		0.418999	-0.0908029	-1.02915	0	0	0	0	0	0	0	0	0	0		0	0	0	0	0	111.766	60	15	964	13	341	36.4	6.35	2376.15	15	metabolic process;response to stimulus	extracellular	antioxidant activity;catalytic activity;metal ion binding	Pf00141			2.4316e+08	3.96658e+08
A0A287THA2	Uncharacterized protein OS=Hordeum vulgare subsp. vulgare OX=112509 PE=3 SV=1	0.177599	-0.597278	0.144046	-0.588574	0.507921	-0.215915	-0.336428	0.402722	0.484396	-0.915936		0	-0.452057	-0.446148	0	0	0	0	0	0	0	0	0	0		0	0	0	0	0	111.486	28	14	1032	9	580	65	4.92	2208.4	14							2.19789e+08	4.14464e+08
M0V861	Uncharacterized protein OS=Hordeum vulgare subsp. vulgare OX=112509 PE=3 SV=1	-0.41889	-0.217591	0.138814	-1.42275	0.343692	-0.12658	-0.103147	-0.145605	-0.475936	-0.668868		0.123004	0.0813396	-0.862496	0	0	0	0	0	0	0	0	0	0		0	0	0	0	0	111.465	73	18	2256	18	379	41.1	5.17	5668.94	18	metabolic process;response to stimulus	cytoplasm;mitochondrion	catalytic activity	Pf00923			7.65723e+08	7.70137e+08
A0A287RRS8	Eukaryotic translation initiation factor 3 subunit E OS=Hordeum vulgare subsp. vulgare OX=112509 PE=3 SV=1	-0.248108	0.611645	-0.00433459	0.316146	-0.231075	0.316146	0.137504	-0.0816138	0.265437	-0.416962		-0.78339	-0.0484122	0.202888	0	0	0	0	0	0	0	0	0	0		0	0	0	0	0	111.459	51	16	368	2	470	53.9	5.77	852.88	16							2.42135e+08	4.53607e+08
F2DH88	Predicted protein OS=Hordeum vulgare subsp. vulgare OX=112509 PE=2 SV=1	0.0662614	-0.340075	0.292782	0.16221	0.194087	0.648005	0.509949	0.201634	-0.231075	0.276199		0.506907	-0.177882	0.841571	0	0	0	0	0	0	0	0	0	0		0	0	0	0	0	111.223	44	19	230	19	720	78.7	5.29	526.91	19				Pf02847			1.78275e+08	2.02812e+08
A0A287U537	ATP synthase subunit beta, chloroplastic OS=Hordeum vulgare subsp. vulgare OX=112509 GN=4525186 PE=3 SV=1	-0.0785637	0.543001	0.125651	-0.336428	0.60027	-0.428566	-1.18771	0.0299829	0.848798	-1.12029		0.703987	0.0593553	-0.261881	0	0	0	0	0	0	0	0	0	0		0	0	0	0	0	111.107	59	15	345	2	341	37.4	5.12	929.76	15							1.53524e+07	1.06314e+07
A0A287VBM1	Acyl-coenzyme A oxidase OS=Hordeum vulgare subsp. vulgare OX=112509 PE=3 SV=1	-0.277534	-0.288065	-0.0985055	-1.20091	0.0731347	0.336855	0.206643	0.27262	-0.249822	-1.38836		0.449957	0.344828	-0.347399	0	0	0	0	0	0	0	0	0	-1		0	0	0	1	0	111.06	44	20	208	20	762	84.2	8.53	552.57	20							1.28029e+08	1.40946e+08
A0A287MB57	Obg-like ATPase 1 OS=Hordeum vulgare subsp. vulgare OX=112509 PE=3 SV=1	-0.37146	0.535058	0.0342157	-0.83908	0.725959	0.045443	-0.272297	0.714575	0.381837	-0.520769		0.186501	0.303342	-0.0831412	0	0	0	0	0	0	0	0	0	0		0	0	0	0	0	110.803	65	20	462	20	392	44	6.84	1107.26	20							2.04766e+08	2.90882e+08
K7WKK6	Glutamine synthetase OS=Hordeum vulgare OX=4513 PE=3 SV=1	-0.320126	-0.37146	-0.172994	-2.50635	-0.115597	-0.586406	-0.365871	-0.258425	0.146655	-0.720232		0.178874	0.0949116	-1.22432	0	0	0	-1	0	0	0	0	0	0		0	0	0	1	0	110.746	54	14	1329	12	356	39.1	5.48	3445.93	14	metabolic process		catalytic activity;nucleotide binding	Pf00120, Pf03951			1.91056e+08	2.41828e+08
A0A287R811	Uncharacterized protein OS=Hordeum vulgare subsp. vulgare OX=112509 PE=3 SV=1	-0.42082	-0.181149	0.187768	-0.384584	-0.0499049	-0.0291463	-0.289827	0.665393	-0.0634092	-0.0513992		0.370722	0.403813	-0.125006	0	0	0	0	0	0	0	0	0	0		0	0	0	0	0	110.445	54	16	610	16	409	42.1	6.55	1585.54	16							3.05837e+08	2.68607e+08
F2D0A4	Predicted protein OS=Hordeum vulgare subsp. vulgare OX=112509 PE=2 SV=1	1.70531	-1.04394	1.0895	-1.12973	1.01221	0.679874	0.844787		1.42868	6.64386			-0.222633	-1.09234	0	0	0	0	0	0	0	0	0	0		0	0	0	0	0	110.24	50	20	991	2	555	60.1	9.35	2221.62	20							1.13244e+07	1.26779e+07
A0A287R8Y9	GrpE protein homolog OS=Hordeum vulgare subsp. vulgare OX=112509 PE=3 SV=1	0.485427	-0.432455	-0.013043	2.17089	-0.678072	-0.56918	-0.286304	0.0894982	0.290424	-0.0218044		-1.5649	-0.828793	0.819668	0	0	0	0	0	0	0	0	0	0		0	0	0	0	0	110.176	49	13	1049	13	301	32.9	5.33	3089.85	13							6.74961e+08	5.48993e+08
A0A287WYB3	FAD-binding PCMH-type domain-containing protein OS=Hordeum vulgare subsp. vulgare OX=112509 PE=4 SV=1	-1.25843	-0.780909	-1.61264	-0.926865	0.210389	-1.03209	-0.573467	-0.440263	-0.463947	-2.92139		-0.0365259	0.279768	-0.891643	-1	0	-1	0	0	0	0	0	0	-1		0	0	0	1	0	110.11	46	19	381	18	589	63.6	8.31	1080.67	19							1.81141e+08	2.36392e+08
A0A287HAF0	Xylose isomerase OS=Hordeum vulgare subsp. vulgare OX=112509 PE=3 SV=1	-0.110916	0.304511	0.719841	-0.365871	0.403813	0.505891	0.844787	-0.490051	-0.277534	0.0922074		0.458382	-0.114035	0.329985	0	0	0	0	0	0	0	0	0	0		0	0	0	0	0	109.884	56	19	249	19	522	58.2	6.1	730.17	19							1.27526e+08	1.63502e+08
A0A287RRS2	Eukaryotic translation initiation factor 3 subunit E OS=Hordeum vulgare subsp. vulgare OX=112509 PE=3 SV=1	0.683472	0.60027	-0.732165	-0.131313	1.13488	0.575312	-0.630394	3.28051	0.194087	-1.22769		-2.07704	0.22033	-0.120294	0	0	0	0	0	0	0	0	0	0		0	0	0	0	0	109.741	56	15	591	1	417	48.2	5.8	1589.36	15							1.57393e+07	1.34207e+07
A0A287KUL6	Uncharacterized protein OS=Hordeum vulgare subsp. vulgare OX=112509 PE=3 SV=1				6.64386	-1.16488	-6.64386	6.64386	6.64386		-6.64386		6.64386	-0.217591	0.0468403	0	0	0	0	0	0	0	0	0	0		0	0	0	0	0	109.72	84	9	4129	1	127	14.4	4.3	12132	9
A0A287WPV3	Polyadenylate-binding protein OS=Hordeum vulgare subsp. vulgare OX=112509 PE=3 SV=1	1.89103	-0.128156	0.0690147	0.799916	-0.395929	-0.0954196	-0.118727	-0.246395	0.219091	0.157044		0.230203	-0.204233	0.0172093	0	0	0	0	0	0	0	0	0	0		0	0	0	0	0	109.528	33	16	807	11	688	74.8	9.11	2443.57	16							3.16989e+08	1.79235e+08
F2E379	Predicted protein OS=Hordeum vulgare subsp. vulgare OX=112509 PE=2 SV=1	0.0186342	0.444667	-0.194295	-0.78339	0.617298	0.149259	-0.496142	0.46048	0.313826	-0.648372		-0.121863	-0.00288828	-0.351074	0	0	0	0	0	0	0	0	0	0		0	0	0	0	0	109.329	31	24	132	18	1119	131	5.88	316.9	24	metabolic process		catalytic activity;protein binding	Pf00443, Pf00917, Pf12436, Pf13423, Pf14533			2.77403e+08	2.88279e+08
F2D3D5	Predicted protein OS=Hordeum vulgare subsp. vulgare OX=112509 PE=2 SV=1	-0.54372	-0.07552	-0.413115	-0.279284	-0.659723	0.111031	-0.0785637	-0.556393	0.468844	0.0468403		-0.639355	-0.046921	-0.286304	0	0	0	0	0	0	0	0	0	0		0	0	0	0	0	109.2	45	12	1235	11	413	41.3	6.25	3924.23	12			RNA binding	Pf00076, Pf07292, Pf13893, Pf14259			5.03791e+08	7.29194e+08
F2EHF8	Predicted protein OS=Hordeum vulgare subsp. vulgare OX=112509 PE=2 SV=1	-0.347399	0.210389	0.169925	-1.30757	0.638769	0.0426443	0.421156	0.215368	-0.356606	-0.554273		0.52707	-0.234465	-0.291592	0	0	0	0	0	0	0	0	0	0		0	0	0	0	0	108.935	93	15	3485	14	253	26.8	5.47	9773.55	15	metabolic process;response to stimulus	cytosol;extracellular;membrane;mitochondrion;vacuole	catalytic activity;metal ion binding	Pf00121			1.49353e+09	1.68254e+09
A0A287PZJ8	Methyltransf_2 domain-containing protein OS=Hordeum vulgare subsp. vulgare OX=112509 PE=4 SV=1	0.418999	1.29983	-0.560643	-1.72738	1.00791	-0.21927	0.238787	0.724214	-1.27928	-0.109359		-0.286304	0.756169	-0.332789	0	0	0	0	0	0	0	0	0	0		0	0	0	0	0	108.917	57	13	737	1	345	37.7	5.94	2085.12	13							1.88257e+07	5.73555e+07
F2EHE1	Predicted protein OS=Hordeum vulgare subsp. vulgare OX=112509 PE=2 SV=1	0.942608	-0.21424	-0.00144342	0.862352	0.547943	-1.38458	-0.506353	0.348232	-0.756331	0.678973		-0.897006	0.369606	1.14666	0	0	0	0	0	0	0	0	0	0		0	0	0	0	0	108.871	69	10	1741	10	163	17.5	10.3	6167.1	10	cell organization and biogenesis;regulation of biological process	chromosome;nucleus	DNA binding	Pf00538			1.67628e+09	1.16036e+09
O48518	HvPIP1;3 protein OS=Hordeum vulgare OX=4513 GN=HvPIP1;3 PE=2 SV=2	0.703101	0.577248	-0.1976	-1.74662	-0.236164	0.343692	0.724214	-0.545824	-0.0174171	-0.011588		0.852798	-0.152003	-0.434403	0	0	0	0	0	0	0	0	0	0		0	0	0	0	0	108.593	67	13	2098	5	292	30.8	8.41	4985.38	13	transport	membrane	transporter activity	Pf00230			1.18897e+08	1.99436e+08
A0A287KEJ7	tRNA-synt_1 domain-containing protein OS=Hordeum vulgare subsp. vulgare OX=112509 PE=3 SV=2	0.27262	0.263034	0.412511	-0.386468	0.133564	0.175045	0.369606	0.558757	0.353888	-0.314733		0.642471	0.314986	0.195348	0	0	0	0	0	0	0	0	0	0		0	0	0	0	0	108.423	31	19	260	19	812	91.9	7.55	465.59	19							1.51028e+08	2.1293e+08
A0A218LNH3	ATP synthase subunit alpha, chloroplastic OS=Hordeum vulgare OX=4513 GN=atpA PE=3 SV=1	-1.01159	0.415759	0.0949116	-0.405451	-0.330973	-0.841663	-1.47794	0.298658	1.48285	0.180148		0.342555	-0.202572	-0.836501	0	0	0	0	0	0	0	0	0	0		0	0	0	0	0	108.409	52	20	834	3	504	55.3	6.74	1394.2	20	metabolic process;transport	membrane	catalytic activity;nucleotide binding;transporter activity	Pf00006, Pf00306, Pf02874	4525127	atpA	1.30298e+08	9.39003e+07
F2ELE6	Glutathione reductase OS=Hordeum vulgare subsp. vulgare OX=112509 PE=2 SV=1	-0.520769	0.35727	0.445727	-1.12343	0.457332	0.151859	0.447844	0.631337	-0.210897	0.045443		0.761285	0.402722	-0.229382	0	0	0	0	0	0	0	0	0	0		0	0	0	0	0	108.363	60	19	411	19	497	53	6.47	1183.3	19	cellular homeostasis;metabolic process;regulation of biological process		antioxidant activity;catalytic activity;nucleotide binding	Pf00070, Pf02852, Pf03486, Pf07992, Pf13434			1.69728e+08	2.04335e+08
F2ECQ4	Peroxidase OS=Hordeum vulgare subsp. vulgare OX=112509 PE=2 SV=1	-0.469929	-0.56918	-0.275786	-1.0862	0.421156	-0.72977	-0.336428	0.730314	0.273814	-0.744197		-0.110916	0.0662614	-0.756331	0	0	0	0	0	0	0	0	0	0		0	0	0	0	0	108.229	57	15	718	15	341	37.1	6.68	2153.8	15	metabolic process;response to stimulus	extracellular	antioxidant activity;catalytic activity;metal ion binding	Pf00141			1.7059e+08	3.3314e+08
A0A287SNR6	Uncharacterized protein OS=Hordeum vulgare subsp. vulgare OX=112509 PE=4 SV=1	0.129613	0.801573	-0.0291463	-0.279284	0.395063	0.0342157	0.102994	0.347099	0.22404	0.54893		0.85599	0.24245	0.210389	0	0	0	0	0	0	0	0	0	0		0	0	0	0	0	107.927	41	18	1051	14	635	66.9	7.83	2471.9	18							3.39031e+08	3.56306e+08
F2DSZ0	Tubulin alpha chain OS=Hordeum vulgare subsp. vulgare OX=112509 PE=2 SV=1	-0.1976	0.46048	-1.17137	-1.68966	-0.254978	-0.251539	-0.0740006	0.291604	-0.364013	-1.25154		0.49774	0.725087	-1.4344	0	0	0	0	0	0	0	0	0	0		0	0	0	0	0	107.364	47	16	2415	2	449	49.5	5.14	5305.74	16	cell organization and biogenesis	cytoplasm;cytoskeleton	catalytic activity;nucleotide binding;structural molecule activity	Pf00091, Pf03953			4.08633e+07	8.96629e+07
M0YIZ9	Pyruvate carboxyltransferase domain-containing protein OS=Hordeum vulgare subsp. vulgare OX=112509 PE=3 SV=1	0.292782	0.284514	-0.210897	-0.432455	-0.158429	-0.0954196	-0.33825	-0.260152	-0.0159576	-0.550043		0.906121	0.27739	-0.093879	0	0	0	0	0	0	0	0	0	0		1	0	0	1	0	107.299	47	20	232	20	627	67.3	6.74	545.94	20	metabolic process		catalytic activity	Pf00682, Pf08502			1.49687e+08	1.99409e+08
F2E351	Predicted protein OS=Hordeum vulgare subsp. vulgare OX=112509 PE=2 SV=1	-0.436354	-0.364013	-0.369595	-0.0740006	0.205393	-0.506353	-0.865122	0.927517	0.201634	0.240009		0.606916	0.107018	-0.701342	0	0	0	0	0	0	0	0	0	0		0	0	0	0	0	107.25	64	17	608	17	449	47.8	5.53	1486.24	17	cell organization and biogenesis;metabolic process	cytoplasm	catalytic activity	Pf02458			3.473e+08	4.07302e+08
M0ZAT8	UBA_e1_C domain-containing protein OS=Hordeum vulgare subsp. vulgare OX=112509 PE=3 SV=1	-0.469929	0.100305	0.35727	-1.12343	0.37629	-0.0203404	-0.352916	0.108357	-0.0969617	-1.26534		0.24245	0.00575927	-0.694321	0	0	0	0	0	0	0	0	0	0		0	0	0	0	0	107.107	30	20	439	6	1046	116.5	5.43	902.28	20	metabolic process		catalytic activity;nucleotide binding	Pf00899, Pf02134, Pf09358, Pf10585			1.02169e+08	1.55837e+08
A0A287T6Z1	Uncharacterized protein OS=Hordeum vulgare subsp. vulgare OX=112509 PE=4 SV=1	-0.184425	0.963474	0.253384	-0.42082	0.182692	0.21661	0.461529	1.07587	-0.011588	-0.334607		1.03422	0.336855	-0.0262051	0	1	0	0	0	0	0	1	0	0		1	0	0	1	0	107.021	13	17	164	17	2187	247.6	6.04	352.23	17							1.33446e+08	1.35885e+08
F2E397	Predicted protein OS=Hordeum vulgare subsp. vulgare OX=112509 PE=2 SV=1	-0.395929	0.0635029	-0.336428	-1.25843	0.372952	-0.077041	-0.53952	0.359521	0.0840643	-1.16488		0.260628	-0.174621	-0.37146	0	0	0	0	0	0	0	0	0	0		0	0	0	0	0	106.972	72	20	732	13	323	34.8	5.87	1676.6	20	metabolic process		catalytic activity	Pf00294			2.40373e+08	3.45692e+08
F2D121	Predicted protein OS=Hordeum vulgare subsp. vulgare OX=112509 PE=2 SV=1	-0.110916	-0.0218044	-0.195946	-0.790859	0.362891	-0.209228	-0.00288828	0.584	-0.0954196	0.169925		0.378512	0.740712	-0.448115	0	0	0	0	0	0	0	0	0	0		0	0	0	0	0	106.31	54	14	624	1	410	45.7	6.07	1676.34	14	metabolic process;regulation of biological process;response to stimulus	cytoplasm	catalytic activity;nucleotide binding;RNA binding	Pf00004, Pf00006, Pf00910, Pf01057, Pf01078, Pf05496, Pf05673, Pf06068, Pf07724, Pf07726, Pf07728, Pf10236, Pf13191, Pf13401, Pf13604			1.85239e+08	1.92904e+08
A0A287JCH4	AAA domain-containing protein OS=Hordeum vulgare subsp. vulgare OX=112509 PE=3 SV=1			6.64386	-0.434403		6.64386	6.64386			-6.64386		6.64386	-6.64386	6.64386	0	0	0	0	0	0	0	0	0	0		0	0	0	0	0	106.148	60	14	614	1	363	40.8	6.67	1640.15	14
A0A287UBG7	PfkB domain-containing protein OS=Hordeum vulgare subsp. vulgare OX=112509 PE=4 SV=1															0	0	0	0	0	0	0	0	0	0		0	0	0	0	0	106.039	75	15	1960	1	268	29	5.52	4617.46	15
A0A287HJI7	Phospho-2-dehydro-3-deoxyheptonate aldolase OS=Hordeum vulgare subsp. vulgare OX=112509 PE=3 SV=1	-0.321928	-0.564905	-0.300448	-0.756331	-0.696658	0.133564	-0.897006	-0.751465	-0.475936	-0.72977		0.605968	0.00288251	-1.05289	0	0	0	0	0	0	0	0	0	0		0	0	0	0	0	105.778	62	18	836	18	480	53.4	7.2	2191.61	18							1.67514e+09	5.50401e+08
A0A287URX9	Lipase_GDSL domain-containing protein OS=Hordeum vulgare subsp. vulgare OX=112509 PE=4 SV=1	-0.305788	0.10165	-1.01742	-1.77103	0.195348	0.261832	-0.0892673	-0.202572	-0.187707	-0.943416		1.4756	-0.0694519	-0.979942	0	0	0	0	0	0	0	0	0	0		0	0	0	0	0	105.593	41	12	1977	12	393	41.4	5.67	5764.37	12							2.34664e+08	6.09784e+08
F2DDK1	Peroxiredoxin (Fragment) OS=Hordeum vulgare subsp. vulgare OX=112509 PE=2 SV=1	-0.251539	0.205393	-0.205896	0.975997	-0.698998	-0.432455	-0.298673	-0.0664274	0.164786	0.163499		-0.00144342	-0.463947	0.437228	0	0	0	0	0	0	0	0	0	0		0	0	0	0	0	105.141	64	12	1138	10	235	24.1	8.85	3549.2	12	cellular homeostasis;metabolic process;regulation of biological process		antioxidant activity;catalytic activity	Pf00578, Pf08534			9.5887e+08	8.12862e+08
F2E6F3	Coatomer subunit gamma OS=Hordeum vulgare subsp. vulgare OX=112509 PE=2 SV=1	-0.358454	0.420078	-0.650635	-0.9771	0.0786098	0.483364	-0.136062	0.191563	0.314986	-0.83908		0.451013	0.105678	-0.184425	0	0	0	0	0	0	0	0	0	0		0	0	0	0	0	105.052	35	20	392	16	896	99.7	5.17	1072.99	20	transport	cytoplasm;Golgi;membrane	structural molecule activity	Pf01602, Pf08752			5.2527e+07	8.86279e+07
P52894	Alanine aminotransferase 2 OS=Hordeum vulgare OX=4513 PE=1 SV=1	-0.0218044	0.967169	0.941858	-1.34373	-0.0365259	0.629473	0.176323	0.0384362	-0.286304	-0.573467		0.594549	0.173767	-0.0439433	0	0	0	0	0	0	0	0	0	0		0	0	0	0	0	104.994	63	21	506	21	482	52.8	6.32	1288.32	21	metabolic process		catalytic activity	Pf00155			2.03889e+08	2.67458e+08
F2CQR0	Malate dehydrogenase OS=Hordeum vulgare subsp. vulgare OX=112509 PE=2 SV=1	-0.552156	0.42975	-0.109359	-0.83908	0.543991	0.0989585	-0.0603973	1.10635	0.159629	-0.426625		-0.422752	-0.182786	-0.392137	0	0	0	0	0	0	0	0	0	0		0	0	0	0	0	104.99	66	13	1063	12	345	35.8	8.06	4088.25	13	metabolic process		catalytic activity	Pf00056, Pf01073, Pf02866			3.3401e+08	5.3143e+08
A0A287QVI3	Uncharacterized protein OS=Hordeum vulgare subsp. vulgare OX=112509 PE=3 SV=1	-0.424688	-0.0380063	-0.556393	-0.284546	0.396159	-0.373327	-0.496142	0.97966	0	0.386259		0.206643	-0.260152	-0.28279	0	0	0	0	0	0	0	0	0	0		0	0	0	0	0	104.823	35	15	983	5	409	46.9	10.23	2336.22	15							1.12736e+08	1.20046e+08
A0A287V2I9	AAA domain-containing protein OS=Hordeum vulgare subsp. vulgare OX=112509 PE=3 SV=1	0.0593553	0.932817	-0.163268	-0.72738	0.347099	0.331132	-0.0923402	-0.0159576	-0.0159576	-0.58208		0.334568	0.626673	-0.123434	0	0	0	0	0	0	0	0	0	0		0	0	0	0	0	104.795	69	17	559	16	384	43	5.1	1724.01	17							2.50162e+08	2.86434e+08
A0A287HAT7	Superoxide dismutase [Cu-Zn] OS=Hordeum vulgare subsp. vulgare OX=112509 PE=3 SV=1	0.492622	-1.72261	-0.00723157	0.822118	-0.717857	-1.02621	-0.461959	-0.174621	-0.120294	0.355016		-0.307573	-1.07097	0.359521	0	0	0	0	0	0	0	0	0	0		0	0	0	0	0	104.699	96	8	5612	6	156	15.6	6.28	16187.1	8							9.29173e+09	6.41999e+09
F2D1N9	Predicted protein (Fragment) OS=Hordeum vulgare subsp. vulgare OX=112509 PE=2 SV=1	-1.66658	0.0827026	0.575312	2.36121	-0.270556	-1.14561	-2.04692	0.402722	1.514	0.21661		-2.11404	-0.227692	0.288063	0	0	0	0	0	0	0	0	0	0		0	0	0	0	0	104.242	40	12	2148	12	231	24.9	9.83	4401.94	12	metabolic process		metal ion binding	Pf05757			5.34938e+08	2.67615e+08
M0ZCE0	RanBD1 domain-containing protein OS=Hordeum vulgare subsp. vulgare OX=112509 PE=4 SV=1	0.494672	0.505891	-0.210897	0.176323	-0.577767	-0.630394	-0.401635	-0.657445	0.739848	-0.261881		-0.351074	0.119024	0.703987	0	0	0	0	0	0	0	0	0	0		0	0	0	0	0	103.884	61	9	1211	9	219	23.8	4.75	3979.28	9	transport			Pf00638			3.059e+08	3.32449e+08
F2EJN6	Predicted protein OS=Hordeum vulgare subsp. vulgare OX=112509 PE=2 SV=1	0.725959	0.967169	0.535058	1.02077	-0.199255	-0.189351	0.285698	0.54893	1.30976	0.900722		0.432959	0.14274	0.955313	0	0	0	0	0	0	0	0	0	0		0	0	0	0	0	103.828	69	16	736	16	379	39.8	4.65	2026.88	16			protein binding	Pf00023, Pf12796, Pf13606, Pf13637, Pf13857			2.05478e+08	1.90108e+08
M0XD84	Malate dehydrogenase OS=Hordeum vulgare subsp. vulgare OX=112509 PE=3 SV=1	-0.422752	0.35727	-0.739372	-0.41889	0.499782	-0.0816138	-0.207561	1.14731	0.141433	-0.595097		-0.120294	0.0593553	-0.401635	0	0	0	0	0	0	0	0	0	0		0	0	0	0	0	103.748	66	13	1009	11	340	35.4	8.1	3363.5	13	metabolic process		catalytic activity	Pf00056, Pf01073, Pf02056, Pf02866			2.20873e+08	2.83656e+08
A0A287H0L0	Uncharacterized protein OS=Hordeum vulgare subsp. vulgare OX=112509 PE=3 SV=1	-0.155213	-0.281036	0.289244	0.810649	0.849599	-0.873027	-1.40354	0.592636	1.30276	1.50741		0.0593553	0.0524159	-0.432455	0	0	0	0	0	0	0	0	0	0		0	0	0	0	0	103.704	40	17	187	11	624	66.3	5.8	401.32	17							6.83042e+07	5.69551e+07
F2CVI3	Predicted protein OS=Hordeum vulgare subsp. vulgare OX=112509 PE=2 SV=1	-0.614845	-0.878321	-0.345564	0.91533	-0.526992	-0.78339	-0.456009	-0.426625	0.0440443	-0.0424568		-0.833927	-0.60165	-0.166503	0	0	0	0	0	0	0	0	0	0		0	0	0	0	0	103.635	53	14	1435	14	287	31.8	5.64	3581.91	14	defense response;metabolic process;response to stimulus	cytoplasm	catalytic activity;metal ion binding	Pf00719			6.92446e+08	7.94292e+08
A0A287WL01	ANK_REP_REGION domain-containing protein OS=Hordeum vulgare subsp. vulgare OX=112509 PE=4 SV=1	0.69332	0.57918	-0.187707	0.389567	-0.222633	-0.351074	-0.378944	-0.432455	0.230203	0.458382		0.0356239	-0.0831412	0.178874	0	0	0	0	0	0	0	0	0	0		0	0	0	0	0	103.483	55	13	687	4	392	42.3	5.05	1672.16	13							2.68338e+08	3.64232e+08
A0A287M2L0	S5 DRBM domain-containing protein OS=Hordeum vulgare subsp. vulgare OX=112509 PE=3 SV=1	0.209141	-0.0831412	0.0976108	-0.800877	0.459432	-0.296899	0.183963	0.619178	-0.535332	0.396159		0.475085	-0.0159576	-0.336428	0	0	0	0	0	0	0	0	0	0		0	0	0	0	0	103.347	40	11	1930	4	278	30.4	10.14	4375.66	11							2.34569e+08	2.29073e+08
A0A287PR32	40S ribosomal protein SA OS=Hordeum vulgare subsp. vulgare OX=112509 PE=3 SV=1	0.111031	0.480265	-0.195946	-0.606035	0.638769	0.00575927	-0.312939	0.495695	0.0370307	-0.558517		0.191563	0.132248	-0.529073	0	0	0	0	0	0	0	0	0	0		0	0	0	0	0	102.876	60	13	1460	13	267	29.4	5.49	3637.71	13							1.06618e+09	1.149e+09
A0A287RGY4	Aldedh domain-containing protein OS=Hordeum vulgare subsp. vulgare OX=112509 PE=3 SV=1	0.303342	0.22404	0.669934	-0.899695	0.568519	0.783247	-0.0262051	0.41792	-0.717857	-0.902389		0.963474	0.480265	0.00432161	0	0	0	0	0	0	0	0	0	0		0	0	0	0	0	102.815	44	15	637	15	572	61.2	6.86	1691.15	15							3.09038e+08	3.20866e+08
F2DQT4	Predicted protein OS=Hordeum vulgare subsp. vulgare OX=112509 PE=2 SV=1	0.24732	1.60265	0.352759	-1.53533	0.321928	0.341417	-0.0101344	0.638769	-1.52699	-1.36216		0.0717627	1.76299	0.0745054	0	0	0	0	0	0	0	0	0	0		0	0	0	0	0	102.74	57	15	742	15	367	39.8	5.8	2110.44	15	metabolic process		catalytic activity;protein binding	Pf00891, Pf08100			2.29624e+08	4.7063e+08
A0A287L8D4	Uncharacterized protein OS=Hordeum vulgare subsp. vulgare OX=112509 PE=4 SV=1	-0.0892673	-0.182786	0.0717627	-0.810966	0.60027	-0.136062	-0.018878	0.651683	0.24245	-0.465938		-0.139236	0.182692	-0.145605	0	0	0	0	0	0	0	0	0	0		0	0	0	0	0	102.732	64	13	826	13	197	22.7	7.61	1755.12	13							2.57096e+08	4.28239e+08
A0A287F1X0	Uncharacterized protein OS=Hordeum vulgare subsp. vulgare OX=112509 PE=3 SV=1	0.117695	0.825379	0.560715	-0.461959	0.282143	0.269033	-0.194295	0.360645	0.447844	-0.473931		0.60027	0.0827026	-0.275786	0	0	0	0	0	0	0	0	0	0		0	0	0	0	0	102.683	31	18	524	12	746	79.7	5.5	1257.33	18							2.22289e+08	1.47277e+08
F2E7R3	Predicted protein OS=Hordeum vulgare subsp. vulgare OX=112509 PE=2 SV=1	0.112367	0.0143553	0.436162	-0.753896	-0.106249	0.842375	0.380729	0.358396	0.598365	-0.897006		0.513996	0.182692	0.438293	0	0	0	0	0	0	0	0	0	0		0	0	0	0	0	102.501	33	20	217	20	981	108	5.35	548.03	20	transport	cytosol;membrane;nucleus	protein binding	Pf03378, Pf03810, Pf08506			7.43224e+07	8.1741e+07
M0V292	Uncharacterized protein OS=Hordeum vulgare subsp. vulgare OX=112509 PE=4 SV=1	-0.0634092	0.566572	0.1137	-0.0528949	0.642471	0.149259	-0.0409718	0.90381	0.0271541	-0.177882		0.293959	0.0370307	-0.0816138	0	0	0	0	0	0	0	0	0	0		0	0	0	0	0	102.477	57	16	1640	9	247	28.6	10.04	4364.64	16				Pf00327, Pf08079			7.17131e+08	1.06838e+09
F2D1W8	Delta24(25)-sterol reductase OS=Hordeum vulgare subsp. vulgare OX=112509 PE=2 SV=1	0.259423	0.386259	-0.632629	-0.907793	-0.121863	0.379621	0.267835	0.175045	0.0881416	0.623867		0.651683	0.295135	-0.749038	0	0	0	0	0	0	0	0	0	0		0	0	0	0	0	102.245	38	15	197	15	561	64.8	8.18	473.03	15	metabolic process	membrane	catalytic activity;nucleotide binding	Pf01565			1.12005e+08	1.59844e+08
F2CS01	Eukaryotic translation initiation factor 3 subunit B OS=Hordeum vulgare subsp. vulgare OX=112509 PE=2 SV=1	-0.181149	0.265437	-0.0558912	-0.442222	0.478195	0.226509	0.0172093	0.292782	0.196607	-0.597278		0.382944	0.0186342	-0.210897	0	0	0	0	0	0	0	0	0	0		0	0	0	0	0	102.171	37	18	736	18	721	83.3	5.14	1979.5	18	cell organization and biogenesis;metabolic process;regulation of biological process	cytoplasm	protein binding;RNA binding	Pf00076, Pf08662			2.7509e+08	4.30285e+08
M0YMY2	UDP-glucose 6-dehydrogenase OS=Hordeum vulgare subsp. vulgare OX=112509 PE=3 SV=1	-0.614845	1.05242	0.197865	-0.76366	0.0071955	-0.212568	-0.237864	0.0100637	-0.174621	0.145351		0.545968	0.129613	-0.440263	0	0	0	0	0	0	0	0	0	0		0	0	0	0	0	102.127	65	19	834	10	480	52.9	6	2117.5	19	metabolic process		catalytic activity;nucleotide binding	Pf00984, Pf03720, Pf03721			2.01782e+08	2.0546e+08
F2DVV7	Probable 6-phosphogluconolactonase OS=Hordeum vulgare subsp. vulgare OX=112509 PE=2 SV=1	-6.64386	-6.64386	6.64386		-6.64386	6.64386		-0.215915	6.64386	-1.38082		-6.64386	-0.00868224	-0.279284	0	0	0	0	0	0	0	0	0	0		0	0	0	0	0	102.043	60	11	1171	2	265	28.7	5.85	2864.23	11	metabolic process		catalytic activity	Pf01182
A0A287FZ34	Guanosine nucleotide diphosphate dissociation inhibitor OS=Hordeum vulgare subsp. vulgare OX=112509 PE=3 SV=1	0.171207	0.817214	0.0524159	-1.486	0.760434	-0.104697	0.0214797	0.631337	-0.275786	-0.891643		0.741575	0.341417	-0.556393	0	0	0	0	0	0	0	0	0	0		0	0	0	0	0	101.945	63	20	620	11	445	49.6	6.06	1679.23	20							1.72575e+08	2.36501e+08
M0X0A5	Uncharacterized protein OS=Hordeum vulgare subsp. vulgare OX=112509 PE=3 SV=1	0.248535	0.577248	-0.340075	-0.943416	-0.395929	0.67717	0.109695	0.563646	0.199123	-0.212568		0.457332	0.678072	-0.85726	0	0	0	0	0	0	0	0	0	0		0	0	0	0	0	101.785	57	13	1598	7	376	41.5	5.48	3204.52	13			nucleotide binding	Pf00022			6.32975e+07	8.72937e+07
Q946Y9	Thaumatin-like protein TLP7 OS=Hordeum vulgare OX=4513 PE=2 SV=1	-0.732165	-3.08314	1.50029	-0.573467	1.44731	-2.35845	-0.07552	-2.81604	3.00396	-0.637109		-4.87832	-3.07097	2.11003	0	0	0	0	0	0	0	0	0	0		0	0	0	0	0	101.784	71	11	1984	3	227	23.6	7.34	5427.94	11				Pf00314	548125	LOC548125	9.11595e+06	2.52626e+07
M0UR32	DUF4057 domain-containing protein OS=Hordeum vulgare subsp. vulgare OX=112509 PE=4 SV=1	0.635987	-0.373327	-0.251539	1.40436	-0.558517	-0.289827	0.0356239	0.134878	0.755315	0.7433		-0.571322	-0.968605	0.339137	0	0	0	0	0	0	0	0	0	0		0	0	0	0	0	101.745	59	12	532	1	254	27.1	6.83	1759.36	12				Pf13266			4.93833e+08	2.62354e+08
M0W2C4	Uncharacterized protein OS=Hordeum vulgare subsp. vulgare OX=112509 PE=3 SV=1	0.00288251	0.249749	0.144046	-0.701342	0.0538064	0.331132	-0.134477	0.177599	0.23634	-0.312939		0.748461	-0.229382	-0.0846703	0	0	0	0	0	0	0	0	0	0		0	0	0	0	0	101.609	49	20	424	4	694	75.2	6.42	1052.51	20	metabolic process	membrane	catalytic activity	Pf00111, Pf00384, Pf09326, Pf10588, Pf13510			2.93838e+08	3.56259e+08
A0A287N7H2	Uncharacterized protein OS=Hordeum vulgare subsp. vulgare OX=112509 PE=4 SV=1	-0.434403	0.470927	-0.432455	-0.985645	-0.454032	0.0243197	0.0867838	0.265437	-0.181149	-0.778432		0.561693	0.90458	0.0370307	0	0	0	0	0	0	0	0	0	0		0	0	0	0	0	101.541	48	8	924	8	214	23.3	9.31	2327.32	8							4.14344e+08	7.6346e+08
A0A287US61	Pyruvate dehydrogenase E1 component subunit alpha OS=Hordeum vulgare subsp. vulgare OX=112509 PE=4 SV=1	-0.242977	-0.450084	-0.356606	0.38405	-0.013043	0.504875	0.0799754	0.382944	0.210389	-0.24127		0.479231	-0.0350469	-0.833927	0	0	0	0	0	0	0	0	0	0		0	0	0	0	0	101.411	44	15	481	14	404	44.2	8.15	1371.8	15							3.26626e+08	3.26898e+08
B1NC18	Ferritin OS=Hordeum vulgare OX=4513 GN=Fer1 PE=2 SV=1	0.306846	0.0676387	0.0989585	-0.535332	1.11503	0.621056	-0.323733	0.0143553	-0.450084	-0.125006		0.222805	-0.136062	-0.117161	0	0	0	0	0	0	0	0	0	0		0	0	0	0	0	100.931	59	14	361	14	254	27.9	5.99	813.81	14	cellular homeostasis;metabolic process;transport		catalytic activity;metal ion binding	Pf00210	100191078	Fer1	1.8529e+08	1.85029e+08
A1X810	14-3-3E OS=Hordeum vulgare subsp. vulgare OX=112509 PE=2 SV=1	-0.305788	-0.351074	0.129613	-0.60165	0.189034	0.326537	0.183963	-0.0218044	0.299831	-0.0923402		-0.780909	-0.424688	-0.093879	0	0	0	0	0	0	0	0	0	0		0	0	0	0	0	100.84	72	16	2298	10	266	29.4	4.83	4129.76	16			protein binding	Pf00244			1.14708e+08	1.87209e+08
A0A287K7L8	Ribosomal_S7 domain-containing protein OS=Hordeum vulgare subsp. vulgare OX=112509 PE=3 SV=1	0.136191	1.22157	0.136191	-0.865122	0.849599	0.0328061	-0.286304	0.230203	-0.340075	0.601221		0.601221	0.157044	-0.0394883	0	0	0	0	0	0	0	0	0	0		0	0	0	0	0	100.769	66	11	3362	11	183	20.3	9.8	7848.35	11							1.68167e+09	7.46182e+08
M0VYC1	Probable 6-phosphogluconolactonase OS=Hordeum vulgare subsp. vulgare OX=112509 PE=3 SV=1	-0.430509	0.105678	-0.258425	-1.31115	0.0799754	0.210389	0.573375	0.534062	-0.147202	-0.459973		-0.258425	-0.293359	-0.720232	0	0	0	0	0	0	0	0	0	0		0	0	0	0	0	100.68	49	11	1169	2	325	34.8	8.25	2854.69	11	metabolic process		catalytic activity	Pf01182			2.15783e+08	3.29074e+08
M0YAP1	NAC-A/B domain-containing protein OS=Hordeum vulgare subsp. vulgare OX=112509 PE=4 SV=1	0.134878	0.147958	-0.0800879	1.0827	-0.142417	-0.224317	-0.192645	-0.407364	-0.0484122	-0.018878		-0.652901	-0.115597	0.57918	0	0	0	0	0	0	0	0	0	0		0	0	0	0	0	100.423	81	8	2676	8	209	22.6	4.4	7967.33	8				Pf01849			2.35067e+09	2.43634e+09
F2DIL1	Ubiquitin carboxyl-terminal hydrolase OS=Hordeum vulgare subsp. vulgare OX=112509 PE=2 SV=1	0.00144197	-0.390245	0.145351	-0.380822	-0.205896	0.137504	-0.189351	0.524064	-0.164884	-0.450084		0.260628	0.259423	-0.305788	0	0	0	0	0	0	0	0	0	0		0	0	0	0	0	100.409	42	15	257	15	474	53.1	6.05	635.82	15	metabolic process		catalytic activity;protein binding	Pf00240, Pf00443			1.03192e+08	1.99069e+08
A0A287N3H4	Uncharacterized protein OS=Hordeum vulgare subsp. vulgare OX=112509 PE=3 SV=1	-0.110916	-0.518701	0.325386	-0.558517	0.644318	-0.018878	0.264236	0.792439	-0.298673	-1.20756		0.0949116	0.340277	0.107018	0	0	0	0	0	0	0	0	0	0		0	0	0	0	0	100.307	39	18	199	18	610	67.6	8.29	563.54	18							2.99196e+08	2.64874e+08
A0A287E0R8	Glucose-6-phosphate isomerase OS=Hordeum vulgare subsp. vulgare OX=112509 PE=3 SV=1	-0.340075	0.141433	-0.50226	-4.2109	-0.915936	-1.04097	-0.367732	-0.749038	0.283329	-6.64386		6.64386	1.60928	0.173767	0	0	0	-1	0	0	0	0	0	0		0	0	0	1	0	100.09	52	20	320	1	543	59.6	5.25	739.58	20							5.95269e+06	7.54868e+06
A0A287N4N2	Uncharacterized protein OS=Hordeum vulgare subsp. vulgare OX=112509 PE=4 SV=1	0.388465	0.994942	0.309176	0.240009	-0.0558912	1.53257	0.00144197	0.249749	0.844787	0.284514		-0.00868224	-0.1976	0.823749	0	1	0	0	0	1	0	0	0	0		0	0	0	1	0	99.849	12	21	61	12	2585	282	7.46	126.27	21							2.41068e+07	2.52656e+07
M0VJ84	Acetyltransferase component of pyruvate dehydrogenase complex OS=Hordeum vulgare subsp. vulgare OX=112509 PE=3 SV=1	-0.106249	-0.215915	0.504875	-0.590745	0.210389	0.186501	0.235114	-0.128156	-0.302226	-0.332789		0.475085	-0.103147	0.0129262	0	0	0	0	0	0	0	0	0	0		0	0	0	0	0	99.328	36	16	425	14	534	57.3	7.69	924.09	16	metabolic process	organelle lumen	catalytic activity	Pf00198, Pf00364, Pf02817			2.18261e+08	2.70282e+08
A0A287MDQ3	GYF domain-containing protein OS=Hordeum vulgare subsp. vulgare OX=112509 PE=4 SV=1	0.120352	0.359521	0.503858	0.644318	-0.732165	0.407081	-0.107803	-0.535332	0.686164	0.27023		-0.349235	0.261832	0.166073	0	0	0	0	0	0	0	0	0	0		0	0	0	0	0	99.102	21	20	200	20	1550	171.7	6.48	541.17	20							1.19411e+08	1.16212e+08
F2CU19	Eukaryotic translation initiation factor 3 subunit M OS=Hordeum vulgare subsp. vulgare OX=112509 PE=2 SV=1	0.211635	-0.556393	0.440421	-0.300448	-0.281036	-0.142417	-0.189351	-0.142417	0.415759	0.151859		-0.263612	0.0676387	-0.270556	0	0	0	0	0	0	0	0	0	0		0	0	0	0	0	99.097	63	17	613	10	414	45.7	5.35	1497.91	17	cell organization and biogenesis;metabolic process;regulation of biological process	cytoplasm	protein binding;RNA binding	Pf01399			2.78743e+08	2.3019e+08
F2E569	Predicted protein (Fragment) OS=Hordeum vulgare subsp. vulgare OX=112509 PE=2 SV=1	0.284514	0.997834	0.0840643	1.26544	-0.279284	-0.190997	0.27739	0.233888	0.638769	0.690641		0.304511	0.0342157	0.136191	0	0	0	0	0	0	0	0	0	0		0	0	0	0	0	99.026	30	13	616	13	688	74	9.66	1223.58	13				Pf10539			2.3862e+08	4.06331e+08
F2DTH4	Predicted protein OS=Hordeum vulgare subsp. vulgare OX=112509 PE=2 SV=1	-0.935117	-0.522841	-0.440263	1.27858	-0.261881	-0.202572	-0.176251	0.226509	0.0922074	0.428678		-2.45799	-0.606035	0.24123	0	0	0	0	0	0	0	0	0	0		-1	0	0	1	0	98.917	64	13	1495	7	241	26.2	7.81	4000.28	13	metabolic process		catalytic activity;nucleotide binding	Pf00406, Pf05191, Pf13207, Pf13671			1.74292e+08	1.74286e+08
F2DTB2	Predicted protein OS=Hordeum vulgare subsp. vulgare OX=112509 PE=2 SV=1	-0.189351	-0.150401	0.210389	-1.07704	0.38405	0.230203	-0.365871	0.252173	0.0690147	-0.720232		0.205393	-0.205896	-0.407364	0	0	0	0	0	0	0	0	0	0		0	0	0	0	0	98.709	73	18	1499	17	302	32.3	7.42	3156.71	18	cell organization and biogenesis;metabolic process;reproduction	cytosol;extracellular;mitochondrion	catalytic activity	Pf00121			4.31772e+08	5.27528e+08
A0A287RXR1	Epimerase domain-containing protein OS=Hordeum vulgare subsp. vulgare OX=112509 PE=4 SV=1	-0.516636	0.483364	-0.428566	-1.27579	0.699552	-0.0543923	0.171207	0.140124	0.0717627	-1.11092		0.54201	0.54893	0.129613	0	0	0	0	0	0	0	0	0	0		0	0	0	0	0	98.692	57	17	541	13	378	42.9	6.34	1352.02	17							2.13186e+08	3.39424e+08
A0A287K4G5	AA_TRNA_LIGASE_II domain-containing protein OS=Hordeum vulgare subsp. vulgare OX=112509 PE=3 SV=1	-0.136062	-0.236164	-0.112475	-0.463947	0.254594	0.0398403	0.0328061	0.290424	0.0881416	-0.12658		0.488515	0.115033	0.109695	0	0	0	0	0	0	0	0	0	0		0	0	0	0	0	98.598	33	21	176	21	726	82.6	7.93	455.28	21							1.37627e+08	1.40227e+08
F2EG84	Predicted protein OS=Hordeum vulgare subsp. vulgare OX=112509 PE=2 SV=1	-0.356606	0.378512	0.0129262	-0.494109	-0.253257	-0.488026	0.00288251	0.718088	0.418999	-0.550043		-0.675765	-0.422752	-0.158429	0	0	0	0	0	0	0	0	0	0		0	0	0	0	0	98.491	51	11	579	11	361	40.2	6.74	1730.34	11	metabolic process		catalytic activity	Pf03492			1.44175e+08	2.19305e+08
A0A287H4U2	Dirigent protein OS=Hordeum vulgare subsp. vulgare OX=112509 PE=3 SV=1	-0.107803	0.744161	-0.76366	-0.54372	0.508936	0.324235	-0.84944	-0.132894	-1.02034	0.327687		0.378512	0.0867838	-0.0619024	0	0	0	0	0	0	0	0	0	0		0	0	0	0	0	98.472	94	16	1332	6	207	22.1	6.68	3897.16	16							3.12831e+08	7.1475e+08
Q94L27	Alcohol dehydrogenase OS=Hordeum vulgare subsp. vulgare OX=112509 GN=Adh1 PE=3 SV=1	0.0799754	0.882839	0.111031	-1.07097	0.0538064	0.719841	0.238787	-0.362158	-0.724993	-1.07097		0.940355	0.953079	0.128293	0	0	0	0	0	0	0	0	0	0		0	0	0	0	0	98.189	58	14	675	12	379	40.9	6.73	1787.83	14	metabolic process		catalytic activity;metal ion binding	Pf00107, Pf08240			5.68445e+08	5.07076e+08
F2E611	Succinate dehydrogenase [ubiquinone] flavoprotein subunit, mitochondrial OS=Hordeum vulgare subsp. vulgare OX=112509 PE=2 SV=1	0.446786	0.922959	-0.209228	-0.351074	0.128293	0.261832	0.0440443	0.31034	-0.678072	-0.477944		0.415759	0.302173	-0.2567	0	0	0	0	0	0	0	0	0	0		0	0	0	0	0	98.125	46	17	604	17	621	68.2	6.54	1299.65	17	metabolic process;transport	membrane	catalytic activity;nucleotide binding	Pf00890, Pf02910			8.85415e+08	2.80206e+08
F2DLM4	Predicted protein OS=Hordeum vulgare subsp. vulgare OX=112509 PE=2 SV=1	-0.210897	-1.52699	-0.224317	0.789938	-0.749038	-0.816037	-0.291592	0.164786	-0.286304	0.305679		-0.32916	-1.18115	0.616358	0	0	0	0	0	0	0	0	0	0		0	0	0	0	0	98.065	58	14	864	14	434	47.2	6.87	2187.23	14	metabolic process		catalytic activity	Pf01764, Pf05057			1.8985e+09	1.35295e+09
A0A287UPG1	Annexin OS=Hordeum vulgare subsp. vulgare OX=112509 PE=3 SV=1	-0.45799	0.280956	0.23634	-0.564905	0.601221	-0.0634092	0.181421	0.916859	-0.369595	-0.309359		0.952334	0.638769	0.329985	0	0	0	0	0	0	0	0	0	0		0	0	0	0	0	98.047	43	16	571	7	388	43.4	8.05	1087.67	16							4.56295e+08	5.57795e+08
F2DDR9	Phosphotransferase OS=Hordeum vulgare subsp. vulgare OX=112509 GN=HXK5 PE=2 SV=1	-0.142417	-0.121863	0.481299	-0.696658	0.226509	0.222805	0.402722	0.286881	0.222805	-0.304006		-0.0573917	-0.224317	-0.446148	0	0	0	0	0	0	0	0	0	0		0	0	0	0	0	97.915	56	18	351	17	507	54.7	6.32	795.68	18	cellular homeostasis;metabolic process		catalytic activity;enzyme regulator activity;nucleotide binding	Pf00349, Pf03727			1.83921e+08	1.76858e+08
A0A287KQS6	Importin subunit alpha OS=Hordeum vulgare subsp. vulgare OX=112509 PE=3 SV=1	-0.407364	0.496718	-0.22095	-0.687335	0.437228	0.155749	-0.296899	1.10232	0.513996	-0.54372		0.500802	0.263034	-0.302226	0	0	0	0	0	0	0	0	0	0		0	0	0	0	0	97.62	49	15	454	12	533	58.4	5.15	1342.52	15							9.71458e+07	1.56182e+08
F2CVN1	Predicted protein OS=Hordeum vulgare subsp. vulgare OX=112509 PE=2 SV=1	-0.296899	-0.314733	-0.163268	-0.841663	0.621056	0.149259	0.199123	0.906891	0.233888	0.117695		0.175045	-0.237864	-0.077041	0	0	0	0	0	0	0	0	0	0		0	0	0	0	0	97.349	77	15	429	15	310	34.8	6.6	1186.93	15			protein binding	Pf01398, Pf13012			1.41338e+08	1.41794e+08
A0A287WP26	Uncharacterized protein OS=Hordeum vulgare subsp. vulgare OX=112509 PE=4 SV=1	-0.378944	-0.592919	0.553852	0.67717	-1.14561	-0.773491	-0.226004	-0.446148	0.601221	0.23634		0.108357	-1.11716	-0.411195	0	0	0	0	0	0	0	0	0	0		0	0	0	0	0	97.105	38	14	949	14	543	59.2	5.88	3393.66	14							6.34769e+08	6.1741e+08
A0A287KP21	Uncharacterized protein OS=Hordeum vulgare subsp. vulgare OX=112509 PE=3 SV=1	-2.2109	-1.41504	0.225275	1.68032	-0.224317	0.804054	2.69622	0.21661	3.25066	0.16221		-0.625934	-2.13924	2.29455	-1	-1	0	1	0	0	1	0	1	0		0	-1	1	1	0	97.06	29	22	199	4	1094	122.8	6.4	486.98	22							7.41031e+06	7.05022e+06
A0A287KNA2	Uncharacterized protein OS=Hordeum vulgare subsp. vulgare OX=112509 PE=4 SV=1	1.69109	-6.64386	-1.39214	3.93998	0.624803	0.238787	0.180148	-0.875672	1.39397	0.207893		-6.64386	-0.123434	-1.79086	0	0	0	1	0	0	0	0	0	0		0	0	0	1	0	96.846	47	16	2591	1	247	26.7	8.72	6685.89	16							4.04463e+06	3.98683e+06
A0A287U9N2	Uncharacterized protein OS=Hordeum vulgare subsp. vulgare OX=112509 PE=4 SV=1	0.261832	-0.531156	-0.07552	0.846393	-1.02034	-0.62371	0.328836	-0.00288828	0.214125	0.173767		-0.982791	0.100305	0.520045	0	0	0	0	0	0	0	0	0	0		0	0	0	0	0	96.824	23	18	486	18	968	105.3	8.4	1028.63	18							1.55061e+08	2.30393e+08
M0Y7A7	Methyltransf_11 domain-containing protein OS=Hordeum vulgare subsp. vulgare OX=112509 PE=4 SV=1	-0.217591	-0.518701	-0.0247367	-1.22432	-1.16165	0.457332	-0.117161	0.260628	0.275007	-1.36959		-0.424688	0.531069	-0.72977	0	0	0	0	0	0	0	0	0	0		0	0	0	0	0	96.562	50	18	730	2	519	58.2	5.25	2101.46	18	metabolic process		catalytic activity	Pf00398, Pf01135, Pf01209, Pf01728, Pf01739, Pf02353, Pf05175, Pf05891, Pf06325, Pf07021, Pf08241, Pf08242, Pf12847, Pf13489, Pf13649, Pf13659, Pf13847			1.33404e+07	2.4928e+07
M0V315	Uncharacterized protein OS=Hordeum vulgare subsp. vulgare OX=112509 PE=3 SV=1	0.249749	-0.634867	0.482332	1.82863	-0.682696	0.00432161	-0.617056	0.286881	0.194087	0.513996		-0.446148	-0.209228	1.34142	0	0	0	0	0	0	0	0	0	0		0	0	0	0	0	96.364	96	11	3994	11	113	11.5	4.54	10338.1	11	metabolic process	ribosome	structural molecule activity				9.49574e+09	4.93665e+09
A0A287H515	Dirigent protein OS=Hordeum vulgare subsp. vulgare OX=112509 PE=3 SV=1	0.62293	1.55925	-1.33643	-0.305788	0.654436	0.259423	-0.407364	-0.0159576	-1.31115	-0.242977		0.922198	0.189034	0.0200577	0	0	0	0	0	0	0	0	0	0		0	0	0	0	0	96.36	72	16	1628	2	304	32.7	6.64	3995.83	16							1.52834e+08	2.647e+08
M0VBA1	ATP synthase subunit d, mitochondrial OS=Hordeum vulgare subsp. vulgare OX=112509 PE=3 SV=1	-0.258425	-1.03505	-0.182786	1.25096	-0.467932	-0.520769	-0.182786	0.0285692	-0.0159576	0.344828		-0.648372	-0.434403	0.399445	0	0	0	0	0	0	0	0	0	0		0	0	0	0	0	96.092	69	13	2327	13	167	19.6	6.13	4775.24	13	metabolic process;transport	membrane;mitochondrion	transporter activity	Pf05873			1.23892e+09	2.33709e+09
F2D5Y2	Predicted protein OS=Hordeum vulgare subsp. vulgare OX=112509 PE=2 SV=1	0.185232	-0.107803	-0.288065	-1.21759	-0.910502	1.04474	0.24123	-1.62593	-0.831358	-1.83136		0.413594	1.51197	-0.971431	0	0	0	-1	0	0	0	-1	0	-1		0	1	0	1	0	95.996	43	18	181	1	617	70.2	7.11	489.33	18	metabolic process;response to stimulus		antioxidant activity;catalytic activity	Pf03098			9.0789e+07	1.07496e+08
F2DR57	Predicted protein OS=Hordeum vulgare subsp. vulgare OX=112509 PE=2 SV=1	0.634129	-0.147202	-0.0528949	0.975263	-0.603841	-0.0588937	-0.386468	0.358396	0.175045	0.452068		0.506907	0.288063	0.449957	0	0	0	0	0	0	0	0	0	0		0	0	0	0	0	95.994	46	14	384	14	426	45.9	5.29	1126.2	14							3.87205e+08	3.76876e+08
A0A287VE14	Uncharacterized protein OS=Hordeum vulgare subsp. vulgare OX=112509 PE=4 SV=1	-0.541618	-6.64386	-6.64386	-6.64386	-0.510457	6.64386	-6.64386	-0.937878	-6.64386	-6.64386		6.64386	6.64386		0	0	0	0	0	0	0	0	0	0		0	0	0	0	0	95.971	46	18	179	1	574	65.2	6.39	481.89	18							2.42387e+06	2.39783e+06
A0A287MAM1	Dolichyl-diphosphooligosaccharide--protein glycosyltransferase subunit 2 OS=Hordeum vulgare subsp. vulgare OX=112509 PE=3 SV=1	-0.224317	0.731183	0.257011	-0.643856	-0.046921	0.540027	0.309176	-0.182786	0.753605	0.0342157		0.480265	0.0676387	-0.134477	0	0	0	0	0	0	0	0	0	0		0	0	0	0	0	95.795	39	19	303	19	755	81.8	7.33	680.02	19							9.62143e+07	1.53101e+08
F2DDU3	Predicted protein OS=Hordeum vulgare subsp. vulgare OX=112509 PE=2 SV=1	-0.352916	1.40218	0.0949116	1.81967	-0.734563	-0.753896	-0.875672	-0.153607	0.922959	0.292782		-0.463947	-0.239566	0.863146	0	0	0	0	0	0	0	0	0	0		0	0	0	0	0	95.748	66	11	1124	11	251	26	6.61	3006.25	11	metabolic process;regulation of biological process	cytoplasm	metal ion binding;nucleotide binding	Pf00166			1.03702e+09	6.18043e+08
A0A287XA21	AAA domain-containing protein OS=Hordeum vulgare subsp. vulgare OX=112509 PE=3 SV=1	0.252173	0.0214797	-1.09234	-1.37333	-0.192645	-0.0291463	-0.465938	0.550901	0.545968	-0.189351		0.0593553	0.1137	-0.401635	0	0	0	0	0	0	0	0	0	0		0	0	0	0	0	95.621	61	15	484	14	372	41.6	6.89	1316.6	15							2.44121e+08	1.40527e+08
F2EKN2	Predicted protein OS=Hordeum vulgare subsp. vulgare OX=112509 PE=2 SV=1	0.0299829	-0.182786	-0.237864	-0.516636	-0.579922	0.782409	0.759582	0.648926	-0.0394883	-0.500218		0.0271541	0.227741	-0.590745	0	0	0	0	0	0	0	0	0	0		0	0	0	0	0	95.314	36	16	870	12	598	64.1	7.55	1684.33	16	metabolic process	cytoplasm	nucleotide binding	Pf00118			8.547e+07	1.64669e+08
A0A287UZC7	Dehydrin 7 OS=Hordeum vulgare subsp. vulgare OX=112509 PE=4 SV=1	3.67061	5.51027	3.30349	1.13027	1.11036	3.14958	1.94785	-1.98279	-4.4112	0.846393		3.81599	1.34085	3.48967	0	0	0	0	0	0	0	0	0	0		0	0	0	0	0	95.29	67	4	2221	2	105	10.8	8.25	6644.71	4							7.32115e+09	6.7698e+08
M0URS7	Peptidase_M24 domain-containing protein OS=Hordeum vulgare subsp. vulgare OX=112509 PE=4 SV=1	-0.112475	0.134878	-0.210897	-0.595097	0.60502	0.285698	-0.39973	0.0186342	0.0328061	-0.595097		0.457332	0.0143553	-0.212568	0	0	0	0	0	0	0	0	0	0		0	0	0	0	0	95.19	58	17	1301	17	394	43.3	7.03	2953.5	17				Pf00557			5.97217e+08	7.20308e+08
M0WZI8	Uncharacterized protein OS=Hordeum vulgare subsp. vulgare OX=112509 PE=3 SV=1	0.0342157	0.650765	0.0786098	-0.943416	0.233888	0.38405	0.00863031	0.226509	0.168642	-0.891643		0.6107	0.00432161	-0.288065	0	0	0	0	0	0	0	0	0	0		0	0	0	0	0	95.118	41	13	3225	10	380	41.4	9.85	7791.43	13	transport	membrane	transporter activity	Pf00153			1.27859e+09	1.6259e+09
A0A287L3J7	Uncharacterized protein OS=Hordeum vulgare subsp. vulgare OX=112509 PE=4 SV=1	0.0257376	0.38405	0.645241	-0.715486	0.790772	0.35727	0.133564	0.303342	0.325386	-0.632629		-0.281036	0.231432	0.27739	0	0	0	0	0	0	0	0	0	0		0	0	0	0	0	94.521	28	20	220	20	903	102.9	6.64	345.46	20							1.23682e+08	1.78183e+08
A0A287GTM5	V-type proton ATPase subunit C OS=Hordeum vulgare subsp. vulgare OX=112509 PE=3 SV=1	-0.316528	-0.298673	-0.26708	-1.3474	-0.125006	-0.0816138	0.0172093	0.855192	0.266637	-0.678072		0.648005	0.0172093	-0.367732	0	0	0	0	0	0	0	0	0	0		0	0	0	0	0	94.374	59	16	579	16	380	42.8	5.8	1441.35	16							1.61651e+08	2.57754e+08
F2EL36	Predicted protein OS=Hordeum vulgare subsp. vulgare OX=112509 PE=2 SV=1	0.534062	1.30743	0.321928	0.721591	-1.03505	0.518031	0.688852	-0.128156	0.489543	0.253384		-0.163268	-0.231075	0.988412	0	0	0	0	0	0	0	0	0	0		0	0	0	0	0	94.229	41	12	340	2	555	61.4	4.67	1060.21	12			protein binding	Pf00789, Pf14555			2.00949e+08	1.55238e+08
D2CVR3	Chitinase OS=Hordeum vulgare subsp. vulgare OX=112509 PE=2 SV=1	-2.11404	0.944858	1.61871	-1.69432	-0.321928	0.860764	1.02503	-0.504305	0.264236	-1.13606		0.759582	-0.461959	-0.190997	0	0	0	0	0	0	0	0	0	0		0	0	0	0	0	94.138	73	11	605	5	252	26.6	6.54	2002.7	11	metabolic process		catalytic activity	Pf00182			2.63062e+07	3.2061e+07
A0A287IA97	40S ribosomal protein S8 OS=Hordeum vulgare subsp. vulgare OX=112509 PE=3 SV=1	-0.046921	0.253384	0.250962	-0.251539	0.301002	0.0662614	-0.210897	0.280956	0.171207	-0.365871		0.0285692	-0.0816138	0.0565835	0	0	0	0	0	0	0	0	0	0		0	0	0	0	0	93.787	53	12	1503	12	225	25.3	10.46	4439.69	12							9.4027e+08	1.4529e+09
F2DIN7	Predicted protein OS=Hordeum vulgare subsp. vulgare OX=112509 PE=2 SV=1	0.859174	-0.492079	-0.0394883	2.14763	-1.30757	0.369606	0.233888	-0.392137	0.41792	0.741575		0.129613	-1.26882	0.997112	0	0	0	0	0	0	0	0	0	0		0	0	0	0	0	93.694	69	10	2799	9	167	18.7	4.41	8278.87	10		mitochondrion	catalytic activity;transporter activity	Pf02297			2.57719e+09	1.36055e+09
F2DBD4	60S acidic ribosomal protein P0 OS=Hordeum vulgare subsp. vulgare OX=112509 PE=2 SV=1	0.199123	-0.325539	0.0745054	-0.560643	0.243669	0.125651	-0.448115	-0.0159576	0.189034	-0.384584		0.212881	0.164786	0.0662614	0	0	0	0	0	0	0	0	0	0		0	0	0	0	0	93.623	63	14	2286	14	320	34.5	5.5	5778.75	14		ribosome		Pf00428, Pf00466			1.16562e+09	8.3513e+08
A0A287ILX9	14_3_3 domain-containing protein OS=Hordeum vulgare subsp. vulgare OX=112509 PE=3 SV=1	6.64386	1.09491	6.64386			-0.736966	6.64386			6.64386		-6.64386		6.64386	0	0	0	0	0	0	0	0	0	0		0	0	0	0	0	93.604	69	11	2022	1	188	21.3	4.65	4061.93	11
F2CSH7	Predicted protein (Fragment) OS=Hordeum vulgare subsp. vulgare OX=112509 PE=2 SV=1	-0.137648	-0.364013	-0.0846703	-1.17788	0.409255	0.172488	-0.260152	0.530071	0.396159	-0.340075		0.140124	-0.268817	-0.471929	0	0	0	0	0	0	0	0	0	0		0	0	0	0	0	93.508	42	16	413	16	542	60	7.66	1273.78	16	metabolic process		catalytic activity	Pf00206, Pf14698			1.30123e+08	1.56684e+08
F2E2K8	Predicted protein OS=Hordeum vulgare subsp. vulgare OX=112509 PE=2 SV=1	0.892974	0.500802	0	-1.2969	0.00432161	0.266637	0.972325	0.116365	-0.21424	0.297485		1.73162	0.605968	-0.732165	0	0	0	0	0	0	0	0	0	0		0	0	0	0	0	93.48	65	11	2413	7	290	30.3	8.15	5013.22	11	transport	membrane	transporter activity	Pf00230			1.98402e+08	3.00285e+08
P15737	Glucan endo-1,3-beta-glucosidase GII OS=Hordeum vulgare OX=4513 PE=1 SV=1	-0.761213	1.13488	1.57434	-1.03505	-0.304006	0.87578	1.49978	-2.07097	1.62246	-1.01159		-0.139236	-0.314733	-0.83908	0	0	0	0	0	0	0	0	0	0		0	0	0	0	0	93.237	65	14	591	13	334	35.2	8.98	1367.06	14	defense response;metabolic process;response to stimulus		catalytic activity	Pf00332	548212	LOC548212	1.17658e+08	1.48209e+08
F2DYI4	6-phosphogluconate dehydrogenase, decarboxylating OS=Hordeum vulgare subsp. vulgare OX=112509 PE=2 SV=1	0.196607	0.593593	0.492622	-1.15521	0.340277	-0.0664274	-0.316528	1.0115	0.235114	-0.182786		0.613532	0.0426443	-0.168123	0	0	0	0	0	0	0	0	0	0		0	0	0	0	0	93.181	62	19	456	18	501	53.8	6.81	737.7	19	metabolic process		catalytic activity	Pf00393, Pf03446			1.3076e+08	2.15706e+08
F2D9Z5	Predicted protein OS=Hordeum vulgare subsp. vulgare OX=112509 PE=2 SV=1	-0.428566	0.696884	-0.341903	-1.22432	0.457332	0.0840643	-0.013043	0.512985	-1.00578	-0.894322		1.01364	0.0935602	-0.177882	0	0	0	0	0	0	0	0	0	0		0	0	0	0	0	92.807	73	17	1100	17	358	38.1	5.94	2633.38	17				Pf00190			3.12926e+08	4.43362e+08
A0A287Q898	Cysteine synthase OS=Hordeum vulgare subsp. vulgare OX=112509 PE=3 SV=1	-0.00144342	0.248535	0.151859	-1.49005	0.041243	0.435095	-0.415037	0.335712	-0.641604	-0.643856		0.336855	0.149259	-0.411195	0	0	0	0	0	0	0	0	0	0		0	0	0	0	0	92.711	55	12	1099	12	352	36.8	6.8	2988.8	12							3.87053e+08	4.56866e+08
A0A287DXD4	Uncharacterized protein OS=Hordeum vulgare subsp. vulgare OX=112509 PE=4 SV=1	0.210389	0.410341	-0.189351	-0.0908029	0.519039	0.844787	0.393965	-0.761213	-0.37146	-0.780909		0.351628	0.403813	-0.37146	0	0	0	0	0	0	0	0	0	0		0	0	0	0	0	92.615	52	17	418	16	357	39.3	5.6	966.24	17							3.1732e+08	3.17224e+08
A0A287Q2X6	Alanine--tRNA ligase OS=Hordeum vulgare subsp. vulgare OX=112509 PE=3 SV=1	0.302173	-0.734563	0.454176	-0.07552	0.137504	0.435095	0.295135	-0.0724828	0.00288251	-0.0454314		0.983313	0.041243	-0.413115	0	0	0	0	0	0	0	0	0	0		0	0	0	0	0	92.309	27	20	178	9	1006	109.9	6.37	426.96	20							4.74265e+07	4.36203e+07
F2EJL5	Predicted protein OS=Hordeum vulgare subsp. vulgare OX=112509 PE=2 SV=1	1.33857	2.23051	-0.0923402	2.00935	-0.552156	0.329985	0.637842	0.766383	0.0143553	0.250962		1.65076	0.248535	0.719841	0	0	0	0	0	0	0	0	0	0		0	0	0	0	0	92.289	51	9	2720	9	157	16.2	4.84	7979.08	9							4.91137e+09	1.20486e+09
A0A287IKY9	DUF4057 domain-containing protein OS=Hordeum vulgare subsp. vulgare OX=112509 PE=4 SV=1		6.64386		-0.522841			-6.64386	-6.64386	6.64386	0.178874		-0.340075	-1.8997		0	0	0	0	0	0	0	0	0	0		0	0	0	0	0	92.017	60	12	499	1	263	27.9	6.83	1627.78	12
A0A0U2LJC8	Nucleoside diphosphate kinase OS=Hordeum vulgare OX=4513 GN=NDPK PE=2 SV=1	-0.244685	-0.422752	0.151859	0.78073	0.701327	-0.547932	-0.852042	0.232661	0.134878	-0.117161		-0.771027	-0.438307	-0.0816138	0	0	0	0	0	0	0	0	0	0		0	0	0	0	0	91.918	83	10	4847	10	150	16.6	6.8	14590.5	10	metabolic process;response to stimulus		catalytic activity;nucleotide binding	Pf00334			3.47691e+09	2.89824e+09
A0A287VTH3	Ribonucleoside-diphosphate reductase OS=Hordeum vulgare subsp. vulgare OX=112509 PE=3 SV=1	-0.254978	-0.567041	-0.345564	0.202888	0.332278	0.0786098	-0.736966	0.364012	0.138814	0.297485		-0.675765	-0.354759	-0.265345	0	0	0	0	0	0	0	0	0	0		0	0	0	0	0	91.917	34	21	184	19	846	94.7	7.2	418.18	21							2.52303e+08	3.11302e+08
F2DF21	Predicted protein OS=Hordeum vulgare subsp. vulgare OX=112509 PE=2 SV=1	-0.128156	0.372952	0.137504	-1.26882	0.513996	0.298658	0.176323	0.540027	0.158337	-0.518701		0.584	0.128293	0.169925	0	0	0	0	0	0	0	0	0	0		0	0	0	0	0	91.874	45	16	282	16	486	52.2	6.87	616.31	16	metabolic process		catalytic activity;nucleotide binding	Pf00070, Pf07992			1.77304e+08	2.0829e+08
A0A0U2GJL1	UDP-arabinose mutase 2 OS=Hordeum vulgare OX=4513 PE=2 SV=1	-0.603841	-0.046921	-0.541618	-1.28983	-0.093879	-0.463947	-0.28279	2.43029	-0.254978	-1.1016		-0.272297	0.792439	-1.7084	0	0	0	0	0	0	0	1	0	0		0	0	0	1	0	91.83	48	14	1393	4	361	40.9	6.68	2368.17	14	metabolic process		catalytic activity	Pf03214			8.05156e+06	1.9694e+07
Q549A8	Dehydrin OS=Hordeum vulgare OX=4513 GN=Dhn1 PE=2 SV=1	3.16318	6.37339	2.02255	3.51513	-0.0892673	6.23806	3.52544	-2.8365	-4.2109	2.87814		6.40628	1.16414	3.94748	0	1	0	0	0	1	0	0	0	0		0	0	0	1	0	91.791	55	5	783	2	139	14.2	8.87	3772.23	5	response to stimulus						8.92765e+09	2.89081e+08
A0A287HKC1	Sucrose synthase OS=Hordeum vulgare subsp. vulgare OX=112509 PE=3 SV=1	-6.64386	6.64386	-0.37146	1.15769	-0.685014	2.50309	-2.23786	6.64386	6.64386	0.0342157		-0.467932	0.386259	4.69861	0	1	0	0	0	0	0	0	0	0		0	0	1	1	0	91.475	23	18	1454	5	810	92.1	6.61	1972.72	18
A0A287NN26	Alanine--tRNA ligase OS=Hordeum vulgare subsp. vulgare OX=112509 PE=3 SV=1	0.115033	0.0172093	0.396159	-0.226004	0.318461	0.209141	-0.166503	0.115033	0.46048	-0.114035		0.369606	0.0962619	-0.0350469	0	0	0	0	0	0	0	0	0	0		0	0	0	0	0	91.238	25	20	209	9	1009	110	6.29	424.61	20							2.04197e+08	1.96947e+08
F2D4N5	Predicted protein OS=Hordeum vulgare subsp. vulgare OX=112509 PE=2 SV=1	-0.512514	0.720716	-0.0558912	-0.935117	0.117695	-0.392137	-0.680382	0.303342	0.489543	0.411426		0.877352	0.126973	-0.573467	0	0	0	0	0	0	0	0	0	0		0	0	0	0	0	91.224	52	16	556	15	501	55.8	8.82	1758.05	16	metabolic process		catalytic activity;protein binding	Pf00232			2.14881e+08	3.5336e+08
A0A287I007	Malic enzyme OS=Hordeum vulgare subsp. vulgare OX=112509 PE=3 SV=1	-0.136062	-0.296899	0.123004	-0.720232	0.108357	0.22033	0.124328	0.487486	-0.0218044	-0.0816138		0.235114	-0.186065	-0.139236	0	0	0	0	0	0	0	0	0	0		0	0	0	0	0	91.19	41	17	285	17	657	72.9	6.67	729.8	17							1.19815e+08	1.32876e+08
A0A287X5L7	Uncharacterized protein OS=Hordeum vulgare subsp. vulgare OX=112509 PE=4 SV=1	-0.242977	0.695103	0.27858	-0.668868	0.623867	0.435095	0.249749	0.215368	-0.732165	-0.378944		0.893751	0.0908534	0.177599	0	0	0	0	0	0	0	0	0	0		0	0	0	0	0	91.138	60	15	2811	14	330	36.8	6.29	7336.84	15							1.28462e+09	1.29901e+09
A0A287JW01	Uncharacterized protein OS=Hordeum vulgare subsp. vulgare OX=112509 PE=4 SV=1	-0.0380063	-0.115597	-0.195946	-0.145605	-0.093879	-0.0101344	-0.358454	0.283329	-0.0499049	-0.415037		0.314986	-0.26708	-0.226004	0	0	0	0	0	0	0	0	0	0		0	0	0	0	0	91.092	51	12	2143	12	234	26.3	10.32	5824.58	12							8.78911e+08	1.57149e+09
A0A287QS34	DNA replication licensing factor MCM7 OS=Hordeum vulgare subsp. vulgare OX=112509 GN=MCM7 PE=3 SV=1	-0.380822	0.269033	-0.272297	0.0745054	-0.0101344	-0.109359	-0.828793	-0.0846703	0.412511	-0.352916		0.226509	0.124328	-0.172994	0	0	0	0	0	0	0	0	0	0		0	0	0	0	0	91.004	39	19	212	19	724	81	6.06	501.27	19							9.72141e+07	1.09803e+08
A0A287IFP9	Ribosomal_L18_c domain-containing protein OS=Hordeum vulgare subsp. vulgare OX=112509 PE=3 SV=1	-0.518701	0.449957	-0.606035	0.00144197	0.834307	0.045443	-0.498179	1.07382	0.176323	-0.226004		0.480265	0.0114956	-0.131313	0	0	0	0	0	0	0	0	0	0		0	0	0	0	0	90.945	24	10	1846	4	387	43.7	9.26	6177.47	10							3.78363e+07	7.87981e+07
F2CRC4	Predicted protein OS=Hordeum vulgare subsp. vulgare OX=112509 PE=2 SV=1	0.185232	0.526069	-0.529073	-0.836501	0.196607	0.0690147	0.169925	0.810649	-0.749038	-0.937878		0.46048	1.55287	-0.205896	0	0	0	0	0	0	0	0	0	-1		0	1	0	1	0	90.918	60	12	277	4	368	40.4	5.55	754.41	12	metabolic process		catalytic activity;protein binding	Pf00891, Pf08100			9.89816e+07	1.31844e+08
A0A287T4R1	TPR_REGION domain-containing protein OS=Hordeum vulgare subsp. vulgare OX=112509 PE=4 SV=1	0.120352	-1.09851	0.190299	0.696884	0.0989585	-1.00578	-0.401635	-0.467932	-0.475936	0.176323		-0.21927	-0.982791	-0.634867	0	0	0	0	0	0	0	0	0	0		0	0	0	0	0	90.874	32	11	1042	11	415	43.8	5.02	3048.16	11							4.92842e+08	9.91932e+08
A0A287H4S6	Dirigent protein OS=Hordeum vulgare subsp. vulgare OX=112509 PE=3 SV=1	0.621993	1.60312	-0.632629	-0.533242	0.62293	0.40163	-0.442222	-0.231075	-0.60165	-0.360305		0.917623	0.739848	0.299831	0	0	0	0	0	0	0	0	0	0		0	0	0	0	0	90.727	70	16	1345	4	311	33.4	6.42	3047.77	16							3.84724e+08	7.9645e+08
F2CZS1	Peroxidase OS=Hordeum vulgare subsp. vulgare OX=112509 PE=2 SV=1	-0.298673	-1.26882	1.09356	-1.41889	0.77484	-0.988504	-0.33825	0.407081	-0.246395	-0.854649		-1.41889	-0.859876	-0.550043	0	0	0	0	0	0	0	0	0	0		0	0	0	0	0	90.717	70	18	920	16	349	37.1	8.02	2182.45	18	metabolic process;response to stimulus	extracellular	antioxidant activity;catalytic activity;metal ion binding	Pf00141			3.99431e+08	6.75925e+08
A0A287T3J8	Uncharacterized protein OS=Hordeum vulgare subsp. vulgare OX=112509 PE=4 SV=1	0.280956	-2.00578	-1.06492	0.368489	-1.28983	-0.311148	0.0935602	0.233888	1.06901	-0.161653		-0.364013	-0.182786	-1.06492	0	-1	0	0	0	0	0	0	0	0		0	0	0	1	0	90.659	21	17	163	2	1270	140	6.83	496.99	17							7.08226e+07	9.3854e+07
F2CTI3	Predicted protein OS=Hordeum vulgare subsp. vulgare OX=112509 PE=2 SV=1	-0.195946	-0.00578235	0.0648829	-1.24469	0.655352	-0.110916	-0.199255	0.750178	-0.302226	-0.648372		0.492622	-0.0740006	-0.452057	0	0	0	0	0	0	0	0	0	0		0	0	0	0	0	90.604	66	15	788	15	321	33.8	5.57	1889.87	15	metabolic process		catalytic activity	Pf00463, Pf13714			3.38586e+08	3.50395e+08
A0A287M228	Delta-1-pyrroline-5-carboxylate synthase OS=Hordeum vulgare subsp. vulgare OX=112509 PE=3 SV=1	0.250962	-0.45799	1.19787	0.119024	0.973795	0.180148	0.439357	1.0036	-1.42663	-0.951764		1.00072	0.421156	0.892974	0	0	0	0	0	0	0	0	0	0		0	0	0	0	0	90.386	35	17	182	16	786	84.7	6.77	430.98	17							2.60272e+08	1.59676e+08
F2DZ09	Peroxidase OS=Hordeum vulgare subsp. vulgare OX=112509 PE=2 SV=1	-0.291592	0.125651	-0.0424568	-1.75633	0.38405	0.1137	-0.16004	0.137504	-0.349235	-0.982791		-0.148801	-0.302226	-0.32916	0	0	0	0	0	0	0	0	0	0		0	0	0	0	0	90.231	54	12	844	12	350	36.9	5.31	2360.69	12	metabolic process;response to stimulus	extracellular	antioxidant activity;catalytic activity;metal ion binding	Pf00141			2.62931e+08	4.20912e+08
F2CYF5	Predicted protein OS=Hordeum vulgare subsp. vulgare OX=112509 PE=2 SV=1	-0.793357	-0.477944	-0.0174171	-1.47393	0.168642	-0.0159576	-0.438307	0.27262	0.668119	-0.323733		0.258217	-0.125006	-1.46196	0	0	0	0	0	0	0	0	0	0		0	0	-1	1	0	90.209	40	14	301	3	784	80.6	6.54	987.22	14	metabolic process		catalytic activity	Pf00082, Pf02225, Pf05922			7.9866e+07	1.30699e+08
A0A287PM62	Phosphoserine aminotransferase OS=Hordeum vulgare subsp. vulgare OX=112509 PE=3 SV=1	-0.0649175	0.155749	0.119024	-0.577767	0.666302	-0.26708	-0.477944	0.494672	0.210389	-0.603841		-0.226004	0.370722	-0.16004	0	0	0	0	0	0	0	0	0	0		0	0	0	0	0	90.167	59	14	318	14	353	37.9	7.12	781.63	14							2.64777e+08	1.86786e+08
F2D4K4	Predicted protein OS=Hordeum vulgare subsp. vulgare OX=112509 PE=2 SV=1	-0.309359	-1.2723	-0.129734	-1.05289	0.303342	-0.595097	-0.0232698	0.480265	2.36457	0.565597		-0.643856	-0.821126	-0.778432	0	0	0	0	0	0	0	0	1	0		0	0	0	1	0	90.125	26	16	171	9	1010	108.5	6.84	543.2	16	metabolic process		catalytic activity;nucleotide binding	Pf00117, Pf00332, Pf00733, Pf02540, Pf03054, Pf03198, Pf07722, Pf07983			5.13093e+07	5.04073e+07
A0A287F852	Uncharacterized protein OS=Hordeum vulgare subsp. vulgare OX=112509 PE=4 SV=1	-0.340075	0.15056	-0.168123	1.01578	-1.04692	-0.212568	-0.739372	-0.314733	0.405992	0.765535		-0.652901	-0.710756	-0.179515	0	0	0	0	0	0	0	0	0	0		0	0	0	0	0	90.061	27	8	1842	8	501	50.3	6.3	6974.7	8							1.01156e+09	8.05746e+08
A0A287WVK2	Tryptophan synthase OS=Hordeum vulgare subsp. vulgare OX=112509 PE=3 SV=1	-0.597278	-0.209228	0.46048	-0.571322	-0.289827	-0.274041	-0.302226	-0.773491	0.66175	-2.8365		0.24732	0.42975	-0.0101344	0	0	0	0	0	0	0	0	0	-1		0	0	0	1	0	89.967	36	14	245	14	505	54.2	7.96	612.89	14							6.80027e+07	8.02452e+07
Q93XI6	Mitochondrial aldehyde dehydrogenase ALDH2 OS=Hordeum vulgare OX=4513 GN=ALDH2 PE=2 SV=1	-0.415037	0.200379	-0.0454314	-1.59074	-0.0985055	0.768925	0.420078	-0.231075	0.305679	-0.741783		0.313826	0.230203	-0.957356	0	0	0	0	0	0	0	0	0	0		0	0	0	0	0	89.912	38	14	415	14	549	59.3	6.7	1160.62	14	metabolic process		catalytic activity	Pf00171			1.44791e+08	1.69982e+08
A0A287NBH6	Uncharacterized protein OS=Hordeum vulgare subsp. vulgare OX=112509 PE=4 SV=1	0.448901	0.575312	0.0285692	2.25338	0.793272	0.54498	0.734655	0.522056	0.516015	0.735522		0.222805	0.40163	1.3202	0	0	0	0	0	0	0	0	0	0		0	0	0	0	0	89.839	52	9	329	9	182	20.7	7.68	629.8	9							4.33085e+08	3.98275e+08
A0A287VMX4	Uncharacterized protein OS=Hordeum vulgare subsp. vulgare OX=112509 PE=4 SV=1	-0.318326	-0.53952	-0.145605	-0.78339	0.662661	-0.332789	-0.100051	0.00432161	0.532068	-1.24127		0.109695	-0.0679388	-0.586406	0	0	0	0	0	0	0	0	0	0		0	0	0	0	0	89.775	26	16	214	16	974	108.8	5.49	604.39	16							7.84457e+07	1.01454e+08
A0A287NV65	Nop domain-containing protein OS=Hordeum vulgare subsp. vulgare OX=112509 PE=4 SV=1	0.0496308			3.88147	-6.64386	6.64386	0.299831		6.64386	1.53456		-1.93788	-1.33643	1.94448	0	0	0	1	0	0	0	0	0	0		-1	0	0	1	0	89.775	26	10	432	3	543	59.9	9.04	1322.17	10
F2D1I7	Predicted protein OS=Hordeum vulgare subsp. vulgare OX=112509 PE=2 SV=1	0.695103	0.382944	-1.074	1.68796	-1	-0.388355	0.045443	-0.621488	-0.177882	-0.265345		-1.05289	-0.200913	0.601221	0	0	0	0	0	0	0	0	0	0		0	0	0	0	0	89.73	52	8	842	8	203	22.1	4.54	2529.95	8				Pf00627, Pf01849			5.5872e+08	7.75815e+08
F2D448	Predicted protein OS=Hordeum vulgare subsp. vulgare OX=112509 PE=2 SV=1	-0.140826	0.411426	-0.619271	-0.195946	0.656268	0.323082	-0.114035	0.711054	0.284514	-0.37146		-0.0892673	0.137504	0.275007	0	0	0	0	0	0	0	0	0	0		0	0	0	0	0	89.675	38	11	1372	4	278	30.3	10.17	3688.02	11	metabolic process	ribosome	RNA binding;structural molecule activity	Pf00333, Pf03719			7.57648e+08	1.14366e+09
A0A287WLF1	PKS_ER domain-containing protein OS=Hordeum vulgare subsp. vulgare OX=112509 PE=3 SV=1	0.466758	-0.403542	0.326537	-0.907793	-0.0969617	0.395063	0.306846	0.214125	0.00432161	-0.260152		0.602172	-0.522841	0.258217	0	0	0	0	0	0	0	0	0	0		0	0	0	0	0	89.548	61	17	405	17	392	42.2	6.54	670.42	17							2.39662e+08	2.39986e+08
F2DX99	Predicted protein (Fragment) OS=Hordeum vulgare subsp. vulgare OX=112509 PE=2 SV=1	-0.573467	0.564622	-0.316528	-1.11716	0.674461	0.317304	-0.311148	1.08678	0.222805	-0.526992		0.240009	-0.382702	-0.114035	0	0	0	0	0	0	0	0	0	0		0	0	0	0	0	89.319	47	10	593	10	333	37	6.65	1833.53	10	metabolic process		catalytic activity	Pf00248			1.78132e+08	2.2772e+08
A0A287QYS2	Uncharacterized protein OS=Hordeum vulgare subsp. vulgare OX=112509 PE=4 SV=1	-0.533242	-0.736966	-0.101598	0.68437	-0.0543923	0.372952	-0.147202	1.37072	0.126973	0.00288251		-0.428566	-0.0543923	0.630405	0	0	0	0	0	0	0	0	0	0		0	0	0	0	0	89.204	28	14	217	11	622	70.1	9.01	449.59	14							8.13554e+07	1.06967e+08
A0A287SM00	Lysine--tRNA ligase OS=Hordeum vulgare subsp. vulgare OX=112509 PE=3 SV=1	0.0962619	-0.0800879	0.167358	-0.0908029	0.485427	0.0342157	0.0370307	0.22033	0.481299	-0.516636		0.284514	-0.110916	0.191563	0	0	0	0	0	0	0	0	0	0		0	0	0	0	0	89.127	39	14	279	14	606	68.3	5.82	754.89	14							1.27614e+08	2.20043e+08
A0A287N3F9	Coatomer subunit alpha OS=Hordeum vulgare subsp. vulgare OX=112509 PE=4 SV=1	0.293959	1.18777	-0.929611	-0.749038	-0.204233	0.23634	-0.450084	0.40163	0.015783	-0.136062		0.830255	-0.139236	0.104337	0	0	0	0	0	0	0	0	0	0		0	0	0	0	0	89.03	22	20	248	8	1217	136.3	7.01	582.89	20							1.25812e+07	1.37558e+07
A0A287E4A5	DNA helicase OS=Hordeum vulgare subsp. vulgare OX=112509 PE=3 SV=1	0.175045	-0.093879	-0.42082	-1.02034	0.211635	-0.207561	0.00288251	0.580145	-0.112475	-0.403542		-0.384584	0.276199	-0.833927	0	0	0	0	0	0	0	0	0	0		0	0	0	0	0	88.88	36	20	205	19	729	80.6	7.68	493.35	20							1.81945e+08	2.23663e+08
A1X809	14-3-3D OS=Hordeum vulgare subsp. vulgare OX=112509 PE=2 SV=1	-0.152003	-0.0174171	-0.0588937	-0.979942	0.415759	0.214125	-0.0634092	-0.158429	-0.341903	-0.836501		-0.0232698	0.194087	-0.0954196	0	0	0	0	0	0	0	0	0	0		0	0	0	0	0	88.805	63	14	1969	9	259	28.6	4.89	3240.34	14	regulation of biological process		enzyme regulator activity;protein binding	Pf00244			1.23021e+08	1.5297e+08
F2D3V8	Predicted protein OS=Hordeum vulgare subsp. vulgare OX=112509 PE=2 SV=1	0.668119	0.60027	-0.227692	0.27858	-1.01159	-0.790859	-0.284546	0.128293	0.771463	-0.0603973		0.22404	0.646163	-0.307573	0	0	0	0	0	0	0	0	0	0		0	0	0	0	0	88.737	45	14	680	14	579	63.4	5.3	1803.1	14	transport			Pf00790, Pf03127			1.58667e+08	1.66952e+08
F2E4Y5	Predicted protein OS=Hordeum vulgare subsp. vulgare OX=112509 PE=2 SV=1	0.358396	-0.867752	-0.237864	1.24793	-0.739372	-0.522841	0.0342157	-0.205896	-0.0499049	0.585924		0.0356239	-0.0969617	0.413594	0	0	0	0	0	0	0	0	0	0		0	0	0	0	0	88.603	37	13	472	13	571	59.2	5.63	1211.52	13			RNA binding	Pf00076, Pf13893, Pf14259			3.86686e+08	4.37371e+08
F2CUT7	Predicted protein OS=Hordeum vulgare subsp. vulgare OX=112509 PE=2 SV=1	-0.409278	0.473008	-0.0558912	-1.13924	0.493647	0.763836	0.273814	0.596458	0.154454	-0.128156		0.953824	0.230203	-0.226004	0	0	0	0	0	0	0	0	0	0		0	0	0	0	0	88.582	57	15	573	15	413	44.7	9.26	1576.6	15			catalytic activity	Pf01370, Pf04321, Pf05368			1.04453e+08	1.85167e+08
F2DE13	Predicted protein OS=Hordeum vulgare subsp. vulgare OX=112509 PE=2 SV=1	-0.077041	0.474047	0.126973	-0.648372	0.762987	0.0313952	-0.0892673	0.434028	0.104337	-0.351074		-0.232769	0.217851	-0.0320936	0	0	0	0	0	0	0	0	0	0		0	0	0	0	0	88.571	51	15	1324	2	259	29.4	10.35	2890.42	15				Pf01248			6.26972e+08	6.43612e+08
A0A287R1L5	Beta-galactosidase OS=Hordeum vulgare subsp. vulgare OX=112509 PE=3 SV=1	-0.500218	-0.148801	-0.24127	-0.717857	-0.277534	-0.184425	-0.351074	0.199123	0.313826	-0.490051		-0.107803	0.192825	-0.430509	0	0	0	0	0	0	0	0	0	0		0	0	0	0	0	88.485	32	18	215	18	911	101	5.74	549.42	18							8.36546e+07	1.05621e+08
A1EA05	ATP synthase subunit alpha, chloroplastic OS=Agrostis stolonifera OX=63632 GN=atpA PE=3 SV=1	2.19629	0.908429	0.559737	-6.64386	-6.64386	0.306846	-1.37707	0.686164	-6.64386	-0.354759		6.64386	6.64386	0.404903	0	0	0	0	0	0	0	0	0	0		0	0	0	0	0	88.409	47	18	688	1	505	55.4	6.48	1012.27	18	metabolic process;transport	membrane	catalytic activity;nucleotide binding;transporter activity	Pf00006, Pf00306, Pf02874	4524927	atpA	1.23069e+06	1.35898e+06
F2DHX6	Predicted protein OS=Hordeum vulgare subsp. vulgare OX=112509 PE=2 SV=1	0.403813	1.61495	0.253384	0.827006	-0.354759	0.314986	0.204141	1.26963	-0.334607	-0.471929		0.269033	0.155749	-0.390245	0	0	0	0	0	0	0	0	0	0		0	0	0	0	0	88.33	66	17	343	16	401	43	7.03	960.51	17				Pf00079			1.12127e+08	1.44092e+08
F2CZQ3	Glucose-6-phosphate isomerase OS=Hordeum vulgare subsp. vulgare OX=112509 PE=2 SV=1	-0.106249	-1.2863	1.21475	-1.2723	0.445727	-0.114035	0.167358	-0.518701	1.22157	-0.668868		-2.47393	-0.823677	-0.571322	0	0	0	0	0	0	0	0	0	0		0	0	0	0	0	88.31	41	16	212	16	567	62.2	7.25	478.71	16	metabolic process		catalytic activity	Pf00342			1.08115e+08	1.42435e+08
T2DPK9	Alpha-1,4 glucan phosphorylase OS=Hordeum vulgare subsp. vulgare OX=112509 GN=Pho2 PE=3 SV=1	0.210389	0.0962619	0.319618	-0.358454	0.233888	0.492622	0.0172093	0.492622	-0.343732	-0.84944		0.111031	0.125651	0.157044	0	0	0	0	0	0	0	0	0	0		0	0	0	0	0	88.303	30	16	140	7	832	93.9	7.58	390.93	16	metabolic process		catalytic activity	Pf00343			1.48897e+08	1.46531e+08
A0A287ND80	Pyruvate kinase OS=Hordeum vulgare subsp. vulgare OX=112509 PE=3 SV=1	-0.163268	-0.424688	0.235114	0.586885	-0.251539	-0.340075	0.0635029	0.0243197	-0.137648	-0.0816138		-0.96016	-0.0335695	-0.00144342	0	0	0	0	0	0	0	0	0	0		0	0	0	0	0	88.146	38	13	188	13	531	57.9	6.13	490.8	13							2.92428e+08	2.88051e+08
F2DG26	Predicted protein OS=Hordeum vulgare subsp. vulgare OX=112509 PE=2 SV=1	0.77989	0.678072	-0.33825	0.331132	-0.614845	0.319618	-0.550043	-0.432455	0.595504	0.508936		-0.0159576	0.169925	-0.0528949	0	0	0	0	0	0	0	0	0	0		0	0	0	0	0	88.1	50	14	542	14	291	30.9	6.71	1250.84	14				Pf13266			2.59583e+08	2.56662e+08
A0A287HSB4	SEC7 domain-containing protein OS=Hordeum vulgare subsp. vulgare OX=112509 PE=4 SV=1	-0.227692	-0.706041	-0.104697	-0.859876	0.221568	0.965692	0.317304	1.43189	0.77484	-1.73216		0.790772	0.293959	0.400538	0	0	0	-1	0	0	0	1	0	-1		0	0	0	1	0	88.081	19	20	116	20	1714	189.4	5.71	275.54	20							3.63802e+07	4.19125e+07
A0A287HCP4	Glutamine amidotransferase type-2 domain-containing protein OS=Hordeum vulgare subsp. vulgare OX=112509 PE=4 SV=1	-0.134477	-0.145605	0.117695	-1.30757	0.0313952	-0.2567	0.0579701	0.0745054	0.529071	-0.121863		0.22404	-0.369595	-0.612637	0	0	0	0	0	0	0	0	0	0		0	0	0	0	0	87.947	21	21	132	21	1509	164	6.51	365.15	21							1.12642e+08	1.32868e+08
F2EGV5	Predicted protein OS=Hordeum vulgare subsp. vulgare OX=112509 PE=2 SV=1	-0.305788	1.02574	-0.778432	0.782409	-0.336428	1.29101	0.483364	0.137504	-0.575615	0.799916		0.725087	1.45786	-0.0484122	0	0	0	0	0	0	0	0	0	0		0	0	0	0	0	87.716	29	15	325	15	744	80.5	5.6	695.58	15							2.16552e+09	9.16048e+08
M0YJN2	Bet_v_1 domain-containing protein OS=Hordeum vulgare subsp. vulgare OX=112509 PE=4 SV=1	0.206643	0.462576	-0.190997	1.16864	-0.76366	-0.446148	-0.356606	-0.194295	1.13225	0.422233		-0.652901	-0.341903	0.253384	0	0	0	0	0	0	0	0	0	0		0	0	0	0	0	87.586	68	14	1358	14	154	17.1	4.82	2673.21	14	defense response;response to stimulus			Pf00407			7.40765e+08	8.73792e+08
M0Y1I9	Uncharacterized protein OS=Hordeum vulgare subsp. vulgare OX=112509 PE=3 SV=1	-0.239566	0.631337	0.645241	-0.323733	0.712816	0.260628	-0.0603973	1.0321	-0.75877	0.879706		0.157044	0.0496308	0.699552	0	0	0	0	0	0	0	0	0	0		0	0	0	0	0	87.472	53	13	523	10	340	38.2	8.84	1365.31	13			protein binding	Pf00043, Pf13409, Pf13410, Pf13417, Pf14497			1.04523e+08	1.18533e+08
F2D3T2	Predicted protein OS=Hordeum vulgare subsp. vulgare OX=112509 PE=2 SV=1	-0.26708	0.0813396	-0.564905	0.748461	-0.766112	-0.200913	-0.046921	-0.436354	0.253384	-0.187707		-0.093879	-0.854649	0.0894982	0	0	0	0	0	0	0	0	0	0		0	0	0	0	0	87.437	57	10	1061	9	167	18	5.06	3183.33	10	metabolic process;transport		catalytic activity;transporter activity	Pf01215, Pf10276			3.94352e+08	4.34612e+08
F2D1H6	Predicted protein OS=Hordeum vulgare subsp. vulgare OX=112509 PE=2 SV=1	-0.134477	1.62246	0.0496308	-1.12658	0.537048	-1.00868	-0.392137	-0.195946	-0.621488	0.0328061		0.810649	0.909197	-0.560643	0	1	0	0	0	0	0	0	0	0		0	0	0	1	0	87.365	59	16	300	15	394	44.4	7.03	522.92	16	metabolic process		catalytic activity	Pf03214			3.30229e+08	2.78941e+08
A0A287K2A4	PB1 domain-containing protein OS=Hordeum vulgare subsp. vulgare OX=112509 PE=4 SV=1	0.78157	0.147958	-0.506353	0.504875	-1.4344	0.0949116	-0.275786	0.337996	0.446786	0.238787		-0.0247367	-0.123434	0.24123	0	0	0	0	0	0	0	0	0	0		0	0	0	0	0	87.346	34	13	622	13	603	64	5.77	1586.86	13							1.42245e+08	2.36248e+08
A0A287FX80	Uncharacterized protein OS=Hordeum vulgare subsp. vulgare OX=112509 PE=3 SV=1	-0.246395	-0.224317	-0.101598	-1.24127	0.886745	-0.275786	-0.226004	0.276199	0.195348	-1.1047		0.60502	0.206643	-0.490051	0	0	0	0	0	0	0	0	0	0		0	0	0	0	0	87.159	44	16	752	16	432	47.3	6	1476.59	16							5.75232e+08	6.84009e+08
M0XB03	Uncharacterized protein OS=Hordeum vulgare subsp. vulgare OX=112509 PE=4 SV=1	0.125651	0.147958	0.453122	0.446786	-0.646112	0.0717627	0	-0.153607	-0.171368	0.485427		-0.12658	-0.0365259	0.159629	0	0	0	0	0	0	0	0	0	0		0	0	0	0	0	86.909	26	12	687	11	660	69.2	7.66	1710.37	12				Pf09532, Pf12701, Pf14438			6.95065e+08	8.73461e+08
F2E785	Predicted protein OS=Hordeum vulgare subsp. vulgare OX=112509 PE=2 SV=1	0.243669	-0.388355	0.260628	-0.222633	-0.0619024	0.659011	0.803227	0.205393	1.22589	-0.373327		0.297485	0.182692	0.145351	0	0	0	0	0	0	0	0	1	0		0	0	0	1	0	86.851	22	16	121	7	1308	141.8	6.24	283.26	16			protein binding	Pf00400, Pf09731			4.54898e+07	8.0652e+07
A0A287MS12	HP domain-containing protein OS=Hordeum vulgare subsp. vulgare OX=112509 PE=4 SV=1	-0.696658	-1.02915	0.0676387	0.16221	-0.77596	0.140124	-0.529073	0.556797	0.171207	-0.0380063		-1.02621	-0.0350469	-0.171368	0	0	0	0	0	0	0	0	0	0		0	0	0	0	0	86.827	28	19	469	16	930	104.5	6.92	866.68	19							2.05949e+08	2.12696e+08
F2CQ37	V-type proton ATPase subunit H OS=Hordeum vulgare subsp. vulgare OX=112509 PE=2 SV=1	0.230203	-0.395929	-0.14401	-0.9771	0.478195	0.712816	0.211635	-0.0558912	-0.0365259	-0.134477		0.051024	-0.046921	-0.112475	0	0	0	0	0	0	0	0	0	0		0	0	0	0	0	86.806	47	16	585	16	452	51.4	7.68	1508.87	16	transport		catalytic activity;transporter activity	Pf03224, Pf11698			1.10995e+08	1.42398e+08
F2DXI0	Predicted protein OS=Hordeum vulgare subsp. vulgare OX=112509 PE=2 SV=1	-0.597278	-0.336428	0.696884	-0.403542	-1.36587	-0.332789	-6.64386	-0.652901	6.64386				0.57628	-0.279284	0	0	0	0	0	0	0	0	0	0		0	0	0	0	0	86.566	22	17	259	1	920	102	7.09	596.34	17	metabolic process		catalytic activity;nucleotide binding;protein binding	Pf00004, Pf02151, Pf02861, Pf07724, Pf07728, Pf10431, Pf13191, Pf13401
A0A287JEB4	Carboxypeptidase OS=Hordeum vulgare subsp. vulgare OX=112509 PE=3 SV=1	-0.321928	0.163499	0.432959	-1.76121	0.249749	0.339137	0.233888	0.077243	0.1137	-0.258425		0.659011	0.178874	-0.512514	0	0	0	-1	0	0	0	0	0	0		0	0	0	1	0	86.432	35	14	331	7	595	65.6	7.28	834.39	14							9.63584e+07	9.22917e+07
F2D8Z8	Predicted protein OS=Hordeum vulgare subsp. vulgare OX=112509 PE=2 SV=1	0.641546	0.187768	0.202888	0.912267	-0.603841	-0.541618	-0.0679388	0.313826	0.516015	0.264236		0.745022	-0.120294	-0.575615	0	0	0	0	0	0	0	0	0	0		0	0	0	0	0	86.429	40	14	239	14	579	64.1	9.48	682.81	14			protein binding	Pf13178			1.33387e+08	1.56202e+08
F2DDK6	Predicted protein OS=Hordeum vulgare subsp. vulgare OX=112509 PE=2 SV=1	-0.0335695	-0.104697	0.40163	-0.91866	-0.291592	-0.00723157	-0.177882	0.667211	0.396159	-0.179515		0.513996	0.517024	-0.450084	0	0	0	0	0	0	0	0	0	0		0	0	0	0	0	86.278	30	14	274	3	872	95.9	4.75	757.83	14	transport	nucleus	protein binding;transporter activity	Pf03810, Pf13513			6.46308e+07	1.05326e+08
F2CXF2	Predicted protein OS=Hordeum vulgare subsp. vulgare OX=112509 PE=2 SV=1	-0.251539	0.0593553	0.189034	-0.275786	-0.279284	-0.132894	-0.364013	0.616358	0.458382	-0.0709665		-0.109359	0.175045	-0.592919	0	0	0	0	0	0	0	0	0	0		0	0	0	0	0	86.166	53	15	587	15	360	38.1	6.39	1786.94	15			RNA binding	Pf00013, Pf13014			5.00562e+08	6.78878e+08
M0WQP8	MFS domain-containing protein OS=Hordeum vulgare subsp. vulgare OX=112509 PE=3 SV=1	-0.237864	-0.195946	-0.21927	-1.11092	0.0299829	0.243669	0.21661	0.0962619	0.157044	-0.0664274		0.15056	0.474047	0.153157	0	0	0	0	0	0	0	0	0	0		0	0	0	0	0	86.095	26	12	453	12	744	79.4	5	975.62	12	transport	membrane	transporter activity	Pf00083, Pf06609, Pf07690, Pf13347			9.75439e+07	1.48652e+08
P34742	Glucan endo-1,3-beta-glucosidase GI OS=Hordeum vulgare OX=4513 PE=1 SV=2	-0.637109	0.0908534	1.06626	-0.182786	-0.9771	0.832688	-0.358454	-1.24127	0.187768	0.303342		6.64386	0.54201	-0.494109	0	0	0	0	0	0	0	0	0	0		0	0	0	0	0	86.003	59	11	1117	1	310	32.9	8.35	3146.65	11	defense response;metabolic process;response to stimulus		catalytic activity	Pf00332			5.75638e+06	6.17916e+06
F2D4H5	Predicted protein OS=Hordeum vulgare subsp. vulgare OX=112509 PE=2 SV=1	0.787432	-0.24127	0.389567	0.116365	-0.875672	-0.481969	0.0676387	-0.168123	0.968644	0.100305		-0.101598	0.368489	0.24245	0	0	0	0	0	0	0	0	0	0		0	0	0	0	0	85.697	30	19	158	19	1235	130.5	4.73	303.72	19				Pf00855			8.58495e+07	7.8428e+07
M0XXL9	Pyruvate kinase OS=Hordeum vulgare subsp. vulgare OX=112509 PE=3 SV=1	-0.323733	-0.584241	0.0100637	0.0607392	0.133564	0.132248	0.0676387	0.24123	0.271426	-0.608232		0.302173	0.128293	-0.0785637	0	0	0	0	0	0	0	0	0	0		0	0	0	0	0	85.676	40	14	304	12	513	55.4	7.28	700.77	14	metabolic process		catalytic activity;metal ion binding	Pf00224, Pf02887			1.1253e+08	1.29859e+08
A0A287HC25	Ubiquitin carboxyl-terminal hydrolase OS=Hordeum vulgare subsp. vulgare OX=112509 PE=3 SV=1	0.273814	-1.14242	0.678973	0.250962	-0.659723	-1.0499	0.107018	0.206643	0.842375	-0.00288828		0.0593553	0.556797	-0.0709665	0	0	0	0	0	0	0	0	0	0		0	0	0	0	0	85.565	34	14	136	14	756	80.2	8.72	322.86	14							9.459e+07	5.69967e+07
A0A287JZ63	Bowman-Birk type trypsin inhibitor OS=Hordeum vulgare subsp. vulgare OX=112509 PE=3 SV=1	0.266637	-3.23786	0.243669	-1.12029	2.51576	-3.75633	-1.56918	-0.875672	-2.53952	0.618239		-4.32193	-3.53952	0.593593	0	0	0	0	0	-1	0	0	0	0		-1	0	0	1	0	85.546	70	10	2594	8	135	14.8	8.25	7876.5	10							6.63073e+08	1.19592e+09
A0A287HKY0	EF1_GNE domain-containing protein OS=Hordeum vulgare subsp. vulgare OX=112509 PE=3 SV=1	0.0813396	-0.365871	0.126973	-0.222633	0.226509	-0.251539	-0.469929	0.435095	0.0071955	-0.946194		0.144046	-0.128156	-0.300448	0	0	0	0	0	0	0	0	0	0		0	0	0	0	0	85.5	52	12	1553	11	233	25.3	4.67	3158.84	12							5.62205e+08	9.19003e+08
A0A287WXL5	Uncharacterized protein OS=Hordeum vulgare subsp. vulgare OX=112509 PE=4 SV=1	-0.00868224	0.669934	0.115033	1.30217	-0.680382	-0.668868	0.132248	0.267835	0.375178	0.659925		0.0071955	0.0538064	0.266637	0	0	0	0	0	0	0	0	0	0		0	0	0	0	0	84.808	66	13	3267	13	195	22	7.74	6490.05	13							1.89966e+09	2.86246e+09
M0WSH7	Pectinesterase OS=Hordeum vulgare subsp. vulgare OX=112509 PE=4 SV=1	-1.12973	-0.875672	-0.634867	-0.678072	-0.011588	-0.606035	-0.971431	0.535058	0.648005	1.26003		-0.300448	0.385155	-0.664288	0	0	0	0	0	0	0	0	0	0		0	0	0	0	0	84.784	38	14	619	14	566	60.6	8.22	1591.86	14	cell organization and biogenesis;metabolic process;regulation of biological process		catalytic activity;enzyme regulator activity	Pf01095, Pf04043			1.70275e+08	2.73917e+08
O22528	Dirigent protein OS=Hordeum vulgare OX=4513 GN=JRG1.3 PE=3 SV=1	-0.205896	-6.64386	6.64386	-1.22095	-6.64386	-0.12658	0.615416	-6.64386	6.64386			6.64386	-6.64386	0.350497	0	0	0	0	0	0	0	0	0	0		0	0	0	0	0	84.704	66	15	978	1	306	32.9	6.52	2299.76	15		extracellular	catalytic activity	Pf01419, Pf03018
F2E0M2	Peroxidase (Fragment) OS=Hordeum vulgare subsp. vulgare OX=112509 PE=2 SV=1	-0.761213	0.708408	0.204141	-2.68966	0.0524159	0.331132	-0.643856	-2.38082	-0.828793	-3.44222		-0.512514	0.129613	-2.6529	0	0	0	-1	0	0	0	-1	0	-1		0	0	-1	1	0	84.597	55	15	143	14	367	38.6	6.32	318.84	15	metabolic process;response to stimulus	extracellular	antioxidant activity;catalytic activity;metal ion binding	Pf00141			5.8254e+07	4.27229e+07
A0A287JSU1	Peroxidase OS=Hordeum vulgare subsp. vulgare OX=112509 PE=3 SV=1	-0.182786	0.380729	0.246104	-0.867752	0.551885	0.49774	0.740712	0.457332	-1.04692	-0.465938		0.244887	-0.883635	-0.575615	0	0	0	0	0	0	0	0	0	0		0	0	0	0	0	84.54	49	11	1280	11	321	34.1	9	3367.72	11							6.49407e+08	1.20242e+09
A0A287SQV8	Uncharacterized protein OS=Hordeum vulgare subsp. vulgare OX=112509 PE=3 SV=1	-0.224317	0.459432	-0.436354	-0.870387	0.0299829	-0.0174171	-0.215915	0.0271541	0.468844	-0.452057		0.339137	0.331132	-0.552156	0	0	0	0	0	0	0	0	0	0		0	0	0	0	0	84.535	58	12	971	1	234	26.8	6.54	2400.26	12							3.59791e+08	5.64779e+08
A0A287WLG4	UBX domain-containing protein OS=Hordeum vulgare subsp. vulgare OX=112509 PE=4 SV=1	-0.771027	1.20914	-6.64386	1.21785	-0.424688	-0.481969	-0.302226	6.64386	-6.64386	-6.64386		-1.1976	6.64386		0	0	0	0	0	0	0	0	0	0		0	0	0	0	0	84.414	33	11	270	1	611	67.5	4.84	811.79	11							5.97251e+06	6.20572e+06
F2DDH4	Predicted protein OS=Hordeum vulgare subsp. vulgare OX=112509 PE=2 SV=1	-0.33825	-0.0439433	-0.172994	-0.915936	-0.142417	0.289244	-0.318326	0.0799754	0.41792	-0.367732		0.286881	-0.200913	-0.486004	0	0	0	0	0	0	0	0	0	0		0	0	0	0	0	84.353	40	16	91	11	728	78.8	8.98	260.64	16	metabolic process		catalytic activity	Pf00378, Pf00725, Pf02737			6.31796e+07	9.60623e+07
F2DCY0	Predicted protein (Fragment) OS=Hordeum vulgare subsp. vulgare OX=112509 PE=2 SV=1															0	0	0	0	0	0	0	0	0	0		0	0	0	0	0	84.131	45	17	402	1	572	62.1	6.09	989.45	17	metabolic process;response to stimulus	membrane;mitochondrion	catalytic activity	Pf00384, Pf09326, Pf10588
A0A287F2M6	ATP synthase subunit gamma OS=Hordeum vulgare subsp. vulgare OX=112509 PE=3 SV=1	-0.0350469	0.231432	0.297485	-0.659723	0.317304	0.388465	0.389567	0.167358	0.0662614	-0.288065		0.652601	0.519039	0.440421	0	0	0	0	0	0	0	0	0	0		0	0	0	0	0	83.933	61	11	419	11	272	29.8	8.47	1178.88	11							1.56605e+08	2.1395e+08
Q9FSI8	Cold-regulated protein OS=Hordeum vulgare OX=4513 PE=2 SV=1	1.78576	2.67197	2.50386	0.572405	0.176323	2.10936	2.02609	-0.873027	-1.84166	1.15898		2.34511	1.0072	2.69711	0	1	1	0	0	0	0	0	0	0		0	0	1	1	0	83.931	75	10	728	10	164	17.6	5.06	2061.92	10				Pf01161			4.52692e+08	3.82323e+08
A0A287K7R3	PKS_ER domain-containing protein OS=Hordeum vulgare subsp. vulgare OX=112509 PE=4 SV=1	-0.336428	0.405992	-0.161653	-0.865122	0.784923	0.0496308	-0.0892673	0.136191	-0.260152	0.0717627		1.02574	0.0257376	-0.334607	0	0	0	0	0	0	0	0	0	0		0	0	0	0	0	83.888	60	13	572	11	373	40.6	8.21	1484.11	13							2.99512e+08	2.93146e+08
Q70XK1	ADP-ribosylation factor 1-like protein OS=Hordeum vulgare subsp. vulgare OX=112509 GN=arf1 PE=2 SV=1	0.583038	1.13553	-0.226004	-2.07097	-2.45008	0.0468403	-1.16812	-0.657445	0.681674	-0.182786		-0.643856	0.866315	-0.293359	0	0	0	0	0	0	0	0	0	0		0	0	0	0	0	83.871	74	12	944	2	181	20.7	6.95	2331.2	12	regulation of biological process;response to stimulus		catalytic activity;nucleotide binding;protein binding;signal transducer activity	Pf00025, Pf00071, Pf00503, Pf01926, Pf04670, Pf08477, Pf09439			4.36643e+06	8.28798e+06
F2CRN7	Predicted protein OS=Hordeum vulgare subsp. vulgare OX=112509 PE=2 SV=1	0.425459	0.120352	0.477159	-0.610433	-0.0203404	0.266637	0.350497	6.64386	1.8508	-0.0649175		1.73509	1.24123	-0.246395	0	0	0	0	0	0	0	0	1	0		1	0	0	1	0	83.758	53	15	318	2	418	46.7	8.98	835.23	15	metabolic process;response to stimulus	cytoplasm	catalytic activity;nucleotide binding;RNA binding	Pf00004, Pf00910, Pf01057, Pf01078, Pf05496, Pf06068, Pf06414, Pf07724, Pf07726, Pf07728, Pf13191, Pf13207, Pf13401			4.75068e+06	5.04373e+06
Q8W0Q4	Delta-1-pyrroline-5-carboxylate dehydrogenase OS=Hordeum vulgare OX=4513 GN=bis1 PE=2 SV=1	-0.239566	0.273814	0.324235	-1.26188	0.504875	0.54201	0.0229004	0.765535	-0.475936	-0.45799		0.901494	0.0894982	0.27262	0	0	0	0	0	0	0	0	0	0		0	0	0	0	0	83.686	45	15	269	15	551	61	7.14	443.9	15	metabolic process		catalytic activity	Pf00171, Pf03220	548131	P5CDH	1.91562e+08	2.23048e+08
A0A287I9T5	Aldo_ket_red domain-containing protein OS=Hordeum vulgare subsp. vulgare OX=112509 PE=4 SV=1	-0.0513992	-0.194295	-0.132894	-0.584241	0.015783	-0.0649175	-0.302226	0.455229	0.332278	-0.599462		0.547943	-0.0454314	-0.086201	0	0	0	0	0	0	0	0	0	0		0	0	0	0	0	83.642	49	16	680	16	347	37.7	6.46	1527.81	16							2.88893e+08	3.29987e+08
A0A287SZV1	Nascent polypeptide-associated complex subunit beta OS=Hordeum vulgare subsp. vulgare OX=112509 PE=3 SV=1	0.27023	-0.816037	0.550901	0.73292	-0.717857	-0.120294	-0.351074	-0.347399	0.0894982	0.0731347		-1.23107	-0.444184	0.309176	0	0	0	0	0	0	0	0	0	0		0	0	0	0	0	83.513	56	11	496	10	187	20.5	9.76	1565.73	11							2.21619e+08	2.24907e+08
P13564	Glutamine synthetase leaf isozyme, chloroplastic OS=Hordeum vulgare OX=4513 PE=2 SV=2	-0.442222	0.892974	-0.444184	-0.0499049	0.725087	-0.446148	-0.558517	0.707525	0.393965	0.403813		1.22959	-0.14401	0.364012	0	0	0	0	0	0	0	0	0	0		0	0	0	0	0	83.449	45	11	406	9	434	47.1	5.29	1176.74	11	metabolic process		catalytic activity;nucleotide binding	Pf00120, Pf03951	548240	LOC548240	1.11198e+08	1.0194e+08
M0XYS5	Coatomer subunit delta OS=Hordeum vulgare subsp. vulgare OX=112509 PE=3 SV=1	-0.488026	0.0894982	-0.343732	-0.369595	0.0114956	0.00144197	-0.465938	0.521051	0.420078	-0.312939		-0.0985055	0.0908534	-0.254978	0	0	0	0	0	0	0	0	0	0		0	0	0	0	0	83.414	42	15	512	15	523	57.5	6.01	1323.73	15	transport	cytoplasm;Golgi;membrane		Pf00928			1.21511e+08	2.13382e+08
A0A287SBS0	Uncharacterized protein OS=Hordeum vulgare subsp. vulgare OX=112509 PE=4 SV=1	2.42304	3.86572	2.65741	2.50944	0.345964	2.6922	2.98295	-2.44222	-0.902389	1.64616		0.298658	0.879706	3.30247	1	1	1	1	0	1	1	-1	0	0		0	0	1	1	0	83.303	70	11	220	4	266	27	5.16	719.19	11							1.39771e+08	7.34279e+07
A0A287KEZ4	Ubiquitin carboxyl-terminal hydrolase OS=Hordeum vulgare subsp. vulgare OX=112509 PE=3 SV=1	0.199123	0.181421	0.558757	-0.0634092	0.425459	-0.169745	0.505891	0.225275	-0.510457	-0.0558912		0.0690147	-0.093879	0.352759	0	0	0	0	0	0	0	0	0	0		0	0	0	0	0	83.248	31	18	213	18	848	94.5	5.49	456.17	18							2.02943e+08	2.20919e+08
A0A287WJT2	Ribosomal_L7Ae domain-containing protein OS=Hordeum vulgare subsp. vulgare OX=112509 PE=4 SV=1	0.551885	0.705757	0.352759	-0.231075	1.02077	-0.386468	-0.345564	0.560715	0.129613	-0.0159576		-0.164884	-0.409278	0.323082	0	0	0	0	0	0	0	0	0	0		0	0	0	0	0	83.176	49	14	1280	1	262	29.8	10.32	2854.12	14							3.0023e+07	1.36374e+07
F2D5M0	Predicted protein OS=Hordeum vulgare subsp. vulgare OX=112509 PE=2 SV=1	-0.176251	2.51526	-0.0218044	-1.63487	0.105678	0.293959	0.0342157	-0.00288828	0.0799754	-0.332789		0.896853	0.449957	-0.545824	0	1	0	0	0	0	0	0	0	0		0	0	0	1	0	83.104	56	15	677	14	436	46.3	5.69	1419.64	15	metabolic process		catalytic activity;nucleotide binding	Pf00070, Pf04820, Pf07992			2.4115e+08	2.49886e+08
F2E5J1	Peroxiredoxin OS=Hordeum vulgare subsp. vulgare OX=112509 PE=2 SV=1	0.231432	0.621993	-0.312939	0.68437	-0.50226	0.586885	0.14274	-0.83908	-0.320126	0.172488		0.364012	0.366252	0.0440443	0	0	0	0	0	0	0	0	0	0		0	0	0	0	0	82.668	85	9	2548	9	162	17.3	5.31	7368.25	9	cellular homeostasis;metabolic process;regulation of biological process		antioxidant activity;catalytic activity	Pf00578, Pf08534			1.76192e+09	1.74753e+09
Q40024	Betaine aldehyde dehydrogenase OS=Hordeum vulgare OX=4513 PE=2 SV=1	0.286881	-0.45799	0.794936	-0.547932	0.608809	0.295135	0.221568	0.697774	-6.64386	-2.54793		0.345964	3.17473	-0.948976	0	0	0	0	0	0	0	0	0	0		0	1	0	1	0	82.633	39	13	619	1	505	54.3	6.18	1449.38	13	metabolic process;response to stimulus		catalytic activity	Pf00171	548296	LOC548296	2.82836e+07	2.95484e+07
A0A287P9B4	RRM domain-containing protein OS=Hordeum vulgare subsp. vulgare OX=112509 PE=4 SV=1	0.246104	-0.0985055	0.0271541	0.0384362	-0.295128	-0.132894	0.255803	0.166073	-0.0816138	0.27858		0.051024	0.128293	0.0143553	0	0	0	0	0	0	0	0	0	0		0	0	0	0	0	82.341	51	14	473	13	273	28.2	10.18	1056.8	14							3.34185e+08	3.99512e+08
M0YRL2	Peroxidase OS=Hordeum vulgare subsp. vulgare OX=112509 PE=3 SV=1	0.495695	0.778209	0.289244	-1.85204	-0.0439433	0.237564	0.255803	0.0398403	0.504875	-0.354759		0.463622	0.24123	-0.512514	0	0	0	0	0	0	0	0	0	0		0	0	0	0	0	82.336	47	12	560	10	344	36.7	6.16	1304.59	12	metabolic process;response to stimulus	extracellular	antioxidant activity;catalytic activity;metal ion binding	Pf00141			8.28101e+07	1.84871e+08
A0A287TV82	Fumarylacetoacetase OS=Hordeum vulgare subsp. vulgare OX=112509 PE=3 SV=1	-0.694321	0.335712	0.531069	-0.803393	0.790772	0.169925	0.0621217	0.797428	-0.258425	-0.875672		0.331132	0.447844	-0.448115	0	0	0	0	0	0	0	0	0	0		0	0	0	0	0	82.241	48	13	366	13	455	49.8	5.71	1070.95	13							1.63711e+08	2.11105e+08
A0A287QLQ2	Importin N-terminal domain-containing protein OS=Hordeum vulgare subsp. vulgare OX=112509 PE=4 SV=1	2.75467	0.10165	-1.4344	-2.1078	1.76384	0.392867	0.339137	-2.68966	-0.394032	0.00863031		1.55925	0.221568	-0.209228	1	0	0	0	0	0	0	-1	0	0		0	0	0	1	0	82.213	31	14	252	3	879	96.6	4.77	694.5	14							2.87788e+07	2.03862e+07
F2E0E8	Predicted protein OS=Hordeum vulgare subsp. vulgare OX=112509 PE=2 SV=1	-0.304006	1.07519	0	-0.659723	0.0129262	0.391768	-0.388355	0.0703893	0.641546	0.371838		0.731183	0.35727	-0.226004	0	1	0	0	0	0	0	0	0	0		0	0	0	1	0	82.175	32	13	524	8	535	60	4.88	1262.07	13	metabolic process	endoplasmic reticulum;membrane	metal ion binding;protein binding	Pf00262			3.23e+07	3.75436e+07
A0A287X798	Uncharacterized protein OS=Hordeum vulgare subsp. vulgare OX=112509 PE=4 SV=1	0.323082	0.375178	-0.112475	0.041243	-0.77596	-0.046921	0.211635	-0.496142	-0.132894	0.240009		-0.155213	-0.132894	-0.411195	0	0	0	0	0	0	0	0	0	0		0	0	0	0	0	82.021	38	12	754	11	374	38.9	5.02	1725.69	12							2.61149e+08	3.78282e+08
A0A287GMW4	Eukaryotic translation initiation factor 3 subunit D OS=Hordeum vulgare subsp. vulgare OX=112509 PE=3 SV=1	-0.413115	0.154454	0.0356239	-1.30045	0.041243	0.199123	-0.215915	0.680774	0.778209	0.526069		0.0342157	0.676267	-0.274041	0	0	0	-1	0	0	0	0	0	0		0	0	0	1	0	81.882	41	14	600	14	588	65.6	5.72	1088.47	14							1.02152e+08	1.50839e+08
F2E797	Predicted protein OS=Hordeum vulgare subsp. vulgare OX=112509 PE=2 SV=1	-0.295128	0.228973	-0.567041	-1.49818	0.280956	0.370722	0.279768	0.353888	-0.181149	-1.27579		0.719841	0.352759	-0.971431	0	0	0	0	0	0	0	0	0	0		0	0	0	0	0	81.703	52	13	365	10	423	46.8	5.72	947.33	13				Pf08442			1.19791e+08	2.0133e+08
A0A287WMR9	Pyr_redox_2 domain-containing protein OS=Hordeum vulgare subsp. vulgare OX=112509 PE=4 SV=1	-0.275786	-0.046921	-0.751465	-0.608232	0.117695	-0.046921	-0.224317	0.823749	-0.365871	-0.937878		-0.295128	-0.142417	-0.76366	0	0	0	0	0	0	0	0	0	0		0	0	0	0	0	81.687	42	13	355	12	499	53.5	6.33	756.75	13							2.68079e+08	3.56359e+08
F2DZZ0	Predicted protein OS=Hordeum vulgare subsp. vulgare OX=112509 PE=2 SV=1	3.02059	2.98605	1.87892	3.08661	0.910733	4.13873	3.809	0.283329	-3.49005	1.15445		1.62012	5.97499	2.8526	0	1	0	0	0	1	1	0	-1	0		0	1	0	1	0	81.634	42	8	192	8	486	46.1	8.65	907.43	8	response to stimulus						4.28493e+08	1.05681e+08
A0A287G9L0	NmrA domain-containing protein OS=Hordeum vulgare subsp. vulgare OX=112509 PE=4 SV=1	-0.943416	1.14012	-0.121863	-1.71312	-0.164884	-0.137648	0.896853	0.120352	-0.619271	-0.678072		0.794936	1.21599	-0.753896	0	0	0	0	0	0	0	0	0	0		0	0	0	0	0	81.578	70	12	459	12	314	33.7	5.72	1004.81	12							1.36071e+08	2.12123e+08
A0A287U3W0	Uncharacterized protein OS=Hordeum vulgare subsp. vulgare OX=112509 PE=3 SV=1	0.78073	0.0538064	0.361768	-0.708396	0.228973	0.738119	0.0440443	0.871055	0.593593	-0.176251		0.231432	0.0496308	0.437228	0	0	0	0	0	0	0	0	0	0		0	0	0	0	0	81.574	25	18	274	6	968	109.9	6.1	395.29	18							2.19558e+07	2.08422e+07
A0A287L4J2	Uncharacterized protein OS=Hordeum vulgare subsp. vulgare OX=112509 PE=4 SV=1	-0.662004	3.39561	0.130931	-0.821126	0.0398403	-0.011588	-0.21927	0.499782	-0.0664274	-1.04394		0.177599	-0.242977	-0.854649	0	1	0	0	0	0	0	0	0	0		0	0	0	1	0	81.49	33	15	193	15	594	66.9	6.57	522.81	15							1.11484e+08	1.5092e+08
A0A287PUC3	Uncharacterized protein OS=Hordeum vulgare subsp. vulgare OX=112509 PE=3 SV=1	0.0703893	-0.33825	0.207893	-0.85726	-0.15682	0.390668	0.157044	0.57628	0.290424	-0.448115		0.0214797	0.518031	-0.666576	0	0	0	0	0	0	0	0	0	0		0	0	0	0	0	81.405	74	13	963	12	223	25.4	7.56	1911.46	13							2.53489e+08	4.89954e+08
F2DG15	Predicted protein OS=Hordeum vulgare subsp. vulgare OX=112509 PE=2 SV=1	-0.114035		6.64386	-6.64386	-0.334607	6.64386		1.27501	0.798258	6.64386			0.606916	-0.217591	0	0	0	0	0	0	0	0	0	0		0	0	0	0	0	81.385	19	18	180	1	1220	134.2	5.92	414.45	18				Pf08623			5.6117e+06	7.70008e+06
A0A287X4U5	Peroxidase OS=Hordeum vulgare subsp. vulgare OX=112509 PE=3 SV=1	-0.386468	-1.6529	0.453122	-1.67116	0.864731	-1.27579	-0.696658	-0.249822	-0.401635	0.0827026		-1.66658	-1.13289	-0.190997	0	0	0	0	0	0	0	0	0	0		0	0	0	0	0	81.369	44	11	5081	10	333	35.3	7.65	7628.9	11							6.82126e+08	6.74804e+08
F2CXY7	Predicted protein OS=Hordeum vulgare subsp. vulgare OX=112509 PE=2 SV=1	-0.386468	-0.14401	0.0482362	0.045443	0.535058	-0.112475	-0.506353	0.276199	-0.128156	-0.16004		-0.588574	-0.22095	0.177599	0	0	0	0	0	0	0	0	0	0		0	0	0	0	0	81.221	50	14	334	14	391	43.3	5.6	836.93	14	metabolic process		catalytic activity	Pf01073, Pf01370, Pf03435, Pf07993			2.75619e+08	2.3558e+08
F2DC74	Predicted protein OS=Hordeum vulgare subsp. vulgare OX=112509 PE=2 SV=1	-0.189351	-0.99137	-0.430509	0.590722	0.0229004	-0.477944	-0.181149	0.714575	-1.96578	-2.35845		-0.286304	0.648005	-0.182786	0	0	0	0	0	0	0	0	0	-1		0	0	0	1	0	81.104	50	15	307	2	423	47.1	8.97	793.74	15	metabolic process;response to stimulus	cytoplasm	catalytic activity;nucleotide binding;RNA binding	Pf00004, Pf00910, Pf01057, Pf01078, Pf05496, Pf06068, Pf06414, Pf07724, Pf07726, Pf07728, Pf13191, Pf13207, Pf13401			7.97757e+08	5.41106e+08
F2E520	Predicted protein OS=Hordeum vulgare subsp. vulgare OX=112509 PE=2 SV=1	0.508936	0.159629	0.260628	-0.444184	0.0200577	-0.0454314	0.838347	-0.58208	1.15834	0.0356239		-0.659723	0.443607	-0.244685	0	0	0	0	0	0	0	0	0	0		0	0	0	0	0	81.102	40	13	521	12	477	50.6	6.87	1614	13	metabolic process		catalytic activity	Pf00156, Pf00215			5.58901e+08	1.08121e+09
A0A287IJ80	PCI domain-containing protein OS=Hordeum vulgare subsp. vulgare OX=112509 PE=4 SV=1	0.0731347	0.225275	-0.316528	0.183963	-0.15682	-0.0174171	-0.369595	-0.0649175	-0.870387	-0.293359		0.0496308	0.0840643	-0.227692	0	0	0	0	0	0	0	0	0	0		0	0	0	0	0	81.042	48	15	546	4	490	54.7	6.48	1625.5	15							3.15869e+08	3.2398e+08
A0A287P473	Aminotran_1_2 domain-containing protein OS=Hordeum vulgare subsp. vulgare OX=112509 PE=3 SV=1	-0.516636	0.077243	0.351628	-0.862496	0.78073	-0.0380063	-0.194295	0.320773	0.228973	-0.888969		0.491597	-0.0484122	-0.50226	0	0	0	0	0	0	0	0	0	0		0	0	0	0	0	80.851	47	13	408	13	437	47.4	7.97	974.42	13							1.78791e+08	2.05497e+08
F2DMF8	Adenylosuccinate synthetase, chloroplastic OS=Hordeum vulgare subsp. vulgare OX=112509 GN=PURA PE=2 SV=1	-0.103147	0.824564	0.374066	-0.685014	0.265437	0.368489	-0.442222	0.381837	0.343692	-0.691989		-0.0985055	0.00863031	-0.115597	0	0	0	0	0	0	0	0	0	0		0	0	0	0	0	80.603	37	13	149	13	488	52.4	6.9	379.21	13	metabolic process	cytoplasm	catalytic activity;metal ion binding;nucleotide binding	Pf00709			2.35817e+08	2.45691e+08
A0A287U642	Uncharacterized protein OS=Hordeum vulgare subsp. vulgare OX=112509 PE=4 SV=1	-0.0380063	0.149259	0.23634	-0.78339	0.709291	-0.22095	-0.0923402	0.646163	-0.176251	0.342555		0.0579701	0.0200577	0.00288251	0	0	0	0	0	0	0	0	0	0		0	0	0	0	0	80.594	40	14	2113	7	261	28.9	10.23	4132.39	14							7.19806e+08	8.87769e+08
A0A287FPY6	Serine hydroxymethyltransferase OS=Hordeum vulgare subsp. vulgare OX=112509 PE=3 SV=1	-0.41889	0.768078	-0.117161	-0.926865	0.87342	0.334568	0.051024	0.870266	0.520045	-1.03801		1.15316	0.231432	-0.0558912	0	0	0	0	0	0	0	0	0	0		0	0	0	0	0	80.561	43	11	513	9	471	51.8	6.9	1496.41	11							4.98347e+07	9.76358e+07
A0A287V521	Uncharacterized protein OS=Hordeum vulgare subsp. vulgare OX=112509 PE=4 SV=1	0.257011	1.00432	-0.186065	-1.14242	0.16092	0.484396	0.0186342	0.326537	-0.210897	-0.442222		0.397255	0.654436	-0.244685	0	0	0	0	0	0	0	0	0	0		0	0	0	0	0	80.523	37	13	550	13	502	53.7	7.44	1312.2	13							2.43385e+08	3.23452e+08
F2EBT7	Predicted protein OS=Hordeum vulgare subsp. vulgare OX=112509 PE=2 SV=1	-0.756331	0.168642	-0.459973	-1.22095	0.356144	0.400538	0.0100637	-0.606035	0.0989585	-0.77596		1.27858	0.303342	0.0648829	0	0	0	0	0	0	0	0	0	0		1	0	0	1	0	80.361	61	14	316	14	397	44	5.08	970.18	14			catalytic activity	Pf01370			1.03162e+08	1.1963e+08
F2E5E5	Predicted protein OS=Hordeum vulgare subsp. vulgare OX=112509 PE=2 SV=1	1.15186	0.469886	1.23695	1.11503	0.378512	0.795767	-0.537424	0.415759	0.0143553	1.05589		0.432959	0.167358	-0.0877334	0	0	0	0	0	0	0	0	0	0		0	0	0	0	0	80.226	27	10	381	10	568	61.7	9.63	1057.3	10				Pf10539			1.6911e+08	1.92866e+08
F2D629	Ribulose bisphosphate carboxylase small chain OS=Hordeum vulgare subsp. vulgare OX=112509 PE=2 SV=1	-0.571322	1.75018	-0.0619024	-0.520769	-0.488026	-0.349235	-1.12658	0.149259	2.23665	-0.291592		0.359521	0.410341	-0.841663	0	0	0	0	0	0	0	0	0	0		0	0	0	0	0	80.224	66	13	1328	7	176	19.5	8.31	1940.2	13	metabolic process		catalytic activity	Pf00101, Pf12338			1.81384e+08	1.24253e+08
F2D788	Eukaryotic translation initiation factor 3 subunit J OS=Hordeum vulgare subsp. vulgare OX=112509 PE=2 SV=1	0.575312	-0.701342	0.166073	1.76341	-0.166503	-0.494109	-0.655172	-0.239566	-0.107803	0.766383		-1.39214	-0.140826	0.621993	0	0	0	0	0	0	0	0	0	0		0	0	0	0	0	80.215	73	13	1266	13	230	25.7	4.82	2563.29	13	cell organization and biogenesis;metabolic process;regulation of biological process	cytoplasm	RNA binding	Pf08597			1.19248e+09	7.20013e+08
A0A287UY56	AAA domain-containing protein OS=Hordeum vulgare subsp. vulgare OX=112509 PE=3 SV=1	0.205393	0.228973	0.154454	-0.479955	0.222805	0.487486	0.238787	0.339137	-0.205896	0.0186342		0.690641	0.739848	-0.312939	0	0	0	0	0	0	0	0	0	0		0	0	0	0	0	80.131	54	17	218	17	426	47.6	6.01	458.28	17							3.15588e+08	3.58292e+08
Q00531	60 kDa jasmonate-induced protein OS=Hordeum vulgare OX=4513 PE=2 SV=1	0.0703893	-0.0454314	0.745883	0.107018	0.0607392	0.686164	0.54201	-0.488026	-0.153607	-0.199255		-1.1016	0.303342	0.0867838	0	0	0	0	0	0	0	0	0	0		0	0	0	0	0	80.111	36	17	252	16	560	60.3	7.01	439.98	17	defense response;regulation of biological process;response to stimulus		catalytic activity	Pf00161	548245	LOC548245	1.64515e+08	2.03485e+08
A0A287NSQ9	W2 domain-containing protein OS=Hordeum vulgare subsp. vulgare OX=112509 PE=4 SV=1	-0.481969	0.375178	0.459432	-0.985645	-0.0380063	-0.189351	0.0565835	-0.347399	0.119024	-0.610433		0.480265	0.194087	-0.488026	0	0	0	0	0	0	0	0	0	0		0	0	0	0	0	79.957	55	18	673	18	412	47.3	5.36	1492.52	18							1.27715e+08	1.44348e+08
F2D224	Predicted protein OS=Hordeum vulgare subsp. vulgare OX=112509 PE=2 SV=1	0.0426443	0.722466	-0.446148	-0.577767	0.126973	-0.409278	-0.0454314	0.93885	0.215368	-0.588574		-0.086201	0.0468403	-0.226004	0	0	0	0	0	0	0	0	0	0		0	0	0	0	0	79.86	52	12	427	9	306	33.9	8.13	874.76	12				Pf14200			2.11293e+08	2.70896e+08
A0A287T6H5	LsmAD domain-containing protein OS=Hordeum vulgare subsp. vulgare OX=112509 PE=4 SV=1	-0.0969617	1.20852	-0.341903	0.586885	-0.619271	0.377401	-0.459973	0.687061	1.40762	1.69466		-0.401635	0.187768	0.265437	0	0	0	0	0	0	0	0	0	1		0	0	0	1	0	79.821	34	14	123	14	644	69.6	7.09	290.52	14							1.04928e+08	1.08266e+08
F2E048	Prohibitin OS=Hordeum vulgare subsp. vulgare OX=112509 PE=2 SV=1	0.0328061	2.3147	0.0593553	-1.25154	0.196607	1.00504	0.295135	0.24123	0.305679	-0.424688		0.358396	0.457332	-0.263612	0	0	0	0	0	0	0	0	0	0		0	0	0	0	0	79.713	58	12	593	12	289	31.9	9.72	1219.7	12		membrane		Pf01145			1.68781e+08	2.53836e+08
A0A287WK03	Uncharacterized protein OS=Hordeum vulgare subsp. vulgare OX=112509 PE=3 SV=1	-0.139236	0.399445	0.151859	-0.274041	0.369606	-0.42082	-0.265345	0.166073	0.539035	-0.657445		0.46048	0.438293	-0.378944	0	0	0	0	0	0	0	0	0	0		0	0	0	0	0	79.611	50	15	343	15	513	54.4	6.61	911.51	15							2.02966e+08	2.36366e+08
F2CVK2	Predicted protein OS=Hordeum vulgare subsp. vulgare OX=112509 PE=2 SV=1	1.58207	1.05589	-0.194295	0.516015	-1.26882	1.31904	-0.360305	-1.00578	0.961994	-1.45008		-0.685014	1.01792	0.768078	0	0	0	0	0	0	0	0	0	0		0	0	0	0	0	79.603	84	6	1559	6	146	14.3	3.61	6262.67	6							1.80991e+09	3.47928e+08
F2E7G3	Predicted protein OS=Hordeum vulgare subsp. vulgare OX=112509 PE=2 SV=1	-0.077041	0.509949	0.421156	-0.430509	0.382944	0.719841	-0.0247367	-0.217591	0.326537	-0.16004		0.109695	0.545968	-0.0247367	0	0	0	0	0	0	0	0	0	0		0	0	0	0	0	79.458	66	10	499	6	242	26.4	9.06	1404	10	metabolic process		catalytic activity;RNA binding	Pf01189, Pf01269, Pf01728, Pf08704, Pf13847			1.93791e+08	2.34259e+08
F2EJ11	Predicted protein OS=Hordeum vulgare subsp. vulgare OX=112509 PE=2 SV=1	-0.475936	-0.147202	-0.0484122	-1.12029	0.485427	-0.0144996	0.180148	1.30685	-0.114035	-0.246395		0.407081	0.292782	-0.0513992	0	0	0	0	0	0	0	0	0	0		0	0	0	0	0	79.447	66	16	374	9	323	34.6	4.89	724.12	16	metabolic process		catalytic activity	Pf00294			4.06896e+07	3.80963e+07
F2E311	Predicted protein OS=Hordeum vulgare subsp. vulgare OX=112509 PE=2 SV=1	-0.26708	-0.22095	-0.254978	-1.34008	-0.109359	0.616358	-0.118727	-0.514573	0.387363	-0.354759		-0.0335695	0.449957	-0.682696	0	0	0	0	0	0	0	0	0	0		0	0	0	0	0	79.412	32	13	148	13	727	81.3	5.38	402.51	13			DNA binding;metal ion binding;protein binding	Pf02892, Pf05699, Pf14372			6.03291e+07	8.04678e+07
A0A287PBV3	V-type proton ATPase subunit a OS=Hordeum vulgare subsp. vulgare OX=112509 PE=3 SV=1	0.125651	-0.163268	0.207893	-0.72261	0.734655	0.545968	0.0703893	0.275007	0.168642	-0.394032		1.1865	-0.181149	-0.0877334	0	0	0	0	0	0	0	0	0	0		0	0	0	0	0	79.349	24	15	249	15	803	90.9	5.99	581.39	15							1.55789e+08	1.79674e+08
A0A287Y1C6	Uncharacterized protein OS=Hordeum vulgare subsp. vulgare OX=112509 PE=4 SV=1	0.799087	-0.698998	-0.92139	1.90265	-0.905088	-0.732165	-0.0588937	-0.403542	0.225275	0.153157		-0.547932	-0.708396	-0.440263	0	0	0	0	0	0	0	0	0	0		0	0	0	0	0	79.231	15	14	179	1	1296	139.4	5.82	431.75	14							1.53798e+07	1.6934e+07
Q40043	Dehydrin 7 OS=Hordeum vulgare OX=4513 GN=dhn7 PE=3 SV=1	6.64386	6.251	6.64386	6.64386	-0.518701	6.64386	6.64386	-2.33643	-4.96578	2.40327		0.932817	6.64386	4.72083	0	1	0	0	0	0	0	0	0	0		0	0	1	1	0	79.159	56	4	481	1	137	14.1	8.38	2333.61	4	response to stimulus						1.03494e+09	1.34527e+07
M0XNN4	Adenylyl cyclase-associated protein OS=Hordeum vulgare subsp. vulgare OX=112509 PE=3 SV=1	-0.0740006	0.623867	-0.318326	-0.77596	-0.101598	-0.0877334	-0.494109	0.257011	-0.41889	0.334568		1.30042	0.126973	-0.296899	0	0	0	0	0	0	0	0	0	0		1	0	0	1	0	79.064	44	15	651	15	560	60.5	9.11	1775.82	15	cell organization and biogenesis		protein binding	Pf01213, Pf08603			2.03686e+08	2.19912e+08
A0A287H480	Transket_pyr domain-containing protein OS=Hordeum vulgare subsp. vulgare OX=112509 PE=4 SV=1	-0.461959	-0.321928	0.443607	-0.494109	-0.630394	1.7995	-0.07552	-0.109359	1.15056	-0.706041		-0.753896	-0.200913	-0.617056	0	0	0	0	0	1	0	0	1	0		0	0	0	1	0	78.95	26	14	313	8	986	111.6	6.47	581.81	14							1.15815e+07	1.3277e+07
F2EA64	Predicted protein OS=Hordeum vulgare subsp. vulgare OX=112509 PE=2 SV=1	1.79577	1.57483	0.209141	0.252173	0.869477	1.22404	0.328836	-1.62593	-1.5187	-1.86775		1.1375	0.69332	0.52306	0	0	0	0	0	0	0	0	0	0		0	0	0	0	0	78.888	58	10	475	10	330	35.8	6.93	1139.99	10	metabolic process		catalytic activity	Pf00175, Pf00970			2.94797e+08	3.39484e+08
A0A287IM25	Uncharacterized protein OS=Hordeum vulgare subsp. vulgare OX=112509 PE=4 SV=1	0.22033	0.434028	0.340277	1.36233	-0.579922	-0.046921	-0.163268	0.00863031	0.255803	0.248535		-0.75877	0.138814	0.518031	0	0	0	0	0	0	0	0	0	0		0	0	0	0	0	78.462	60	14	485	14	341	36.3	6.74	1493.08	14							3.75412e+08	3.38538e+08
F2CPN1	Predicted protein OS=Hordeum vulgare subsp. vulgare OX=112509 PE=2 SV=1	-0.272297	0.531069	-0.37146	-0.302226	0.425459	-0.182786	-0.483985	0.513996	0.129613	-0.237864		0.761285	0.0881416	-0.552156	0	0	0	0	0	0	0	0	0	0		0	0	0	0	0	78.376	32	11	517	11	501	53.8	9.09	1475.6	11				Pf01425			2.61566e+08	3.29209e+08
A0A287JL94	Superoxide dismutase OS=Hordeum vulgare subsp. vulgare OX=112509 PE=3 SV=1	0.498761	0.830255	-0.12658	-1.2723	0.587845	0.952334	0.957543	0.194087	-0.753896	-0.575615		1.02432	0.858379	0.177599	0	0	0	0	0	0	0	0	0	0		0	0	0	0	0	78.367	54	11	1207	5	253	27.8	8.63	2268.3	11							3.35225e+08	4.50991e+08
A0A287P093	eIF2B_5 domain-containing protein OS=Hordeum vulgare subsp. vulgare OX=112509 PE=4 SV=1	1.24671	-0.210897	0.410341	0.861558	-0.506353	-0.265345	0.140124	-0.0484122	0.302173	-0.123434		0.388465	0.39835	0.882056	0	0	0	0	0	0	0	0	0	0		0	0	0	0	0	78.299	44	15	849	15	271	30.4	6.62	2301.39	15							6.10245e+08	4.57026e+08
A0A287PQS8	Proteasome subunit alpha type OS=Hordeum vulgare subsp. vulgare OX=112509 PE=3 SV=1	-0.352916	-0.169745	-0.121863	-0.706041	0.0214797	-0.0424568	0.051024	0.392867	0.550901	-0.401635		0.164786	-0.21424	-0.12658	0	0	0	0	0	0	0	0	0	0		0	0	0	0	0	78.127	51	13	551	13	282	31.5	7.9	1347.82	13							1.43843e+08	2.93345e+08
C1IC97	Histone deacetylase HD2 isoform 1 OS=Hordeum vulgare OX=4513 PE=2 SV=1	0.332278	-0.0877334	-0.558517	0.91533	-0.558517	-0.254978	0.735522	0.204141	-1.03505	1.64985		0.75446	0.183963	-0.648372	0	0	0	0	0	0	0	0	0	0		0	0	0	0	0	78.078	29	10	1520	10	310	33.3	4.79	3450.27	10			metal ion binding		101864753	LOC101864753	1.64019e+09	1.69299e+09
F2DLG2	Aspartate aminotransferase OS=Hordeum vulgare subsp. vulgare OX=112509 PE=2 SV=1	0.219091	0.341417	0.285698	-1.62149	-0.659723	0.793272	0.547943	-0.212568	0.42975	-1.00289		0.821302	0.24245	0.16221	0	0	0	0	0	0	0	0	0	0		0	0	0	0	0	78.077	49	15	244	6	426	47.5	6.84	452.07	15	metabolic process		catalytic activity	Pf00155			8.1738e+07	1.10309e+08
F2E7G1	Predicted protein OS=Hordeum vulgare subsp. vulgare OX=112509 PE=2 SV=1	-0.093879	0.731183	-0.526992	-0.655172	0.584	-0.0247367	-0.0588937	0.211635	0.0607392	-0.84944		0.190299	0.949348	-0.26708	0	0	0	0	0	0	0	0	0	0		0	0	0	0	0	77.962	39	11	487	3	449	49.7	6.21	1208.84	11	metabolic process;regulation of biological process	cytoplasm	catalytic activity;nucleotide binding;RNA binding	Pf00004, Pf00910, Pf05673, Pf07724, Pf07726, Pf07728, Pf13191, Pf13401			1.76713e+08	1.889e+08
F2CZ28	Predicted protein OS=Hordeum vulgare subsp. vulgare OX=112509 PE=2 SV=1	0.109695	0.77989	0.0662614	-1.77596	-0.152003	1.03844	0.153157	-0.373327	-0.33825	-0.808437		0.422233	0.439357	-0.28279	0	0	0	-1	0	0	0	0	0	0		0	0	0	1	0	77.953	57	11	399	9	356	38.7	6.86	834.11	11	metabolic process		catalytic activity	Pf00107			3.66135e+07	7.72278e+07
F2DVU2	60S ribosomal protein L13 OS=Hordeum vulgare subsp. vulgare OX=112509 PE=2 SV=1	0.0313952	0.259423	0.100305	-0.395929	0.905351	-0.00723157	0.0114956	0.70044	-0.286304	-0.364013		0.159629	0.0071955	0.00863031	0	0	0	0	0	0	0	0	0	0		0	0	0	0	0	77.952	58	13	1344	2	208	24.1	10.92	1996.53	13	metabolic process	ribosome	structural molecule activity	Pf01294			7.66359e+08	1.00202e+09
A0A287S808	Uncharacterized protein OS=Hordeum vulgare subsp. vulgare OX=112509 PE=4 SV=1	0.0229004	0.38405	0.0949116	1.43242	-1.12029	-0.334607	-0.907793	-1.00289	1.2756	0.145351		-0.488026	-0.68966	-0.132894	0	0	0	0	0	0	0	0	0	0		0	0	0	0	0	77.873	35	7	2967	6	314	34	4.75	7343.63	7							8.36173e+08	4.39372e+08
A0A287T119	Arf-GAP domain-containing protein OS=Hordeum vulgare subsp. vulgare OX=112509 PE=4 SV=1	0.531069	-0.200913	-0.713119	1.06764	-1.16488	-0.190997	-0.490051	0.409255	1.14143	0.0621217		0.0786098	0.130931	0.00144197	0	0	0	0	0	0	0	0	0	0		0	0	0	0	0	77.851	35	11	435	11	487	52.9	8.82	1256	11							1.78466e+08	1.73048e+08
M0WQ79	Uncharacterized protein OS=Hordeum vulgare subsp. vulgare OX=112509 PE=4 SV=1	-0.456009	0.108357	0.0440443	-1.47393	-0.0101344	0.133564	-0.00288828	0.153157	-0.0306192	-0.446148		0.578214	-0.00578235	-0.436354	0	0	0	0	0	0	0	0	0	0		0	0	0	0	0	77.78	29	14	378	14	747	80.6	6.24	1208.73	14	metabolic process		catalytic activity	Pf03009			1.34434e+08	1.67287e+08
F2E2M4	Predicted protein OS=Hordeum vulgare subsp. vulgare OX=112509 PE=2 SV=1	-0.140826	0.173767	-0.0816138	-0.448115	0.16092	0.0143553	-0.129734	1.08814	0.663572	0.342555		0.948601	-0.424688	-0.174621	0	0	0	0	0	0	0	1	0	0		0	0	0	1	0	77.574	30	18	253	13	814	91.7	5.29	732.9	18	metabolic process;response to stimulus	mitochondrion	nucleotide binding;protein binding	Pf00183, Pf02518, Pf13589			9.68258e+07	7.30484e+07
F2E1R5	Predicted protein OS=Hordeum vulgare subsp. vulgare OX=112509 PE=2 SV=1	1.19283	-0.16004	0.107018	0.359521	-0.475936	-0.0291463	-0.246395	0.493647	1.04054	0.812293		0.454176	0.445727	0.462576	0	0	0	0	0	0	0	0	0	0		0	0	0	0	0	77.405	16	13	227	13	1419	144	9.5	664.69	13							1.82383e+08	1.11817e+08
A0A287GMU8	Chlorophyll a-b binding protein, chloroplastic OS=Hordeum vulgare subsp. vulgare OX=112509 PE=3 SV=1	-0.334607	0.804054	0.364012	-1.72261	-0.316528	-2.08927	-1.20091	0.489543	1.7845	-1.152		0.512985	-0.0543923	-1.0862	0	0	0	0	0	0	0	0	0	0		0	0	0	0	0	77.368	64	9	946	1	266	28.2	5.27	2090.58	9							2.0514e+07	2.07806e+07
A0A287UZZ0	Nudix hydrolase domain-containing protein OS=Hordeum vulgare subsp. vulgare OX=112509 PE=4 SV=1	-0.411195	-0.304006	-0.0619024	-0.979942	0.389567	0.0827026	-0.150401	0.534062	0.100305	-0.53952		0.995665	0.326537	-0.662004	0	0	0	0	0	0	0	0	0	0		0	0	0	0	0	77.358	23	15	229	15	823	92.2	5.49	503.55	15							1.34982e+08	1.9268e+08
F2DJR4	Predicted protein OS=Hordeum vulgare subsp. vulgare OX=112509 PE=2 SV=1	-0.537424	0.580145	0.92448	-1.55639	0.125651	0.298658	0.892974	-0.430509	-0.0484122	-0.411195		0.0496308	0.0799754	-0.179515	0	0	0	0	0	0	0	0	0	0		0	0	0	0	0	77.306	62	11	565	5	256	27	8.44	1833.17	11	metabolic process		catalytic activity	Pf00182			3.31076e+08	3.13138e+08
F2CQV1	Phosphoglycerate kinase OS=Hordeum vulgare subsp. vulgare OX=112509 PE=2 SV=1	1.18523	-0.086201	0.887525	0.0703893	-0.971431	0.411426	1.50437	-2.73697	-0.739372	0.154454		-0.415037	1.48233	-1.2109	0	0	0	0	0	0	0	0	0	0		0	0	0	0	0	77.28	30	10	856	3	401	42.1	6.23	2004.05	10	metabolic process		catalytic activity;nucleotide binding	Pf00162			6.06671e+07	5.71539e+07
F2D621	Predicted protein OS=Hordeum vulgare subsp. vulgare OX=112509 PE=2 SV=1	-0.158429	-1.13924	0.0143553	0.822934	0.782409	-0.153607	-0.617056	-0.0439433	-0.0558912	0.634129		-0.560643	-0.756331	0.0827026	0	0	0	0	0	0	0	0	0	0		0	0	0	0	0	77.228	35	7	1524	4	230	23.6	10.74	5165.18	7	cell organization and biogenesis	chromosome;nucleus	DNA binding	Pf00538			5.69175e+08	5.25832e+08
F2D6Z3	Glucose-6-phosphate 1-dehydrogenase OS=Hordeum vulgare subsp. vulgare OX=112509 PE=2 SV=1	-0.2567	0.273814	0.56267	-0.446148	0.190299	0.302173	-0.194295	0.574344	0.0313952	-0.599462		0.947105	-0.140826	0.129613	0	0	0	0	0	0	0	0	0	0		0	0	0	0	0	77.113	41	17	599	12	509	57.8	6.71	1442.16	17	metabolic process		catalytic activity;nucleotide binding	Pf00479, Pf02781			2.43206e+08	2.94762e+08
F2DDM9	Predicted protein OS=Hordeum vulgare subsp. vulgare OX=112509 PE=2 SV=1	-0.260152	0.117695	0.0745054	-1.1016	0.922198	0.273814	0.319618	0.518031	-0.327348	-0.586406		0.40163	0.54201	0.0384362	0	0	0	0	0	0	0	0	0	0		0	0	0	0	0	77.062	47	13	197	13	417	45.4	6.57	402	13	cell communication;metabolic process;response to stimulus	cytoplasm	catalytic activity	Pf01180			1.36295e+08	1.58e+08
F2DII7	Predicted protein OS=Hordeum vulgare subsp. vulgare OX=112509 PE=2 SV=1	-0.176251	0.0579701	0.051024	-0.237864	0.359521	0.711935	0.130931	-0.0558912	0.212881	-0.304006		-0.53952	0.339137	0.153157	0	0	0	0	0	0	0	0	0	0		0	0	0	0	0	77.003	30	15	349	15	566	63.3	5.91	894.69	15	metabolic process	cytoplasm	catalytic activity;nucleotide binding	Pf00152, Pf00458, Pf01336			1.43702e+08	1.98437e+08
A0A287MPZ0	S10_plectin domain-containing protein OS=Hordeum vulgare subsp. vulgare OX=112509 PE=4 SV=1	0.109695	1.03984	-0.195946	-0.0679388	0.746743	0.1137	-0.164884	0.465713	0.0662614	-0.207561		-0.00723157	0.0482362	0.15056	0	0	0	0	0	0	0	0	0	0		0	0	0	0	0	76.974	44	8	2391	6	208	22.7	10.02	4900.91	8							8.57883e+08	9.67572e+08
A0A287TCL5	Peptidyl-prolyl cis-trans isomerase OS=Hordeum vulgare subsp. vulgare OX=112509 PE=3 SV=1	-0.334607	-0.120294	-0.336428	-0.226004	0.00575927	-0.26708	-0.452057	-0.00433459	-0.0588937	-0.207561		-0.72738	-0.222633	0.0257376	0	0	0	0	0	0	0	0	0	0		0	0	0	0	0	76.953	69	9	3946	9	171	18.4	8.25	11091.5	9							2.86453e+09	3.67483e+09
A0A287QUE3	KH type-2 domain-containing protein OS=Hordeum vulgare subsp. vulgare OX=112509 PE=3 SV=1	0.0840643	0.653519	0.00863031	-0.395929	0.355016	0.248535	-0.142417	-0.207561	0.0440443	-0.254978		-0.153607	-0.234465	0.0524159	0	0	0	0	0	0	0	0	0	0		0	0	0	0	0	76.898	61	12	1132	8	231	25.7	9.52	3324.99	12							6.34642e+08	6.5593e+08
F2D4I9	Predicted protein OS=Hordeum vulgare subsp. vulgare OX=112509 PE=2 SV=1	-1.22432	0.893751	0.0524159	-0.234465	0.899949	-0.268817	1.29572	-1.43831	0.145351	0.123004		0.149259	0.285698	-0.0159576	0	0	0	0	0	0	0	-1	0	0		0	0	0	1	0	76.808	50	14	543	3	426	47.7	5.83	1582.38	14			protein binding	Pf01399			1.44659e+07	1.1582e+07
F2EJV2	Predicted protein OS=Hordeum vulgare subsp. vulgare OX=112509 PE=2 SV=1	0.132248	-0.307573	-0.304006	-0.0528949	-0.323733	-0.181149	-0.186065	0.192825	0.121679	1.18967		-0.75877	-0.0380063	-0.416962	0	0	0	0	0	0	0	0	0	0		0	0	0	0	0	76.669	15	14	214	1	1311	141.1	5.68	553.52	14	cell organization and biogenesis;regulation of biological process	cytoskeleton	catalytic activity;metal ion binding;motor activity;protein binding	Pf01576, Pf03234, Pf05557, Pf06160, Pf12763, Pf13202, Pf13499, Pf13833			1.67539e+08	1.73773e+08
F2CQ27	GTP-binding nuclear protein OS=Hordeum vulgare subsp. vulgare OX=112509 PE=2 SV=1	0.0731347	0.827006	0.24123	-0.880976	0.240009	0.248535	-0.0365259	0.100305	0.0426443	-0.54372		0.226509	0.518031	-0.00288828	0	0	0	0	0	0	0	0	0	0		0	0	0	0	0	76.654	59	12	1052	12	221	25.1	7.12	2645.7	12	regulation of biological process;response to stimulus;transport	nucleus	catalytic activity;nucleotide binding	Pf00025, Pf00071, Pf08477			5.42416e+08	7.52028e+08
A0A287UXA3	Uncharacterized protein OS=Hordeum vulgare subsp. vulgare OX=112509 PE=4 SV=1	-0.077041	-0.422752	-0.140826	0.145351	-0.0634092	0.163499	0.27739	0.231432	0.760434	-0.320126		0.820485	1.38957	1.64293	0	0	0	0	0	0	0	0	0	0		0	0	0	0	0	76.649	33	12	284	1	740	76.4	8.25	910.68	12							1.44677e+07	5.13472e+07
A0A287EX51	Usp domain-containing protein OS=Hordeum vulgare subsp. vulgare OX=112509 PE=4 SV=1	0.192825	1.10165	0.21661	-0.394032	0.350497	1.15251	0.672652	0.424385	-0.386468	0.248535		1.59646	0.974529	0.715454	0	0	0	0	0	0	0	0	0	0		0	0	0	0	0	76.488	61	9	286	9	220	23.6	8.07	823.48	9							1.34546e+08	2.44478e+08
A0A287UST2	SKIP_SNW domain-containing protein OS=Hordeum vulgare subsp. vulgare OX=112509 PE=4 SV=1	0.913799	2.01578	0.154454	-0.227692	-1.61706	0.0565835	0.895303	0.662661	0.730314	0.955313		-0.239566	0.0635029	0.986229	0	0	0	0	0	0	0	0	0	0		0	0	0	0	0	76.412	31	12	117	12	606	67.6	9.11	316.54	12							8.69057e+07	9.71934e+07
F2CYV4	Predicted protein OS=Hordeum vulgare subsp. vulgare OX=112509 PE=2 SV=1	-0.00433459	0.264236	0.280956	-0.0159576	0.172488	0.732052	0.334568	0.507921	0.248535	-0.428566		0.438293	0.349365	0.458382	0	0	0	0	0	0	0	0	0	0		0	0	0	0	0	76.346	26	12	349	5	412	46.1	9.22	807.26	12			protein binding				2.13135e+08	3.12191e+08
F2DER9	Carboxypeptidase OS=Hordeum vulgare subsp. vulgare OX=112509 PE=2 SV=1	-0.60165	-0.2567	0.231432	-0.899695	0.177599	-0.33825	0.205393	0.244887	-0.434403	-0.411195		0.303342	0.22033	-0.508403	0	0	0	0	0	0	0	0	0	0		0	0	0	0	0	76.211	39	12	354	11	508	56.3	6.54	1084.43	12	metabolic process		catalytic activity	Pf00450			7.28415e+07	1.15681e+08
K7R153	Superoxide dismutase [Cu-Zn] OS=Hordeum vulgare subsp. vulgare OX=112509 GN=Sod1 PE=2 SV=1	-0.107803	-1.54372	0.475085	1.41034	-0.564905	-1.2109	-0.808437	-0.0877334	1.26903	-0.118727		-0.72977	-0.968605	0.454176	0	0	0	0	0	0	0	0	0	0		0	0	0	0	0	76.11	75	8	3011	8	201	20.2	5.63	12443.4	8	metabolic process;response to stimulus		antioxidant activity;catalytic activity;metal ion binding	Pf00080			1.42674e+09	1.17021e+09
A0A287S8C1	Uncharacterized protein OS=Hordeum vulgare subsp. vulgare OX=112509 PE=3 SV=1	3.10383	3.9865	2.58761	3.48813	3.00899	5.28488	4.23427	-1.02034	-2.96578	4.02228		5.37886	5.72719	5.26903	0	0	0	0	0	1	0	0	0	0		0	1	1	1	0	76.087	59	6	573	6	141	14.3	8.87	3040.99	6							2.01489e+09	1.60275e+08
F2D8E6	Predicted protein OS=Hordeum vulgare subsp. vulgare OX=112509 PE=2 SV=1	-0.50226	0.128293	0.166073	-0.53952	0.0648829	0.831877	0.420078	-0.520769	-0.0558912	0.371838		0.669934	-0.0320936	0.469886	0	0	0	0	0	0	0	0	0	0		0	0	0	0	0	75.975	61	14	256	14	277	29.4	9.25	558.33	14	transport	membrane	transporter activity	Pf01459			1.37449e+08	1.27816e+08
A0A287KT66	Cysteine proteinase inhibitor OS=Hordeum vulgare subsp. vulgare OX=112509 PE=3 SV=1	0.389567	0.388465	0.172488	1.54794	-0.813499	0.371838	0.0271541	-0.139236	0.412511	0.0813396		-0.345564	-0.103147	1.41414	0	0	0	0	0	0	0	0	0	0		0	0	0	0	0	75.95	44	11	945	11	305	33.9	9.41	1945.23	11							9.35317e+08	1.23102e+09
A0A287TYP9	TPX2 domain-containing protein OS=Hordeum vulgare subsp. vulgare OX=112509 PE=4 SV=1	0.786596	-0.456009	-0.56918	1.67942	-1.12343	0.0635029	-0.0892673	0.108357	1.32826	0.130931		-1.00868	0.524064	0.0257376	0	0	0	0	0	0	0	0	0	0		0	0	0	0	0	75.514	38	9	436	9	396	43	8.48	1344.64	9							9.0311e+07	1.06214e+08
A0A287JCX0	Aldedh domain-containing protein OS=Hordeum vulgare subsp. vulgare OX=112509 PE=4 SV=1	-0.0144996	-0.296899	0.252173	-1.28983	-0.199255	0.405992	0.292782	-0.395929	-1.00868	-0.192645		0.151859	0.132248	-0.76366	0	0	0	0	0	0	0	0	0	0		0	0	0	0	0	75.491	32	12	319	12	580	62.1	7.88	907.85	12							1.09616e+08	1.04924e+08
M0UEL1	DNA helicase OS=Hordeum vulgare subsp. vulgare OX=112509 PE=3 SV=1	0.0894982	-0.298673	0.306846	-0.756331	0.153157	0.757877	-0.496142	-0.132894	0.209141	-0.426625		-0.0649175	0.289244	-0.894322	0	0	0	0	0	0	0	0	0	0		0	0	0	0	0	75.46	24	16	108	16	818	91.4	6	244.72	16	metabolic process	nucleus	catalytic activity;DNA binding;nucleotide binding	Pf00493, Pf07728, Pf14551			4.59334e+07	6.68416e+07
F2CQF7	Predicted protein OS=Hordeum vulgare subsp. vulgare OX=112509 PE=2 SV=1	-0.0394883	0.372952	-0.33825	-1.90509	0.506907	-0.227692	0.445727	0.967169	-4.08314	-1.80088		0.00575927	2.44148	-0.277534	0	0	0	0	0	0	0	0	-1	-1		0	1	0	1	0	75.299	64	9	899	8	208	23.1	8.65	2833.76	9							5.72552e+08	7.66896e+08
A0A287IFH6	Uncharacterized protein OS=Hordeum vulgare subsp. vulgare OX=112509 PE=3 SV=1	0.197865	-0.12658	0.327687	-0.018878	0.0299829	-0.12658	0.43189	0.271426	0.0186342	-0.0588937		-0.291592	0.0593553	-0.132894	0	0	0	0	0	0	0	0	0	0		0	0	0	0	0	75.147	69	12	825	4	151	16.3	10.56	2190.72	12							4.68736e+08	6.53284e+08
A0A287I5P1	PsbP domain-containing protein OS=Hordeum vulgare subsp. vulgare OX=112509 PE=4 SV=1	-1.45799	0.656268	-0.0218044	0.157044	-1.46993	-1.40736	-1.03209	-0.564905	2.93584	0.67084		-0.239566	0.451013	-0.50226	0	0	0	0	0	0	0	0	1	0		0	0	0	1	0	75.077	56	11	981	11	253	27.2	7.85	2974.62	11							8.36032e+07	6.05422e+07
F2CWQ2	Predicted protein OS=Hordeum vulgare subsp. vulgare OX=112509 PE=2 SV=1	-0.560643	-0.0513992	-0.375197	0.549916	-0.76366	-0.588574	0.120352	0.616358	0.183963	0.38405		-0.710756	-0.137648	0.204141	0	0	0	0	0	0	0	0	0	0		0	0	0	0	0	74.9	34	12	233	12	527	55.2	4.96	645.31	12			protein binding	Pf00240, Pf00627, Pf11976, Pf14560			1.48784e+08	2.47554e+08
F2DIE9	Predicted protein OS=Hordeum vulgare subsp. vulgare OX=112509 PE=2 SV=1	-0.222633	1.21101	-0.486004	0.194087	0.391768	-0.358454	-0.53952	0.418999	-0.753896	0.317304		0.712816	0.0840643	-0.816037	0	0	0	0	0	0	0	0	0	0		0	0	0	0	0	74.888	45	10	1478	5	271	29.6	8.88	4095.24	10	metabolic process		catalytic activity	Pf03767			1.01734e+09	9.65469e+08
M0WVM2	Uncharacterized protein OS=Hordeum vulgare subsp. vulgare OX=112509 PE=4 SV=1	-0.584241	-0.608232	-0.803393	-1.53533	-0.145605	0.0935602	0.201634	0.00288251	0.340277	-1.0499		-0.212568	0.015783	-0.946194	0	0	0	0	0	0	0	0	0	0		0	0	0	0	0	74.771	38	16	118	16	553	59.2	5.45	325.37	16	metabolic process		catalytic activity	Pf00501, Pf13193			7.76681e+07	7.72998e+07
M0XZZ4	Glutamate decarboxylase OS=Hordeum vulgare subsp. vulgare OX=112509 PE=3 SV=1	-0.356606	-0.298673	-0.657445	-1.9885	-0.0649175	-0.586406	0.0524159	0.323082	0.015783	-0.99137		0.181421	-0.227692	-0.878321	0	0	0	-1	0	0	0	0	0	0		0	0	0	1	0	74.73	34	12	333	10	495	55.7	5.59	1033.19	12	metabolic process		catalytic activity	Pf00282			5.63492e+07	8.16571e+07
A0A287UM21	Uncharacterized protein OS=Hordeum vulgare subsp. vulgare OX=112509 PE=4 SV=1	0.133564	-0.854649	-0.027675	-0.298673	-0.504305	-0.295128	-0.132894	0.50284	0.438293	0.574344		0.0356239	0.23634	-0.316528	0	0	0	0	0	0	0	0	0	0		0	0	0	0	0	74.624	13	12	267	10	1344	145.5	5.94	449.47	12							6.49195e+07	9.14427e+07
F2D1Z2	DNA helicase OS=Hordeum vulgare subsp. vulgare OX=112509 PE=2 SV=1	0.123004	-0.145605	-0.0232698	0.286881	0.253384	-0.229382	-0.641604	0.409255	0.726831	0.578214		0.169925	0.263034	-0.172994	0	0	0	0	0	0	0	0	0	0		0	0	0	0	0	74.585	22	14	344	14	846	93.4	6.84	634.21	14	metabolic process	cytosol;nucleus	catalytic activity;DNA binding;nucleotide binding	Pf00493, Pf07728, Pf14551			8.29755e+07	9.15734e+07
A0A287RG57	SHSP domain-containing protein OS=Hordeum vulgare subsp. vulgare OX=112509 PE=3 SV=1	-0.312939	-0.134477	0.275007	-0.0740006	-0.671164	0.0285692	-0.277534	-0.316528	0.578214	0.125651		-0.761213	-0.114035	-0.013043	0	0	0	0	0	0	0	0	0	0		0	0	0	0	0	74.483	53	12	1192	12	255	27.4	8.22	3298.32	12							2.27617e+08	4.89218e+08
A0A287K7P6	Uncharacterized protein OS=Hordeum vulgare subsp. vulgare OX=112509 PE=3 SV=1	-0.279284	0.0482362	-0.0588937	-0.85726	-0.0985055	0.521051	-0.168123	-0.268817	0.530071	-0.68966		1.23511	0.590722	-0.694321	0	0	0	0	0	0	0	0	0	0		1	0	0	1	0	74.477	41	17	93	16	685	75.7	9.06	222.32	17							5.07607e+07	6.63705e+07
A0A287QII5	tRNA-binding domain-containing protein OS=Hordeum vulgare subsp. vulgare OX=112509 PE=3 SV=1	-0.0394883	0.621056	-0.118727	-1.25498	-0.128156	0.105678	-1.12973	0.860764	0.49057	1.43296		0.765535	0.441483	-0.172994	0	0	0	0	0	0	0	0	0	0		0	0	0	0	0	74.402	30	17	132	4	801	89.4	6.76	269.76	17							5.29348e+08	1.7924e+08
M0Z0W7	Uncharacterized protein OS=Hordeum vulgare subsp. vulgare OX=112509 PE=4 SV=1	-0.780909	-1.18442	-0.384584	1.70664	-0.818579	-0.643856	0.261832	0.409255	0.325386	0.299831		-1.27928	-1.26534	0.237564	0	0	0	0	0	0	0	0	0	0		0	0	0	0	0	74.256	40	10	864	10	155	18.4	10.04	1576.19	10				Pf10249			4.47848e+08	5.29532e+08
A0A287E9A7	Uncharacterized protein OS=Hordeum vulgare subsp. vulgare OX=112509 PE=4 SV=1	-0.42082	-0.436354	0.323082	-1.05589	-0.00144342	0.209141	-0.0306192	-0.0694519	0.820485	-0.741783		-0.117161	-0.506353	-0.467932	0	0	0	0	0	0	0	0	0	0		0	0	0	0	0	74.167	32	14	246	14	635	70.2	8.37	557.4	14							9.00865e+07	8.80985e+07
F2EG33	Dihydrolipoamide acetyltransferase component of pyruvate dehydrogenase complex OS=Hordeum vulgare subsp. vulgare OX=112509 PE=2 SV=1	0.104337	0.178874	0.0114956	0.0551957	0.324235	-0.83908	0.00144197	0.712816	0.68437	0.0854247		0.371838	-0.0694519	-0.274041	0	0	0	0	0	0	0	0	0	0		0	0	0	0	0	73.896	38	13	268	12	513	52.8	8.76	649.2	13	metabolic process		catalytic activity	Pf00198, Pf00364, Pf02817			1.66519e+08	2.41379e+08
A0A287VKA5	Uncharacterized protein OS=Hordeum vulgare subsp. vulgare OX=112509 PE=3 SV=1	-0.164884	0.0731347	0.491597	-0.698998	-0.352916	-0.212568	0.0257376	-0.272297	-0.556393	-0.352916		0.361768	0.201634	0.606916	0	0	0	0	0	0	0	0	0	0		0	0	0	0	0	73.562	21	9	978	1	481	51.3	5.3	3122.1	9							7.6565e+07	8.66921e+07
M0XSQ2	Succinate-semialdehyde dehydrogenase OS=Hordeum vulgare subsp. vulgare OX=112509 PE=3 SV=1	0.599318	1.23082	0.830255	-0.518701	-0.671164	1.31441	0.964953	-0.948976	0.317304	0.479231		1.30393	1.2302	0.839153	0	0	0	0	0	0	0	0	0	0		0	0	0	0	0	73.503	45	15	208	15	494	52.5	6.23	479.53	15	metabolic process		catalytic activity	Pf00171			9.50075e+07	7.22593e+07
F2DBE0	Succinate--CoA ligase [ADP-forming] subunit alpha, mitochondrial OS=Hordeum vulgare subsp. vulgare OX=112509 PE=2 SV=1	-0.293359	0.0214797	-0.0218044	-1.17788	0.0703893	0.0285692	-0.0923402	1.02148	0.0398403	-0.818579		0.768078	0.361768	-0.564905	0	0	0	0	0	0	0	0	0	0		0	0	0	0	0	73.378	48	8	674	8	329	34.3	8.22	2292.58	8	metabolic process	mitochondrion	catalytic activity;nucleotide binding	Pf00549, Pf02629, Pf13607			1.49456e+08	2.60507e+08
F2D5C8	Predicted protein OS=Hordeum vulgare subsp. vulgare OX=112509 PE=2 SV=1	1.69822	-0.788365	-6.64386	0.635058	-1.32916	1.39671	-1.15521	-1.152	1.39012	0.547943		-3.08314	0.555816	1.12829	0	0	0	0	0	0	0	0	0	0		0	0	0	0	0	73.364	78	8	934	2	125	13.3	5.07	2740.27	8		cytosol					2.95953e+07	2.04966e+07
F2D426	Peroxiredoxin OS=Hordeum vulgare subsp. vulgare OX=112509 PE=2 SV=1	-0.26708	0.697774	0.121679	1.45101	-0.452057	-0.471929	-0.179515	-0.498179	0.788268	0.43082		0.27023	-0.753896	-0.0846703	0	0	0	0	0	0	0	0	0	0		0	0	0	0	0	73.144	56	10	423	8	226	23.3	6.23	1126.77	10	cellular homeostasis;metabolic process;regulation of biological process		antioxidant activity;catalytic activity	Pf00578, Pf08534			1.64954e+08	1.29259e+08
A0A287KXN1	Uncharacterized protein OS=Hordeum vulgare subsp. vulgare OX=112509 PE=3 SV=1	-0.224317	0.643394	0.426533	-1.63487	-0.0499049	0.56267	0.35727	0.578214	0.0114956	-0.249822		0.125651	0.552869	0.405992	0	0	0	0	0	0	0	0	0	0		0	0	0	0	0	73.14	50	15	69	15	509	54.9	5.67	160.71	15							4.80682e+07	5.09845e+07
F2D546	Predicted protein OS=Hordeum vulgare subsp. vulgare OX=112509 PE=2 SV=1	-0.780909	1.09694	1.01364	-1.15521	-1.00868	0.725087	0.167358	-0.360305	0.607863	-0.139236		0.582074	-0.172994	-0.390245	0	0	0	0	0	0	0	0	0	0		0	0	0	0	0	73.122	36	14	83	14	691	75.5	6.2	246.08	14			catalytic activity	Pf03639			4.73459e+07	4.67741e+07
F2DZF2	Predicted protein OS=Hordeum vulgare subsp. vulgare OX=112509 PE=2 SV=1	1.20602	1.81435	-0.390245	2.74006	-0.388355	0.320773	0.130931	0.0285692	0.423309	0.708408		-0.96016	0.183963	1.47301	0	0	0	0	0	0	0	0	0	0		0	0	0	0	0	73.013	67	8	1355	6	147	16	5.64	3469.85	8				Pf04667			1.23212e+09	4.76709e+08
A5YTR4	Flavonoid O-methyltransferase OS=Hordeum vulgare subsp. vulgare OX=112509 PE=2 SV=1	-1.99424	0.648005	-0.800877	-6.64386	-0.62371	-0.510457	0.157044	1.00432	0.0551957	-1.45403		0.0172093	1.20414	-1.191	0	0	0	0	0	0	0	0	0	0		0	0	0	0	0	72.997	43	10	713	4	356	38.6	5.97	1070.87	10	metabolic process		catalytic activity;protein binding	Pf00891, Pf08100			1.23369e+07	1.45402e+07
Q4LDT4	PIP aquaporin isoform OS=Hordeum vulgare OX=4513 GN=HvPIP2;4 PE=2 SV=1	0.798258	0.386259	0.164786	-0.9771	-0.597278	0.185232	1.37239	-0.708396	0.374066	-0.506353		0.480265	0.250962	-0.535332	0	0	0	0	0	0	0	0	0	0		0	0	0	0	0	72.924	63	11	1223	3	290	30.5	7.83	2276.18	11	transport	membrane	transporter activity	Pf00230	732668	HvPIP2;4	1.09964e+08	1.21594e+08
F2EFR1	40S ribosomal protein S6 OS=Hordeum vulgare subsp. vulgare OX=112509 PE=2 SV=1	0.258217	0.164786	0.206643	-0.753896	0.504875	-0.550043	-0.086201	0.197865	-0.375197	-0.187707		0.390668	0.539035	-0.0619024	0	0	0	0	0	0	0	0	0	0		0	0	0	0	0	72.891	39	9	656	5	250	28.4	10.65	1651.6	9	metabolic process	ribosome	structural molecule activity	Pf01092			4.38583e+08	5.19122e+08
F2DB07	Predicted protein OS=Hordeum vulgare subsp. vulgare OX=112509 PE=2 SV=1	-0.345564	-1.12658	0.461529	2.38405	-0.564905	0.123004	-0.448115	0.671746	0.667211	0.961994		-1.70369	-0.323733	0.83996	0	0	0	0	0	0	0	0	0	0		0	0	0	0	0	72.778	74	11	3806	11	100	10.9	7.4	8696.8	11	metabolic process	cytoplasm		Pf00166			5.69159e+09	4.03836e+09
A0A287FDW3	Malic enzyme OS=Hordeum vulgare subsp. vulgare OX=112509 PE=3 SV=1	0.445727	0.654436	0.225275	-1.17462	0.0468403	0.164786	0.121679	0.243669	-0.281036	-0.253257		0.794936	0.0356239	-0.375197	0	0	0	0	0	0	0	0	0	0		0	0	0	0	0	72.625	39	15	137	15	611	67.4	7.83	342.94	15							2.53312e+08	8.55536e+07
A0A287S2Z3	Uncharacterized protein OS=Hordeum vulgare subsp. vulgare OX=112509 PE=4 SV=1	1.30918	1.86076	0.580145	0.545968	-1.11092	0.90458	-1.68966	-0.625934	1.43776	-0.163268		0.0881416	-0.575615	-0.498179	1	1	0	0	0	0	-1	0	1	0		0	0	0	1	0	72.569	12	12	73	12	2373	260.9	6.02	195.87	12							3.33143e+07	2.52105e+07
A0A287MUU1	PWWP domain-containing protein OS=Hordeum vulgare subsp. vulgare OX=112509 PE=4 SV=1	1.16864	-1.68966	-0.121863	0.729444	-0.260152	-0.547932	-0.15682	-0.0664274	-0.145605	0.125651		0.988412	0.623867	1.52707	0	-1	0	0	0	0	0	0	0	0		0	0	0	1	0	72.434	12	15	103	15	1757	187.9	6.3	151.5	15							1.00116e+08	9.86107e+07
A0A287W4A7	Uncharacterized protein OS=Hordeum vulgare subsp. vulgare OX=112509 PE=4 SV=1	0.862352	1.84197	-0.106249	0.0285692	-0.648372	-0.483985	0.703987	0.217851	0.0538064	0.231432		0.941106	1.61447	-0.518701	0	0	0	0	0	0	0	0	0	0		0	0	0	0	0	72.429	46	8	1166	8	368	40.4	5.1	4126.46	8							6.81305e+08	5.658e+08
A0A287NMR6	ATPase_AAA_core domain-containing protein OS=Hordeum vulgare subsp. vulgare OX=112509 PE=4 SV=1	-1.25843	0.0690147	0.465713	-0.0831412	-0.516636	-0.821126	-1.13289	0.720716	1.62012	-0.388355		0.186501	-0.0634092	-0.498179	0	0	0	0	0	0	0	0	0	0		0	0	0	0	0	72.405	42	11	499	9	464	51	6.92	1546.41	11							6.22967e+07	4.77402e+07
F2ELL4	Predicted protein OS=Hordeum vulgare subsp. vulgare OX=112509 PE=2 SV=1	1.06143	-0.263612	0.595504	1.47041	-0.42082	-0.281036	-0.72977	0.738984	0.994942	0.909965		-0.288065	0.210389	0.391768	0	0	0	0	0	0	0	0	0	0		0	0	0	0	0	72.37	29	11	250	11	550	58.8	10.13	791.38	11	metabolic process		RNA binding	Pf06273			9.98188e+07	8.50751e+07
F2D4K0	NADH dehydrogenase [ubiquinone] flavoprotein 1, mitochondrial OS=Hordeum vulgare subsp. vulgare OX=112509 PE=2 SV=1	-0.101598	0.424385	0.424385	-0.641604	0.16221	0.107018	0.49057	0.925999	0.155749	-0.880976		0.714575	0.0071955	-0.236164	0	0	0	0	0	0	0	0	0	0		0	0	0	0	0	72.215	39	15	331	15	505	55.4	7.88	343.05	15	metabolic process;transport	membrane;mitochondrion	catalytic activity;metal ion binding;nucleotide binding	Pf01512, Pf10531, Pf10589			1.02014e+08	1.49028e+08
F2CWR0	Formate dehydrogenase, mitochondrial OS=Hordeum vulgare subsp. vulgare OX=112509 PE=2 SV=1	-0.107803	0.449957	0.140124	-0.434403	0.219091	0.169925	0.228973	0.199123	0.0989585	-0.741783		0.115033	0.276199	0.228973	0	0	0	0	0	0	0	0	0	0		0	0	0	0	0	72.05	54	13	242	13	377	41.5	7.01	469.6	13	metabolic process	mitochondrion	catalytic activity;nucleotide binding	Pf00389, Pf01408, Pf02826, Pf03720			1.94706e+08	2.19335e+08
M0Z110	Uncharacterized protein OS=Hordeum vulgare subsp. vulgare OX=112509 PE=4 SV=1	-0.0262051	-0.265345	-0.0262051	-0.741783	0.215368	0.0635029	-0.0740006	-0.147202	0.136191	-0.465938		0.288063	-0.018878	-0.0588937	0	0	0	0	0	0	0	0	0	0		0	0	0	0	0	72.012	35	13	133	11	559	63.1	6.7	353.09	13	development;metabolic process;regulation of biological process		catalytic activity	Pf06202, Pf12899			6.01922e+07	7.71817e+07
P93668	Xyloglucan endotransglucosylase/hydrolase OS=Hordeum vulgare OX=4513 GN=EXT PE=2 SV=1	-0.407364	0.133564	0.986229	-0.0740006	0.350497	0.151859	0.426533	0.355016	-0.664288	1.03914		0.583038	-0.0908029	0.90458	0	0	0	0	0	0	0	0	0	0		0	0	0	0	0	71.864	45	12	334	12	294	33.6	6.95	743.06	12	cell organization and biogenesis;metabolic process	extracellular	catalytic activity	Pf00722, Pf06955			4.16681e+08	2.63539e+08
A0A287MY92	dUTPase domain-containing protein OS=Hordeum vulgare subsp. vulgare OX=112509 PE=4 SV=1	-0.800877	-0.771027	0.463622	1.9568	-0.403542	-0.545824	-1.42275	-0.260152	0.477159	0.189034		-2.57347	-1.02915	-0.531156	0	0	0	0	0	0	0	0	0	0		0	0	0	0	0	71.718	73	6	707	4	162	16.4	6.18	2208.52	6							4.36526e+08	4.10941e+08
A0A287GBB2	Tr-type G domain-containing protein OS=Hordeum vulgare subsp. vulgare OX=112509 PE=4 SV=1	-0.0291463	0.486457	0.211635	-0.766112	0.480265	0.284514	0.134878	0.705757	0.147958	-0.592919		0.0071955	-0.0709665	0.324235	0	0	0	0	0	0	0	0	0	0		0	0	0	0	0	71.596	26	10	167	10	555	60.3	9.38	376.08	10							2.01246e+08	2.52828e+08
A0A287IXZ5	Uncharacterized protein OS=Hordeum vulgare subsp. vulgare OX=112509 PE=4 SV=1	0.564622	0.856787	1.06074	1.37518	-0.134477	-0.0159576	-0.163268	0.22033	0.304511	0.961994		-0.496142	0.575312	0.201634	0	0	0	0	0	0	0	0	0	0		0	0	0	0	0	71.401	21	11	214	6	679	76	8.7	668.32	11							7.33988e+07	1.14348e+08
F2DKP3	Beta-adaptin-like protein OS=Hordeum vulgare subsp. vulgare OX=112509 PE=2 SV=1	0.230203	0.370722	0.353888	-0.632629	-0.07552	0.0143553	0.0482362	0.534062	-0.0664274	-0.0846703		0.589763	0.309176	-0.444184	0	0	0	0	0	0	0	0	0	0		0	0	0	0	0	71.296	27	16	203	16	898	99.2	5.1	385.58	16	transport	cytoplasm;membrane	transporter activity	Pf01602, Pf02883, Pf09066, Pf12717, Pf13646			7.82518e+07	9.68006e+07
M0Z0Z6	Aldo_ket_red domain-containing protein OS=Hordeum vulgare subsp. vulgare OX=112509 PE=4 SV=1	-0.510457	-0.541618	-0.150401	-0.85726	0.372952	-0.295128	-0.0409718	0.108357	-0.152003	-0.265345		0.0648829	-0.0439433	-0.37146	0	0	0	0	0	0	0	0	0	0		0	0	0	0	0	71.182	51	14	388	14	341	37.7	7.08	958.21	14				Pf00248			2.10317e+08	2.80861e+08
F2D560	Predicted protein OS=Hordeum vulgare subsp. vulgare OX=112509 PE=2 SV=1	0.97306	0.0328061	-0.84944	1.25761	-0.556393	-0.666576	0.136191	-0.756331	1.04544	0.501821		-0.0174171	0.66175	-0.37146	0	0	0	0	0	0	0	0	0	0		0	0	0	0	0	71.078	47	8	1323	8	211	23	5.39	4613.24	8				Pf03763, Pf03766			5.84481e+08	8.76811e+08
F2CRU9	Predicted protein OS=Hordeum vulgare subsp. vulgare OX=112509 PE=2 SV=1	2.75382	0.739848	0.826193	0.669027	0.901494	1.31904	3.00988	-1.0862	-2.02915	0.711935		1.75788	0.680774	2.29748	0	0	0	0	0	0	0	0	0	0		0	0	0	0	0	71.069	43	8	516	8	243	25.3	9.89	1806.9	8	cell organization and biogenesis	chromosome;nucleus	DNA binding				8.13435e+08	2.60221e+08
F2CWJ3	Glyceraldehyde-3-phosphate dehydrogenase OS=Hordeum vulgare subsp. vulgare OX=112509 PE=2 SV=1	-0.488026	0.892197	0.126973	-1.05589	0.0607392	-0.646112	-0.687335	0.444667	1.92941	-0.826233		0.794104	0.607863	-0.405451	0	0	0	0	0	0	0	0	0	0		0	0	0	0	0	71.048	39	13	426	11	444	46.8	6.47	1040.93	13	metabolic process		catalytic activity;nucleotide binding	Pf00044, Pf02672, Pf02800			3.44684e+07	3.66289e+07
A0A287KFS3	Uncharacterized protein OS=Hordeum vulgare subsp. vulgare OX=112509 PE=4 SV=1	0.827006	-0.176251	0.43082	1.45365	-0.625934	0.115033	-0.123434	0.818032	0.87342	0.627607		-0.0969617	0.366252	0.100305	0	0	0	0	0	0	0	0	0	0		0	0	0	0	0	71.044	17	9	156	9	795	90	7.64	326.89	9							1.58012e+08	8.46908e+07
A0A287EXK4	Ubiquitin-like domain-containing protein OS=Hordeum vulgare subsp. vulgare OX=112509 PE=4 SV=1	0.8024	1.17632	0.506907	0.776525	-1.08314	0.713696	0.15056	-1.02915	0.470927	-0.311148		0.753605	0.486457	0.325386	0	0	0	0	0	0	0	0	0	0		0	0	0	0	0	70.967	51	10	18368	3	179	20.6	10.39	33888.3	10							4.48502e+09	4.34235e+09
A0A287U3J5	Isocitrate dehydrogenase [NAD] subunit, mitochondrial OS=Hordeum vulgare subsp. vulgare OX=112509 PE=3 SV=1	-0.556393	0.471968	0.372952	-0.788365	0.129613	0.14274	-0.0484122	0.340277	0.634129	-0.678072		-0.186065	0.116365	-0.0543923	0	0	0	0	0	0	0	0	0	0		0	0	0	0	0	70.831	39	10	424	10	362	39.7	6.98	1160.12	10							1.3161e+08	1.70948e+08
A0A287KKI3	HTH cro/C1-type domain-containing protein OS=Hordeum vulgare subsp. vulgare OX=112509 PE=4 SV=1	0.0482362	-0.39973	-0.403542	1.19849	0.00144197	-0.147202	0.0676387	1.08474	-0.442222	0.521051		-0.336428	0.045443	0.217851	0	0	0	0	0	0	0	0	0	0		0	0	0	0	0	70.827	58	9	792	9	142	15.7	9.99	2268.95	9							6.76125e+08	5.14629e+08
F2DI46	Predicted protein OS=Hordeum vulgare subsp. vulgare OX=112509 PE=2 SV=1	1.36121	1.01507	1.46624	0.704872	-0.330973	1.66175	2.28214	-0.664288	-1.3474	0.328836		2.54251	1.87931	1.30393	0	0	0	0	0	0	1	0	0	0		1	0	0	1	0	70.819	54	8	323	2	363	38.2	6.46	961.35	8	regulation of biological process			Pf02893			1.73603e+08	1.29384e+08
F2D875	Predicted protein OS=Hordeum vulgare subsp. vulgare OX=112509 PE=2 SV=1	0.132248	0.870266	-0.744197	-0.182786	-0.469929	-0.520769	-0.272297	-0.327348	1.09491	-0.013043		-1.0145	-0.0908029	-0.21927	0	0	0	0	0	0	0	0	0	0		0	0	0	0	0	70.717	57	8	180	8	207	23.2	4.75	685.11	8	transport			Pf00638			7.43128e+07	9.26065e+07
Q08IH4	Aquaporin OS=Hordeum vulgare OX=4513 GN=HvPIP1;4 PE=2 SV=1	1.27501	-6.64386	-0.210897	-1.21759	6.64386		1.76469	-1.2723	6.64386	-6.64386		3.49672	0.539035	2.3173	0	0	0	0	0	0	0	0	0	0		1	0	0	1	0	70.576	66	11	1389	2	292	30.9	8.15	2691.34	11	transport	membrane	transporter activity	Pf00230	778372	HvPIP1;4
M0XWV5	Uncharacterized protein OS=Hordeum vulgare subsp. vulgare OX=112509 PE=3 SV=1	-0.0846703	0.173767	0.187768	1.27441	-0.217591	-0.388355	-0.430509	0.199123	0.325386	0.269033		-0.92139	-0.202572	0.623867	0	0	0	0	0	0	0	0	0	0		0	0	0	0	0	70.519	70	6	1973	6	109	11.1	4.59	7840.18	6	metabolic process	ribosome	structural molecule activity	Pf00428			1.47971e+09	1.41994e+09
A0A287TF25	Histone H2B OS=Hordeum vulgare subsp. vulgare OX=112509 PE=3 SV=1	0.132248	-0.424688	-0.158429	-0.732165	0.138814	0.263034	-0.112475	0.488515	0.140124	-0.554273		0.655352	-0.0484122	-0.875672	0	0	0	0	0	0	0	0	0	0		0	0	0	0	0	70.495	55	9	4526	1	135	14.7	10.08	10512.1	9							4.67324e+09	6.66148e+09
A0A287V5X7	Uncharacterized protein OS=Hordeum vulgare subsp. vulgare OX=112509 PE=3 SV=1	-0.0724828	0.144046	0.275007	0.356144	-0.550043	-0.00288828	0.158337	0.578214	0.483364	-0.732165		0.386259	1.11636	-0.0740006	0	0	0	0	0	0	0	0	0	0		0	0	0	0	0	70.493	35	11	307	10	461	47.8	8.16	643.66	11							9.07821e+07	1.08829e+08
F2CYX9	Predicted protein OS=Hordeum vulgare subsp. vulgare OX=112509 PE=2 SV=1	-0.785875	-2.35845	0.889084	-1.23786	-0.625934	1.70354	1.30217	0.439357	1.35727	-2.06492		0.164786	-0.53952	0.364012	0	0	0	0	0	0	0	0	0	-1		0	0	0	1	0	70.475	22	15	237	5	966	109.5	6.02	422.67	15	metabolic process		catalytic activity	Pf00311			5.75815e+06	5.87303e+06
F2EFS3	Predicted protein OS=Hordeum vulgare subsp. vulgare OX=112509 PE=2 SV=1	1.01507	1.66993	0.344828	1.09559	-0.595097	0.411426	-0.334607	-0.780909	-0.390245	0.428678		0.187768	0.426533	0.708408	0	0	0	0	0	0	0	0	0	0		0	0	0	0	0	70.447	39	8	712	8	321	34.4	5.03	2027.55	8							7.4764e+08	4.17898e+08
M0Y7W4	Glycosyltransferase OS=Hordeum vulgare subsp. vulgare OX=112509 PE=3 SV=1	-0.617056	1.05311	-0.0144996	-3	0.882056	-0.612637	0.266637	0.681674	-0.00723157	-1.1488		-0.172994	-0.207561	-0.899695	0	0	0	-1	0	0	0	0	0	0		0	0	0	1	0	70.397	39	13	227	13	487	52	5.31	506.63	13	metabolic process		catalytic activity	Pf00201			6.67795e+07	9.03146e+07
F2DWS1	Proliferating cell nuclear antigen OS=Hordeum vulgare subsp. vulgare OX=112509 PE=2 SV=1	-0.0320936	0.332278	-0.254978	-0.558517	0.276199	0.181421	-0.514573	0.0285692	0.16092	0.129613		0.414677	0.168642	-0.907793	0	0	0	0	0	0	0	0	0	0		0	0	0	0	0	70.285	58	10	593	9	263	29.2	4.75	1767.84	10	metabolic process;regulation of biological process	nucleus	DNA binding;enzyme regulator activity	Pf00705, Pf02747			3.48616e+08	4.25963e+08
A0A287VJ44	Uncharacterized protein OS=Hordeum vulgare subsp. vulgare OX=112509 PE=4 SV=1	-0.304006	0.125651	-0.510457	-0.894322	-0.139236	-0.316528	0.323082	-0.621488	-0.101598	0.0881416		-0.541618	0.660837	0.538041	0	0	0	0	0	0	0	0	0	0		0	0	0	0	0	70.207	52	10	182	5	261	28.5	7.02	485.33	10							9.14996e+07	1.28318e+08
M0Z1C9	Ribosomal protein OS=Hordeum vulgare subsp. vulgare OX=112509 PE=3 SV=1	0.185232	0.00288251	-0.210897	-0.164884	0.641546	0.121679	0.409255	0.559737	-0.2567	-0.448115		-0.456009	0.526069	-1.12029	0	0	0	0	0	0	0	0	0	0		0	0	0	0	0	70.103	51	9	584	5	216	24.6	9.83	1146.71	9	metabolic process	ribosome	RNA binding;structural molecule activity	Pf00687			1.80281e+08	2.41845e+08
F2DGF7	Predicted protein OS=Hordeum vulgare subsp. vulgare OX=112509 PE=2 SV=1	-0.446148	-1.92687	1.76723	0.136191	0.115033	-0.106249	-0.883635	-1.92139	1.41143	-4.26534		-2.94342	-3.07097	1.20977	0	0	0	0	0	0	0	0	0	-1		-1	-1	0	1	0	69.879	76	8	57	4	160	17.1	5.14	141.08	8	defense response;response to stimulus			Pf00407			8.48808e+06	7.92393e+06
F2DRX3	Predicted protein OS=Hordeum vulgare subsp. vulgare OX=112509 PE=2 SV=1	-0.161653	0.246104	-0.258425	-1.02034	-0.56918	0.349365	0.0579701	-0.00723157	0.276199	0.0717627		0.805705	-0.131313	-0.440263	0	0	0	0	0	0	0	0	0	0		0	0	0	0	0	69.836	68	10	608	10	244	26.3	5.3	1664.03	10	metabolic process		catalytic activity	Pf01738, Pf02230, Pf05448, Pf07859, Pf09752, Pf12695			1.61762e+08	2.17996e+08
F2CSK2	Predicted protein OS=Hordeum vulgare subsp. vulgare OX=112509 PE=2 SV=1	-1.06794	0.567545	0.181421	-0.325539	0.631337	-0.717857	0.993493	0.709291	-0.668868	0.335712		0.967169	-0.340075	-0.0785637	0	0	0	0	0	0	0	0	0	0		0	0	0	0	0	69.796	69	4	735	4	159	16.4	7.02	2750.68	4							5.57568e+08	7.15701e+08
F2EEA8	Predicted protein OS=Hordeum vulgare subsp. vulgare OX=112509 PE=2 SV=1	-0.545824	-0.394032	0.0935602	-0.42082	0.455229	0.0731347	-0.494109	0.263034	0.235114	-0.516636		0.102994	0.0840643	-0.279284	0	0	0	0	0	0	0	0	0	0		0	0	0	0	0	69.765	29	14	238	10	630	67.8	6.7	559.16	14	metabolic process		catalytic activity	Pf00933, Pf01915			1.49988e+08	1.57388e+08
A0A287WKQ4	Uncharacterized protein OS=Hordeum vulgare subsp. vulgare OX=112509 PE=4 SV=1	1.94223	1.60786	1.05728	1.58159	-1.65745	0.0976108	-0.826233	-0.161653	0.171207	0.371838		0.794104	0.140124	-1.61264	0	0	0	0	0	0	0	0	0	0		0	0	0	0	0	69.701	92	8	387	1	172	18.5	4.56	1167.11	8							2.53378e+07	2.55147e+07
A0A287MRF4	Barwin domain-containing protein OS=Hordeum vulgare subsp. vulgare OX=112509 PE=4 SV=1	-0.85726	-1.98279	1.09761	-3.44222	0.341417	-2.07704	0.40163	-2.04097	0.0229004	0.215368		-1.85204	-1.38458	-0.215915	0	0	0	0	0	0	0	0	0	0		0	0	0	0	0	69.582	76	7	1050	5	146	15.7	8.18	3223.94	7							8.46244e+07	8.15043e+07
F2E7E5	Glutamate decarboxylase OS=Hordeum vulgare subsp. vulgare OX=112509 PE=2 SV=1	-1.43051	-1.93788	2.12862	0.468844	-1.88897	-0.226004	1.43936	0.130931	0.812293	-0.76366		-0.432455	1.07998	-0.390245	0	0	0	0	0	0	0	0	0	0		0	0	0	0	0	69.517	38	12	364	7	497	55.4	6.11	1010.74	12	metabolic process		catalytic activity	Pf00282			2.22609e+07	3.32955e+07
F2DNP2	Predicted protein OS=Hordeum vulgare subsp. vulgare OX=112509 PE=2 SV=1	-0.375197	0.292782	0.325386	-1.25843	1.19093	0.133564	0.353888	1.05172	-0.00868224	-0.430509		1.11969	0.230203	-0.965784	0	0	0	0	0	0	0	0	0	0		0	0	0	0	0	69.508	29	11	92	11	648	72.4	6.21	239.85	11	metabolic process		catalytic activity;metal ion binding	Pf00557, Pf01321			9.32716e+07	1.16387e+08
A0A287SAK7	Prefoldin subunit 4 OS=Hordeum vulgare subsp. vulgare OX=112509 PE=3 SV=1	0.570463	-0.545824	-0.140826	1.96791	-0.91866	-0.190997	-0.0740006	0.0214797	0.385155	0.507921		-0.253257	-0.833927	0.235114	0	0	0	0	0	0	0	0	0	0		0	0	0	0	0	69.498	52	7	1401	7	126	14.4	4.46	4107.93	7							1.05851e+09	7.88874e+08
F2D751	Predicted protein OS=Hordeum vulgare subsp. vulgare OX=112509 PE=2 SV=1	-0.347399	-0.320126	-0.37707	0.157044	-0.360305	-0.571322	-0.103147	0.00144197	0.62854	-0.736966		0.228973	-0.199255	0.0243197	0	0	0	0	0	0	0	0	0	0		0	0	0	0	0	69.394	43	10	92	10	374	40.3	6.46	315.24	10	metabolic process	cytoplasm;mitochondrion	catalytic activity;nucleotide binding;protein binding	Pf01118, Pf02774			6.39112e+07	1.54108e+08
Q949H0	40S ribosomal protein S7 OS=Hordeum vulgare OX=4513 GN=RPS7 PE=2 SV=1	-0.0634092	0.721591	0.144046	-0.77596	0.50284	0.323082	-0.242977	-0.110916	0.0440443	-0.488026		0.273814	0.409255	0.100305	0	0	0	0	0	0	0	0	0	0		0	0	0	0	0	69.374	60	11	1476	8	191	22.1	9.76	3287.67	11	metabolic process	ribosome	structural molecule activity	Pf01251			4.62077e+08	4.78812e+08
A0A287NGA7	Fructose-bisphosphate aldolase OS=Hordeum vulgare subsp. vulgare OX=112509 PE=3 SV=1	-0.1976	1.51501	0.212881	-0.703689	-0.0454314	-0.577767	-0.286304	0.800745	0.745883	-0.0218044		0.0881416	-0.341903	-0.562772	0	0	0	0	0	0	0	0	0	0		0	0	0	0	0	69.178	52	11	368	8	341	37	5.58	945.51	11							1.18764e+08	9.77608e+07
F2D4P4	Predicted protein OS=Hordeum vulgare subsp. vulgare OX=112509 PE=2 SV=1	-0.275786	-0.813499	-0.07552	-0.550043	-0.123434	-0.0709665	-0.0694519	0.201634	-0.0694519	-0.0816138		1.0697	0.0524159	-0.680382	0	0	0	0	0	0	0	0	0	0		0	0	0	0	0	69.142	43	12	277	5	425	47.4	5.59	669.53	12			protein binding	Pf01399			2.89696e+07	2.50396e+07
A0A287R882	Uncharacterized protein OS=Hordeum vulgare subsp. vulgare OX=112509 PE=4 SV=1	-0.0877334	-0.720232	-0.50226	1.3846	-1.17137	-0.479955	-0.650635	0.136191	0.189034	0.177599		-1.17137	-1.06794	-0.139236	0	0	0	0	0	0	0	0	0	0		0	0	0	0	0	69.084	37	9	315	8	222	24.5	4.96	837.19	9							1.73512e+08	1.84448e+08
F2CRI1	Dihydrolipoyl dehydrogenase OS=Hordeum vulgare subsp. vulgare OX=112509 PE=2 SV=1	-0.150401	0.00863031	0.0398403	-0.321928	0.72334	-0.0350469	0	0.67084	0.505891	0.286881		0.968644	-0.194295	-0.481969	0	0	0	0	0	0	0	0	0	0		0	0	0	0	0	69.003	36	14	236	14	564	59	6.73	496.57	14	cellular homeostasis;metabolic process;regulation of biological process		catalytic activity;nucleotide binding	Pf00070, Pf02852, Pf07992, Pf13434			9.66977e+07	9.90791e+07
F2EFK9	Predicted protein OS=Hordeum vulgare subsp. vulgare OX=112509 PE=2 SV=1	1.79244	0.669934	0.326537	3.18015	-0.0573917	1.3488	0.24245	0.483364	0.66175	0.712816		0.201634	1.37295	0.469886	0	0	0	0	0	0	0	0	0	0		0	0	0	0	0	68.993	91	7	579	7	79	8.7	4.36	1229.48	7	regulation of biological process			Pf06825			4.36284e+08	3.7608e+08
A0A287TQX0	Uncharacterized protein OS=Hordeum vulgare subsp. vulgare OX=112509 PE=4 SV=1	0.24732	1.0229	-0.550043	-0.878321	0.612588	0.649845	0.107018	0.169925	0.0426443	0.584		-0.153607	0.201634	-0.53952	0	0	0	0	0	0	0	0	0	0		0	0	0	0	0	68.928	64	12	386	12	291	30.3	6.37	1122.9	12							1.00543e+08	2.08325e+08
F2E0P9	Glutamate dehydrogenase OS=Hordeum vulgare subsp. vulgare OX=112509 PE=2 SV=1	0.119024	0.635058	-0.0877334	-1.73697	-0.0380063	0.437228	0.104337	-0.394032	0.288063	-0.45799		0.176323	-0.136062	-0.00288828	0	0	0	-1	0	0	0	0	0	0		0	0	0	1	0	68.851	43	12	333	9	411	44.2	6.61	790.63	12	metabolic process		catalytic activity	Pf00208, Pf02812			1.17327e+08	1.23507e+08
A0A287Q3V5	Uncharacterized protein OS=Hordeum vulgare subsp. vulgare OX=112509 PE=3 SV=1	0.390668	0.526069	2.05311	-2.23107	-0.21424	2.67469	0.195348	1.62293	0.718088	2.39369		-0.547932	-0.349235	-0.246395	0	0	1	-1	0	1	0	1	0	1		0	0	0	1	0	68.851	29	12	1028	3	677	72.8	5.34	3230.99	12							2.43759e+06	2.62716e+06
A0A287EWU1	Uncharacterized protein OS=Hordeum vulgare subsp. vulgare OX=112509 PE=3 SV=1	0.408168	0.0328061	-1.62593	1.12234	-1.41504	0.83996	-0.894322	-4.2109	-0.236164	-0.828793		-1.31473	-1.82113	-0.72738	0	0	0	0	0	0	0	0	0	0		0	0	0	0	0	68.775	46	10	638	10	312	34	5.22	1745.25	10							2.07592e+09	9.15264e+08
A1EA34	Photosystem II CP47 reaction center protein OS=Agrostis stolonifera OX=63632 GN=psbB PE=3 SV=1	-0.962969	-0.046921	-0.0247367	-0.428566	-0.295128	-0.894322	-1.41889	-0.504305	0.858379	0.00144197		0.0949116	0.607863	-0.823677	0	0	0	0	0	0	0	0	0	0		0	0	0	0	0	68.769	28	11	449	3	508	56.1	6.54	1294.84	11	metabolic process	membrane		Pf00421	4525007	psbB	1.18184e+08	1.19337e+08
A0A287QVT5	PEROXIDASE_4 domain-containing protein OS=Hordeum vulgare subsp. vulgare OX=112509 PE=3 SV=1	-0.2567	0.493647	0.108357	-1.15521	0.626673	0.321928	0.0398403	1.10501	0.498761	-0.75877		0.813935	-0.200913	0.317304	0	0	0	0	0	0	0	0	0	0		0	0	0	0	0	68.607	46	11	186	10	306	33.4	7.23	583.98	11							6.88717e+07	8.97276e+07
A0A287PA65	Uncharacterized protein OS=Hordeum vulgare subsp. vulgare OX=112509 PE=4 SV=1	1.39122	2.13718	0.292782	0.747602	-0.899695	-0.632629	0.132248	-0.606035	0.566572	-0.0144996		-0.155213	-0.312939	0.200379	0	0	0	0	0	0	0	0	0	0		0	0	0	0	0	68.406	43	8	890	8	280	30.1	9.04	2647.19	8							2.21352e+08	2.17576e+08
M0X1K4	Plasma membrane intrinsic protein OS=Hordeum vulgare subsp. vulgare OX=112509 PE=3 SV=1	0.385155	1.29101	-0.932361	-1.84166	-2.03505	0.546956	0.0342157	-1.77103	1.08814	-0.378944		0.235114	-0.0831412	-1.22432	0	0	0	0	0	0	0	0	0	0		0	0	0	0	0	68.116	62	9	987	7	284	29.9	9.29	2059.03	9	transport	membrane	transporter activity	Pf00230			1.50485e+07	1.50652e+07
A0A287G758	Delta-1-pyrroline-5-carboxylate synthase OS=Hordeum vulgare subsp. vulgare OX=112509 PE=3 SV=1	0.731183	0.721591	1.53356	-0.698998	0	-0.0499049	0.602172	-0.785875	-0.761213	-0.352916		1.16221	0.425459	1.18269	0	0	0	0	0	0	0	0	0	0		0	0	0	0	0	68.031	29	12	191	11	635	68.6	5.95	456.51	12							1.03682e+08	1.00366e+08
F2D1J8	Succinate--CoA ligase [ADP-forming] subunit beta, mitochondrial OS=Hordeum vulgare subsp. vulgare OX=112509 PE=2 SV=1	-0.422752	0.295135	-0.107803	-1.00289	0.235114	0.0370307	0.0229004	0.494672	0.0881416	-0.994241		-0.0232698	0.0607392	-0.411195	0	0	0	0	0	0	0	0	0	0		0	0	0	0	0	68.013	42	13	690	13	422	45.1	6.71	2061.68	13	metabolic process;response to stimulus	mitochondrion	catalytic activity;metal ion binding;nucleotide binding	Pf00549, Pf08442			3.01209e+08	3.83367e+08
A0A287W050	Uncharacterized protein OS=Hordeum vulgare subsp. vulgare OX=112509 PE=4 SV=1	0.899949	0.525067	-0.304006	0.596458	-0.808437	-0.325539	0.045443	0.0071955	0.286881	1.01863		0.232661	0.624803	0.556797	0	0	0	0	0	0	0	0	0	0		0	0	0	0	0	67.975	21	11	251	11	860	94	6.76	854.53	11							1.30909e+08	1.43385e+08
A0A287P4K2	AAA domain-containing protein OS=Hordeum vulgare subsp. vulgare OX=112509 PE=3 SV=1	-1.81097	6.64386	-2.4112	-1.56064	-0.246395	0.362891	1.01436	6.64386	6.64386	0.211635		6.64386	-6.64386	0.590722	-1	0	-1	0	0	0	0	0	0	0		0	0	0	1	0	67.928	35	10	441	2	450	49.7	6.21	1083.98	10
M0YU78	SCP domain-containing protein OS=Hordeum vulgare subsp. vulgare OX=112509 PE=3 SV=1	-1.34008	-0.766112	1.93244	-0.968605	-0.92139	-0.597278	0.930548	-2.29336	-0.706041	0.69332		-2.57347	-0.83908	0.486457	0	0	0	0	0	0	0	0	0	0		0	0	0	0	0	67.841	72	7	840	7	166	17.7	4.82	2916.6	7		extracellular		Pf00188			2.05232e+08	2.58665e+08
A0A287WID3	Uncharacterized protein OS=Hordeum vulgare subsp. vulgare OX=112509 PE=4 SV=1	0.0172093	-0.352916	-2.00578	0.678072	-0.246395	-0.664288	-0.813499	2.25912	1.0552	-0.0558912		-1.27579	0.525067	-0.617056	0	0	-1	0	0	0	0	1	0	0		0	0	0	1	0	67.82	26	11	44	11	916	97.1	4.73	123.46	11							5.05867e+07	4.69015e+07
F2E4A1	Chlorophyll a-b binding protein, chloroplastic OS=Hordeum vulgare subsp. vulgare OX=112509 PE=2 SV=1	-1.08314	0.726831	-1.53952	-2.88897	-0.668868	-0.137648	-0.710756	0.694212	1.20664	-2.03505		-1.68038	-0.307573	-1.28279	0	0	0	0	0	0	0	0	0	0		0	0	0	0	0	67.724	64	9	550	1	266	28.3	5.43	1356.97	9	metabolic process	membrane		Pf00504			1.07862e+07	1.15311e+07
M0Y1R9	Lipoxygenase OS=Hordeum vulgare subsp. vulgare OX=112509 PE=3 SV=1	-0.798366	1.36457	-0.270556	-0.314733	1.16928	-0.2567	-1.22432	0.557778	1.146	-1.074		0.956057	-0.272297	-0.483985	0	0	0	0	0	0	0	0	0	0		0	0	0	0	0	67.647	25	14	101	14	931	105.3	6.2	164.98	14	metabolic process		catalytic activity;metal ion binding;protein binding	Pf00305, Pf01477			3.70276e+07	3.13449e+07
F2CWF2	Predicted protein OS=Hordeum vulgare subsp. vulgare OX=112509 PE=2 SV=1	-0.416962	0.906121	-0.438307	-0.490051	1.02574	0.269033	0.077243	0.869477	0.420078	-0.212568		0.528071	0.204141	-0.200913	0	0	0	0	0	0	0	0	0	0		0	0	0	0	0	67.588	60	11	368	3	193	22.1	7.53	1023.02	11	transport	endoplasmic reticulum;Golgi	nucleotide binding	Pf00025, Pf01926			2.55382e+07	5.02092e+07
A0A287MCL9	Uncharacterized protein OS=Hordeum vulgare subsp. vulgare OX=112509 PE=4 SV=1	-0.648372	0.14274	0.801573	-0.477944	0.249749	0.499782	0.414677	0.428678	0.297485	0.360645		0.45628	-0.274041	-0.07552	0	0	1	0	0	0	0	0	0	0		0	0	0	1	0	67.527	53	13	227	12	363	41.4	6.21	565.57	13							7.41903e+07	6.55992e+07
F2DGG4	Predicted protein OS=Hordeum vulgare subsp. vulgare OX=112509 PE=2 SV=1	5.45411	4.37934	2.3202	5.05589	1.79494	4.59908	4.67711	-2.4344	-2.2723	3.90439		1.39287	0.495695	3.7566	1	1	0	1	0	1	1	0	0	0		0	0	0	1	0	67.518	71	6	781	6	122	13.3	6	2338.54	6							7.69558e+08	8.54002e+07
F2DYD4	Predicted protein OS=Hordeum vulgare subsp. vulgare OX=112509 PE=2 SV=1	0.204141	0.547943	-0.182786	-1.08927	0.402722	0.340277	-0.0800879	0.412511	-0.0101344	-0.510457		0.439357	0.0922074	0.0922074	0	0	0	0	0	0	0	0	0	0		0	0	0	0	0	67.353	74	13	291	9	193	21.9	6.35	740.13	13	transport	endoplasmic reticulum;Golgi	nucleotide binding	Pf00025			1.26246e+08	1.88788e+08
A0A287Y069	Uncharacterized protein OS=Hordeum vulgare subsp. vulgare OX=112509 PE=3 SV=1	-1.26534	-0.330973	-0.537424	-1.1976	0.301002	-0.862496	-0.844251	0.492622	1.04963	-0.120294		-0.281036	-0.298673	-1.19429	0	0	0	0	0	0	0	0	0	0		0	0	0	0	0	67.321	31	9	766	9	390	42.2	7.06	1555.97	9							1.57125e+08	2.44879e+08
F2D6N0	Predicted protein OS=Hordeum vulgare subsp. vulgare OX=112509 PE=2 SV=1	0.177599	0.842375	-0.164884	0.565597	0.422233	-0.713119	-0.560643	0.16092	0.891419	0.405992		-0.506353	-0.0740006	-0.477944	0	0	0	0	0	0	0	0	0	0		0	0	0	0	0	67.259	50	8	387	8	283	30.5	8.46	1174.94	8			RNA binding	Pf00076, Pf14259			1.33159e+08	1.89148e+08
F2DTH1	Predicted protein OS=Hordeum vulgare subsp. vulgare OX=112509 PE=2 SV=1	-0.573467	0.177599	1.55925	-1.31115	2.2765	0.459432	1.30976	-2.662	0.185232	-5.44222		5.85577	-2.6529	-0.965784	0	0	0	0	0	0	0	-1	0	-1		1	-1	0	1	0	67.259	47	11	378	6	336	36	8.84	868.05	11	metabolic process		catalytic activity	Pf00332			1.31124e+07	1.2799e+07
F2E2L0	Predicted protein (Fragment) OS=Hordeum vulgare subsp. vulgare OX=112509 PE=2 SV=1	-0.771027	-0.334607	-0.336428	-1.23107	0.0257376	-0.364013	-0.416962	0.0496308	0.447844	-0.0218044		0.16092	0.43189	-0.951764	0	0	0	-1	0	0	0	0	0	0		0	0	-1	1	0	67.256	34	14	248	7	709	75.1	5.91	587.51	14	metabolic process		catalytic activity	Pf00933, Pf01915, Pf14310			8.7595e+07	8.7212e+07
F2E9F1	Chlorophyll a-b binding protein, chloroplastic OS=Hordeum vulgare subsp. vulgare OX=112509 PE=2 SV=1	-0.621488	1.10098	0.235114	-1.23786	-0.798366	-1.79586	-1.14561	-0.78339	6.64386	0.260628		0.822934	0.286881	-1.08927	0	0	0	0	0	0	0	0	0	0		0	0	0	0	0	67.211	64	9	684	2	266	28.1	5.43	1743.87	9	metabolic process	membrane		Pf00504
F2ELT5	Malic enzyme OS=Hordeum vulgare subsp. vulgare OX=112509 PE=2 SV=1	0.784923	0.238787	1.49723	0.666302	-0.541618	0.202888	-1.8625	-0.524915	0.254594	0.962734		2.19156	-1.80591	0.988412	0	0	1	0	0	0	-1	0	0	0		1	-1	0	1	0	67.197	38	14	62	12	623	68.3	6.92	121.36	14	metabolic process		catalytic activity;metal ion binding;nucleotide binding	Pf00390, Pf03949			2.98982e+07	3.23448e+07
F2EGX9	Predicted protein OS=Hordeum vulgare subsp. vulgare OX=112509 PE=2 SV=1		-6.64386	-6.64386	6.64386	-0.237864	-0.177882	-1.47393	-0.176251	-6.64386	-6.64386		-4.64386		6.64386	0	0	0	0	0	0	0	0	0	0		-1	0	0	1	0	67.046	59	9	164	1	215	21.9	9.45	497.42	9	metabolic process		catalytic activity	Pf00692			3.25946e+07	1.66654e+07
F2E941	Predicted protein OS=Hordeum vulgare subsp. vulgare OX=112509 PE=2 SV=1	-0.321928	-0.662004	0.335712	-0.316528	0.0881416	0.636915	-0.123434	0.43189	0.0100637	-0.12658		0.49774	0.051024	-0.394032	0	0	0	0	0	0	0	0	0	0		0	0	0	0	0	66.969	41	12	72	4	457	51.7	6.67	177.41	12	metabolic process	cytoplasm	catalytic activity;nucleotide binding	Pf00587, Pf02403			8.51797e+07	1.00078e+08
A0A287SXA5	Uncharacterized protein OS=Hordeum vulgare subsp. vulgare OX=112509 PE=4 SV=1	0.0200577	-0.158429	0.0172093	-0.436354	0.0426443	0.136191	0.290424	0.0717627	0.115033	-0.388355		0.304511	-0.392137	-0.340075	0	0	0	0	0	0	0	0	0	0		0	0	0	0	0	66.947	26	11	287	11	707	75.6	6.19	872.61	11							8.33015e+07	1.10156e+08
F2E598	Predicted protein OS=Hordeum vulgare subsp. vulgare OX=112509 PE=2 SV=1	0.195348	-0.37146	0.342555	-0.16004	0.172488	-0.00288828	0.155749	-0.309359	0.0565835	0.145351		-0.215915	0.108357	0.0867838	0	0	0	0	0	0	0	0	0	0		0	0	0	0	0	66.944	62	11	2126	11	155	17.1	9.89	3219.6	11	metabolic process	ribosome	structural molecule activity	Pf01090			7.76104e+08	1.0933e+09
F2DXK0	Predicted protein OS=Hordeum vulgare subsp. vulgare OX=112509 PE=2 SV=1	0.293959	-0.274041	-0.0306192	0.00863031	0.350497	0.041243	-0.0603973	-0.0634092	-0.646112	0.261832		0.292782	-0.0454314	0.197865	0	0	0	0	0	0	0	0	0	0		0	0	0	0	0	66.841	32	7	1473	5	269	27.4	10.74	4393.25	7	cell organization and biogenesis	chromosome;nucleus	DNA binding	Pf00538			4.02777e+08	3.67025e+08
F2CPQ3	Predicted protein OS=Hordeum vulgare subsp. vulgare OX=112509 PE=2 SV=1	-0.027675	0.175045	-0.0394883	-1.04097	0.718088	0.144046	0.458382	-0.0846703	-1.63039	-0.320126		0.7433	0.590722	-0.161653	0	0	0	0	0	0	0	0	0	0		0	0	0	0	0	66.831	60	7	2690	7	164	17.5	8.38	4280.77	7							5.5743e+08	7.2638e+08
A0A287MWN8	Ribosomal protein OS=Hordeum vulgare subsp. vulgare OX=112509 PE=3 SV=1	0.333424	0.00288251	0.22033	-0.588574	0.80653	0.125651	0.418999	0.613532	-0.409278	-0.388355		-0.0923402	0.163499	-0.00288828	0	0	0	0	0	0	0	0	0	0		0	0	0	0	0	66.822	45	9	387	4	215	24.2	9.94	673.43	9							4.0605e+08	4.12181e+08
A0A287E4C0	Aspartate aminotransferase OS=Hordeum vulgare subsp. vulgare OX=112509 PE=4 SV=1	-0.899695	-0.179515	-0.172994	-0.619271	0.130931	-0.0291463	-0.217591	0.608809	0.70044	-0.300448		0.443607	0.116365	-0.54372	0	0	0	0	0	0	0	0	0	0		0	0	0	0	0	66.815	39	14	226	1	520	56.8	9.1	634.4	14							1.36368e+08	1.52472e+08
A0A287QB82	LisH domain-containing protein OS=Hordeum vulgare subsp. vulgare OX=112509 PE=4 SV=1	0.446786	-0.272297	0.232661	2.02219	-0.634867	-0.910502	-0.229382	-0.150401	1.50335	1.05866		-2.191	-0.169745	0.511974	0	0	0	1	0	0	0	0	0	0		-1	0	0	1	0	66.784	31	12	100	12	491	52.2	8.79	248.74	12							8.81896e+07	5.87384e+07
F2E0P3	Predicted protein OS=Hordeum vulgare subsp. vulgare OX=112509 PE=2 SV=1	0.615416	1.62012	0.56267	-1.24811	-1.02327	0.470927	1.3454	-1.47393	-0.597278	0.496718		2.30451	-0.046921	0.593593	0	0	0	0	0	0	0	0	0	0		0	0	0	0	0	66.773	82	9	396	9	137	15	5.76	1137.34	9				Pf00903, Pf12681, Pf13669			6.28548e+08	2.89556e+08
A0A287NMB4	Alpha-L-AF_C domain-containing protein OS=Hordeum vulgare subsp. vulgare OX=112509 PE=4 SV=1	-0.45799	-0.28279	-0.277534	-2.04097	0.318461	-0.184425	0.0482362	0.246104	-0.291592	-0.300448		0.679874	0.396159	-0.481969	0	0	0	0	0	0	0	0	0	0		0	0	0	0	0	66.767	29	11	625	8	682	75.1	5.82	1883.86	11							1.32169e+08	2.12655e+08
F2DCC0	Aspartate aminotransferase OS=Hordeum vulgare subsp. vulgare OX=112509 PE=2 SV=1	0.689746	-0.841663	-0.446148	0.0854247	-0.438307	0.631337	0.0731347	0.130931	-2.12029	0.58111		0.159629	1.57289	0.616358	0	0	0	0	0	0	0	0	0	0		0	0	0	0	0	66.762	44	14	251	1	457	49.9	8.32	710.63	14	metabolic process;response to stimulus	extracellular	catalytic activity	Pf00155			2.82213e+07	2.74817e+07
A0A287Q857	dUTPase domain-containing protein OS=Hordeum vulgare subsp. vulgare OX=112509 PE=4 SV=1	-0.362158	0.0313952	0.191563	1.19472	-0.129734	-0.545824	-0.630394	0.846393	0.97306	0.368489		-2.81604	-0.514573	-0.628162	0	0	0	0	0	0	0	0	0	0		-1	0	0	1	0	66.669	59	9	179	1	215	21.9	9.45	537.86	9							2.87975e+08	2.1349e+08
A0A287T018	PCI domain-containing protein OS=Hordeum vulgare subsp. vulgare OX=112509 PE=4 SV=1	0.395063	0.128293	-0.254978	-0.846843	0.532068	0.553852	-0.409278	0.46048	0.125651	-0.554273		0.516015	0.230203	-0.234465	0	0	0	0	0	0	0	0	0	0		0	0	0	0	0	66.643	34	15	386	15	462	52.4	8.1	807.62	15							3.0776e+08	1.99351e+08
M0XCF8	Uncharacterized protein OS=Hordeum vulgare subsp. vulgare OX=112509 PE=3 SV=1	0.313826	0.35727	-0.260152	-1.0862	0.716332	0.0690147	-0.352916	0.6107	-0.129734	0.00432161		0.37629	-0.286304	-0.288065	0	0	0	0	0	0	0	0	0	0		0	0	0	0	0	66.613	43	10	602	6	206	23.6	10.39	1072.89	10	metabolic process	ribosome	structural molecule activity	Pf00572			2.55507e+08	2.59535e+08
F2CPR3	Pyruvate dehydrogenase E1 component subunit beta OS=Hordeum vulgare subsp. vulgare OX=112509 PE=2 SV=1	-0.0831412	0.39835	-0.12658	-1.46196	0.137504	0.0271541	0.52306	0.38405	-0.258425	-0.648372		0.819668	-0.112475	-0.698998	0	0	0	0	0	0	0	0	0	0		0	0	0	0	0	66.565	37	12	299	7	369	39.5	5.48	795.76	12	metabolic process	mitochondrion;organelle lumen	catalytic activity	Pf02779, Pf02780			1.18742e+08	1.57958e+08
M0WQE8	Proteasome subunit beta OS=Hordeum vulgare subsp. vulgare OX=112509 PE=3 SV=1	-0.0877334	-0.298673	0.0867838	-1.00578	0.377401	0.617298	0.175045	0.182692	0.157044	-0.552156		0.0758749	0.157044	-0.573467	0	0	0	0	0	0	0	0	0	0		0	0	0	0	0	66.563	69	10	359	10	213	23.3	5.85	1026.98	10	metabolic process	cytoplasm;nucleus;proteasome	catalytic activity	Pf00227			1.70111e+08	2.23347e+08
F2DN30	Predicted protein OS=Hordeum vulgare subsp. vulgare OX=112509 PE=2 SV=1	0.0989585	-0.558517	0.204141	0.360645	-0.741783	0.710173	-0.260152	0.508936	0.866315	0.481299		-0.0262051	-0.150401	-0.239566	0	0	0	0	0	0	0	0	0	0		0	0	0	0	0	66.53	26	14	156	6	883	96.7	5.55	474.12	14	regulation of biological process	nucleus		Pf04065, Pf04153			1.23482e+08	9.53061e+07
F2CZ44	Predicted protein OS=Hordeum vulgare subsp. vulgare OX=112509 PE=2 SV=1	-0.664288	0.0854247	0.102994	-1.0619	0.243669	0.210389	0.134878	0.730314	0.37629	-0.0558912		0.789103	-0.21424	0.0976108	0	0	0	0	0	0	0	0	0	0		0	0	0	0	0	66.458	65	9	407	5	217	24.5	5.88	1090.92	9	metabolic process	cytoplasm	catalytic activity;metal ion binding	Pf00719			1.27699e+08	1.86515e+08
A0A287RXT6	Proteasome subunit beta type OS=Hordeum vulgare subsp. vulgare OX=112509 PE=4 SV=1	-0.0543923	1.59168	-0.192645	0.077243	0.458382	-0.106249	-0.217591	-0.018878	-0.619271	0.210389		0.934328	0.24123	-0.409278	0	0	0	0	0	0	0	0	0	0		0	0	0	0	0	66.298	56	11	332	11	300	33.5	9.55	1058.73	11							4.63517e+08	5.02559e+08
F2DV15	Predicted protein (Fragment) OS=Hordeum vulgare subsp. vulgare OX=112509 PE=2 SV=1	-0.717857	0.0313952	-0.413115	-1.49005	0.381837	-0.0908029	0.0313952	1.04054	0.297485	-0.450084		-0.26708	0.248535	-1.01159	0	0	0	0	0	0	0	0	0	0		0	0	0	0	0	66.291	42	9	354	3	347	36.7	5.8	706.17	9	metabolic process		catalytic activity	Pf00135, Pf07859			8.92484e+07	9.92138e+07
A0A287VC21	Uncharacterized protein OS=Hordeum vulgare subsp. vulgare OX=112509 PE=4 SV=1	0.935083	0.130931	-2.1016	-0.139236	0.465713	0.599318	-0.200913	0.420078	-0.430509	-0.597278		0.367371	-0.00868224	0.111031	0	0	-1	0	0	0	0	0	0	0		0	0	0	1	0	66.276	52	9	506	2	159	18	9.94	1201.59	9							1.90469e+07	1.66513e+07
O24002	Uncharacterized protein OS=Hordeum vulgare OX=4513 PE=2 SV=1	-0.0247367	0.543001	1.20038	-1.00289	-0.345564	0.97966	0.703987	-1.18115	0.212881	-0.793357		0.290424	-0.356606	0	0	0	0	0	0	0	0	0	0	0		0	0	0	0	0	66.194	72	11	526	11	229	24.9	5.01	1265.94	11				Pf04450	548258	LOC548258	1.4588e+08	1.80854e+08
A0A287JR75	Uncharacterized protein OS=Hordeum vulgare subsp. vulgare OX=112509 PE=4 SV=1	0.671746	-1.31833	-1.34373	0.644318	-0.951764	2.28274	0.397255	-0.828793	-0.558517	0.321928		0.368489	-0.50226	-1.0619	0	0	0	0	0	0	0	0	0	0		0	0	0	0	0	66.003	29	13	49	13	821	92.8	5.49	146.45	13							1.26554e+08	1.18439e+08
Q70YJ6	Peptidylprolyl isomerase OS=Hordeum vulgare OX=4513 PE=2 SV=1	0.0908534	-1.15843	-0.354759	1.33113	-0.78339	-1.54372	-0.520769	0.347099	0.735522	0.471968		-0.818579	-0.520769	0.67717	0	0	0	0	0	0	0	0	0	0		0	0	0	0	0	65.952	69	8	1102	2	154	16.2	5.59	2713.93	8	metabolic process		catalytic activity	Pf00254			9.80047e+08	5.84662e+08
F2CPV8	Predicted protein (Fragment) OS=Hordeum vulgare subsp. vulgare OX=112509 PE=2 SV=1	0.276199	-0.442222	0.0922074	0.598365	-0.0800879	-0.184425	-0.469929	0.370722	0.180148	0.616358		0.0370307	-0.07552	-0.046921	0	0	0	0	0	0	0	0	0	0		0	0	0	0	0	65.935	78	8	965	2	124	13.2	5.07	2855.29	8		cytosol					1.49711e+09	9.79044e+08
F2DMU4	Glutamate dehydrogenase OS=Hordeum vulgare subsp. vulgare OX=112509 PE=2 SV=1	-0.184425	1.60786	-0.0588937	-1.47794	0.54201	0.1137	-0.291592	-0.21927	0.00144197	-1.01159		1.10098	0.176323	-0.72738	0	1	0	0	0	0	0	0	0	0		0	0	0	1	0	65.871	54	13	279	10	411	44.5	6.71	518.47	13	metabolic process		catalytic activity	Pf00208, Pf02812			1.21032e+08	1.26936e+08
F2CTV9	Predicted protein OS=Hordeum vulgare subsp. vulgare OX=112509 PE=2 SV=1	-0.155213	-0.316528	0.335712	0.631337	0.0813396	-0.171368	-0.62371	0.264236	1.21599	-0.584241		-0.768568	-0.500218	-0.463947	0	0	0	0	0	0	0	0	0	0		0	0	0	0	0	65.84	67	10	440	10	249	26.6	4.84	1162.96	10	metabolic process;transport	membrane	catalytic activity;transporter activity	Pf00213			2.42465e+08	1.98111e+08
F2EF47	Predicted protein (Fragment) OS=Hordeum vulgare subsp. vulgare OX=112509 PE=2 SV=1	-0.121863	-0.597278	-0.0439433	-0.210897	-0.0174171	0.195348	0.207893	-0.483985	0.250962	-0.360305		0.187768	0.297485	-0.110916	0	0	0	0	0	0	0	0	0	0		0	0	0	0	0	65.839	38	12	305	10	382	42.2	6.38	725.14	12			protein binding	Pf00043, Pf02798, Pf13409, Pf13410, Pf13417, Pf14497			2.10166e+08	2.47032e+08
A0A287GK67	Uncharacterized protein OS=Hordeum vulgare subsp. vulgare OX=112509 PE=3 SV=1	-0.300448	-0.0694519	-0.155213	-0.773491	0.0962619	0.232661	-0.1976	-0.0454314	0.0551957	-0.965784		0.426533	0.260628	-0.0144996	0	0	0	0	0	0	0	0	0	0		0	0	0	0	0	65.798	30	14	121	14	676	75.9	9.17	285.82	14							1.46588e+08	1.2642e+08
A0A287NYX4	Uncharacterized protein OS=Hordeum vulgare subsp. vulgare OX=112509 PE=3 SV=1	-0.0603973	0.00575927	-0.392137	-0.937878	0.077243	0.699552	-0.0203404	0.463622	0.847997	-0.161653		0.0922074	0.0313952	-0.0954196	0	0	0	0	0	0	0	0	0	0		0	0	0	0	0	65.767	36	13	231	13	534	57.7	7.83	545.86	13							1.20587e+08	1.34054e+08
A0A287VL91	Uncharacterized protein OS=Hordeum vulgare subsp. vulgare OX=112509 PE=3 SV=1	6.64386	0.197865	6.64386	-6.64386	6.64386	-6.64386		6.64386	6.64386	-0.316528		6.64386	6.64386	0.455229	0	0	0	0	0	0	0	0	0	0		0	0	0	0	0	65.642	43	9	222	1	410	45.2	5.78	526.63	9
A0A287IRS6	Uncharacterized protein OS=Hordeum vulgare subsp. vulgare OX=112509 PE=4 SV=1	0.195348	-0.140826	-0.62371	0.411426	-0.343732	-0.790859	-1.45799	-0.751465	0.35727	0.494672		-1.81097	-0.289827	-0.586406	0	0	0	0	0	0	0	0	0	0		0	0	0	0	0	65.542	40	13	285	13	462	50.6	5.97	772.41	13							1.28723e+08	1.82042e+08
M0YM00	RanBD1 domain-containing protein OS=Hordeum vulgare subsp. vulgare OX=112509 PE=4 SV=1	1.21537	-0.698998	0.348232	0.859174	-1.08314	-0.00144342	-0.207561	-0.401635	0.725087	0.316146		-0.384584	0.341417	0.638769	0	0	0	0	0	0	0	0	0	0		0	0	0	0	0	65.498	29	12	314	12	439	46.7	4.94	908.24	12	transport			Pf00638, Pf08911			1.19393e+08	1.03882e+08
A0A287GWJ3	Uncharacterized protein OS=Hordeum vulgare subsp. vulgare OX=112509 PE=4 SV=1	-0.463947	-0.588574	0.175045	-1.75147	-0.32916	0.280956	-0.0350469	1.65214	-0.0892673	-1.05889		1.80735	0.266637	-0.107803	0	0	0	-1	0	0	0	1	0	0		1	0	0	1	0	65.42	22	12	77	12	930	102.5	6.89	195.85	12							3.04301e+07	3.29055e+07
F2DTL1	Fructose-bisphosphate aldolase OS=Hordeum vulgare subsp. vulgare OX=112509 PE=2 SV=1	-0.446148	0.159629	0.231432	-1.52699	0.254594	-0.104697	-0.118727	0.0690147	0.0579701	-0.902389		0.0172093	0.275007	-0.249822	0	0	0	0	0	0	0	0	0	0		0	0	0	0	0	65.417	47	14	582	3	387	41.7	8.35	1304.34	14	metabolic process		catalytic activity	Pf00274			1.99865e+08	1.92621e+08
A0A287L123	Uncharacterized protein OS=Hordeum vulgare subsp. vulgare OX=112509 PE=4 SV=1	0.952334	-1.04097	0.0172093	0.678072	-0.78339	0.288063	0.959028	-0.155213	0.454176	0.0935602		-0.0365259	1.08474	0.615416	0	0	0	0	0	0	0	0	0	0		0	0	0	0	0	65.343	26	11	173	11	895	97.2	4.61	696.57	11							1.14915e+08	7.44122e+07
A0A287K1R8	Uncharacterized protein OS=Hordeum vulgare subsp. vulgare OX=112509 PE=3 SV=1	-0.110916	0.870266	0.00144197	-1.30045	0.171207	0.232661	-0.300448	-0.37707	-1.62593	-1.18442		0.624803	1.67129	-0.577767	0	0	0	0	0	0	0	0	0	-1		0	1	0	1	0	65.334	43	9	146	8	324	35.2	5.76	344.08	9							9.94171e+07	1.13387e+08
F2EEA9	Predicted protein OS=Hordeum vulgare subsp. vulgare OX=112509 PE=2 SV=1	1.69421	0.495695	0.782409	2.15121	0.945608	0.519039	0.607863	0.255803	1.11969	1.35952		0.0229004	-1.30045	0.526069	0	0	0	0	0	0	0	0	0	0		0	0	0	0	0	65.294	60	7	344	1	159	17.4	6.23	582.15	7				Pf00011			6.72591e+07	7.90705e+07
B4ESF3	Papain-like cysteine proteinase OS=Hordeum vulgare subsp. vulgare OX=112509 GN=pap-15 PE=2 SV=1	0.246104	-0.571322	0.378512	-1.93788	1.76299	0.105678	0.41792	0.210389	-1.24469	-0.309359		0.349365	0.199123	-0.571322	0	0	0	0	0	0	0	0	0	0		0	0	0	0	0	65.292	32	8	557	5	406	44.3	8.29	1042.52	8	metabolic process		catalytic activity	Pf00112, Pf08246			1.42084e+08	6.01002e+08
F2DVI5	Predicted protein OS=Hordeum vulgare subsp. vulgare OX=112509 PE=2 SV=1	-0.0350469	0.853597	0.158337	-0.72261	0.627607	0.45628	-0.176251	-0.00723157	0.134878	-0.734563		0.601221	0.0370307	-0.103147	0	0	0	0	0	0	0	0	0	0		0	0	0	0	0	65.275	45	15	274	15	544	60.7	6.25	656.85	15	metabolic process	cytoplasm	catalytic activity;nucleotide binding	Pf00152, Pf01336			1.89172e+08	2.35162e+08
A0A287TEA2	Eukaryotic translation initiation factor 3 subunit F OS=Hordeum vulgare subsp. vulgare OX=112509 PE=3 SV=1	-0.0740006	0.0243197	0.314986	-0.471929	0.812293	0.194087	-0.226004	0.896078	0.8024	-0.401635		0.475085	0.0071955	-0.244685	0	0	0	0	0	0	0	0	0	0		0	0	0	0	0	65.272	51	11	282	11	311	33.8	5.81	716.28	11							8.79758e+07	1.29069e+08
A0A287GAU2	Uncharacterized protein OS=Hordeum vulgare subsp. vulgare OX=112509 PE=4 SV=1	-0.537424	0.984772	0.279768	-0.929611	0.675364	0.0690147	-0.438307	0.333424	-0.0800879	-0.22095		1.20101	0.137504	-0.00144342	0	0	0	0	0	0	0	0	0	0		0	0	0	0	0	65.245	20	13	92	13	795	86.2	6.47	179.48	13							6.90633e+07	6.68708e+07
A0A287QP34	Uncharacterized protein OS=Hordeum vulgare subsp. vulgare OX=112509 PE=4 SV=1	0.0384362	-0.311148	-0.153607	0.42975	-0.954557	-0.558517	-0.145605	0.132248	0.495695	-0.323733		-0.304006	0.312665	0.324235	0	0	0	0	0	0	0	0	0	0		0	0	0	0	0	65.121	29	10	292	10	588	65.4	6.89	747.03	10							1.39096e+08	1.57011e+08
A0A287RLW1	Uncharacterized protein OS=Hordeum vulgare subsp. vulgare OX=112509 PE=3 SV=1	-0.147202	0.352759	-0.0634092	-0.535332	0.823749	0.0593553	-0.174621	0.678973	0.671746	-0.678072		-0.526992	-0.244685	-0.0709665	0	0	0	0	0	0	0	0	0	0		0	0	0	0	0	65.108	37	13	152	13	518	55.6	6.93	320.7	13							8.46827e+07	1.22027e+08
A0A287NVB1	Eukaryotic translation initiation factor 3 subunit I OS=Hordeum vulgare subsp. vulgare OX=112509 PE=3 SV=1	-0.405451	0.582074	0.331132	0.0496308	-0.378944	-0.0218044	0.358396	0.38405	0.0384362	-0.0320936		0.15056	0.121679	0.254594	0	0	0	0	0	0	0	0	0	0		0	0	0	0	0	65.091	47	9	173	9	339	37.8	7.69	443.3	9							1.57086e+08	1.39058e+08
A0A287X4T5	Alba domain-containing protein OS=Hordeum vulgare subsp. vulgare OX=112509 PE=4 SV=1	-1.64386	-1.65745	-1.60384	-6.64386	-3.699	1.46153	1.02998	-0.77596	-6.64386			-1.85726		-6.64386	0	0	0	0	0	0	0	0	-1	0		0	0	0	1	0	64.894	54	7	607	1	156	17.1	8.94	1467.02	7							2.2672e+07	4.86959e+06
M0W099	Uncharacterized protein OS=Hordeum vulgare subsp. vulgare OX=112509 PE=4 SV=1	-1.34008	-3.25154	1.01006	-1.79586	1.20539	-2.58208	-1.152	-1.8625	1.95829	-1.06794		-4.50635	-1.42275	-0.883635	0	-1	0	0	0	0	0	0	0	0		-1	0	0	1	0	64.772	64	10	397	1	255	26.8	7.77	1104.98	10				Pf00314			2.78682e+07	3.14985e+07
A0A287P6H5	Uncharacterized protein OS=Hordeum vulgare subsp. vulgare OX=112509 PE=3 SV=1	-0.394032	0.00144197	-0.205896	-1.39214	-0.0320936	0.375178	0.209141	0.642471	-0.442222	-0.805913		1.23818	0.50284	-0.883635	0	0	0	0	0	0	0	0	0	0		0	0	0	0	0	64.738	28	12	188	11	705	75.4	6.38	314.75	12							1.01275e+08	1.15381e+08
M0XBP5	zf-Tim10_DDP domain-containing protein OS=Hordeum vulgare subsp. vulgare OX=112509 PE=4 SV=1	0.397255	-0.187707	-0.818579	2.43776	-0.621488	0.38405	0.738984	0.144046	0.413594	0.279768		-0.96016	-0.0101344	0.85599	0	0	0	0	0	0	0	0	0	0		0	0	0	0	0	64.7	41	4	305	4	93	10.9	6.11	833.29	4	transport	mitochondrion	metal ion binding	Pf02953			3.15126e+08	3.36232e+08
F2D488	Predicted protein OS=Hordeum vulgare subsp. vulgare OX=112509 PE=2 SV=1	-0.486004	0.589763	-0.510457	-0.865122	0.145351	0.0717627	-0.288065	0.337996	0.543991	-1.22769		-0.0649175	0.359521	-0.724993	0	0	0	0	0	0	0	0	0	0		0	0	0	0	0	64.699	61	11	271	8	356	37.1	6.79	1004.77	11	metabolic process		catalytic activity;metal ion binding	Pf00107, Pf08240			6.79406e+07	1.03941e+08
A0A287Q3Z2	Nascent polypeptide-associated complex subunit beta OS=Hordeum vulgare subsp. vulgare OX=112509 PE=3 SV=1	0.348232	-0.650635	0.648926	1.68885	-0.422752	0.137504	-0.305788	-0.579922	0.601221	-0.237864		-1.03209	-0.0101344	1.32251	0	0	0	0	0	0	0	0	0	0		0	0	0	0	0	64.687	68	10	568	7	167	18.1	8.28	2035.93	10							1.25933e+08	1.13868e+08
F2DNX0	Predicted protein OS=Hordeum vulgare subsp. vulgare OX=112509 PE=2 SV=1	-0.56918	-1.97143	0.349365	1.09626	-0.386468	-1.90509	-0.746616	0.868687	0.585924	0.196607		-1.23786	-0.614845	-0.232769	0	0	0	0	0	-1	0	0	0	0		0	0	0	1	0	64.642	32	9	184	9	306	33.8	7.55	589.54	9							5.30673e+07	8.53738e+07
F2D3R4	Predicted protein OS=Hordeum vulgare subsp. vulgare OX=112509 PE=2 SV=1	1.55533	2.81599	1.02006	0.199123	0.768925	2.53257	0.855192	0.269033	-1.47393	1.46205		1.62761	0.343692	1.34312	0	0	0	0	0	0	0	0	0	0		0	0	0	0	0	64.603	87	5	498	5	117	12.6	9.69	1380.65	5				Pf05564			3.18393e+08	7.18004e+08
A0A287EVF6	AA_TRNA_LIGASE_II domain-containing protein OS=Hordeum vulgare subsp. vulgare OX=112509 PE=3 SV=1	0.375178	-0.260152	0.0440443	-1.21759	0.137504	0.459432	0.0935602	-0.226004	0.16221	0.041243		0.750178	0.201634	0.0328061	0	0	0	0	0	0	0	0	0	0		0	0	0	0	0	64.592	26	16	136	16	888	95.2	5.95	258.1	16							7.30857e+07	6.71723e+07
A0A287WEV9	Uncharacterized protein OS=Hordeum vulgare subsp. vulgare OX=112509 PE=4 SV=1		-6.64386		6.64386		6.64386							0.15056	1.66903	0	0	0	0	0	0	0	0	0	0		0	0	1	1	0	64.504	76	10	675	1	187	20.3	4.89	1770.93	10
A0A287S2X6	Uncharacterized protein OS=Hordeum vulgare subsp. vulgare OX=112509 PE=4 SV=1	0.726831	0.989139	0.349365	0.293959	-0.0365259	-0.496142	-0.997117	0.690641	0.336855	1.69555		0.686164	-0.788365	-0.0694519	0	0	0	0	0	0	0	0	0	0		0	0	0	0	0	64.446	18	12	72	12	1382	147.5	4.84	281.51	12							2.41638e+08	1.09698e+08
F2CPW8	Predicted protein OS=Hordeum vulgare subsp. vulgare OX=112509 PE=2 SV=1	0.282143	1.45681	-0.522841	-2.1976	0.495695	0.308011	0.512985	1.22157	-1.38082	-0.293359		0.559737	1.77737	0.290424	0	0	0	0	0	0	0	0	0	0		0	0	0	0	0	64.444	47	8	421	8	369	40.1	5.87	1478.9	8	metabolic process		catalytic activity;protein binding	Pf00891, Pf08100			2.20977e+08	3.1877e+08
M0XW49	S4 RNA-binding domain-containing protein OS=Hordeum vulgare subsp. vulgare OX=112509 PE=3 SV=1	-0.0908029	0.761285	-0.0969617	-0.687335	0.328836	-0.187707	-0.751465	0.601221	0.231432	-0.358454		0.730314	0.0621217	-0.354759	0	0	0	0	0	0	0	0	0	0		0	0	0	0	0	64.387	50	11	1128	6	195	22.5	10.37	2456.77	11	metabolic process	ribosome	RNA binding;structural molecule activity	Pf00163, Pf01479			7.21187e+08	6.34398e+08
M0W2V6	C2 domain-containing protein OS=Hordeum vulgare subsp. vulgare OX=112509 PE=4 SV=1	-0.0499049	-1.0862	-0.210897	1.09626	-0.77596	-1.13606	-0.0800879	0.827819	1.07929	0.248535		-1.00868	-0.943416	0.22404	0	0	0	0	0	0	0	0	0	0		0	0	0	0	0	64.371	12	14	253	14	2140	228.3	5.38	570.14	14			protein binding	Pf00168, Pf00514			1.68201e+08	1.77483e+08
F2DNE5	Proteasome subunit beta OS=Hordeum vulgare subsp. vulgare OX=112509 PE=2 SV=1	-0.293359	-0.0218044	-0.14401	0.16092	-0.0320936	-0.182786	-0.0291463	-0.132894	0.22033	-0.284546		-0.899695	-0.514573	-0.343732	0	0	0	0	0	0	0	0	0	0		0	0	0	0	0	64.367	59	10	256	10	246	26.3	5.4	726.06	10	metabolic process	cytoplasm;nucleus;proteasome	catalytic activity	Pf00227			2.55424e+08	2.75989e+08
F2D714	Glyceraldehyde-3-phosphate dehydrogenase OS=Hordeum vulgare subsp. vulgare OX=112509 PE=2 SV=1	-0.304006	1.16736	0.237564	0.366252	-0.426625	0.343692	-0.612637	-0.00144342	1.03844	0.186501		-0.0634092	0.282143	-0.327348	0	0	0	0	0	0	0	0	0	0		0	0	0	0	0	64.267	39	10	363	8	401	42.7	7.72	1037.65	10	metabolic process		catalytic activity;nucleotide binding	Pf00044, Pf02800			1.47531e+08	4.34751e+07
A0A287GMX5	Chlorophyll a-b binding protein, chloroplastic OS=Hordeum vulgare subsp. vulgare OX=112509 PE=3 SV=1	-0.481969	0.768925	-0.192645	-1.51046	-0.706041	-0.545824	-1.05589	-0.179515	1.81967	-0.403542		1.45312	0.892197	-0.768568	0	0	0	0	0	0	0	0	0	0		0	0	0	0	0	64.261	57	9	506	1	296	31.7	6.68	1167.42	9							2.43427e+07	2.31491e+07
F2DLC2	Proteasome subunit alpha type OS=Hordeum vulgare subsp. vulgare OX=112509 PE=2 SV=1	-0.295128	0.159629	-0.358454	-0.0218044	-0.454032	0.0922074	-0.0335695	0.176323	0.481299	-0.107803		-0.637109	-0.0513992	-0.0394883	0	0	0	0	0	0	0	0	0	0		0	0	0	0	0	64.256	64	9	892	5	237	25.9	4.68	2360.69	9	metabolic process	cytoplasm;nucleus;proteasome	catalytic activity	Pf00227, Pf10584			1.7084e+08	2.00151e+08
A0A287GU35	Uncharacterized protein OS=Hordeum vulgare subsp. vulgare OX=112509 PE=4 SV=1	1.78534	0.0299829	0.407081	0.619178	-0.397828	-0.382702	0.232661	-0.312939	0.175045	0.0745054		-0.150401	-0.132894	0.163499	0	0	0	0	0	0	0	0	0	0		0	0	0	0	0	64.181	20	12	113	12	1023	106	9.79	320.63	12							1.03124e+08	8.66115e+07
F2CX56	Predicted protein OS=Hordeum vulgare subsp. vulgare OX=112509 PE=2 SV=1	-0.875672	0.486457	0.533065	1.24001	-0.673463	-1.56918	-1.54372	0.762987	1.47041	0.997112		-0.187707	-0.632629	0.350497	0	0	0	0	0	0	0	0	0	0		0	0	0	0	0	64.159	53	6	706	6	278	29.5	4.89	2022.11	6			RNA binding	Pf00076, Pf13893, Pf14259			3.80225e+08	1.79525e+08
M0ZA58	Uncharacterized protein OS=Hordeum vulgare subsp. vulgare OX=112509 PE=3 SV=1	0.437228	0.45628	0.215368	-0.971431	0.283329	0.0243197	-0.428566	-0.50226	0.336855	0.784085		0.339137	0.134878	-0.554273	0	0	0	0	0	0	0	0	0	0		0	0	0	0	0	64.126	56	9	833	2	288	30.6	8.81	2004.88	9	transport	membrane	transporter activity	Pf00230			9.78734e+07	1.18974e+08
Q8W516	SGT1 OS=Hordeum vulgare OX=4513 GN=SGT1 PE=2 SV=1	0.494672	-0.816037	0.141433	0.370722	0.128293	-0.652901	0.0299829	-0.0649175	-0.373327	0.0172093		-0.311148	-0.33825	0.290424	0	0	0	0	0	0	0	0	0	0		0	0	0	0	0	64.118	51	12	370	12	373	41	5.03	574.08	12			protein binding	Pf00515, Pf04969, Pf05002, Pf07719, Pf12895, Pf13181, Pf13371, Pf13414, Pf13424, Pf13428, Pf13432, Pf14559	548130	SGT1	3.62057e+08	5.49718e+08
M0YIK4	Eukaryotic translation initiation factor 3 subunit C OS=Hordeum vulgare subsp. vulgare OX=112509 PE=3 SV=1	0.345964	0.897628	-0.227692	-1.40736	0.280956	-0.0679388	-0.129734	0.454176	0.381837	-0.403542		-0.577767	-0.155213	-0.741783	0	0	0	0	0	0	0	0	0	0		0	0	0	0	0	64.077	20	14	228	14	927	104.8	5.64	662.73	14	cell organization and biogenesis;metabolic process;regulation of biological process	cytoplasm	protein binding;RNA binding	Pf01399, Pf05470			7.12609e+07	1.00794e+08
F2D009	Predicted protein OS=Hordeum vulgare subsp. vulgare OX=112509 PE=2 SV=1	0.682573	1.31615	0.616358	1.3835	-0.312939	1.18587	-0.662004	-0.599462	-0.0954196	0.341417		1.24671	1.09761	0.839153	0	0	0	0	0	0	0	0	0	0		0	0	0	0	0	64.067	30	11	259	7	524	59.1	8.16	299.97	11			catalytic activity;nucleotide binding	Pf00270, Pf00271			2.60865e+08	1.98192e+08
M0Y8M7	PABS domain-containing protein OS=Hordeum vulgare subsp. vulgare OX=112509 PE=3 SV=1	-0.318326	0.0894982	-0.0558912	-0.954557	0.676267	0.0524159	-0.295128	0.452068	0.177599	-0.077041		0.00144197	-0.229382	-0.456009	0	0	0	0	0	0	0	0	0	0		0	0	0	0	0	64.033	60	10	351	8	325	35.5	5.1	992.77	10	metabolic process		catalytic activity	Pf01564, Pf05430, Pf11899, Pf13578, Pf13659			1.58595e+08	2.2292e+08
F2CSP7	Predicted protein OS=Hordeum vulgare subsp. vulgare OX=112509 PE=2 SV=1	-0.145605	0.651683	0.299831	-1.56064	0.077243	0.652601	0.393965	0.0129262	-1.35476	0.249749		1.68885	0.828632	0.879706	0	0	0	0	0	0	0	0	0	0		0	0	0	0	0	63.893	54	11	847	2	368	39.7	6.64	2719.94	11	metabolic process		catalytic activity	Pf00112, Pf08246			4.65973e+08	4.26264e+08
F2D0U3	Predicted protein OS=Hordeum vulgare subsp. vulgare OX=112509 PE=2 SV=1	0.561693	0.789103	0.393965	0.279768	-0.224317	0.16092	-0.0203404	-1.24469	0.0962619	-0.628162		0.420078	-0.0816138	-0.899695	0	0	0	0	0	0	0	0	0	0		0	0	0	0	0	63.816	65	5	630	5	154	17.4	10.27	2215.53	5	metabolic process	ribosome	RNA binding;structural molecule activity	Pf00203			1.25898e+08	7.80285e+07
F2E732	Predicted protein OS=Hordeum vulgare subsp. vulgare OX=112509 PE=2 SV=1	-0.0394883	-0.632629	-0.388355	0.520045	-0.272297	-0.823677	-0.744197	0.45628	0.260628	0.347099		-0.926865	-0.655172	-0.547932	0	0	0	0	0	0	0	0	0	0		0	0	0	0	0	63.812	52	11	359	11	307	33.9	5.36	570.42	11				Pf04969			1.17342e+08	2.34652e+08
A0A287WRG3	60S ribosomal protein L13 OS=Hordeum vulgare subsp. vulgare OX=112509 PE=3 SV=1	-6.64386											6.64386			0	0	0	0	0	0	0	0	0	0		0	0	0	0	0	63.777	53	12	1216	1	208	24.1	10.83	1925.98	12
F2D484	Predicted protein OS=Hordeum vulgare subsp. vulgare OX=112509 PE=2 SV=1	-0.715486	0.380729	0.657183	-2.23107	-0.99137	1.51197	1.04474	-0.965784	0.947105	0.0648829		1.37072	1.94448	-1.20423	0	0	0	-1	0	1	0	0	0	0		1	1	-1	1	0	63.538	38	9	1229	3	376	41.6	5.39	2295.97	9			nucleotide binding	Pf00022			4.01253e+06	3.5941e+06
A0A287F2X4	40S ribosomal protein S3a OS=Hordeum vulgare subsp. vulgare OX=112509 PE=3 SV=1	-0.0785637	0.367371	-0.134477	0.204141	-0.0694519	0.646163	0.202888	0.212881	0.543991	-0.734563		0.147958	0.158337	-0.0816138	0	0	0	0	0	0	0	0	0	0		0	0	0	0	0	63.532	43	10	871	1	289	32.8	9.79	1292.3	10							8.33183e+07	1.71134e+08
M0WX05	Uncharacterized protein OS=Hordeum vulgare subsp. vulgare OX=112509 PE=4 SV=1	0.0662614	0.437228	0.515006	0.136191	0.476122	1.14796	0.696884	0.0313952	0.263034	0.0214797		1.62106	0.864731	0.612588	0	0	0	0	0	0	0	0	0	0		1	0	0	1	0	63.434	43	12	141	12	491	53.7	5.99	382.99	12			protein binding	Pf05694			4.34497e+07	6.67629e+07
A0A287FAF8	Nascent polypeptide-associated complex subunit beta OS=Hordeum vulgare subsp. vulgare OX=112509 PE=3 SV=1	0.293959	-0.382702	0.00432161	0.801573	-0.446148	0.134878	-0.780909	-0.107803	0.0243197	0.45628		-0.606035	-0.612637	0.462576	0	0	0	0	0	0	0	0	0	0		0	0	0	0	0	63.406	36	9	723	7	213	23.5	9.98	2498.68	9							2.90971e+08	2.48098e+08
A0A287WM51	Chlorophyll a-b binding protein, chloroplastic OS=Hordeum vulgare subsp. vulgare OX=112509 PE=3 SV=1	-1.1488	1.51551	0.342555	-3.59074	-1.00578	-2.53116	-0.590745	-0.870387	2.71061	-3.14561		-0.72261	1.04264	-0.490051	0	0	0	-1	0	-1	0	0	0	-1		0	0	0	1	0	63.401	45	8	557	2	332	35.5	7.8	1415.15	8							2.82928e+06	2.98731e+06
A0A287IHR1	PEROXIDASE_4 domain-containing protein OS=Hordeum vulgare subsp. vulgare OX=112509 PE=3 SV=1	0.0356239	0.195348	-0.0831412	-0.541618	-0.318326	0.209141	0.24123	-0.00433459	0.317304	-0.194295		0.24245	-0.386468	-0.741783	0	0	0	0	0	0	0	0	0	0		0	0	0	0	0	63.36	43	11	261	9	355	38.5	8.97	660.16	11							7.36449e+07	1.14713e+08
A1E9V0	Photosystem II CP47 reaction center protein OS=Sorghum bicolor OX=4558 GN=psbB PE=3 SV=1	0.297485	-6.64386	-1.22769	-1.23107	1.20664	-6.64386	-0.298673	-6.64386		-0.83908		0.254594	-1.38458	0.382944	0	0	0	0	0	0	0	0	0	0		0	0	0	0	0	63.252	26	10	363	2	508	56.1	6.54	1084.28	10	metabolic process	membrane		Pf00421	4549217	psbB
F2E8F5	Predicted protein OS=Hordeum vulgare subsp. vulgare OX=112509 PE=2 SV=1	-1.35476	0.795767	0.999278	-0.948976	0.297485	-0.795859	-0.362158	0.720716	-0.0424568	0.703987		1.32193	-0.327348	0.582074	0	0	0	0	0	0	0	0	0	0		0	0	0	0	0	63.245	38	10	323	10	371	39.8	8.05	751.5	10				Pf04862			1.83452e+08	1.4739e+08
F2CTB3	Predicted protein OS=Hordeum vulgare subsp. vulgare OX=112509 PE=2 SV=1	-0.181149	-0.778432	-0.349235	1.77568	-0.424688	-0.522841	-0.132894	0.465713	1.05172	-0.210897		-1.04394	-0.434403	0.90381	0	0	0	0	0	0	0	0	0	0		0	0	0	0	0	63.203	69	7	593	6	153	16.1	5.01	1180.47	7				Pf01918			2.63262e+08	1.61861e+08
A0A287LME1	Uncharacterized protein OS=Hordeum vulgare subsp. vulgare OX=112509 PE=3 SV=1	-0.244685	1.22157	0.496718	-0.979942	0.57918	-0.0218044	0.228973	1.04474	0.255803	-1		0.557778	-0.314733	-0.182786	0	0	0	0	0	0	0	0	0	0		0	0	0	0	0	63.2	17	13	489	1	902	102.9	6.18	1123.39	13							1.80581e+07	2.24549e+07
F2CXA5	Calreticulin OS=Hordeum vulgare subsp. vulgare OX=112509 PE=2 SV=1	-0.2567	-1.14561	-0.202572	-0.746616	-0.189351	-0.249822	-0.0877334	-1.81604	-1.56064	1.20414		-0.456009	-1.49005	-0.76366	0	0	0	0	0	0	0	-1	0	0		0	0	0	1	0	62.942	42	10	147	10	419	47.5	4.64	405.95	10	metabolic process	endoplasmic reticulum	metal ion binding;protein binding	Pf00262			1.22305e+08	1.80247e+08
F2D4S5	Predicted protein (Fragment) OS=Hordeum vulgare subsp. vulgare OX=112509 PE=2 SV=1	-0.0679388	0.463622	-0.125006	-1.25498	0.496718	0.10165	-0.0159576	0.479231	-0.253257	0.217851		0.654436	0.519039	-0.415037	0	0	0	0	0	0	0	0	0	0		0	0	0	0	0	62.879	43	11	124	11	341	37.7	6.79	228.26	11	metabolic process		catalytic activity	Pf01073, Pf01370, Pf05368, Pf07993, Pf13460			9.67125e+07	1.34252e+08
M0XN08	Mitochondrial Rho GTPase OS=Hordeum vulgare subsp. vulgare OX=112509 PE=3 SV=1	-0.226004	1.146	0.865523	-0.813499	0.7433	0.259423	0.316146	0.728574	0.42975	0.172488		0.539035	0.0989585	0.0100637	0	0	0	0	0	0	0	0	0	0		0	0	0	0	0	62.862	28	12	58	12	642	71.3	5.91	180.5	12	cell organization and biogenesis;regulation of biological process;response to stimulus	membrane;mitochondrion	catalytic activity;metal ion binding;nucleotide binding	Pf00071, Pf08355, Pf08356, Pf08477			6.4885e+07	5.2585e+07
A0A287WMV2	Cytochrome c domain-containing protein OS=Hordeum vulgare subsp. vulgare OX=112509 PE=4 SV=1	-0.302226	0.381837	0.0894982	-1	0.293959	0.225275	0.549916	1.00791	0.871055	-0.401635		0.365133	-0.0424568	-0.100051	0	0	0	0	0	0	0	0	0	0		0	0	0	0	0	62.774	44	8	300	8	304	33.3	6.11	849.4	8							8.1722e+07	1.17124e+08
A0A287MBL6	RRM domain-containing protein OS=Hordeum vulgare subsp. vulgare OX=112509 PE=4 SV=1	-0.227692	0.704872	0.279768	1.49876	-1.04097	-0.68966	-0.42082	-0.195946	0.757877	0.443607		-0.610433	-0.192645	1.25701	0	0	0	0	0	0	0	0	0	0		0	0	0	0	0	62.719	62	7	3343	7	159	15.8	8.16	9512.26	7							8.50327e+09	4.00619e+09
F2DP00	Predicted protein OS=Hordeum vulgare subsp. vulgare OX=112509 PE=2 SV=1	0.267835	-0.883635	-0.630394	1.96643	-0.91866	-0.531156	0.296311	-0.200913	0.0607392	-0.227692		-0.753896	0.138814	0.984772	0	0	0	0	0	0	0	0	0	0		0	0	0	0	0	62.698	71	8	683	2	132	14.6	5.06	1609	8				Pf01918			2.36494e+08	2.25159e+08
A0A287GYR4	Uncharacterized protein OS=Hordeum vulgare subsp. vulgare OX=112509 PE=4 SV=1	-0.446148	1.61447	0.933573	3.72912	-0.323733	-1.01742	-3.699	1.2228	1.584	0.46048		-1.5951	-0.785875	-0.0831412	0	1	0	1	0	0	-1	0	0	0		0	0	0	1	0	62.681	49	11	95	11	249	28.2	5.25	238.06	11							8.03788e+07	5.18373e+07
F2CTY1	Chlorophyll a-b binding protein, chloroplastic OS=Hordeum vulgare subsp. vulgare OX=112509 PE=2 SV=1	-0.53952	1.15056	-0.311148	-0.72977	-1.1488	-0.0892673	-3.73697	-0.905088	4.33371	-0.982791		0.732052	-0.522841	-1.16488	0	0	0	0	0	0	0	0	0	0		0	0	0	0	0	62.667	49	8	534	1	265	28.1	5.43	1292.36	8	metabolic process	membrane		Pf00504			934436	641303
M0VIF1	Uncharacterized protein OS=Hordeum vulgare subsp. vulgare OX=112509 PE=3 SV=1	-0.0831412	-0.403542	0.132248	-0.364013	-0.169745	0.486457	0.27262	-0.734563	-0.500218	0.00144197		-0.706041	0.308011	0.121679	0	0	0	0	0	0	0	0	0	0		0	0	0	0	0	62.588	68	11	696	3	151	16.4	10.56	1730.65	11	metabolic process	ribosome	structural molecule activity	Pf00411			3.43204e+07	3.1364e+07
M0X3N7	RRM domain-containing protein OS=Hordeum vulgare subsp. vulgare OX=112509 PE=4 SV=1	-0.327348	1.56413	0.504875	0.632268	-1.1078	-0.790859	0.896078	-1.73216	-0.362158	-0.62371		-1.18442	0.137504	1.12763	0	0	0	0	0	0	0	0	0	0		0	0	0	0	0	62.566	48	8	1696	8	293	28.6	4.67	3108.97	8			RNA binding	Pf00076, Pf13893, Pf14259			3.77049e+08	2.33666e+08
A0A287PYU0	NAC-A/B domain-containing protein OS=Hordeum vulgare subsp. vulgare OX=112509 PE=4 SV=1	-0.182786	0.9115	-0.951764	2.86711	-0.345564	-1.16165	-0.78339	0.0662614	1.94035	0.751035		-1.35845	-0.666576	0.0758749	0	0	0	1	0	0	0	0	0	0		0	0	0	1	0	62.498	82	7	283	7	137	14.6	5.6	912.72	7							2.36366e+08	1.17464e+08
F2DHM1	Predicted protein OS=Hordeum vulgare subsp. vulgare OX=112509 PE=2 SV=1	-0.153607	-0.422752	-0.41889	0.934328	-0.810966	-0.771027	-0.506353	-0.573467	0.0717627	0.362891		-0.994241	-0.251539	0.00863031	0	0	0	0	0	0	0	0	0	0		0	0	0	0	0	62.493	24	9	1516	9	689	70.5	5.91	3422.62	9			RNA binding	Pf00013, Pf07650, Pf13014, Pf13083			7.2436e+08	4.42663e+08
A0A287PPL0	Uncharacterized protein OS=Hordeum vulgare subsp. vulgare OX=112509 PE=3 SV=1	-0.106249	-0.274041	-0.312939	-1.46993	-0.158429	0.744161	0.159629	0.824564	0.221568	-1.72738		0.547943	0.180148	-1.11716	0	0	0	-1	0	0	0	0	0	-1		0	0	0	1	0	62.484	35	11	136	11	460	49.8	7.36	269.22	11							4.30773e+07	4.00587e+07
A0A287R0T2	Uncharacterized protein OS=Hordeum vulgare subsp. vulgare OX=112509 PE=3 SV=1	-0.093879	0.57628	-0.0350469	-0.655172	0.358396	-0.314733	-0.943416	1.18523	0.111031	-0.929611		0.291604	-0.0785637	-0.440263	0	0	0	0	0	0	0	0	0	0		0	0	0	0	0	62.361	60	10	572	1	176	20.1	8.44	1324.9	10							1.8614e+07	2.15938e+07
A0A287SIW3	Ferredoxin--NADP reductase, chloroplastic OS=Hordeum vulgare subsp. vulgare OX=112509 PE=3 SV=1	-0.698998	-0.242977	0.201634	-1.11092	0.428678	-0.227692	0.0524159	0.385155	0.263034	-0.199255		0.249749	-0.450084	-0.0969617	0	0	0	0	0	0	0	0	0	0		0	0	0	0	0	62.342	43	12	281	7	384	42.4	8.95	655.81	12							1.01842e+08	1.51981e+08
M0WP44	GrpE protein homolog OS=Hordeum vulgare subsp. vulgare OX=112509 PE=3 SV=1	-0.39973	0.0745054	-0.0174171	0.535058	-0.365871	-0.586406	-0.307573	-0.0724828	-0.046921	0.163499		-1.00578	-0.625934	-0.137648	0	0	0	0	0	0	0	0	0	0		-1	0	0	1	0	62.315	44	8	169	8	264	29.6	4.44	412.43	8	metabolic process;regulation of biological process	mitochondrion;organelle lumen	enzyme regulator activity;nucleotide binding;protein binding	Pf01025			1.08604e+08	1.35651e+08
A0A287T5N1	Ubiquitin-like domain-containing protein OS=Hordeum vulgare subsp. vulgare OX=112509 PE=4 SV=1	0.821302	-0.639355	0.532068	1.19912	-0.614845	-0.0954196	-0.101598	0.623867	0.586885	0.62854		0.0186342	-0.469929	0.787432	0	0	0	0	0	0	0	0	0	0		0	0	0	0	0	62.307	18	11	379	11	1061	109.8	5.49	1022.96	11							1.73664e+08	1.83159e+08
M0Z6C2	Uncharacterized protein OS=Hordeum vulgare subsp. vulgare OX=112509 PE=3 SV=1	-0.279284	-0.0232698	0.191563	-0.910502	0.646163	-0.0306192	0.116365	-0.0603973	0.440421	-1.12973		0.655352	-0.0923402	-0.195946	0	0	0	0	0	0	0	0	0	0		0	0	0	0	0	62.303	49	13	396	1	399	41.7	7.4	982.04	13	metabolic process		catalytic activity	Pf00056, Pf01073, Pf02866			1.30988e+08	1.87002e+08
M0UZA5	Cyanate hydratase OS=Hordeum vulgare subsp. vulgare OX=112509 GN=CYN PE=3 SV=1	-0.621488	0.265437	-0.192645	-0.0394883	-0.446148	-0.120294	-0.39973	0.0758749	-0.237864	-0.300448		-0.732165	-0.360305	0.519039	0	0	0	0	0	0	0	0	0	0		0	0	0	0	0	62.27	74	8	211	8	167	18.5	5.59	466.88	8	metabolic process		catalytic activity;DNA binding	Pf02560			5.25853e+07	1.22255e+08
A0A287HPN8	Proteasome subunit alpha type OS=Hordeum vulgare subsp. vulgare OX=112509 PE=3 SV=1	-0.541618	0.214125	-0.204233	-0.793357	0.16092	-0.112475	-0.182786	-0.0634092	0.267835	-0.610433		0.589763	-0.186065	-0.415037	0	0	0	0	0	0	0	0	0	0		0	0	0	0	0	62.263	57	9	348	9	235	25.8	5.48	890.85	9							1.33801e+08	1.79398e+08
F2DNP3	Predicted protein OS=Hordeum vulgare subsp. vulgare OX=112509 PE=2 SV=1	-6.64386				-6.64386		6.64386		6.64386				-6.64386	0.199123	0	0	0	0	0	0	0	0	0	0		0	0	0	0	0	62.162	70	10	392	1	233	24.3	7.56	1090.08	10				Pf00314
M0WVS8	AA_TRNA_LIGASE_II domain-containing protein OS=Hordeum vulgare subsp. vulgare OX=112509 PE=4 SV=1	-2.60823	-1.09542	-0.0985055	0.214125	-0.0664274	1.11103	1.24489	-0.199255	2.76638	-1.34008		0.43189	-0.251539	0.297485	-1	0	0	0	0	0	0	0	1	0		0	0	0	1	0	62.141	37	11	79	3	466	52.6	6.48	234.89	11	metabolic process	cytoplasm	catalytic activity;nucleotide binding	Pf00587, Pf02403			1.77849e+06	4.07865e+06
A0A287RWW3	ANK_REP_REGION domain-containing protein OS=Hordeum vulgare subsp. vulgare OX=112509 PE=4 SV=1	0.0908534	0.555816	-0.0247367	0.392867	-0.384584	-0.189351	-0.753896	-0.436354	-0.309359	0.0949116		-0.229382	-0.110916	-0.72977	0	0	0	0	0	0	0	0	0	0		0	0	0	0	0	62.133	44	10	277	8	364	39	4.64	689.88	10							1.10662e+08	1.60981e+08
F2D0X3	Predicted protein (Fragment) OS=Hordeum vulgare subsp. vulgare OX=112509 PE=2 SV=1	-0.352916	-0.415037	0.392867	-0.72977	0.134878	0.24245	-0.0588937	0.129613	0.386259	-0.0603973		0.378512	-0.0831412	-0.237864	0	0	0	0	0	0	0	0	0	0		0	0	0	0	0	61.951	23	14	220	14	894	98.5	5.68	506.18	14			nucleotide binding	Pf00012			4.72861e+07	5.48348e+07
A0A287GE91	Uncharacterized protein OS=Hordeum vulgare subsp. vulgare OX=112509 PE=3 SV=1	-0.634867	0.0496308	-2.662	-0.28279	-0.91866	-0.481969	-0.340075	1.36065	0.0243197	1.76638		0.583038	-0.459973	-0.373327	0	0	0	0	0	0	0	0	0	0		0	0	0	0	0	61.837	38	9	193	1	389	42	7.31	424.96	9							6.01154e+06	9.32938e+06
F2DTT4	Predicted protein OS=Hordeum vulgare subsp. vulgare OX=112509 PE=2 SV=1	-0.24127	0.227741	-0.103147	-0.32916	0.178874	-0.696658	-1.03209	0.27262	0.721591	-0.655172		0.708408	-0.367732	-0.554273	0	0	0	0	0	0	0	0	0	0		0	0	0	0	0	61.675	48	9	715	9	262	28.2	6.79	2304.26	9	cellular homeostasis;metabolic process;regulation of biological process		antioxidant activity;catalytic activity	Pf00578, Pf08534, Pf10417			2.36589e+08	2.09844e+08
F2E0T8	Predicted protein OS=Hordeum vulgare subsp. vulgare OX=112509 PE=2 SV=1	0.10165	-1.30757	-6.64386	-1.09234	-0.617056	0.981853	0.623867	-0.302226	-2.11404	0.507921		-1.17788	1.21909	-0.33825	0	0	0	0	0	0	0	0	0	0		0	0	0	0	0	61.61	35	9	1912	2	375	41.7	5.48	4588.4	9			nucleotide binding	Pf00022			1.49441e+07	1.10896e+07
F2EIB4	Predicted protein OS=Hordeum vulgare subsp. vulgare OX=112509 PE=2 SV=1	-0.145605	0.00432161	0.296311	-0.744197	0.60502	0.435095	-0.0335695	0.683472	0.459432	-0.554273		-0.115597	-0.132894	-0.2567	0	0	0	0	0	0	0	0	0	0		0	0	0	0	0	61.602	43	13	255	6	496	55.4	8.27	624.02	13	regulation of biological process	proteasome	enzyme regulator activity;protein binding	Pf01399, Pf08375			9.80395e+07	1.10311e+08
F2EHV9	Predicted protein (Fragment) OS=Hordeum vulgare subsp. vulgare OX=112509 PE=2 SV=1	0.202888	-0.349235	-0.957356	0.929033	-0.778432	-1.73697	-0.913216	2.08338	-6.64386	-0.603841		-0.558517	1.13816	-6.64386	0	0	0	0	0	0	0	0	0	0		0	0	0	0	0	61.559	31	9	161	1	481	52.3	9.47	512.54	9							1.48126e+07	4.03423e+07
A0A287G0K9	Flavodoxin-like domain-containing protein OS=Hordeum vulgare subsp. vulgare OX=112509 PE=4 SV=1	-0.0679388	0.147958	-0.0144996	-1.49411	0.275007	-0.07552	0.534062	0.0813396	-0.15682	-0.352916		0.797428	0.350497	-0.405451	0	0	0	0	0	0	0	0	0	0		0	0	0	0	0	61.455	41	9	1078	5	301	32	8.87	3123.63	9							1.15128e+08	3.19703e+08
A0A287MZR7	CHCH domain-containing protein OS=Hordeum vulgare subsp. vulgare OX=112509 PE=4 SV=1	0.381837	0.894527	-0.0619024	3.00594	-0.997117	-0.0969617	-0.72261	-0.189351	1.0635	0.468844		-1.31833	-0.388355	0.336855	0	0	0	0	0	0	0	0	0	0		0	0	0	0	0	61.43	74	6	370	6	142	14.5	8.03	1435.41	6							2.42733e+08	3.36809e+08
F2D1Q5	Peroxidase (Fragment) OS=Hordeum vulgare subsp. vulgare OX=112509 PE=2 SV=1	-0.625934	-0.486004	-0.189351	-1.92687	0.232661	-1.16488	-0.142417	0.788268	0.197865	-0.0740006		-0.166503	-0.0558912	-1.01159	0	0	0	-1	0	0	0	0	0	0		0	0	0	1	0	61.418	44	9	347	8	350	36.4	9.16	1055.22	9	metabolic process;response to stimulus	extracellular	antioxidant activity;catalytic activity;metal ion binding	Pf00141			9.56077e+07	1.37247e+08
A0A0U2KWW3	Malate dehydrogenase OS=Hordeum vulgare OX=4513 GN=MDH PE=2 SV=1															0	0	0	0	0	0	0	0	0	0		0	0	0	0	0	61.394	54	13	383	1	395	41.2	7.4	977.79	13	metabolic process		catalytic activity	Pf00056, Pf01073, Pf02866
A0A287R9B6	Uncharacterized protein OS=Hordeum vulgare subsp. vulgare OX=112509 PE=4 SV=1	0.202888	-0.0543923	0.545968	-0.354759	-0.177882	0.0676387	-0.248108	-0.0649175	-0.101598	2.35952		2.15737	0.637842	0.539035	0	0	0	0	0	0	0	0	0	1		1	0	0	1	0	61.373	23	13	90	13	934	101.6	7.3	159.48	13							7.54459e+07	7.8056e+07
A0A287WNA6	Uncharacterized protein OS=Hordeum vulgare subsp. vulgare OX=112509 PE=3 SV=1	-0.202572	0.183963	0.130931	-0.99137	0.726831	-0.00578235	-0.207561	0.425459	0.425459	0.293959		0.464668	0.0565835	-0.463947	0	0	0	0	0	0	0	0	0	0		0	0	0	0	0	61.369	29	11	166	11	604	64.5	6.42	512.61	11							1.1331e+08	1.26462e+08
A0A287J6P3	Uncharacterized protein OS=Hordeum vulgare subsp. vulgare OX=112509 PE=4 SV=1	-0.426625	0.551885	0.289244	-0.72977	0.436162	-0.0664274	-0.0969617	0.24732	0.323082	0.786596		0.66175	0.343692	-0.533242	0	0	0	0	0	0	0	0	0	0		0	0	0	0	0	61.254	47	12	918	5	272	31.7	10.32	2335.4	12							1.17733e+08	1.12961e+08
A0A287KSV7	MPN domain-containing protein OS=Hordeum vulgare subsp. vulgare OX=112509 PE=4 SV=1	-0.382702	0.994218	-0.356606	-0.841663	0.221568	0.259423	-0.131313	0.27739	0.279768	-0.520769		0.564622	0.286881	-0.614845	0	0	0	0	0	0	0	0	0	0		0	0	0	0	0	61.089	57	12	190	12	362	40.8	9.55	520.16	12							8.941e+07	9.59487e+07
A0A287WJL1	Uncharacterized protein OS=Hordeum vulgare subsp. vulgare OX=112509 PE=3 SV=1	-0.409278	0.194087	-0.258425	-0.662004	0.297485	0.175045	-0.533242	0.784923	0.191563	-0.39973		0.422233	-0.281036	-0.305788	0	0	0	0	0	0	0	0	0	0		0	0	0	0	0	61.084	46	7	509	2	150	17.4	10.24	730.63	7							7.63433e+07	1.10632e+08
A0A287T4T0	Uncharacterized protein OS=Hordeum vulgare subsp. vulgare OX=112509 PE=4 SV=1	-0.416962	0.192825	0.045443	-0.841663	0.487486	0.117695	0.863146	0.43189	0.231432	-0.84944		1.01221	-0.531156	-0.253257	0	0	0	0	0	0	0	0	0	0		1	0	0	1	0	61.062	38	13	110	13	558	60.9	5.07	375.35	13							6.3649e+07	7.45559e+07
A0A287LT80	Uncharacterized protein OS=Hordeum vulgare subsp. vulgare OX=112509 PE=4 SV=1	0	0.0299829	0.0129262	-0.321928	0.182692	0.650765	-0.164884	-0.0232698	-0.577767	-0.263612		-0.011588	0.584963	0.21661	0	0	0	0	0	0	0	0	0	0		0	0	0	0	0	61.005	32	10	150	10	468	50.8	6.54	384.45	10							8.14801e+07	9.8637e+07
A0A287TFZ4	Proteasome subunit alpha type OS=Hordeum vulgare subsp. vulgare OX=112509 PE=3 SV=1	-0.341903	0.325386	-0.0320936	-1.22432	0.515006	-0.187707	0.0538064	0.549916	0.189034	-0.606035		0.24732	-0.0350469	-0.42082	0	0	0	0	0	0	0	0	0	0		0	0	0	0	0	60.969	42	9	497	9	271	29.7	5.91	1369.95	9							1.59205e+08	2.20949e+08
F2D074	Predicted protein OS=Hordeum vulgare subsp. vulgare OX=112509 PE=2 SV=1	-0.107803	0.333424	0.0285692	-1.15521	0.569491	0.0579701	-0.0846703	0.539035	-0.45799	-0.608232		0.509949	0.27023	-0.428566	0	0	0	0	0	0	0	0	0	0		0	0	0	0	0	60.873	72	11	605	11	251	26.5	5.85	1638.59	11				Pf12481, Pf13522, Pf13537			2.40596e+08	2.88991e+08
F2E325	Predicted protein OS=Hordeum vulgare subsp. vulgare OX=112509 PE=2 SV=1	0.607863	-0.340075	0.349365	-0.128156	0.0976108	0.467801	0.27858	-0.579922	-0.321928	0.269033		0.045443	-0.274041	0.669027	0	0	0	0	0	0	0	0	0	0		0	0	0	0	0	60.861	77	9	665	9	130	13.4	7.85	1915.68	9	cellular homeostasis;metabolic process;regulation of biological process		catalytic activity	Pf00462			3.45253e+08	3.00492e+08
F2DBD1	Predicted protein OS=Hordeum vulgare subsp. vulgare OX=112509 PE=2 SV=1	0.0662614	0.45628	0.347099	-0.533242	0.448901	-0.0320936	-0.112475	0.0229004	0.125651	-0.369595		0.0114956	-0.0350469	-0.253257	0	0	0	0	0	0	0	0	0	0		0	0	0	0	0	60.756	41	9	910	5	206	23.5	10.39	1846.49	9	metabolic process	ribosome	structural molecule activity	Pf00572			2.73948e+08	2.56143e+08
F2CPN8	Predicted protein OS=Hordeum vulgare subsp. vulgare OX=112509 PE=2 SV=1	-0.678072	0.318461	0.209141	-1.0862	0.422233	0.0214797	-0.093879	0.615416	-0.296899	-1.00289		0.961994	-0.0603973	-0.514573	0	0	0	0	0	0	0	0	0	0		0	0	0	0	0	60.685	38	9	436	9	318	34.7	5.9	1346.86	9	metabolic process		catalytic activity;nucleotide binding	Pf00389, Pf02826			7.61136e+07	7.35643e+07
F2CRL9	Predicted protein OS=Hordeum vulgare subsp. vulgare OX=112509 PE=2 SV=1	-0.312939	3.32654	-0.450084	-0.518701	-0.323733	0.269033	-0.109359	-0.272297	0.233888	-0.140826		0.513996	-0.382702	-0.184425	0	1	0	0	0	0	0	0	0	0		0	0	0	1	0	60.611	27	11	85	11	622	68.8	7.68	162.39	11			protein binding	Pf13041, Pf13812			3.64433e+07	4.26866e+07
A0A287HNX4	PCI domain-containing protein OS=Hordeum vulgare subsp. vulgare OX=112509 PE=4 SV=1	-0.164884	-0.0724828	0.66175	-1.05289	0.0299829	0.87342	0.586885	-0.174621	0.146655	-0.531156		0.950095	0.440421	0.454176	0	0	0	0	0	0	0	0	0	0		0	0	0	0	0	60.596	54	14	298	14	385	43.4	5.66	607.68	14							7.31897e+07	7.38845e+07
A0A287F2Y5	40S ribosomal protein S3a OS=Hordeum vulgare subsp. vulgare OX=112509 PE=3 SV=1															0	0	0	0	0	0	0	0	0	0		0	0	0	0	0	60.537	47	10	725	1	255	29	9.22	882.33	10
F2CRU1	Predicted protein OS=Hordeum vulgare subsp. vulgare OX=112509 PE=2 SV=1	-0.362158	0.015783	-0.231075	-1.68038	-0.101598	0.0440443	0.257011	0.105678	0.190299	-1.0619		0.211635	0.164786	-0.531156	0	0	0	-1	0	0	0	0	0	0		0	0	0	1	0	60.443	47	12	151	11	423	45.1	5.29	395.94	12			catalytic activity	Pf02458			9.30771e+07	1.28011e+08
M0XC72	Chlorophyll a-b binding protein, chloroplastic OS=Hordeum vulgare subsp. vulgare OX=112509 PE=3 SV=1	-0.617056	0.933573	1.07861	-1.50226	-1.36587	-1.84166	-1.26882	-0.244685	-0.734563	0.844787		1.63413	-1.11092	-1.31115	0	0	0	0	0	0	0	0	0	0		0	0	0	0	0	60.201	48	7	538	1	266	28.3	5.64	1245.53	7	metabolic process	membrane		Pf00504			2.31549e+06	2.23536e+06
A0A287R7T2	Uncharacterized protein OS=Hordeum vulgare subsp. vulgare OX=112509 PE=3 SV=1	-0.101598	0.553852	0.100305	-0.382702	0.739848	-0.190997	-0.0908029	0.230203	0.183963	-0.506353		0.519039	-0.158429	-0.307573	0	0	0	0	0	0	0	0	0	0		0	0	0	0	0	60.18	40	7	1000	2	166	19	10.3	1663.21	7							3.49969e+08	4.80128e+08
F2D1E8	Predicted protein OS=Hordeum vulgare subsp. vulgare OX=112509 PE=2 SV=1	-0.798366	-1.486	-0.0232698	-1.4112	-0.176251	1.58111	0.912267	6.64386	-2.42663	-6.64386		6.64386	0.503858	-2	0	0	0	0	0	0	0	0	0	0		0	0	0	0	0	60.136	45	12	396	1	484	51.2	5.41	850.56	12	metabolic process		catalytic activity	Pf00201			1.03371e+07	1.06603e+07
A0A287H2A2	40S ribosomal protein S6 OS=Hordeum vulgare subsp. vulgare OX=112509 PE=3 SV=1	-0.027675	0.753605	-0.0350469	-0.334607	-0.0144996	0.126973	0.525067	0.240009	0.569491	-0.327348		0.14274	0.211635	0.558757	0	0	0	0	0	0	0	0	0	0		0	0	0	0	0	60.134	32	7	618	3	230	26.3	10.98	1582.33	7							8.7174e+07	1.30023e+08
F2DT67	Predicted protein OS=Hordeum vulgare subsp. vulgare OX=112509 PE=2 SV=1	-1.02327	1.08134	0.563646	-1.32193	0.804054	0.631337	-0.093879	0.183963	0.121679	-0.416962		0.90381	0.1137	-0.347399	0	0	0	0	0	0	0	0	0	0		0	0	0	0	0	60.071	43	8	380	7	340	35.8	7.91	1150.15	8	defense response;metabolic process;response to stimulus		catalytic activity	Pf00182, Pf00187			7.72519e+07	8.70003e+07
F2CV94	Predicted protein OS=Hordeum vulgare subsp. vulgare OX=112509 PE=2 SV=1	-0.671164	0.822934	0.607863	-1.1488	0.913799	0.648005	0.367371	0.439357	-5.64386	-4.96578		1.82944	4.82721	-1.13924	0	0	0	0	0	0	0	0	-1	0		0	0	0	1	0	60.068	54	11	1074	2	368	39.6	7.11	3625.07	11	metabolic process		catalytic activity	Pf00112, Pf08246			2.96242e+08	2.60171e+08
A0A287SML4	H15 domain-containing protein OS=Hordeum vulgare subsp. vulgare OX=112509 PE=3 SV=1	0.349365	-0.664288	0.231432	-0.153607	0.953079	0.0243197	-0.459973	0.244887	-0.682696	0.461529		0.134878	0.0496308	-0.597278	0	0	0	0	0	0	0	0	0	0		0	0	0	0	0	59.998	32	8	1350	5	268	27.3	10.76	3822.51	8							5.50742e+08	5.03679e+08
F2DB00	Prohibitin OS=Hordeum vulgare subsp. vulgare OX=112509 PE=2 SV=1	-0.0174171	2.1447	0.347099	-0.793357	0.695103	1.09288	0.539035	-0.0484122	0.380729	-0.0203404		-0.00144342	0.49057	-0.260152	0	0	0	0	0	0	0	0	0	0		0	0	0	0	0	59.945	70	11	252	9	285	30.6	6.58	774.01	11		membrane;mitochondrion		Pf01145			1.10129e+08	2.44909e+08
F2CZC7	Predicted protein OS=Hordeum vulgare subsp. vulgare OX=112509 PE=2 SV=1	-0.125006	-0.176251	-0.0144996	-2.30045	0.107018	-0.442222	0.0482362	0.137504	-0.514573	-0.358454		1.15575	0.319618	-0.54372	0	0	0	-1	0	0	0	0	0	0		1	0	0	1	0	59.92	54	11	258	10	441	46.7	5.64	618.67	11	regulation of biological process;response to stimulus		protein binding;receptor activity;signal transducer activity	Pf00415, Pf13540			8.42664e+07	8.46397e+07
F2CQF9	Predicted protein OS=Hordeum vulgare subsp. vulgare OX=112509 PE=2 SV=1	0.619178		-0.231075	-6.64386		-1.04097	1.14274	0.746743		6.64386		6.64386	-0.85726	-0.652901	0	0	0	0	0	0	0	0	0	0		0	0	0	0	0	59.774	53	10	1144	2	290	30.4	7.83	2074.05	10	transport	membrane	transporter activity	Pf00230
A0A287J4M0	Ribosomal_S17_N domain-containing protein OS=Hordeum vulgare subsp. vulgare OX=112509 PE=3 SV=1	0.226509	0.967169	0.311503	-1.09542	1.3471	-0.288065	0.0524159	0.289244	-0.0203404	-0.409278		0.125651	0.695103	-0.244685	0	0	0	0	0	0	0	0	0	0		0	0	0	0	0	59.7	41	9	669	6	187	20.6	10.55	1328.73	9							2.67449e+08	2.7119e+08
M0Z170	Glutamine amidotransferase type-1 domain-containing protein OS=Hordeum vulgare subsp. vulgare OX=112509 PE=3 SV=1	-0.153607	0.727703	-0.562772	-1.04692	0.27739	0.0635029	0.0257376	0.744161	0.389567	-0.522841		0.651683	0.349365	-0.354759	0	0	0	0	0	0	0	0	0	0		0	0	0	0	0	59.619	43	10	212	10	440	48	7.17	556.48	10	cell communication;metabolic process;response to stimulus		catalytic activity	Pf00117, Pf00988, Pf07722			9.76539e+07	9.89705e+07
M0YYB5	Uncharacterized protein OS=Hordeum vulgare subsp. vulgare OX=112509 PE=4 SV=1	-0.362158	0.443607	-0.093879	-1.5951	0.00863031	0.144046	0.222805	0.794936	0.191563	-1.1047		0.367371	-0.0101344	-0.537424	0	0	0	0	0	0	0	0	0	0		0	0	0	0	0	59.599	36	12	390	1	557	59.8	7.84	828.84	12	metabolic process		catalytic activity	Pf00201			9.75137e+07	1.16734e+08
F2DAC0	V-type proton ATPase proteolipid subunit OS=Hordeum vulgare subsp. vulgare OX=112509 PE=2 SV=1	0.168642	1.15898	-0.937878	-0.50226	-0.323733	0.432959	0.871844	-0.590745	0.60502	-0.100051		0.73292	0.78073	-1.26882	0	0	0	0	0	0	0	0	0	0		0	0	0	0	0	59.43	53	5	1004	5	165	16.6	8.47	1235.1	5	transport	membrane;vacuole	transporter activity	Pf00137			4.01139e+07	5.71801e+07
A0A287SC65	YTH domain-containing protein OS=Hordeum vulgare subsp. vulgare OX=112509 PE=4 SV=1	0.185232	0.409255	0.0328061	-0.00144342	-0.968605	0.558757	0.812293	-0.137648	1.6581	1.36569		-1.76121	0.725959	0.219091	0	0	0	0	0	0	0	0	0	0		0	0	0	0	0	59.383	17	7	93	7	663	71.8	8.37	291.21	7							3.01002e+07	3.56354e+07
F2EAF6	Predicted protein OS=Hordeum vulgare subsp. vulgare OX=112509 PE=2 SV=1	-0.744197	-2.9885	1.74459	-2.80591	0.669027	-1.56918	0.237564	-1.31833	0.153157	0.0676387		-3.79586	-1.66658	1.8801	0	0	0	0	0	0	0	0	0	0		0	0	0	0	0	59.353	74	7	944	3	146	15.7	8.18	2481.84	7	defense response;response to stimulus			Pf00967			5.06383e+08	4.19278e+08
A0A287G0F8	Usp domain-containing protein OS=Hordeum vulgare subsp. vulgare OX=112509 PE=4 SV=1	0.483364	1.18269	-0.2567	-0.434403	2.40272	0.249749	-0.520769	1.99168	-0.788365	0.464668		1.38073	0.584963	0.734655	0	0	0	0	0	0	0	0	0	0		0	0	0	0	0	59.258	49	9	284	1	272	28.9	5.6	928.13	9							1.45936e+07	1.50166e+07
F2DF61	Predicted protein OS=Hordeum vulgare subsp. vulgare OX=112509 PE=2 SV=1	0.816395	0.761285	0.0745054	1.68885	-0.510457	0.219091	-0.261881	0.313826	0.353888	0.702214		-0.343732	0.133564	0.784085	0	0	0	0	0	0	0	0	0	0		0	0	0	0	0	59.188	49	7	1104	7	130	14.8	6.6	2531.19	7			DNA binding	Pf01984			8.2965e+08	7.32893e+08
M0WV50	Uncharacterized protein OS=Hordeum vulgare subsp. vulgare OX=112509 PE=4 SV=1	0.726831	1.03633	0.109695	-0.749038	0.111031	0.78073	0.550901	0.00288251	0.222805	-0.115597		0.295135	0.678973	0.108357	0	0	0	0	0	0	0	0	0	0		0	0	0	0	0	59.128	44	11	120	11	316	35	6.96	266.58	11			metal ion binding	Pf00191			5.96224e+07	9.4186e+07
A0A287SBU9	SMP domain-containing protein OS=Hordeum vulgare subsp. vulgare OX=112509 PE=4 SV=1	2.27501	4.3631	1.69466	0.23634	0.372952	3.29822	6.64386	-0.516636	-2.33643	1.59407		0.077243	6.64386	2.13422	0	0	0	0	0	0	0	0	0	0		0	0	0	0	0	59.125	58	8	228	1	214	20.8	5.02	698.22	8							1.37807e+07	4.56074e+06
F2CW93	Predicted protein OS=Hordeum vulgare subsp. vulgare OX=112509 PE=2 SV=1	0.371838	0.504875	-0.384584	1.4547	-0.274041	-0.176251	-0.395929	0.42975	-0.341903	0.563646		-0.859876	-0.307573	0.212881	0	0	0	0	0	0	0	0	0	0		0	0	0	0	0	59.035	45	7	1142	7	142	15.7	9.91	3465.54	7			DNA binding	Pf01381, Pf08523, Pf12844			8.05462e+08	5.67302e+08
F2DE66	Predicted protein OS=Hordeum vulgare subsp. vulgare OX=112509 PE=2 SV=1	-0.268817	-6.64386	0.567545	-0.99137	0.217851	0.487486	0.682573		0.611645	-0.0262051		0.505891	0.711935	0.339137	0	0	0	0	0	0	0	0	0	0		0	0	0	0	0	59.031	23	14	128	1	801	89.7	6.81	262.08	14	metabolic process	cytoplasm	catalytic activity;nucleotide binding;RNA binding	Pf00133, Pf01588, Pf09334			3.98645e+06	3.82676e+06
F2DUE6	Predicted protein OS=Hordeum vulgare subsp. vulgare OX=112509 PE=2 SV=1	0.725959	0.237564	0.650765	1.47457	-0.483985	0.505891	0.389567	0.396159	-1.04692	-0.21927		-0.190997	0.448901	0.543001	0	0	0	0	0	0	0	0	0	0		0	0	0	0	0	59.005	37	9	452	9	233	26.5	9.28	1158.24	9				Pf06244			7.59713e+08	5.45601e+08
A0A287KD15	SHSP domain-containing protein OS=Hordeum vulgare subsp. vulgare OX=112509 PE=3 SV=1	1.301	1.93319	0.0881416	0.71721	-0.336428	1.91571	-1.35107	-0.68966	-1.20756	0.603122		1.6173	0.978928	0.653519	0	0	0	0	0	0	0	0	0	0		0	0	0	0	0	58.959	40	6	371	1	208	22.7	9.17	696.19	6							4.01348e+06	7.15097e+06
F2CRK4	Predicted protein (Fragment) OS=Hordeum vulgare subsp. vulgare OX=112509 PE=2 SV=1	-0.046921	-0.106249	-0.612637	-0.560643	0.623867	0.0676387	-0.481969	-0.316528	-0.343732	-0.706041		0.282143	-0.0306192	-0.687335	0	0	0	0	0	0	0	0	0	0		0	0	0	0	0	58.867	42	10	509	4	408	42.6	8.91	1113.84	10				Pf13561			2.20443e+08	2.23757e+08
A0A287QNF1	Uncharacterized protein OS=Hordeum vulgare subsp. vulgare OX=112509 PE=3 SV=1	0.240009	-0.0159576	-0.1976	-1.19429	0.422233	-0.533242	-0.298673	0.655352	0.395063	-0.488026		0.603122	0.849599	0.177599	0	0	0	0	0	0	0	0	0	0		0	0	0	0	0	58.829	47	11	276	2	257	29.1	9.16	757.26	11							6.6962e+07	9.239e+07
F2EIG4	Predicted protein (Fragment) OS=Hordeum vulgare subsp. vulgare OX=112509 PE=2 SV=1	-0.0203404	0.702214	0.38405	-0.652901	0.690641	0.317304	0.0468403	0.538041	-0.145605	-0.826233		-0.00578235	0.199123	0.249749	0	0	0	0	0	0	0	0	0	0		0	0	0	0	0	58.808	37	9	1017	9	244	27.6	11.14	2019.71	9	metabolic process	ribosome	structural molecule activity	Pf00252			4.24061e+08	4.73382e+08
F2E2W5	Predicted protein OS=Hordeum vulgare subsp. vulgare OX=112509 PE=2 SV=1	-0.409278	0.648005	-0.189351	-1.43831	-0.413115	-0.330973	0.0129262	-0.215915	0.140124	-0.870387		0.0703893	0.0114956	-0.304006	0	0	0	0	0	0	0	0	0	0		0	0	0	0	0	58.805	67	9	318	9	266	29.3	5.27	904.65	9	metabolic process		catalytic activity	Pf01596, Pf12847, Pf13578			1.90047e+08	2.20714e+08
A0A287PL58	PCI domain-containing protein OS=Hordeum vulgare subsp. vulgare OX=112509 PE=4 SV=1	-0.463947	-0.713119	0.0551957	-0.968605	-0.125006	1.52507	-0.234465	0.449957	1.89569	-0.556393		0.685267	-0.199255	-0.652901	0	0	0	0	0	0	0	0	0	0		0	0	0	0	0	58.789	29	11	255	4	489	55	8.19	638.9	11							1.03954e+07	2.4277e+07
A0A287DY10	Uncharacterized protein OS=Hordeum vulgare subsp. vulgare OX=112509 PE=4 SV=1	-0.590745	-0.284546	0.141433	-1.05889	0.0908534	0.320773	-0.281036	0.510962	0.703987	-0.72738		0.369606	-0.161653	-0.362158	0	0	0	0	0	0	0	0	0	0		0	0	0	0	0	58.757	14	11	165	5	950	104.8	7.47	340.03	11							4.42796e+07	5.68448e+07
A0A287WXF2	Ribosomal_S13_N domain-containing protein OS=Hordeum vulgare subsp. vulgare OX=112509 PE=3 SV=1	-0.0694519	-0.586406	0.388465	0.105678	0.0731347	-0.169745	0.182692	0.102994	-0.24127	-0.171368		-0.187707	-0.356606	0.0524159	0	0	0	0	0	0	0	0	0	0		0	0	0	0	0	58.724	39	9	1259	9	181	19.8	10.55	3127.37	9							5.85397e+08	8.10877e+08
F2CVA6	Predicted protein OS=Hordeum vulgare subsp. vulgare OX=112509 PE=2 SV=1	-0.142417	0.75873	-0.018878	-1.24811	-0.475936	0.473008	-0.454032	0.0840643	-0.248108	-0.907793		0.449957	-0.334607	-0.673463	0	0	0	0	0	0	0	0	0	0		0	0	0	0	0	58.636	60	8	341	7	234	25.1	5.66	957.75	8			protein binding	Pf02798, Pf13409, Pf13417			1.19462e+08	1.26039e+08
F2E390	Ribosomal protein OS=Hordeum vulgare subsp. vulgare OX=112509 PE=2 SV=1	0.0398403	-0.155213	-0.181149	0.669027	0.427606	-0.467932	0.663572	0.291604	0.560715	0.718088		-0.72977	-0.136062	-0.0816138	0	0	0	0	0	0	0	0	0	0		0	0	0	0	0	58.583	38	8	420	2	216	24.5	9.98	679.53	8	metabolic process	ribosome	RNA binding;structural molecule activity	Pf00687			3.53113e+07	7.09003e+07
M0VS36	Eukaryotic translation initiation factor 3 subunit L OS=Hordeum vulgare subsp. vulgare OX=112509 PE=3 SV=1	-0.190997	0.648005	0.378512	-0.671164	0.051024	0.584	-0.14401	-0.0709665	0.601221	-0.657445		0.255803	-0.32916	-0.0954196	0	0	0	0	0	0	0	0	0	0		0	0	0	0	0	58.543	40	15	134	15	522	60.9	6.67	275.73	15	cell organization and biogenesis;metabolic process;regulation of biological process	cytoplasm	RNA binding	Pf10255			9.50233e+07	9.47208e+07
F2D424	Predicted protein OS=Hordeum vulgare subsp. vulgare OX=112509 PE=2 SV=1	0.0799754	-0.37146	0.333424	-0.0619024	-0.155213	0.0607392	-0.172994	0.662661	0.580145	0.54498		-0.195946	-0.182786	0.126973	0	0	0	0	0	0	0	0	0	0		0	0	0	0	0	58.493	34	10	297	8	441	44.1	8.44	926.04	10			RNA binding	Pf00076, Pf14259			1.13005e+08	1.44643e+08
A0A287WAY2	Uncharacterized protein OS=Hordeum vulgare subsp. vulgare OX=112509 PE=4 SV=1	6.64386	0.173767	0.776525	0.202888	0.258217	0.83996	0.764686	6.64386	-6.64386						0	0	0	0	0	0	0	0	0	0		0	0	0	0	0	58.391	25	10	101	1	728	78.6	5.64	236.22	10							3.15251e+06	3.40058e+06
Q9M4D6	Putative acid phosphatase OS=Hordeum vulgare OX=4513 GN=bci-3 PE=2 SV=2	0.973795	0.768078	0.386259	0.534062	-0.979942	-0.84944	-1.07704	-0.897006	-2.09542	1.02219		3.23726	1.46362	-0.187707	0	0	0	0	0	0	0	0	0	0		0	0	0	0	0	58.383	33	7	730	2	272	29.6	8.47	2140.97	7	metabolic process		catalytic activity	Pf03767			1.6435e+07	2.62524e+07
F2DFG0	Predicted protein OS=Hordeum vulgare subsp. vulgare OX=112509 PE=2 SV=1	-0.121863	-0.161653	0.0648829	0.00288251	-0.254978	-0.0320936	-0.28279	0.870266	0.500802	0.512985		-0.187707	0.515006	0.0482362	0	0	0	0	0	0	0	0	0	0		0	0	0	0	0	58.333	27	9	376	7	520	55.2	4.94	1107	9			RNA binding	Pf00013, Pf13014			1.15774e+08	1.24384e+08
A0A287LIR7	BURP domain-containing protein OS=Hordeum vulgare subsp. vulgare OX=112509 PE=4 SV=1	-0.655172	-0.199255	-0.205896	2.81906	0.625738	-1.84684	0.0962619	2.1776	-0.450084	-0.265345		-0.560643	0.197865	1.29514	0	0	0	1	0	0	0	1	0	0		0	0	0	1	0	58.216	29	6	114	6	567	56	9.51	392.46	6							9.45619e+07	8.99144e+07
A0A287TKK2	PPM-type phosphatase domain-containing protein OS=Hordeum vulgare subsp. vulgare OX=112509 PE=3 SV=1	-0.341903	-2.2109	1.23634	-0.475936	0.643394	-2.04097	0.0100637	-0.242977	0.0799754	-0.610433		-1.34008	-0.846843	0.0813396	0	0	0	0	0	0	0	0	0	0		0	0	0	0	0	58.178	49	13	235	13	360	38.3	5.15	518.01	13							2.07578e+08	2.02908e+08
A0A287PY20	Purple acid phosphatase OS=Hordeum vulgare subsp. vulgare OX=112509 PE=3 SV=1	-0.761213	0.226509	-0.340075	-0.761213	0.916094	-0.456009	0.441483	0.302173	-0.56918	0.293959		0.0200577	0.286881	-0.0528949	0	0	0	0	0	0	0	0	0	0		0	0	0	0	0	58.153	24	13	239	13	625	69.9	6.77	402.36	13							1.9292e+08	1.76948e+08
A0A287GSJ3	Uncharacterized protein OS=Hordeum vulgare subsp. vulgare OX=112509 PE=3 SV=1	-0.798366	0.0370307	-0.253257	-1.12343	0.0143553	-0.189351	-0.465938	-0.926865	0.666302	-3.25154		-0.0484122	0.0908534	-0.720232	0	0	0	0	0	0	0	0	0	-1		0	0	0	1	0	58.05	49	10	121	10	333	34.3	8.73	371.02	10							6.09491e+07	6.43736e+07
A0A287QQP4	Probable bifunctional methylthioribulose-1-phosphate dehydratase/enolase-phosphatase E1 OS=Hordeum vulgare subsp. vulgare OX=112509 PE=3 SV=1	0.232661	1.4163	-0.340075	0.0496308	0.298658	1.33571	1.07998	3.93565	0.16092	-0.891643		0.261832	0.362891	0.499782	0	1	0	0	0	1	1	1	0	-1		0	0	0	1	0	58.05	42	11	34	11	517	56.8	6.34	74.68	11							3.20893e+07	3.15141e+07
M0ZEV7	Chlorophyll a-b binding protein, chloroplastic OS=Hordeum vulgare subsp. vulgare OX=112509 PE=3 SV=1	-6.64386	0.35727	0.630405	-6.64386	-0.268817	-0.369595	-6.64386	-0.685014	-6.64386	6.64386		5.05181	0.413594	0.543991	0	0	0	0	0	0	0	0	0	0		1	0	0	1	0	57.998	40	8	512	1	324	34.5	6.77	1222.13	8	metabolic process	membrane		Pf00504			1.00457e+07	9.65932e+06
F2DI16	Predicted protein (Fragment) OS=Hordeum vulgare subsp. vulgare OX=112509 PE=2 SV=1	0.301002	0.166073	0.765535	0.077243	-0.390245	0.14274	0.565597	-0.405451	0.0786098	-0.251539		0.137504	0.250962	-0.184425	0	0	0	0	0	0	0	0	0	0		0	0	0	0	0	57.855	28	10	378	10	502	57.4	5.4	303.25	10	metabolic process		catalytic activity	Pf09412			9.15365e+07	1.52611e+08
A0A287KS58	Peroxidase OS=Hordeum vulgare subsp. vulgare OX=112509 PE=3 SV=1	-0.234465	0.657183	-0.00578235	-1.18442	0.273814	-0.343732	-0.0573917	0.543001	0.291604	0.172488		-0.179515	-0.343732	0.00144197	0	0	0	0	0	0	0	0	0	0		0	0	0	0	0	57.711	48	10	573	5	335	35.7	8.03	1563.75	10							1.20895e+08	2.06389e+08
A0A287I4H5	Uncharacterized protein OS=Hordeum vulgare subsp. vulgare OX=112509 PE=4 SV=1	1.46884	1.89025	0.288063	1.77526	-0.231075	0.0881416	0.124328	0.738119	-0.114035	0.705757		1.48078	0.0565835	0.553852	0	0	0	0	0	0	0	0	0	0		0	0	0	0	0	57.628	41	8	70	8	371	39.6	5.71	158.11	8							1.54975e+09	3.46439e+08
Q9SME4	Glutathione peroxidase OS=Hordeum vulgare OX=4513 PE=2 SV=1	-0.380822	-0.345564	0.206643	-0.506353	-0.274041	-0.364013	0.0813396	-0.00868224	-0.0335695	-0.0573917		0.299831	0.571434	-0.0573917	0	0	0	0	0	0	0	0	0	0		0	0	0	0	0	57.588	85	10	1000	8	165	18.2	7.24	1814.13	10	metabolic process;regulation of biological process;response to stimulus		antioxidant activity;catalytic activity	Pf00255, Pf00578, Pf08534			4.55251e+08	7.56998e+08
M0Y5J8	Usp domain-containing protein OS=Hordeum vulgare subsp. vulgare OX=112509 PE=4 SV=1	0.175045	-0.272297	0.0635029	-0.018878	1.1117	-0.494109	0.0285692	0.899949	0.27262	0.437228		-0.512514	-0.388355	0.609755	0	0	0	0	0	0	0	0	0	0		0	0	0	0	0	57.56	53	10	255	2	260	27.4	5.77	789.16	10	response to stimulus			Pf00582			3.76091e+07	4.95206e+07
A0A287UW51	Uncharacterized protein OS=Hordeum vulgare subsp. vulgare OX=112509 PE=4 SV=1	-0.258425	0.439357	0.290424	-1.5951	0.222805	-0.327348	-0.434403	0.409255	1.0036	-0.91866		0.71721	0.0071955	0.285698	0	0	0	0	0	0	0	0	0	0		0	0	0	0	0	57.538	33	11	105	11	538	60	6.18	260.42	11							3.65696e+07	5.76365e+07
Q852R3	Glutathione peroxidase OS=Hordeum vulgare OX=4513 GN=BarPHGPX PE=2 SV=1	-0.45799	-0.390245	0.380729	0.475085	-0.724993	-0.946194	-0.115597	-0.195946	0.00863031	0.408168		-0.234465	0.133564	0.457332	0	0	0	0	0	0	0	0	0	0		0	0	0	0	0	57.471	84	11	964	2	169	18.5	5.64	2027.88	11	metabolic process;regulation of biological process;response to stimulus		antioxidant activity;catalytic activity	Pf00255, Pf00578, Pf08534	548110	BarPHGPX	1.35837e+09	1.208e+09
Q9FYY3	Germin-like protein OS=Hordeum vulgare OX=4513 GN=GerF PE=3 SV=1	-0.129734	-0.150401	0.574344	-1.45008	0.631337	-0.277534	-0.229382	0.177599	-0.027675	-0.0484122		-0.109359	0.318461	-0.510457	0	0	0	0	0	0	0	0	0	0		0	0	0	0	0	57.391	37	5	1165	5	226	24.6	7.02	2732.46	5		extracellular	metal ion binding	Pf00190, Pf07883			1.49299e+08	3.66126e+08
C3W8M2	Starch branching enzyme OS=Hordeum vulgare subsp. vulgare OX=112509 GN=SBE2a PE=2 SV=1	-0.0232698	-0.0573917	0.789103	-0.448115	0.0854247	0.469886	0.710173	-0.83908	-0.573467	0.186501		0.901494	-0.529073	0.389567	0	0	0	0	0	0	0	0	0	0		0	0	0	0	0	57.368	20	10	81	10	821	92.6	5.67	153.56	10	metabolic process		catalytic activity	Pf00128, Pf02806, Pf02922, Pf14701			1.21458e+08	2.86906e+07
M0X1Z2	WPP domain-containing protein OS=Hordeum vulgare subsp. vulgare OX=112509 PE=4 SV=1	-0.675765	0.16221	-0.226004	-0.92139	0.31034	0.0551957	-0.483985	0.0949116	0.00432161	-0.0923402		0.731183	0.153157	-0.657445	0	0	0	0	0	0	0	0	0	0		0	0	0	0	0	57.25	40	13	217	13	554	60.1	4.67	488.02	13			protein binding	Pf13943			1.12907e+08	1.16927e+08
A0A287MDR1	DEK_C domain-containing protein OS=Hordeum vulgare subsp. vulgare OX=112509 PE=4 SV=1	0.767231	-0.169745	0.362891	0.68437	-0.0380063	-1.13289	-0.340075	-0.790859	-0.365871	0.816395		-0.132894	-0.109359	-0.215915	0	0	0	0	0	0	0	0	0	0		0	0	0	0	0	57.137	15	10	247	10	569	62.4	9.16	350.04	10							1.47989e+08	2.44406e+08
A0A287SNX7	Chlorophyll a-b binding protein, chloroplastic OS=Hordeum vulgare subsp. vulgare OX=112509 PE=3 SV=1	0.267835		0.0813396		-6.64386	0.590722	-6.64386	6.64386		-6.64386		6.64386		-0.407364	0	0	0	0	0	0	0	0	0	0		0	0	0	0	0	57.109	48	8	507	1	266	28.3	5.44	1209.37	8
A0A287MGQ6	MGS domain-containing protein OS=Hordeum vulgare subsp. vulgare OX=112509 PE=3 SV=1	-0.128156	0.701327	0.471968	-1.26188	0.154454	0.359521	0.280956	0.947105	0.0703893	-0.0816138		1.07451	0.685267	0.286881	0	0	0	0	0	0	0	0	0	0		0	0	0	0	0	56.98	25	10	91	10	638	69.4	8.56	265.58	10							3.22227e+07	5.88213e+07
F2E7L0	Predicted protein (Fragment) OS=Hordeum vulgare subsp. vulgare OX=112509 PE=2 SV=1		0.390668			6.64386		-6.64386	-6.64386	6.64386	-0.0218044			-0.520769	0.0758749	0	0	0	0	0	0	0	0	0	0		0	0	0	0	0	56.968	55	10	971	1	211	23.9	5.38	2367.06	10	metabolic process	cytoplasm	catalytic activity;metal ion binding	Pf01676, Pf06415
F2DY46	Predicted protein OS=Hordeum vulgare subsp. vulgare OX=112509 PE=2 SV=1	0.349365	1.09963	0.187768	1.13027	-0.554273	0.389567	0.447844	-0.251539	-0.564905	0.58111		0.276199	0.74932	0.776525	0	0	0	0	0	0	0	0	0	0		0	0	0	0	0	56.942	51	8	584	8	224	23.8	8.15	1684.69	8	metabolic process		catalytic activity	Pf00478, Pf00571			6.38107e+08	5.32758e+08
A0A287U5N0	Uncharacterized protein OS=Hordeum vulgare subsp. vulgare OX=112509 PE=3 SV=1	-0.481969	-0.592919	-0.289827	-0.37146	-0.53952	-0.401635	-0.109359	-1.1016	-1.34373	0.297485		0.341417	-0.253257	-0.364013	0	0	0	0	0	0	0	0	0	0		0	0	0	0	0	56.929	58	8	406	8	236	27.2	4.53	1242.48	8							1.38599e+08	2.11209e+08
A0A287GEA7	Uncharacterized protein OS=Hordeum vulgare subsp. vulgare OX=112509 PE=3 SV=1	-0.318326	1.43669	-0.298673	-0.584241	0.489543	-0.979942	0.786596	1.13356	0.117695	0.173767		0.820485	-0.207561	-1.15843	0	0	0	0	0	0	0	0	0	0		0	0	0	0	0	56.902	32	9	160	1	425	45.1	6.64	324.94	9							1.29041e+08	9.65562e+07
F2EJ45	Predicted protein (Fragment) OS=Hordeum vulgare subsp. vulgare OX=112509 PE=2 SV=1	0.269033	-0.946194	-0.0365259	0.607863	-0.865122	-0.584241	0.136191	-0.128156	0.77905	0.614474		-0.424688	-0.60165	0.27858	0	0	0	0	0	0	0	0	0	0		0	0	0	0	0	56.875	23	9	114	9	595	63.3	6.28	307.84	9				Pf07223			7.85922e+07	8.50054e+07
A0A287W7K2	Uncharacterized protein OS=Hordeum vulgare subsp. vulgare OX=112509 PE=4 SV=1	-0.494109	1.26664	0.0328061	-0.284546	-0.440263	0.347099	0.396159	1.33285	0.0356239	-0.352916		-1.22095	1.16221	-0.424688	0	0	0	0	0	0	0	0	0	0		0	0	0	0	0	56.85	24	11	76	1	742	80.4	5.91	212.03	11							1.28175e+07	2.14085e+07
A0A287N283	Uncharacterized protein OS=Hordeum vulgare subsp. vulgare OX=112509 PE=3 SV=1	-0.232769	0.0200577	0.0186342	-0.833927	0.635058	-0.125006	-0.0923402	0.24732	0.355016	-0.92139		0.15056	0.341417	-0.510457	0	0	0	0	0	0	0	0	0	0		0	0	0	0	0	56.828	41	13	189	12	513	57.5	7.64	465.94	13							1.19323e+08	1.91184e+08
F2D043	Predicted protein OS=Hordeum vulgare subsp. vulgare OX=112509 PE=2 SV=1	0.0662614	0.793272	0.38405	-1.00578	1.16157	0.154454	0.990592	1.31325	0.199123	-0.164884		1.33228	0.00144197	0.0854247	0	0	0	0	0	0	0	0	0	0		0	0	0	0	0	56.803	48	8	148	8	275	29.9	7.31	490.39	8	transport	membrane	transporter activity	Pf01459			6.97109e+07	1.30375e+08
F2ELE1	Predicted protein OS=Hordeum vulgare subsp. vulgare OX=112509 PE=2 SV=1	0.486457	0.185232	0.261832	-0.965784	0.0565835	0.515006	0.440421	-1.24811	0.801573	0.90766		-0.234465	-0.756331	-0.526992	0	0	0	0	0	0	0	0	0	0		0	0	0	0	0	56.788	49	9	174	3	270	28.4	8.21	446.32	9	metabolic process		catalytic activity	Pf00182			1.4628e+08	1.18825e+08
A0A287J8S5	Aminomethyltransferase OS=Hordeum vulgare subsp. vulgare OX=112509 PE=3 SV=1	-0.347399	0.0799754	-0.00288828	-0.492079	0.445727	0.0538064	-0.39973	0.556797	0.276199	-0.295128		-0.07552	-0.390245	0.301002	0	0	0	0	0	0	0	0	0	0		0	0	0	0	0	56.782	36	10	408	10	414	44.4	8.59	1266.62	10							1.54702e+08	2.29255e+08
F2CQX6	Thioredoxin reductase OS=Hordeum vulgare subsp. vulgare OX=112509 PE=2 SV=1	-0.459973	-0.169745	0.237564	-0.805913	-0.100051	-0.332789	-0.0424568	0.0593553	0.235114	-0.07552		0.746743	0.0426443	-0.584241	0	0	0	0	0	0	0	0	0	0		0	0	0	0	0	56.745	47	8	270	8	331	34.7	6.23	895.5	8	metabolic process;response to stimulus	cytoplasm	antioxidant activity;catalytic activity	Pf00070, Pf07992			9.70929e+07	1.3499e+08
A0A287SSS2	TOG domain-containing protein OS=Hordeum vulgare subsp. vulgare OX=112509 PE=4 SV=1	0.442545	0.362891	0.159629	1.32308	-0.378944	-0.164884	-0.394032	-0.312939	0.190299	0.0370307		-1.12343	-0.177882	1.05797	0	0	0	0	0	0	0	0	0	0		0	0	0	0	0	56.73	44	12	265	12	377	40.5	5.11	746.61	12							1.40035e+08	2.11055e+08
A0A287P420	Bet_v_1 domain-containing protein OS=Hordeum vulgare subsp. vulgare OX=112509 PE=4 SV=1	0.824564	0.919912	0.919149	-0.632629	-1.13289	1.24914	1.38294	-1.46993	-0.562772	-1.72261		0.121679	0.441483	0.151859	0	0	0	0	0	0	0	0	0	0		0	0	0	0	0	56.721	57	8	267	4	199	21.4	6.52	838.34	8							1.26805e+08	1.28229e+08
M0Z6P5	SHSP domain-containing protein OS=Hordeum vulgare subsp. vulgare OX=112509 PE=3 SV=1	-0.190997	-0.0174171	0.155749	0.727703	-0.459973	-0.0380063	-0.16004	0.289244	0.559737	0.50284		-0.152003	0.117695	0.180148	0	0	0	0	0	0	0	0	0	0		0	0	0	0	0	56.634	49	7	340	7	249	26.4	9.51	866.11	7				Pf00011			7.97744e+07	1.29866e+08
F2D119	Predicted protein OS=Hordeum vulgare subsp. vulgare OX=112509 PE=2 SV=1	-0.0409718	0.651683	0.0538064	-1.01742	-0.612637	-0.373327	-0.148801	-0.013043	0.117695	0.0342157		1.12499	0.0356239	-0.490051	0	0	0	0	0	0	0	0	0	0		0	0	0	0	0	56.506	52	10	166	10	328	36.2	6.16	385.98	10	metabolic process		catalytic activity;metal ion binding	Pf00156			8.61679e+07	1.32178e+08
A0A287G1Z8	Uncharacterized protein OS=Hordeum vulgare subsp. vulgare OX=112509 PE=4 SV=1	1.97233	3.92676	-0.708396	1.74545	-0.0543923	1.19346	1.6722	-0.619271	-1.16812	1.36569		1.1447	0.771463	1.61965	0	1	0	0	0	0	0	0	0	0		0	0	0	1	0	56.353	71	6	820	6	154	16.1	4.78	2345.34	6							9.03413e+08	2.2398e+08
F2DHC4	Predicted protein OS=Hordeum vulgare subsp. vulgare OX=112509 PE=2 SV=1	-0.407364	0.689746	0.0621217	-0.018878	0.266637	-0.432455	-0.148801	0.292782	-0.405451	-0.152003		-0.42082	0.0786098	0.211635	0	0	0	0	0	0	0	0	0	0		0	0	0	0	0	56.323	66	12	363	7	265	27.9	5.26	1054.24	12	response to stimulus			Pf00582			1.63161e+08	2.21099e+08
M0YCI8	GRAM domain-containing protein OS=Hordeum vulgare subsp. vulgare OX=112509 PE=4 SV=1	-6.64386		1.61353		-2.45008	-6.64386	-6.64386		6.64386	6.64386		-6.64386	-0.442222	1.90227	0	0	0	0	0	0	0	0	0	0		0	0	0	0	0	56.227	48	7	229	1	365	38.4	6.46	706.92	7	regulation of biological process			Pf02893
A0A287WRE2	Uncharacterized protein OS=Hordeum vulgare subsp. vulgare OX=112509 PE=4 SV=1	-0.186065	-0.0203404	2.05658	-1.96578	1.01507	-0.0740006	-0.0306192	0.512985	1.97966	1.54696		1.00791	1.01578	0.178874	0	0	1	-1	0	0	0	0	1	1		0	0	0	1	0	56.145	10	10	120	4	1138	125.3	7.21	235.04	10							4.4175e+06	4.3192e+06
M0YI94	Uncharacterized protein OS=Hordeum vulgare subsp. vulgare OX=112509 PE=4 SV=1	-1.09542	1.09153	1.05242	-1.8365	-0.659723	0.804054	0.841571	-1.12029	1.97012	-1.03505		-0.411195	0.051024	-1.15521	0	0	0	0	0	0	0	0	0	0		0	0	0	0	0	56.14	67	9	213	9	225	24.2	8.54	600.89	9				Pf04450, Pf13485			3.17002e+07	3.14123e+07
A0A287EJY0	Uncharacterized protein OS=Hordeum vulgare subsp. vulgare OX=112509 PE=4 SV=1	-0.514573	0.265437	0.16092	-0.841663	0.282143	0.519039	0.24732	0.318461	-0.41889	-0.836501		0.572405	0.0854247	0.0593553	0	0	0	0	0	0	0	0	0	0		0	0	0	0	0	56.07	44	12	102	12	359	40	5.85	242.35	12							5.43295e+07	7.07167e+07
F2DXD4	Eukaryotic translation initiation factor 3 subunit G OS=Hordeum vulgare subsp. vulgare OX=112509 PE=2 SV=1	-0.461959	0.243669	-0.192645	0.107018	-0.706041	0.111031	0.015783	0.197865	0.183963	-0.12658		0.31034	0.183963	-0.648372	0	0	0	0	0	0	0	0	0	0		0	0	0	0	0	56.032	45	9	467	9	289	31.3	7.03	1301.63	9	cell organization and biogenesis;metabolic process;regulation of biological process	cytoplasm	RNA binding	Pf00076, Pf12353, Pf13893, Pf14259			1.42109e+08	2.26297e+08
F2D0C5	Predicted protein OS=Hordeum vulgare subsp. vulgare OX=112509 PE=2 SV=1	-0.575615	0.768925	-0.761213	-0.865122	0.624803	-0.637109	-0.316528	-0.103147	-0.0954196	-0.174621		0.512985	0.221568	-0.841663	0	0	0	0	0	0	0	0	0	0		0	0	0	0	0	55.955	30	11	336	11	457	48.9	7.06	836.1	11			catalytic activity	Pf01150			1.76366e+08	2.55954e+08
M0W8Z2	Barwin domain-containing protein OS=Hordeum vulgare subsp. vulgare OX=112509 PE=4 SV=1	-0.192645	-2.49005	0.949348	-1.90509	0.716332	-1.80088	-0.500218	-1.34373	0.327687	0.00288251		-1.64837	-1.18115	0.552869	0	0	0	0	0	0	0	0	0	0		0	0	0	0	0	55.902	57	6	713	4	166	17.7	7.34	1936.37	6	defense response;response to stimulus			Pf00967			1.90462e+08	9.88333e+07
A0A287KG19	NADH-cytochrome b5 reductase OS=Hordeum vulgare subsp. vulgare OX=112509 PE=3 SV=1	-0.426625	-0.0634092	-0.0320936	-0.985645	0.549916	0.320773	0.125651	0.945608	0.178874	0.107018		-0.375197	-0.204233	-0.212568	0	0	0	0	0	0	0	0	0	0		0	0	0	0	0	55.886	62	11	141	11	273	30.1	7.47	295.77	11							8.21225e+07	9.4293e+07
F2DMM2	Predicted protein OS=Hordeum vulgare subsp. vulgare OX=112509 PE=2 SV=1	-0.291592	0.313826	-0.302226	0.757877	-0.514573	-0.946194	-0.16004	-0.103147	0.284514	0.371838		-0.524915	-0.334607	0.109695	0	0	0	0	0	0	0	0	0	0		0	0	0	0	0	55.872	55	9	126	8	159	17.6	5.57	310.23	9	metabolic process;transport		catalytic activity;transporter activity	Pf01215			7.48309e+07	7.18463e+07
A0A287S239	Proteasome subunit alpha type OS=Hordeum vulgare subsp. vulgare OX=112509 PE=3 SV=1	0.525067	-0.388355	-0.526992	-0.514573	-0.295128	-0.42082	-0.293359	0.0621217	-0.375197	-0.0588937		0.266637	0.0840643	-0.0877334	0	0	0	0	0	0	0	0	0	0		0	0	0	0	0	55.869	54	8	271	3	249	27.3	8.31	838	8							2.34253e+08	3.36777e+08
F2DDZ5	Pyruvate dehydrogenase E1 component subunit beta OS=Hordeum vulgare subsp. vulgare OX=112509 PE=2 SV=1	-0.870387	-1.04394	-0.0846703	-1.03801	-1.08009	0.297485	-0.150401	-0.00578235	-0.0306192	0.051024		-0.265345	-1.30757	-0.915936	0	0	0	0	0	0	0	0	0	0		0	0	0	0	0	55.856	45	11	184	6	376	40.3	5.48	461.41	11	metabolic process	mitochondrion;organelle lumen	catalytic activity	Pf02779, Pf02780			6.02443e+07	8.3473e+07
A0A287FPI1	Uncharacterized protein OS=Hordeum vulgare subsp. vulgare OX=112509 PE=4 SV=1	-0.0499049	0.195348	0.0328061	0.345964	-0.520769	0.195348	-0.0634092	-0.120294	0.759582	0.21661		-0.0634092	0.276199	0.0731347	0	0	0	0	0	0	0	0	0	0		0	0	0	0	0	55.776	32	11	185	11	502	53.4	5.82	498.31	11							1.20953e+08	1.47268e+08
B5U8Y9	Alpha-glucosidase OS=Hordeum vulgare OX=4513 GN=Agl2 PE=2 SV=1	0.299831	-0.347399	-0.21424	0.395063	-0.637109	0.353888	0.619178	-0.258425	0.342555	-1.12973		-0.106249	-0.232769	-0.416962	0	0	0	0	0	0	0	0	0	0		0	0	0	0	0	55.625	16	10	135	10	954	105.2	7.49	311.5	10	metabolic process		catalytic activity	Pf01055, Pf13802			9.29391e+07	7.84316e+07
F2CXU0	Predicted protein OS=Hordeum vulgare subsp. vulgare OX=112509 PE=2 SV=1	0.653519	0.423309	0.552869	0.457332	-0.205896	-0.103147	-0.579922	0.176323	0.45628	0.123004		-0.648372	0.489543	0.405992	0	0	0	0	0	0	0	0	0	0		0	0	0	0	0	55.565	23	11	162	11	791	86.9	5.2	439.04	11	metabolic process		protein binding;RNA binding	Pf00240, Pf01805, Pf12230			1.24616e+08	2.05775e+08
F2D1U7	UMP-CMP kinase OS=Hordeum vulgare subsp. vulgare OX=112509 PE=2 SV=1	-0.632629	-0.0424568	-0.312939	-0.251539	-0.467932	-0.92139	-0.254978	0.856787	0.0840643	-0.0892673		-0.854649	-0.761213	-0.394032	0	0	0	0	0	0	0	0	0	0		0	0	0	0	0	55.565	64	11	320	11	213	23.5	5.39	524.92	11	metabolic process	cytoplasm;nucleus	catalytic activity;nucleotide binding	Pf00406, Pf13207, Pf13238, Pf13671			1.18098e+08	1.72172e+08
A0A287XWE1	Uncharacterized protein OS=Hordeum vulgare subsp. vulgare OX=112509 PE=3 SV=1	0.0840643	0.423309	0.478195	-0.659723	0.0703893	0.642471	0.102994	0.494672	0.259423	-0.483985		0.744161	0.522056	0.0593553	0	0	0	0	0	0	0	0	0	0		0	0	0	0	0	55.553	15	12	210	12	1157	130.8	6.42	393.29	12							7.00645e+07	6.17815e+07
F2E4V6	Peptidylprolyl isomerase OS=Hordeum vulgare subsp. vulgare OX=112509 PE=2 SV=1	0.426533	-1.13606	-0.140826	-0.444184	0.108357	-0.222633	-0.0664274	-0.14401	0.453122	-0.657445		-0.261881	-0.12658	0.100305	0	0	0	0	0	0	0	0	0	0		0	0	0	0	0	55.535	23	11	144	11	560	62.2	5.36	165.08	11	metabolic process		catalytic activity;protein binding	Pf00254, Pf00515, Pf07719, Pf13181, Pf13414, Pf13424, Pf13432, Pf14559			1.69661e+08	2.22766e+08
Q40047	Transmembrane protein OS=Hordeum vulgare OX=4513 PE=2 SV=1	0.361768	-0.962969	-1.30045	1.46832	-1.24811	0.422233	-0.0528949	1.6663	1.41846	-0.416962		-1.9771	-0.746616	0.0538064	0	0	0	0	0	0	0	0	0	0		0	0	0	0	0	55.525	56	9	714	2	288	30.6	8.81	1593.58	9	transport	membrane	transporter activity	Pf00230			4.04685e+07	2.73359e+07
A0A287R7J8	AMP-binding domain-containing protein OS=Hordeum vulgare subsp. vulgare OX=112509 PE=4 SV=1	0.365133	1.91533	0.537048	-0.215915	-0.715486	-0.39973	0.903038	-1.11092	0.1137	0.68437		-0.388355	0.635058	-0.479955	0	0	0	0	0	0	0	0	0	0		0	0	0	0	0	55.51	25	13	58	13	735	80.8	8.5	114.28	13							6.00492e+07	5.55045e+07
A0A287TFZ0	Chlorophyll a-b binding protein, chloroplastic OS=Hordeum vulgare subsp. vulgare OX=112509 PE=3 SV=1	0.124328	-6.64386		6.64386	-6.64386	0.466758	-6.64386	6.64386	6.64386	0.42975		-6.64386	6.64386	-6.64386	0	0	0	0	0	0	0	0	0	0		0	0	0	0	0	55.473	45	8	523	1	289	30.8	6.13	1238.88	8
M0X4B4	Uncharacterized protein OS=Hordeum vulgare subsp. vulgare OX=112509 PE=4 SV=1	-0.0203404	0.0524159	0.273814	0.0398403	0.369606	1.04264	0.42975	-1.36216	-1.20756	-2.26534		0.725959	1.23879	-0.99137	0	0	0	0	0	0	0	0	0	0		0	0	0	0	0	55.375	47	8	603	8	210	22.8	6.38	1776.08	8							1.59303e+08	2.50037e+08
A0A287KIB2	Uncharacterized protein OS=Hordeum vulgare subsp. vulgare OX=112509 PE=4 SV=1	0.388465	0.43082	-0.312939	-1.93236	0.353888	-0.314733	-1.18771	-0.24127	0.342555	-0.288065		0.305679	-0.0892673	-0.364013	0	0	0	-1	0	0	0	0	0	0		0	0	0	1	0	55.357	51	8	463	8	140	15.6	11.15	841.5	8							2.4969e+08	1.46384e+08
F2CTZ0	Predicted protein OS=Hordeum vulgare subsp. vulgare OX=112509 PE=2 SV=1	0.359521	0.358396	0.937344	-1.36216	-0.526992	1.62901	0.428678	-0.880976	0.452068	-0.639355		0.480265	0.191563	-0.58208	0	0	0	0	0	0	0	0	0	0		0	0	0	0	0	55.346	46	11	149	6	379	41	6.4	258.76	11	metabolic process		catalytic activity;metal ion binding	Pf00107, Pf08240, Pf13578			2.85311e+07	2.99354e+07
A0A287V9N5	Uncharacterized protein OS=Hordeum vulgare subsp. vulgare OX=112509 PE=3 SV=1	-0.131313	0.518031	-0.506353	-1.46993	0.407081	-0.270556	0.168642	0.640621	0.49774	-0.2567		0.587845	0.356144	-0.392137	0	0	0	0	0	0	0	0	0	0		0	0	0	0	0	55.345	39	12	296	10	403	45.2	7.96	757.18	12							6.29777e+07	7.2931e+07
F2D1K5	Predicted protein OS=Hordeum vulgare subsp. vulgare OX=112509 PE=2 SV=1	0.289244	0.968644	0.0482362	-0.907793	0.640621	-0.164884	-0.33825	0.359521	-0.413115	0.284514		1.07382	0.452068	0.0731347	0	0	0	0	0	0	0	0	0	0		0	0	0	0	0	55.298	48	8	1432	4	188	21.3	11.49	3363.48	8	metabolic process	ribosome	structural molecule activity	Pf00828			7.0653e+08	6.97208e+08
F2DMR3	Predicted protein OS=Hordeum vulgare subsp. vulgare OX=112509 PE=2 SV=1	-0.190997	0.782409	0.24732	1.05242	-0.997117	-0.494109	-0.883635	-0.382702	1.0321	0.332278		-1.12658	-1.1078	0.411426	0	0	0	0	0	0	0	0	0	0		0	0	0	0	0	55.032	46	9	826	8	283	30.7	4.84	2655.87	9			RNA binding	Pf00076, Pf13893, Pf14259			4.51739e+08	3.1653e+08
F2CRK6	Predicted protein OS=Hordeum vulgare subsp. vulgare OX=112509 PE=2 SV=1	-0.456009	0.0593553	0.00432161	-0.753896	0.108357	-0.0262051	0.340277	0.269033	0.0468403	-0.39973		0.458382	0.077243	-0.0350469	0	0	0	0	0	0	0	0	0	0		0	0	0	0	0	55.001	47	11	231	11	263	28.7	9.8	446.04	11	transport	Golgi;membrane;vacuole	catalytic activity;transporter activity	Pf01813			8.5586e+07	1.01025e+08
F2D9C1	Predicted protein OS=Hordeum vulgare subsp. vulgare OX=112509 PE=2 SV=1	-0.380822	0.945608	0.43189	-0.818579	0.279768	0.482332	-0.828793	-0.107803	-0.086201	-0.935117		-0.0543923	-0.110916	0.0758749	0	0	0	0	0	0	0	0	0	0		0	0	0	0	0	54.991	50	8	498	8	239	25.5	8.7	917.37	8	metabolic process	cytoplasm	catalytic activity	Pf00156, Pf14681			9.2169e+07	1.12608e+08
F2DA85	Predicted protein OS=Hordeum vulgare subsp. vulgare OX=112509 PE=2 SV=1	0.689746	0.192825	0.0565835	0.626673	-1.05889	0.676267	0.109695	0.104337	1.13356	0.146655		-0.169745	0.955313	0.0285692	0	0	0	0	0	0	0	0	0	0		0	0	0	0	0	54.858	31	11	163	11	804	88.9	4.61	469.28	11				Pf04499			1.25556e+08	5.56204e+07
A0A287V000	Cytochrome b5 heme-binding domain-containing protein OS=Hordeum vulgare subsp. vulgare OX=112509 PE=3 SV=1	1.15704	0.812293	0.441483	1.13488	-1.01742	1.4452	0.573375	-0.181149	-0.483985	0.244887		1.12895	1.51954	0.196607	0	0	0	0	0	0	0	0	0	0		0	0	0	0	0	54.85	80	8	1944	8	102	10.7	6.74	5528.62	8							3.54254e+09	2.63339e+09
F2CRN3	Predicted protein OS=Hordeum vulgare subsp. vulgare OX=112509 PE=2 SV=1	0.414677	-1.27579	0.164786	1.18269	-1.28983	-0.595097	0.194087	-0.867752	0.485427	0.396159		-1.22432	0.167358	0.444667	0	0	0	0	0	0	0	0	0	0		0	0	0	0	0	54.808	82	8	767	8	138	14.1	4.6	2504.68	8				Pf13943			1.8307e+08	1.57706e+08
A0A287NTT5	Uncharacterized protein OS=Hordeum vulgare subsp. vulgare OX=112509 PE=4 SV=1	0.598365	-0.37707	0.133564	-0.951764	0.909197	-0.496142	0.31034	0.316146	-0.0394883	0.525067		0.535058	1.11703	-0.0159576	0	0	0	0	0	0	0	0	0	0		0	0	0	0	0	54.716	29	10	83	10	605	68.2	7.83	189.09	10							4.81986e+07	4.45776e+07
A0A287TMY0	Uncharacterized protein OS=Hordeum vulgare subsp. vulgare OX=112509 PE=4 SV=1	0.512985	-0.142417	-0.237864	0.265437	-0.134477	-0.0365259	0.457332	-0.492079	-0.446148	-0.369595		1.64062	-0.137648	-0.248108	0	0	0	0	0	0	0	0	0	0		0	0	0	0	0	54.681	70	7	17840	1	143	16	6.58	33759.6	7							2.35232e+08	1.52805e+08
A0A287HRP7	LRRNT_2 domain-containing protein OS=Hordeum vulgare subsp. vulgare OX=112509 PE=4 SV=1	-0.302226	0.334568	-0.155213	-0.617056	0.27023	-0.100051	0.0214797	0.253384	0.159629	-0.207561		0.37629	-0.077041	0.138814	0	0	0	0	0	0	0	0	0	0		0	0	0	0	0	54.68	50	10	148	10	365	39.3	7.12	403.33	10							1.34111e+08	1.22628e+08
F2DY31	Predicted protein OS=Hordeum vulgare subsp. vulgare OX=112509 PE=2 SV=1	-0.0528949	0.212881	-0.494109	-1.05889	-0.0846703	-0.275786	-0.307573	-0.172994	0.176323	-1		-0.263612	0.167358	-0.56918	0	0	0	0	0	0	0	0	0	0		0	0	0	0	0	54.634	65	7	1051	7	138	16.1	6.34	3088.23	7	cell organization and biogenesis	cytoskeleton	protein binding	Pf00241			2.20411e+08	3.38317e+08
M0UX47	Uncharacterized protein OS=Hordeum vulgare subsp. vulgare OX=112509 PE=3 SV=1	-1.662	-1.23786	0.196607	0.189034	-0.768568	1.23327	0.390668	0.426533	0.455229	-0.907793		0.225275	-6.64386	0.467801	0	0	0	0	0	0	0	0	0	0		0	0	0	0	0	54.613	18	8	885	3	612	65.5	5.16	2897.91	8	cell organization and biogenesis;metabolic process		nucleotide binding;protein binding	Pf00012, Pf06723			1.15168e+07	9.69696e+06
Q70AT7	Fructan 1-exohydrolase OS=Hordeum vulgare OX=4513 GN=1-FEH PE=2 SV=1	-0.469929	-0.554273	-0.873027	-1.26188	-0.926865	-0.169745	-0.403542	-0.662004	0.787432	-0.0785637		0.051024	0.0840643	-1.32193	0	0	0	0	0	0	0	0	0	0		0	0	0	0	0	54.603	21	9	228	8	599	66.6	5.33	536.71	9	metabolic process		catalytic activity	Pf00251, Pf08244	548164	1-feh	7.59237e+07	9.69417e+07
A0A287LNI8	Uncharacterized protein OS=Hordeum vulgare subsp. vulgare OX=112509 PE=3 SV=1	-0.118727	0.967169	-0.288065	-0.962969	1.09559	0.555816	-0.878321	0.752749	-0.131313	-0.526992		0.232661	0.62854	-0.514573	0	0	0	0	0	0	0	0	0	0		0	0	0	0	0	54.58	58	9	514	9	287	32.1	8.78	1573.26	9							7.20975e+08	9.25886e+08
Q9SES7	Glutathione-S-transferase OS=Hordeum vulgare OX=4513 PE=2 SV=1	0.0299829	0.870266	0.818851	-0.985645	0.949348	1.17824	0.228973	0.819668	0.0894982	0.154454		1.40926	-0.0394883	0.439357	0	0	0	0	0	0	0	0	0	0		0	0	0	0	0	54.559	65	11	104	9	222	25	6.8	212.19	11			catalytic activity;protein binding	Pf02798, Pf13409, Pf13417			4.56003e+07	5.96997e+07
A0A287FKU6	Uncharacterized protein OS=Hordeum vulgare subsp. vulgare OX=112509 PE=3 SV=1	-0.380822	0.144046	-0.263612	-1.074	0.843984	-0.00578235	0.15056	0.887525	-0.50226	-0.603841		0.1137	0.320773	-0.592919	0	0	0	0	0	0	0	0	0	0		0	0	0	0	0	54.55	47	10	376	7	259	29.4	8.1	852.99	10							1.13895e+08	1.18992e+08
A0A287VZQ8	Bet_v_1 domain-containing protein OS=Hordeum vulgare subsp. vulgare OX=112509 PE=4 SV=1	-0.818579	0.351628	-0.687335	-1.24811	-0.929611	-0.0144996	0.15056	-0.15682	0.21661	-2.62593		0.041243	0.495695	0.0172093	0	0	0	0	0	0	0	0	0	-1		0	0	0	1	0	54.46	55	7	92	2	184	19.6	5.5	200.97	7							2.17335e+07	9.64747e+07
F2CW55	Small ubiquitin-related modifier OS=Hordeum vulgare subsp. vulgare OX=112509 PE=2 SV=1	0.0621217	-0.713119	-0.0424568	1.25338	-0.535332	-0.749038	0.125651	0.264236	0.16092	0.533065		-0.153607	0.386259	0.173767	0	0	0	0	0	0	0	0	0	0		0	0	0	0	0	54.439	60	8	2096	4	101	11.2	5.55	6287.92	8	metabolic process	nucleus	protein binding	Pf00240, Pf11976			1.59146e+09	1.65946e+09
F2DJM5	Predicted protein OS=Hordeum vulgare subsp. vulgare OX=112509 PE=2 SV=1	-0.41889	1.16928	0.267835	0.329985	-0.979942	-0.403542	-0.15682	-1.55639	-0.873027	-0.599462		-0.486004	0.824564	0.146655	0	0	0	0	0	0	0	0	0	0		0	0	0	0	0	54.43	62	8	1455	8	264	24.6	6.38	4774.23	8	regulation of biological process		DNA binding;metal ion binding	Pf00098, Pf00313, Pf08206			7.04183e+08	7.48629e+08
F2EFB3	Predicted protein OS=Hordeum vulgare subsp. vulgare OX=112509 PE=2 SV=1	-0.592919	-0.286304	-0.0101344	-1.22095	-0.0262051	0.611645	0.301002	-0.537424	1.61824	0.580145		1.2228	-0.715486	-1.01159	0	0	0	0	0	0	0	0	0	0		0	0	0	0	0	54.362	51	10	136	10	327	34	4.97	394.74	10			protein binding	Pf01344, Pf13415, Pf13418, Pf13964			7.67533e+07	7.67998e+07
A0A287SCL3	Uncharacterized protein OS=Hordeum vulgare subsp. vulgare OX=112509 PE=4 SV=1	-0.96016	0.615416	0.303342	-0.242977	0.41684	0.358396	-0.440263	0.14274	0.585924	-0.37707		0.464668	-0.706041	-0.496142	0	0	0	0	0	0	0	0	0	0		0	0	0	0	0	54.303	22	11	146	1	647	69.5	7.05	362.93	11							5.93364e+07	6.90295e+07
F2DZL4	Predicted protein OS=Hordeum vulgare subsp. vulgare OX=112509 PE=2 SV=1	-0.184425	-1.11716	0.448901	-0.0499049	0.146655	0.320773	-0.224317	1.48491	0.331132	-1.1976		0.107018	0.388465	0.128293	0	-1	0	0	0	0	0	1	0	-1		0	0	0	1	0	54.244	35	12	90	5	542	59.1	6.38	177.11	12	metabolic process		catalytic activity;nucleotide binding	Pf00117, Pf00733, Pf00958, Pf02540, Pf03054, Pf07722			2.75966e+07	2.88721e+07
A0A287UKE4	Uncharacterized protein OS=Hordeum vulgare subsp. vulgare OX=112509 PE=4 SV=1	1.21971	-0.364013	0.299831	-0.254978	-0.657445	0.721591	0.889863	-0.375197	-0.0320936	-0.0144996		0.679874	0.621993	-0.0877334	0	0	0	0	0	0	0	0	0	0		0	0	0	0	0	54.217	12	9	151	9	1103	126.9	5.27	391.05	9							5.80505e+07	4.74483e+07
F2CRF7	Predicted protein OS=Hordeum vulgare subsp. vulgare OX=112509 PE=2 SV=1	0.715454	1.94561	0.334568	2.97214	-1.29336	-1.78091	-1.54372	-0.610433	1.51854	0.128293		-0.875672	-0.189351	0.362891	0	0	0	0	0	0	0	0	0	0		0	0	0	0	0	54.21	55	5	800	5	130	13.9	4.91	4029.34	5				Pf02672			2.39221e+08	1.40954e+08
Q93XP9	Asparagine synthetase [glutamine-hydrolyzing] OS=Hordeum vulgare subsp. vulgare OX=112509 PE=2 SV=1	1.39561	0.329985	1.91609	-0.0664274	0.441483	1.23205	1.54449	-0.687335	-0.494109	-0.161653		1.67897	1.05866	0.613532	0	0	1	0	0	0	0	0	0	0		1	0	0	1	0	54.188	22	10	100	7	585	65.5	6.6	162.41	10	metabolic process		catalytic activity;nucleotide binding	Pf00310, Pf00733, Pf12481, Pf13522, Pf13537			5.15306e+07	6.53656e+07
F2D6F2	Predicted protein OS=Hordeum vulgare subsp. vulgare OX=112509 PE=2 SV=1	-0.678072	-1.00868	-0.239566	-0.828793	-0.207561	0.751892	-0.086201	-0.45799	0.320773	-0.270556		0.557778	0.187768	-0.394032	0	-1	0	0	0	0	0	0	0	0		0	0	0	1	0	54.184	19	14	41	14	989	109.7	6.98	91.49	14		endoplasmic reticulum;Golgi;membrane;vacuole		Pf07774, Pf13360			4.85784e+07	4.66212e+07
M0YTH4	Proline iminopeptidase OS=Hordeum vulgare subsp. vulgare OX=112509 PE=3 SV=1	0.525067	0.202888	0.261832	-0.675765	-0.744197	-0.0439433	-0.140826	-0.0320936	0.675364	-0.37146		0.518031	-0.189351	-0.229382	0	0	0	0	0	0	0	0	0	0		0	0	0	0	0	54.17	44	9	116	9	323	36.8	6.35	330.06	9	metabolic process	cytoplasm	catalytic activity	Pf00561, Pf12695, Pf12697			9.06867e+07	8.14213e+07
F2CZ13	Predicted protein OS=Hordeum vulgare subsp. vulgare OX=112509 PE=2 SV=1	0.0731347	-0.818579	-0.512514	-0.761213	0.16221	0.199123	-0.358454	0.0648829	0.374066	-0.347399		0.510962	-0.199255	-0.272297	0	0	0	0	0	0	0	0	0	0		0	0	0	0	0	54.17	23	12	226	3	762	79.5	5.39	464.7	12	transport	membrane	catalytic activity;transporter activity	Pf03030			1.53456e+08	1.63354e+08
F2DST6	Predicted protein OS=Hordeum vulgare subsp. vulgare OX=112509 PE=2 SV=1	0.207893	0.263034	-0.356606	-0.237864	0.0635029	0.128293	0.578214	0.933573	0.339137	0.317304		0.107018	0.317304	-0.492079	0	0	0	0	0	0	0	0	0	0		0	0	0	0	0	54.122	27	12	178	12	618	66.2	8.32	498.71	12				Pf10151			7.16266e+07	9.94419e+07
A0A287K7P8	Cysteine synthase OS=Hordeum vulgare subsp. vulgare OX=112509 PE=3 SV=1	-0.362158	0.27858	0.657183	-1.52284	-0.249822	0.16221	-0.0740006	-0.506353	0.209141	-0.50226		0.380729	-0.0499049	-0.2567	0	0	0	0	0	0	0	0	0	0		0	0	0	0	0	54.121	47	9	217	9	314	33.2	5.6	621.08	9							9.19527e+07	7.36667e+07
M0UM98	Uncharacterized protein OS=Hordeum vulgare subsp. vulgare OX=112509 PE=3 SV=1	-0.524915	0.541019	0.197865	0.493647	1.24062	-0.117161	-0.132894	0.820485	1.03422	0.623867		0.772308	-0.239566	0.235114	0	0	0	0	0	0	0	0	0	0		0	0	0	0	0	54.103	38	9	88	9	351	37.8	7.42	237.88	9	defense response;metabolic process;response to stimulus	extracellular	catalytic activity	Pf01379, Pf03900			1.01161e+08	7.34965e+07
Q7XZK2	Thioredoxin OS=Hordeum vulgare subsp. vulgare OX=112509 PE=1 SV=1	0.328836	1.28629	-0.859876	0.489543	0.468844	0.609755	-0.710756	0.794104	-0.380822	-0.541618		0.619178	0.521051	-0.766112	0	0	0	0	0	0	0	0	0	0		0	0	0	0	0	54.067	75	6	599	6	122	13.2	5.22	2179.4	6	cellular homeostasis;metabolic process;regulation of biological process		antioxidant activity;catalytic activity	Pf00085, Pf00578, Pf06110, Pf13098, Pf13899, Pf13905			2.0474e+08	4.91581e+08
F2D490	Predicted protein (Fragment) OS=Hordeum vulgare subsp. vulgare OX=112509 PE=2 SV=1	0.385155	1.29219	-1.01742	-1.92687	-0.046921	0.111031	0.493647	1.04474	0.481299	-0.836501		0.714575	0.295135	-0.910502	0	0	0	-1	0	0	0	0	0	0		0	0	0	1	0	53.962	18	8	131	8	689	72.3	7.97	318.11	8	metabolic process	membrane	catalytic activity;nucleotide binding;protein binding	Pf00069, Pf07714, Pf08263, Pf13855			1.64972e+07	2.4907e+07
A0A287KCT0	Uncharacterized protein OS=Hordeum vulgare subsp. vulgare OX=112509 PE=3 SV=1	-0.529073	0.489543	0.27262	-0.687335	0.257011	0.158337	-0.286304	0.567545	0.104337	-0.577767		0.609755	0.0243197	-0.161653	0	0	0	0	0	0	0	0	0	0		0	0	0	0	0	53.896	19	11	80	11	879	98.5	7.03	208.32	11							1.73555e+08	2.36239e+08
F2D2L8	Predicted protein OS=Hordeum vulgare subsp. vulgare OX=112509 PE=2 SV=1	0.367371	1.1903	0.794936	-1.56918	-0.628162	0.24732	0.7433	0.105678	-0.0785637	-0.286304		-0.316528	0.0186342	0.302173	0	1	0	-1	0	0	0	0	0	0		0	0	0	1	0	53.872	28	9	60	9	654	71	5.73	175.49	9	metabolic process		protein binding	Pf00930, Pf07676			3.4394e+07	5.84225e+07
A0A287TMV7	Uncharacterized protein OS=Hordeum vulgare subsp. vulgare OX=112509 PE=4 SV=1	-1.20423	0.703101	0.258217	-1.55639	-1.8997	1.09018	0.721591	0.0745054	0.134878	-1.11716		-0.0603973	0.714575	-1.38836	0	0	0	0	0	0	0	0	0	0		0	0	0	0	0	53.869	70	8	18133	1	139	15.5	6.58	33230	8							1.87129e+07	1.84712e+07
A0A287ECC8	Uncharacterized protein OS=Hordeum vulgare subsp. vulgare OX=112509 PE=4 SV=1			1.27977		6.64386	6.64386	0.231432		-6.64386				1.73466		0	0	0	0	0	0	0	0	0	0		0	0	0	0	0	53.826	64	7	17433	1	108	12	5.29	32742.4	7							3.51511e+06	3.55086e+06
A0A287VCP5	Acetyltransferase component of pyruvate dehydrogenase complex OS=Hordeum vulgare subsp. vulgare OX=112509 PE=3 SV=1	0.0257376	-0.351074	0.466758	-0.940645	-0.341903	0.771463	0.54893	0.950095	-0.288065	-0.288065		0.435095	-0.0291463	0.254594	0	0	0	0	0	0	0	0	0	0		0	0	0	0	0	53.809	26	12	233	10	540	57.9	7.65	686.28	12							7.93474e+07	7.59052e+07
F2CQW1	Predicted protein OS=Hordeum vulgare subsp. vulgare OX=112509 PE=2 SV=1	-0.564905	-0.195946	-0.14401	-0.15682	0.163499	0.0356239	-0.229382	0.0440443	-0.284546	-0.473931		-0.318326	0.276199	-0.671164	0	0	0	0	0	0	0	0	0	0		0	0	0	0	0	53.797	45	8	267	8	226	25	5.69	467.8	8			protein binding	Pf00043, Pf02798, Pf13409, Pf13410, Pf13417, Pf14497			2.29755e+08	2.85491e+08
F2DW12	Predicted protein OS=Hordeum vulgare subsp. vulgare OX=112509 PE=2 SV=1	3.07963	3.47729	1.05936	2.56511	0.793272	3.28703	2.69555	-2.12029	-2.67116	2.6884		4.36723	0.696884	4.02095	0	0	0	0	0	0	0	0	0	0		0	0	0	0	0	53.626	35	6	653	5	195	20	8.9	2162.05	6							1.37094e+09	3.28739e+08
A0A287X907	Aspartate aminotransferase OS=Hordeum vulgare subsp. vulgare OX=112509 PE=4 SV=1	6.64386	0.146655	6.64386	-1.18442		6.64386	0.115033	6.64386		0.669934			0.602172	0.662661	0	0	0	0	0	0	0	0	0	0		0	0	0	0	0	53.619	25	10	169	1	495	54.8	9.03	344.67	10
M0UFX2	Uncharacterized protein OS=Hordeum vulgare subsp. vulgare OX=112509 PE=3 SV=1	0.155749	0.27262	0.0313952	-0.625934	0.550901	0.351628	-0.356606	-0.0649175	-0.0619024	-0.155213		0.100305	0.140124	-0.258425	0	0	0	0	0	0	0	0	0	0		0	0	0	0	0	53.615	56	9	1414	9	180	20.7	9.96	3167.42	9	metabolic process	ribosome	structural molecule activity	Pf00281, Pf00673			6.24246e+08	6.24795e+08
F2EB67	Predicted protein OS=Hordeum vulgare subsp. vulgare OX=112509 PE=2 SV=1	-0.166503	-0.537424	0.308011	0.0854247	-0.0709665	-0.612637	-0.150401	-0.0709665	-0.21927	0.151859		-0.249822	-0.362158	-0.00578235	0	0	0	0	0	0	0	0	0	0		0	0	0	0	0	53.601	35	10	425	9	365	41.4	4.4	954.1	10	cell organization and biogenesis	nucleus		Pf00956			2.2172e+08	4.68029e+08
B4ESE6	Papain-like cysteine proteinase OS=Hordeum vulgare subsp. vulgare OX=112509 GN=pap-4 PE=2 SV=1	-0.382702	0.0881416	0.896078	1.12367	0.244887	0.115033	-0.239566	1.24793	-0.696658	-0.816037		-0.260152	0.446786	0.367371	0	0	0	0	0	0	0	0	0	0		0	0	0	0	0	53.555	37	8	928	3	356	38.6	5.47	2302.29	8	metabolic process		catalytic activity	Pf00112, Pf08246			6.01227e+08	6.11006e+08
Q08IH5	Aquaporin OS=Hordeum vulgare OX=4513 GN=HvPIP1;2 PE=2 SV=1															0	0	0	0	0	0	0	0	0	0		0	0	0	0	0	53.55	51	8	1349	1	292	30.9	8.15	2635.25	8	transport	membrane	transporter activity	Pf00230	778371	HvPIP1;2
A0A287PSV7	Uncharacterized protein OS=Hordeum vulgare subsp. vulgare OX=112509 PE=3 SV=1	0.273814	-0.33825	-0.298673	-0.599462	-0.573467	-0.177882	0.463622	-0.862496	-0.401635	0.125651		0.479231	0	-0.325539	0	0	0	0	0	0	0	0	0	0		0	0	0	0	0	53.539	48	7	1205	7	239	24.8	6.93	2435.77	7							1.47647e+08	2.83886e+08
A0A287QXL1	DUF3700 domain-containing protein OS=Hordeum vulgare subsp. vulgare OX=112509 PE=4 SV=1	-0.394032	-0.459973	-0.0543923	-1.78091	0.00432161	0.210389	0.0989585	0.189034	-0.535332	-0.666576		-0.0335695	0.590722	-0.531156	0	0	0	0	0	0	0	0	0	0		0	0	0	0	0	53.524	53	8	693	8	236	25.2	4.94	1896.92	8							1.07288e+08	1.29801e+08
A0A287IPB2	Uncharacterized protein OS=Hordeum vulgare subsp. vulgare OX=112509 PE=4 SV=1	0.295135	0.72334	0.712816	1.41088	0.0690147	2.83794	0.475085	0.457332	-1.94342	-0.579922		-0.293359	0.697774	2.25308	0	0	0	0	0	1	0	0	0	0		0	0	1	1	0	53.486	31	10	95	10	630	69.6	4.94	222.6	10							3.4896e+08	4.39201e+07
F2CSS7	Predicted protein OS=Hordeum vulgare subsp. vulgare OX=112509 PE=2 SV=1	-1.78588	0.275007	1.59741	-1.96578	-0.318326	0.990592	3.56413	-3.62593	3.86938	-2.2723		-0.137648	-0.320126	-1.23447	0	0	0	0	0	0	1	-1	1	-1		0	0	0	1	0	53.447	43	8	92	6	320	33.6	7.42	295.01	8	metabolic process		catalytic activity	Pf00182, Pf00187			5.12955e+06	5.41138e+06
A0A287F8M8	Uncharacterized protein OS=Hordeum vulgare subsp. vulgare OX=112509 PE=4 SV=1	-0.293359	0.343692	-0.270556	-1.26534	0.380729	0.112367	-0.168123	-0.0424568	-0.12658	-1.0862		1.30859	-0.0634092	-0.805913	0	0	0	0	0	0	0	0	0	0		0	0	0	0	0	53.37	12	12	28	12	1602	180.6	5.83	73.86	12							6.32364e+07	8.22253e+07
A0A287GFA3	Uncharacterized protein OS=Hordeum vulgare subsp. vulgare OX=112509 PE=3 SV=1	0.0662614	-0.533242	-0.492079	0.0129262	-0.490051	-1.40736	-0.617056	-0.62371	-0.0335695	0.0200577		-0.68966	-0.85726	-0.364013	0	0	0	0	0	0	0	0	0	0		0	0	0	0	0	53.322	55	10	361	9	271	31	4.96	625.38	10							6.83052e+07	2.37891e+08
A0A287TI29	CPSF_A domain-containing protein OS=Hordeum vulgare subsp. vulgare OX=112509 PE=4 SV=1	0.356144	-0.403542	0.365133	-0.865122	0.468844	0.0565835	-0.415037	0.424385	0.146655	-0.304006		0.60027	0.240009	-0.403542	0	0	0	0	0	0	0	0	0	0		0	0	0	0	0	53.321	16	13	54	13	1117	123.5	5.72	145.31	13							5.18401e+07	9.54319e+07
A0A287SJA9	Uncharacterized protein OS=Hordeum vulgare subsp. vulgare OX=112509 PE=3 SV=1	0.746743	-0.617056	0.0662614	1.20477	-0.504305	-0.0291463	0.463622	-0.321928	0.563646	-0.382702		-0.369595	-0.805913	-0.0203404	0	0	0	0	0	0	0	0	0	0		0	0	0	0	0	53.192	31	10	253	5	415	46.2	5.92	562.07	10							2.20197e+08	2.46587e+08
M0XRA3	Uncharacterized protein OS=Hordeum vulgare subsp. vulgare OX=112509 PE=3 SV=1	0.206643	0.31034	0.308011	-2.152	0.0881416	1.06695	0.597412	0.43189	0.488515	0.0200577		0.860764	0.227741	-0.234465	0	0	0	-1	0	0	0	0	0	0		0	0	0	1	0	53.187	30	10	101	10	491	53.7	6.93	223.53	10	metabolic process		catalytic activity;metal ion binding	Pf00067			2.76619e+07	3.62362e+07
A0A287K1P5	SHSP domain-containing protein OS=Hordeum vulgare subsp. vulgare OX=112509 PE=3 SV=1	3.14763	2.07279	2.63993	1.79992	-2.05889	0.941106	1.81311	0.116365	-0.0603973	2.0878		0.0635029	-0.793357	-0.0144996	1	1	1	0	0	0	0	0	0	1		0	0	0	1	0	53.175	44	9	167	4	216	23.9	8.32	470.69	9							1.80001e+07	1.75696e+07
M0WZU2	Uncharacterized protein OS=Hordeum vulgare subsp. vulgare OX=112509 PE=3 SV=1	-0.07552	0.169925	0.41792	-0.498179	0.701327	0.0690147	-0.00144342	0.593593	0.0662614	-1.24469		-0.215915	0.27858	0.166073	0	0	0	0	0	0	0	0	0	0		0	0	0	0	0	53.151	28	12	145	12	609	68.2	6.21	226.75	12	metabolic process	cytoplasm	catalytic activity;nucleotide binding	Pf00750, Pf03485, Pf05746			9.5942e+07	1.40609e+08
A0A287LB65	Glutamine amidotransferase type-2 domain-containing protein OS=Hordeum vulgare subsp. vulgare OX=112509 PE=4 SV=1	-0.340075	-0.962969	0.0935602	-2.4112	0.177599	-1.07704	-0.128156	0.484396	-0.479955	-0.537424		1.72028	-0.483985	-0.790859	0	0	0	-1	0	0	0	0	0	0		0	0	0	1	0	53.115	13	11	62	11	1277	139.1	7.3	127.73	11							3.37587e+07	2.65546e+07
F2DKN7	Predicted protein OS=Hordeum vulgare subsp. vulgare OX=112509 PE=2 SV=1	0.263034	0.0229004	0.102994	-0.405451	-0.027675	0.177599	-0.288065	0.264236	0.269033	-0.150401		-0.0394883	0.503858	-0.231075	0	0	0	0	0	0	0	0	0	0		0	0	0	0	0	53.068	33	15	93	15	658	74.4	7.08	169.81	15	metabolic process	cytoplasm	catalytic activity;nucleotide binding	Pf00749, Pf01406, Pf03950, Pf14497			8.28544e+07	7.21099e+07
A0A287Y165	HMG box domain-containing protein OS=Hordeum vulgare subsp. vulgare OX=112509 PE=4 SV=1	-0.24127	-0.312939	0.111031	0.301002	0.674461	-0.766112	-0.190997	-0.409278	-0.209228	0.0840643		-0.296899	-0.345564	-0.486004	0	0	0	0	0	0	0	0	0	0		0	0	0	0	0	53.051	21	5	523	5	222	24	9.54	1540.44	5							1.64662e+08	2.33032e+08
Q7XZK3	Thioredoxin OS=Hordeum vulgare subsp. vulgare OX=112509 PE=1 SV=1	-0.0144996	0.478195	-0.405451	-0.0634092	0.24123	0.775683	0.564622	0.365133	-0.573467	-0.430509		0.0482362	0.447844	-0.131313	0	0	0	0	0	0	0	0	0	0		0	0	0	0	0	53.043	50	7	903	7	118	12.7	5.26	3094.39	7	cellular homeostasis;metabolic process;regulation of biological process		antioxidant activity;catalytic activity	Pf00085, Pf00578, Pf06110, Pf13098, Pf13899, Pf13905, Pf14595			7.54158e+08	1.31498e+09
A0A287UPC3	Annexin OS=Hordeum vulgare subsp. vulgare OX=112509 PE=4 SV=1	0.688852	-6.64386	0.760434	-0.713119	6.64386	-0.0350469	-0.625934		-0.186065	-0.226004		0.521051	0.43082	1.5912	0	0	0	0	0	0	0	0	0	0		0	0	0	0	0	53.031	62	10	154	1	159	17.7	8.31	282.08	10							2.49566e+06	2.62559e+06
F2CZ95	Ribulose bisphosphate carboxylase small chain OS=Hordeum vulgare subsp. vulgare OX=112509 PE=2 SV=1	-0.788365	0.608809	0.52707	-1.96016	-2.8365	-6.64386	-6.64386	-0.227692	6.64386	-0.586406		-0.0923402	0.235114	-1.85204	0	0	0	0	0	0	0	0	0	0		0	0	0	0	0	53.019	44	8	841	2	175	19.5	8.54	1036.85	8	metabolic process		catalytic activity	Pf00101, Pf12338
F2DVR4	Predicted protein OS=Hordeum vulgare subsp. vulgare OX=112509 PE=2 SV=1	0.282143	-0.384584	0.392867	1.01293	-1.2723	0.408168	0.7433	-1.05889	-0.793357	0.369606		0.230203	-0.610433	1.05102	0	0	0	0	0	0	0	0	0	0		0	0	0	0	0	53	16	9	206	9	724	75.8	5.11	493.31	9			RNA binding	Pf00076, Pf13893, Pf14259			1.96207e+08	1.98141e+08
A0A287RU66	Peptidylprolyl isomerase OS=Hordeum vulgare subsp. vulgare OX=112509 PE=4 SV=1	6.64386		6.64386		-6.64386	-6.64386			-6.64386	0.530071			1.97012	6.64386	0	0	0	0	0	0	0	0	0	0		0	0	0	0	0	52.983	66	7	911	1	89	9.4	8.47	2192.8	7							1.41852e+07	1.33944e+07
A0A287FC63	Alpha-galactosidase OS=Hordeum vulgare subsp. vulgare OX=112509 PE=3 SV=1	-0.913216	0.111031	-0.139236	-1.191	-0.00723157	-0.0291463	-0.314733	0.209141	0.1137	-0.332789		0.201634	-0.378944	-0.846843	0	0	0	0	0	0	0	0	0	0		0	0	0	0	0	52.969	34	11	440	6	383	42.1	7.42	898.67	11							1.24826e+08	1.99405e+08
F2E7T5	Succinate dehydrogenase [ubiquinone] iron-sulfur subunit, mitochondrial OS=Hordeum vulgare subsp. vulgare OX=112509 PE=2 SV=1	-0.027675	0.344828	-0.231075	-1.24469	0.882839	-0.179515	-0.0724828	0.613532	0.0881416	-0.577767		-0.270556	0.202888	-0.411195	0	0	0	0	0	0	0	0	0	0		0	0	0	0	0	52.923	30	6	363	6	281	30.9	8.38	743.87	6	metabolic process	membrane;mitochondrion	catalytic activity;metal ion binding	Pf13085, Pf13183, Pf13534			6.93199e+07	1.21653e+08
M0Z1R8	Uncharacterized protein OS=Hordeum vulgare subsp. vulgare OX=112509 PE=3 SV=1	0.27023	1.06695	-0.260152	-1.42663	0.339137	0.730314	0.822934	0.437228	-0.139236	-0.394032		-0.115597	0	-0.199255	0	0	0	0	0	0	0	0	0	0		0	0	0	0	0	52.879	36	9	218	5	352	37.9	5.24	311.7	9	metabolic process		catalytic activity;protein binding	Pf00891, Pf08100			6.42775e+07	6.72795e+07
M0Z6M3	Uncharacterized protein OS=Hordeum vulgare subsp. vulgare OX=112509 PE=4 SV=1	0.49774	-0.805913	0.481299	1.64155	-1.02621	-1.23447	-0.648372	0.309176	0.458382	0.92448		-0.805913	-1.24469	-0.985645	0	0	0	0	0	0	0	0	0	0		0	0	0	0	0	52.869	33	10	171	10	396	41.9	4.42	428.64	10	metabolic process;response to stimulus	nucleus	DNA binding;protein binding	Pf00240, Pf00627, Pf09280, Pf11976			9.24232e+07	1.97162e+08
A0A287J473	Uncharacterized protein OS=Hordeum vulgare subsp. vulgare OX=112509 PE=4 SV=1	0.877352	-1.50635	-1.4344	0.100305	-0.0816138	1.23634	0.932817	0.258217	1.99132	-0.0218044		-1.8625	-0.634867	0.439357	0	-1	-1	0	0	0	0	0	1	0		-1	0	0	1	0	52.848	20	11	54	10	649	71.1	5.1	117.79	11							3.37436e+07	3.81208e+07
A0A287V3E2	ENTH domain-containing protein OS=Hordeum vulgare subsp. vulgare OX=112509 PE=4 SV=1	0.630405	-0.751465	-0.865122	0.846393	-0.92139	-0.488026	-0.244685	0.507921	0.49774	0.543991		-0.662004	-0.641604	-0.184425	0	0	0	0	0	0	0	0	0	0		0	0	0	0	0	52.843	9	8	190	8	909	96.2	6.16	423.73	8							1.17014e+08	1.18119e+08
Q40052	Glycine rich protein, RNA binding protein OS=Hordeum vulgare OX=4513 PE=2 SV=1	-0.392137	0.662661	-0.556393	-0.698998	-0.761213	-0.177882	-0.231075	-0.145605	0.185232	-0.0679388		0.714575	0.0524159	-0.691989	0	0	0	0	0	0	0	0	0	0		0	0	0	0	0	52.7	67	5	1394	5	173	16.8	5.54	5388.58	5			RNA binding	Pf00076, Pf13893, Pf14259			5.06979e+08	1.10377e+09
F2DC01	Carboxypeptidase OS=Hordeum vulgare subsp. vulgare OX=112509 PE=2 SV=1	-0.541618	0.260628	0.777367	-2.60823	0.725087	0.258217	-0.0513992	0.0243197	-0.603841	-0.637109		0.886745	-0.41889	-0.988504	0	0	0	-1	0	0	0	0	0	0		0	0	0	1	0	52.617	37	11	105	10	463	51.8	6.93	235.79	11	metabolic process		catalytic activity	Pf00450			1.33822e+08	5.33165e+07
M0USG3	Purple acid phosphatase OS=Hordeum vulgare subsp. vulgare OX=112509 PE=3 SV=1	-0.526992	-0.450084	-0.0380063	0.176323	-0.803393	0.192825	0.587845	-0.300448	-0.790859	-1.7084		0.868687	0.868687	-0.606035	0	0	0	0	0	0	0	0	0	0		0	0	0	0	0	52.603	38	10	365	3	477	54.9	7.52	1024.71	10	cell communication;metabolic process;response to stimulus	cytosol;vacuole	catalytic activity;metal ion binding	Pf00149, Pf14008			1.67786e+08	2.14245e+08
A0A287SJ39	40S ribosomal protein S12 OS=Hordeum vulgare subsp. vulgare OX=112509 PE=3 SV=1	-0.327348	0.634129	-0.202572	0.117695	0.27262	-0.325539	0.180148	0.512985	0.227741	-0.0174171		-0.603841	0.205393	0.276199	0	0	0	0	0	0	0	0	0	0		0	0	0	0	0	52.569	51	6	1317	3	144	15.3	5.74	3449.38	6							6.06355e+08	1.10406e+09
F2CUF1	Predicted protein OS=Hordeum vulgare subsp. vulgare OX=112509 PE=2 SV=1	-0.123434	1.25217	-0.107803	-0.639355	0.140124	0.713696	0.260628	-0.0588937	0.0299829	-0.229382		0.0949116	0.321928	0.40163	0	0	0	0	0	0	0	0	0	0		0	0	0	0	0	52.567	45	10	191	10	290	30.6	9.09	496.85	10	transport	membrane		Pf01459			1.20426e+08	1.94984e+08
A0A287REW1	Annexin OS=Hordeum vulgare subsp. vulgare OX=112509 PE=3 SV=1	-0.114035	-0.450084	0.0717627	-0.816037	0.178874	-0.222633	0.90458	0.95977	-0.473931	-0.0923402		0.115033	0.0257376	-0.514573	0	0	0	0	0	0	0	0	0	0		0	0	0	0	0	52.566	30	8	76	8	315	35.4	8.87	170.39	8							8.13278e+07	1.16689e+08
Q9MBC2	Methionine S-methyltransferase OS=Hordeum vulgare OX=4513 GN=MMT1 PE=1 SV=1		6.64386	6.64386	-1.33643	-1.191	6.64386			-6.64386	-0.205896		1.4049	6.64386	6.64386	0	0	0	0	0	0	0	0	0	0		1	0	0	1	0	52.5	15	10	108	1	1088	119.8	5.64	252.83	10	metabolic process	cytoplasm	catalytic activity	Pf00155, Pf05175, Pf06325, Pf08241, Pf08242, Pf12847, Pf13489, Pf13659, Pf13847			2.19944e+06	2.33775e+06
F2CUM8	3-oxoacyl-[acyl-carrier-protein] synthase OS=Hordeum vulgare subsp. vulgare OX=112509 PE=2 SV=1	-0.0350469	0.253384	-0.011588	-0.39973	-0.362158	-0.494109	0.410341	0.228973	0.0299829	-0.432455		0.102994	0.516015	-0.189351	0	0	0	0	0	0	0	0	0	0		0	0	0	0	0	52.484	33	9	96	9	463	48.6	7.15	228.28	9	metabolic process		catalytic activity	Pf00109, Pf02801			1.11157e+08	1.34897e+08
A0A287TLJ0	Uncharacterized protein OS=Hordeum vulgare subsp. vulgare OX=112509 PE=3 SV=1	0.532068	0.147958	0.391768	-1.74178	-0.558517	-0.330973	-0.077041	0.159629	1.30042	0.0172093		0.0370307	-0.50226	-0.093879	0	0	0	-1	0	0	0	0	1	0		0	0	0	1	0	52.439	24	12	83	7	726	78.7	9.13	198.97	12							1.6884e+07	1.71499e+07
A0A287F0Q7	Uncharacterized protein OS=Hordeum vulgare subsp. vulgare OX=112509 PE=3 SV=1	0.128293	0.145351	0.105678	-1.00289	0.0243197	0.483364	0.483364	0.468844	0.386259	-0.341903		0.23634	0.158337	-0.39973	0	0	0	0	0	0	0	0	0	0		0	0	0	0	0	52.428	45	10	435	10	302	32.4	9.48	949.03	10							1.49754e+08	2.03743e+08
F2CWP9	Predicted protein OS=Hordeum vulgare subsp. vulgare OX=112509 PE=2 SV=1	0.510962	0.737254	0.292782	0.159629	0.0356239	0.681674	0.288063	0.116365	-0.325539	0.16092		0.54498	0.506907	0.35727	0	0	0	0	0	0	0	0	0	0		0	0	0	0	0	52.404	33	9	387	3	399	42	4.58	834.07	9	metabolic process			Pf13519			4.15141e+08	2.09238e+08
M0YDP9	Uncharacterized protein OS=Hordeum vulgare subsp. vulgare OX=112509 PE=3 SV=1	-0.268817	1.2762	0.314986	-0.9771	0.259423	0.695103	-0.00868224	0.464668	0.228973	-0.891643		1.02006	0.447844	0.158337	0	0	0	0	0	0	0	0	0	0		0	0	0	0	0	52.387	34	11	231	11	498	54.1	6.28	620.39	11	metabolic process		catalytic activity	Pf00026, Pf03489, Pf05184, Pf14541, Pf14543			6.79294e+07	1.18066e+08
M0XJ70	UBIQUITIN_CONJUGAT_2 domain-containing protein OS=Hordeum vulgare subsp. vulgare OX=112509 PE=4 SV=1	-0.8863	0.217851	-0.158429	-0.907793	-0.21424	-0.634867	-0.272297	-0.168123	0.49774	-0.248108		0.642471	0.176323	-0.558517	0	0	0	0	0	0	0	0	0	0		0	0	0	0	0	52.37	80	9	449	6	148	16.7	7.03	1201.14	9				Pf00179			1.31591e+08	1.98504e+08
M0WVV5	Uncharacterized protein OS=Hordeum vulgare subsp. vulgare OX=112509 PE=3 SV=1	0.107018	-0.112475	0.212881	-0.590745	0.364012	0.412511	0.360645	0.187768	0.423309	-0.289827		0.209141	0.259423	0.0922074	0	0	0	0	0	0	0	0	0	0		0	0	0	0	0	52.335	54	11	367	11	232	25.5	9.67	653.25	11	metabolic process;transport	membrane;mitochondrion	catalytic activity;metal ion binding;transporter activity	Pf00213			1.37127e+08	2.04277e+08
F2CS48	Predicted protein OS=Hordeum vulgare subsp. vulgare OX=112509 PE=2 SV=1	-0.0969617	-0.405451	-0.852042	-0.0454314	-0.828793	-0.0785637	0.167358	0.415759	-0.910502	0.520045		0.635058	-0.0513992	-0.646112	0	0	0	0	0	0	0	0	0	0		0	0	0	0	0	52.282	53	7	510	7	222	24	4.7	1327.36	7		membrane		Pf00173			8.09865e+08	2.3658e+08
A0A287X615	Uncharacterized protein OS=Hordeum vulgare subsp. vulgare OX=112509 PE=3 SV=1	-1.31115	-0.00578235	-0.086201	-1.6529	0.447844	0.449957	-0.027675	0.9568	-0.535332	-0.486004		0.843984	0.0328061	-0.50226	0	0	0	-1	0	0	0	0	0	0		0	0	0	1	0	52.262	39	10	110	10	446	47.9	6.55	318.05	10							5.31246e+07	7.3176e+07
A0A287KR39	Uncharacterized protein OS=Hordeum vulgare subsp. vulgare OX=112509 PE=4 SV=1	-0.407364	-2.48197	3.86809	-2.64386	1.42868	-2.58208	-2.35107	6.64386	-0.166503	2.54622			0.232661	-3.25154	0	0	1	0	0	-1	0	0	0	0		0	0	0	1	0	52.19	11	9	133	3	937	104.2	7.21	282.14	9							8.51753e+06	8.41393e+06
A0A287KQ52	Isocitrate dehydrogenase [NADP] OS=Hordeum vulgare subsp. vulgare OX=112509 PE=3 SV=1	0.0482362	1.69287	-0.244685	0.804054	-0.224317	-0.826233	-0.312939	0.92372	-0.33825	0.411426		0.412511	-0.360305	0.168642	0	0	0	0	0	0	0	0	0	0		0	0	0	0	0	52.106	23	9	1116	1	415	46.8	7.4	2363.68	9							2.25251e+07	3.03052e+07
M0X7V1	Uncharacterized protein OS=Hordeum vulgare subsp. vulgare OX=112509 PE=4 SV=1	1.22342	0.540027	0.636915	1.3584	-0.0785637	-0.0306192	-0.182786	-0.0454314	0.288063	0.458382		1.23818	-0.309359	-0.0649175	0	0	0	0	0	0	0	0	0	0		0	0	0	0	0	52.025	31	10	129	9	579	64.5	5.22	276.38	10	cell organization and biogenesis		protein binding	Pf03999			2.43037e+08	1.02849e+08
F2D1G5	Predicted protein OS=Hordeum vulgare subsp. vulgare OX=112509 PE=2 SV=1	-0.224317	0.219091	-0.00433459	-0.106249	-0.0724828	-0.330973	-0.112475	0.646163	0.204141	-0.249822		-0.172994	0.123004	-0.599462	0	0	0	0	0	0	0	0	0	0		0	0	0	0	0	52.016	26	7	383	7	436	47.2	6.15	1515.44	7			RNA binding	Pf00076, Pf13893, Pf14259			9.12912e+07	1.70212e+08
A0A287UW94	Uncharacterized protein OS=Hordeum vulgare subsp. vulgare OX=112509 PE=3 SV=1	0.117695	0.356144	0.147958	-1.22432	-0.260152	0.635987	0.200379	0.111031	0.848798	-0.518701		0.440421	0.146655	-0.0985055	0	0	0	0	0	0	0	0	0	0		0	0	0	0	0	51.971	30	9	750	9	391	41.1	9.58	1647.09	9							9.96295e+07	1.3233e+08
A0A287R7T1	Uncharacterized protein OS=Hordeum vulgare subsp. vulgare OX=112509 PE=4 SV=1	0.0200577	-0.628162	-0.564905	0.968644	-0.390245	-1.13289	-1.00578	-0.16004	0.266637	0.872632		-0.891643	-0.258425	0.164786	0	0	0	0	0	0	0	0	0	0		0	0	0	0	0	51.964	16	8	88	8	816	86.6	5.73	152.44	8							9.72047e+07	1.11692e+08
F2EDJ5	Glycylpeptide N-tetradecanoyltransferase OS=Hordeum vulgare subsp. vulgare OX=112509 PE=2 SV=1	-0.678072	0.297485	-0.046921	-1.22095	0.474047	-0.22095	-0.0740006	0.652601	0.0356239	-0.902389		0.611645	-0.00868224	-0.169745	0	0	0	0	0	0	0	0	0	0		0	0	0	0	0	51.808	20	8	89	8	440	49.7	6.7	236.86	8	metabolic process		catalytic activity	Pf01233, Pf02799			5.96424e+07	9.01899e+07
S4Z0U7	Photosystem II CP43 reaction center protein OS=Hordeum vulgare subsp. spontaneum OX=77009 GN=psbC PE=3 SV=1	-0.873027	0.644318	0.0071955	-0.859876	-0.409278	-0.808437	-1.191	-0.176251	2.29219	0.168642		-0.215915	-0.172994	-1.21759	0	0	0	0	0	0	0	0	0	0		0	0	0	0	0	51.79	32	9	222	9	473	52.1	7.21	639.3	9	metabolic process	membrane	metal ion binding	Pf00421			4.14935e+07	3.1799e+07
F2DWM8	Predicted protein OS=Hordeum vulgare subsp. vulgare OX=112509 PE=2 SV=1	0.666302	-1.49005	-1.03801	0.753605	-1.15843	-0.659723	-0.356606	0.893751	1.7433	-0.107803		-0.16004	0.418999	-0.643856	0	0	0	0	0	0	0	0	0	0		0	0	0	0	0	51.627	14	9	145	9	1038	115.7	4.83	364.11	9	metabolic process	cytoplasm;Golgi;nucleus		Pf02403, Pf04111, Pf09726, Pf12128, Pf12325, Pf12329			5.55833e+07	4.02857e+07
Q05968	Pathogenesis-related protein 1 OS=Hordeum vulgare OX=4513 PE=2 SV=1	-1.1488	-3.12029	1.58063	-1.48197	0.327687	-1.79086	-0.316528	-1.08927	1.4782	-0.0923402		-3.94342	-1.51457	0.0840643	0	0	0	0	0	0	0	0	0	0		0	0	0	0	0	51.621	57	7	2122	5	164	17.7	8.65	5250.64	7	defense response;response to stimulus	extracellular		Pf00188	548262	LOC548262	1.80208e+08	3.14605e+08
A0A0K0VKK1	CSP1 OS=Hordeum vulgare OX=4513 GN=CSP1 PE=2 SV=1	0.340277	-0.224317	-0.619271	1.4916	-0.608232	-0.997117	-0.136062	-0.475936	0.461529	0.532068		-1.30045	-0.327348	0.24123	0	0	0	0	0	0	0	0	0	0		0	0	0	0	0	51.532	66	6	2779	1	201	18.8	6.18	7801.33	6	regulation of biological process		DNA binding;metal ion binding	Pf00098, Pf00313, Pf08206			1.00679e+09	1.13246e+09
A0A287FQT8	Histone H2B OS=Hordeum vulgare subsp. vulgare OX=112509 PE=3 SV=1	-1.81097	-0.41889	0.235114	-0.880976	1.24853	0.457332	0.379621	6.64386	-0.307573	-1.1016		-1.08314	-1.09234	0.171207	0	0	0	0	0	0	0	0	0	0		0	0	0	0	0	51.502	58	7	3481	1	118	12.6	9.26	8411.37	7							7.51638e+06	8.65848e+06
F2CYB7	Clathrin light chain OS=Hordeum vulgare subsp. vulgare OX=112509 PE=2 SV=1	-0.461959	-0.263612	-0.212568	0.0881416	-0.394032	0.0799754	-0.666576	1.39177	1.3051	0.388465		-1.02034	-0.558517	0.172488	0	0	0	0	0	0	0	0	0	0		0	0	0	0	0	51.499	25	5	72	2	318	34.3	4.84	159.92	5	transport	membrane	structural molecule activity				1.80069e+07	3.67001e+07
F2CPS1	Predicted protein OS=Hordeum vulgare subsp. vulgare OX=112509 PE=2 SV=1	0.518031	-0.619271	0.986957	1.19156	-0.407364	-0.163268	-0.588574	-0.643856	1.01006	0.736388		-1.61264	0	0.367371	0	0	0	0	0	0	0	0	0	0		0	0	0	0	0	51.407	56	9	174	9	196	20	4.21	427.11	9				Pf07802			5.76339e+07	5.01592e+07
F2D475	Predicted protein OS=Hordeum vulgare subsp. vulgare OX=112509 PE=2 SV=1	-1.00578	0.196607	-0.619271	-1.35107	-0.498179	0.405992	-0.39973	1.39451	0.280956	-0.450084		-0.724993	-0.07552	0.528071	0	0	0	0	0	0	0	0	0	0		0	0	0	0	0	51.406	12	9	130	9	1077	115.1	7.01	303.19	9	transport		metal ion binding	Pf00626, Pf04810, Pf04811, Pf04815, Pf08033			5.12273e+07	5.08142e+07
A0A287T3J0	Uncharacterized protein OS=Hordeum vulgare subsp. vulgare OX=112509 PE=3 SV=1	-0.229382	1.53157	-0.232769	-0.710756	-0.836501	0.0840643	-0.710756	0.155749	3.24595	-0.870387		-0.788365	-0.734563	0.10165	0	0	0	0	0	0	0	0	1	0		0	0	0	1	0	51.398	23	10	537	3	647	69.2	5.96	1332.66	10							1.80237e+06	1.79234e+06
A0A287NP07	U2 snRNP auxiliary factor large subunit OS=Hordeum vulgare subsp. vulgare OX=112509 PE=3 SV=1	-0.114035	-0.446148	-0.0846703	0.24123	-0.0923402	-0.148801	0.254594	0.0538064	0.204141	0.601221		0.117695	0.0299829	0.177599	0	0	0	0	0	0	0	0	0	0		0	0	0	0	0	51.363	31	10	198	7	546	60.8	7.72	508.7	10							1.15652e+08	1.41629e+08
F2D4M6	Predicted protein OS=Hordeum vulgare subsp. vulgare OX=112509 PE=2 SV=1	-0.0262051	-0.367732	-0.0923402	-1.05589	0.105678	-0.416962	-0.242977	0.667211	0.533065	-0.375197		0.943359	1.2228	-2.16488	0	0	0	0	0	0	0	0	0	0		0	0	-1	1	0	51.355	36	9	88	9	352	40.2	5.43	234.04	9	metabolic process		catalytic activity	Pf00348			9.16894e+07	1.15342e+08
F2DHD8	Predicted protein OS=Hordeum vulgare subsp. vulgare OX=112509 PE=2 SV=1	0.187768	0.598365	0.230203	-1.16165	-0.236164	0.550901	0.818851	0.00432161	0.137504	-0.773491		1.95791	0.609755	-0.103147	0	0	0	-1	0	0	0	0	0	-1		1	0	0	1	0	51.348	28	13	83	5	709	77.6	7.11	178.92	13			catalytic activity;nucleotide binding	Pf00005, Pf01926, Pf03193, Pf12848, Pf13207, Pf13304, Pf13555, Pf13558			5.90057e+07	5.45329e+07
F2CRR8	Predicted protein (Fragment) OS=Hordeum vulgare subsp. vulgare OX=112509 PE=2 SV=1	-0.195946	0.632268	-0.018878	-0.448115	0.793272	-0.556393	-0.836501	0.172488	-0.258425	-0.680382		-1.87832	-0.0969617	-0.678072	0	0	0	0	0	0	0	0	0	0		0	0	0	0	0	51.297	56	12	179	12	365	40.3	8.9	310.15	12	metabolic process		catalytic activity	Pf00795			8.18056e+07	1.0311e+08
F2DA15	Predicted protein OS=Hordeum vulgare subsp. vulgare OX=112509 PE=2 SV=1	-1.0862	-0.0969617	0.27262	-1.21759	-0.0439433	-0.320126	-0.96016	-0.343732	0.233888	0.0299829		0.202888	-0.268817	-0.798366	0	0	0	0	0	0	0	0	0	0		0	0	0	0	0	51.279	23	8	128	8	430	44.3	8.94	322.39	8	metabolic process		catalytic activity	Pf14541, Pf14543			8.81808e+07	1.1021e+08
A0A287SHJ5	Citrate synthase OS=Hordeum vulgare subsp. vulgare OX=112509 PE=3 SV=1	-0.018878	0.151859	-0.134477	-0.637109	0.609755	0.182692	-0.164884	0.767231	0.185232	-1.23107		0.248535	0.273814	-0.286304	0	0	0	0	0	0	0	0	0	0		0	0	0	0	0	51.237	27	10	109	10	512	56.2	8.92	271.19	10							1.05938e+08	1.69631e+08
M0Y8U1	40S ribosomal protein S12 OS=Hordeum vulgare subsp. vulgare OX=112509 PE=3 SV=1	0.0229004	0.316146	-0.268817	0.681674	-0.229382	-0.0558912	0.233888	-0.671164	0.605968	-0.182786		-0.852042	0.917623	-0.0724828	0	0	0	0	0	0	0	0	0	0		0	0	0	0	0	51.182	76	6	788	3	143	15.3	5.53	2126.77	6	metabolic process	ribosome	structural molecule activity	Pf01248			2.26696e+07	2.61261e+07
A0A287XK66	Histone H2A OS=Hordeum vulgare subsp. vulgare OX=112509 PE=3 SV=1	-2.17788	-0.018878	-0.508403	-0.632629	1.93319	0.496718	-2.45008	3.73238	-0.027675	-0.531156		0.15056	-0.210897	-1.05589	0	0	0	0	0	0	0	0	0	0		0	0	0	0	0	51.163	39	6	2546	1	188	19.9	10.37	6480.38	6							2.09708e+08	6.85552e+08
A0A287PP23	Uncharacterized protein OS=Hordeum vulgare subsp. vulgare OX=112509 PE=4 SV=1	1.23327	2.26724	2.88049	1.52356	-1.2863	2.80095	2.95699	-1.40736	-2.15843	3.82416		2.3115	0.553852	4.05459	0	0	0	0	0	0	0	0	0	0		0	0	1	1	0	51.119	20	10	415	10	440	44.6	8.87	1025.85	10							5.66449e+08	1.65442e+08
A0A287UF89	Glutathione peroxidase OS=Hordeum vulgare subsp. vulgare OX=112509 PE=3 SV=1	-0.619271	-0.41889	0.427606	0.240009	-0.749038	-0.943416	-0.440263	0.0551957	-0.0335695	0.635987		-0.268817	0.273814	0.435095	0	0	0	0	0	0	0	0	0	0		0	0	0	0	0	51.112	65	10	934	1	197	21.6	5.68	2024.41	10							6.76213e+08	5.19702e+08
F2DDQ9	Predicted protein OS=Hordeum vulgare subsp. vulgare OX=112509 PE=2 SV=1	-0.174621	0.88049	0.0257376	-0.818579	0.518031	0.885184	-0.395929	0.77484	0.259423	0.438293		0.0840643	0.285698	-0.0394883	0	0	0	0	0	0	0	0	0	0		0	0	0	0	0	51.096	21	12	139	12	893	98.7	4.89	369.56	12	transport	nucleus	protein binding	Pf03810, Pf13513			7.57276e+07	1.14913e+08
A0A287EG64	Methionine S-methyltransferase OS=Hordeum vulgare subsp. vulgare OX=112509 PE=4 SV=1	-0.0543923	0.253384	-0.222633	-1.11404	0.252173	-0.498179	0.121679	1.26424	0.375178	-0.231075		0.478195	-0.0649175	-0.215915	0	0	0	0	0	0	0	0	0	0		0	0	0	0	0	51.092	14	10	107	1	1043	115.3	5.68	252.92	10							7.90693e+07	8.00749e+07
M0Z2U6	Uncharacterized protein OS=Hordeum vulgare subsp. vulgare OX=112509 PE=3 SV=1	6.64386	-1.46993	1.71896	-2.18442	-0.749038	1.16672	0.0827026	-6.64386		2.176		0.528071	-0.816037	-0.109359	0	-1	1	-1	0	1	0	0	0	1		0	0	0	1	0	51.088	45	9	198	5	352	38.1	5.1	276.09	9	metabolic process		catalytic activity;protein binding	Pf00891, Pf08100
A0A287R5R0	Uncharacterized protein OS=Hordeum vulgare subsp. vulgare OX=112509 PE=4 SV=1	3.06419	4.42432	1.96938	1.52306	0.0635029	4.34362	2.50259	-0.92139	-1.32193	1.40545		3.14094	2.32797	2.58183	0	0	0	0	0	1	0	0	0	0		0	0	0	1	0	51.049	97	5	748	5	61	6.3	4.94	2230.49	5							2.3616e+09	6.4534e+08
A0A287FYT4	Uncharacterized protein OS=Hordeum vulgare subsp. vulgare OX=112509 PE=4 SV=1	0.648926	0.922198	-0.390245	0.636915	-0.434403	-1.02034	-0.33825	-1.01742	0.0257376	0.427606		-0.401635	-0.336428	0.667211	0	0	0	0	0	0	0	0	0	0		0	0	0	0	0	51.025	40	6	2879	3	293	28.5	7.77	7965.98	6							1.99768e+09	1.45644e+09
A0A287XWT8	Uncharacterized protein OS=Hordeum vulgare subsp. vulgare OX=112509 PE=3 SV=1	-6.64386	6.64386	-1.35107	-3.07097	0.788268	-1.79586	1.13488	6.64386	6.64386	-2.04097		1.54052	1.68212		0	0	0	0	0	0	0	0	0	0		0	0	0	0	0	51.001	15	11	190	2	813	84.6	5.27	440.75	11
F2DYI6	Predicted protein OS=Hordeum vulgare subsp. vulgare OX=112509 PE=2 SV=1	-0.384584	0.0172093	0.418999	-1.67577	0.603122	-0.0603973	-0.199255	0.0114956	-0.732165	-0.403542		0.992043	0.0607392	-1.07704	0	0	0	0	0	0	0	0	0	0		0	0	0	0	0	50.997	42	6	463	6	323	34.1	7.36	1337.6	6	defense response;metabolic process;response to stimulus		catalytic activity	Pf00182, Pf00187			1.37151e+08	2.78013e+08
M0VKT2	Uncharacterized protein OS=Hordeum vulgare subsp. vulgare OX=112509 PE=3 SV=1	-0.354759	1.77357	-0.552156	-0.706041	-0.395929	0.667211	0.0468403	-0.471929	1.20101	0.458382		1.52457	0.0172093	0.555816	0	0	0	0	0	0	0	0	0	0		0	0	0	0	0	50.979	49	7	360	3	214	24.3	5.66	980.95	7	metabolic process	cytoplasm	catalytic activity;metal ion binding	Pf00719			1.68384e+07	2.66536e+07
Q43489	PR-1a pathogenesis related protein (Hv-1a) OS=Hordeum vulgare OX=4513 PE=2 SV=1	-1.31833	-2.699	2.16285	-1.21759	1.11237	-1.36587	-0.011588	-1.2969	1.97453	-1.88897		-4.32193	-1.86775	0.783247	0	0	0	0	0	0	0	0	0	0		0	0	0	0	0	50.977	64	7	2125	4	164	17.4	7.99	4440.54	7		extracellular		Pf00188			4.26917e+07	6.88905e+07
A0A287IR12	Chitin-binding type-1 domain-containing protein OS=Hordeum vulgare subsp. vulgare OX=112509 PE=4 SV=1								-6.64386	6.64386	-0.957356			1.98368	0.567545	0	0	0	0	0	0	0	0	0	0		0	1	0	1	0	50.941	40	7	146	1	270	28.5	8.31	396.65	7
Q40068	Peroxidase OS=Hordeum vulgare OX=4513 GN=prx PE=2 SV=1	-0.666576	-0.971431	-0.131313	-1.59946	-0.564905	-0.00868224	0.261832	-0.0831412	1.59694	-0.643856		-2.12029	-0.494109	-1.26188	0	0	0	0	0	0	0	0	0	0		0	0	0	0	0	50.89	39	9	227	2	315	33	6.52	657.99	9	metabolic process;response to stimulus	extracellular	antioxidant activity;catalytic activity;metal ion binding	Pf00141			3.58449e+07	4.0896e+07
A0A287JXM2	Fructose-bisphosphate aldolase OS=Hordeum vulgare subsp. vulgare OX=112509 PE=3 SV=1	0.134878	1.35332	1.29572	-1.20756	-1.49005	0.70044	-0.926865	0.217851	0.654436	0.588805		1.13027	0.0313952	0.659011	0	0	0	0	0	0	0	0	0	0		0	0	0	0	0	50.825	41	12	500	1	430	46.6	8.56	1032.76	12							1.54759e+06	3.61466e+06
F2DC79	Predicted protein OS=Hordeum vulgare subsp. vulgare OX=112509 PE=2 SV=1	-0.997117	0.237564	0.199123	-0.595097	0.38405	0.367371	-0.16004	-0.234465	-0.465938	0.238787		0.488515	-0.268817	-0.22095	0	0	0	0	0	0	0	0	0	0		0	0	0	0	0	50.805	47	8	478	7	289	32	5.48	1410.22	8	metabolic process		catalytic activity	Pf00704			2.69527e+08	3.9084e+08
M0UU32	Protein kinase domain-containing protein OS=Hordeum vulgare subsp. vulgare OX=112509 PE=3 SV=1	0.509949	0.459432	-0.169745	-0.311148	0.46048	0	-0.535332	0.521051	0.176323	-0.199255		0.871055	0.738119	-0.810966	0	0	0	0	0	0	0	0	0	0		0	0	0	0	0	50.73	35	10	57	7	333	39.2	8.47	92.56	10	metabolic process;response to stimulus		catalytic activity;nucleotide binding	Pf00069, Pf01636, Pf07714			5.3699e+07	6.69356e+07
F2D702	Predicted protein OS=Hordeum vulgare subsp. vulgare OX=112509 PE=2 SV=1	-0.492079	0.746743	0.0593553	-0.508403	0.176323	0.695994	-1.0145	0.913799	0.129613	-0.395929		-0.110916	-0.260152	0.151859	0	0	0	0	0	0	0	0	0	0		0	0	0	0	0	50.713	44	9	687	4	195	22.6	10.24	1168.38	9	metabolic process		RNA binding;structural molecule activity	Pf00163, Pf01479			6.83141e+07	1.18335e+08
A0A287TU30	Glyceraldehyde-3-phosphate dehydrogenase OS=Hordeum vulgare subsp. vulgare OX=112509 PE=3 SV=1	0.100305	0.738984	-0.0954196	-0.77596	0.601221	-0.0846703	-0.274041	0.696884	0	-0.405451		0.39835	-0.21424	-0.194295	0	0	0	0	0	0	0	0	0	0		0	0	0	0	0	50.7	52	11	689	3	332	35.6	6.8	1293.22	11							4.08219e+08	5.1756e+08
F2CTY9	Polyadenylate-binding protein (Fragment) OS=Hordeum vulgare subsp. vulgare OX=112509 PE=2 SV=1	-0.275786	-0.504305	0.96643	0.763836	0.0731347	0.789938	-0.12658	0.501821	0.535058	0.423309		0.533065	-0.430509	0.421156	0	0	0	0	0	0	0	0	0	0		0	0	0	0	0	50.651	24	10	256	10	746	81.3	9.42	732.76	10		cytoplasm	RNA binding	Pf00076, Pf00658, Pf08777, Pf13893, Pf14259			1.04342e+08	1.55828e+08
F2E4E2	Predicted protein OS=Hordeum vulgare subsp. vulgare OX=112509 PE=2 SV=1	0.271426	0.041243	0.291604	1.27798	-1.31473	0.164786	0.0690147	-0.32916	1.26183	1.16993		-1.62149	-0.469929	0.367371	0	0	0	0	0	0	0	0	0	0		0	0	0	0	0	50.606	34	11	131	11	399	43.1	5.58	310.55	11	metabolic process		RNA binding	Pf06273			7.38175e+07	5.49329e+07
M0Z2T7	Uncharacterized protein OS=Hordeum vulgare subsp. vulgare OX=112509 PE=3 SV=1	0.316146	-1.05889	3.18126	-3.36587	-1.94898	0.598365	-0.186065	-2.30757	-0.286304	3.46832		0.414677	-1.66658	-0.985645	0	0	0	0	0	0	0	0	0	0		0	0	0	0	0	50.603	46	9	54	9	371	40.5	5.66	103.45	9	metabolic process		catalytic activity;protein binding	Pf00891, Pf08100			5.39174e+08	2.17002e+08
F2CQQ1	Predicted protein OS=Hordeum vulgare subsp. vulgare OX=112509 PE=2 SV=1	0.0717627	0.169925	-0.409278	-0.430509	0.54498	0.395063	-0.274041	0.248535	-0.0247367	0.051024		1.25641	-0.0365259	-0.450084	0	0	0	0	0	0	0	0	0	0		1	0	0	1	0	50.583	51	10	512	10	291	31.6	7.94	1085.39	10	metabolic process	cytoplasm	catalytic activity	Pf00793			9.18302e+07	9.44757e+07
F2E5D0	Predicted protein OS=Hordeum vulgare subsp. vulgare OX=112509 PE=2 SV=1	1.30743	2.18713	1.15056	1.29983	-0.394032	2.63923	1.83107	-0.785875	-0.957356	0.646163		1.51501	1.40163	1.09761	0	0	0	0	0	0	0	0	0	0		0	0	0	0	0	50.538	94	7	945	7	108	11.7	5.4	2252.79	7				Pf05922			1.11114e+09	7.30297e+08
M0VIJ4	W2 domain-containing protein OS=Hordeum vulgare subsp. vulgare OX=112509 PE=4 SV=1	-0.109359	0.244887	0.321928	-0.92139	-0.0306192	-0.533242	-0.639355	0.728574	-0.422752	-0.99137		1.04963	-0.309359	0.0962619	0	0	0	0	0	0	0	0	0	0		0	0	0	0	0	50.373	33	9	111	6	452	48.9	5.45	211.17	9	metabolic process		protein binding;RNA binding	Pf01873, Pf02020			5.3231e+07	7.49399e+07
A0A287W6E6	SCP domain-containing protein OS=Hordeum vulgare subsp. vulgare OX=112509 PE=3 SV=1	-1.2109	-3.1078	0.267835	-2.6529	-0.365871	-2.11404	-1.03801	-2.38082	-0.378944	-1.04692		-1.97143	-1.60823	-0.666576	0	0	0	0	0	0	0	0	0	0		0	0	0	0	0	50.321	49	8	3017	4	182	19.8	8.03	7243.49	8							2.82334e+08	8.14516e+08
A0A287VJQ7	3-phosphoshikimate 1-carboxyvinyltransferase OS=Hordeum vulgare subsp. vulgare OX=112509 PE=3 SV=1	-0.465938	0.508936	-0.153607	-1.11404	0.181421	0.0827026	-0.300448	0.647084	-0.207561	-1.20423		0.936591	0.0840643	-0.488026	0	0	0	0	0	0	0	0	0	0		0	0	0	0	0	50.303	34	9	251	9	391	41.7	5.52	591	9							5.94976e+07	9.51891e+07
F2DUF3	Purple acid phosphatase OS=Hordeum vulgare subsp. vulgare OX=112509 PE=2 SV=1	0.360645	-0.0365259	0.233888	-1.08314	-1.05589	-0.520769	0.0342157	-0.720232	0.292782	-0.261881		-0.305788	0.246104	-0.761213	0	0	0	0	0	0	0	0	0	0		0	0	0	0	0	50.187	40	9	252	9	337	38.1	6.54	665.21	9	metabolic process		catalytic activity	Pf00149			4.15503e+07	1.17999e+08
Q42835	Beta-D-glucan exohydrolase, isoenzyme ExoII OS=Hordeum vulgare OX=4513 PE=2 SV=1	-6.64386	0.158337	6.64386	-0.0380063	0.0745054	-1.32916	-0.260152	-0.300448	1.16479	-0.554273		-1.46196	-0.590745	-1.0499	0	0	0	0	0	0	0	0	0	0		0	0	0	0	0	50.177	23	11	136	1	624	67.4	7.88	334.52	11	metabolic process		catalytic activity	Pf00933, Pf01915			3.74644e+06	4.37059e+06
A0A287M1P6	Alpha-1,4 glucan phosphorylase OS=Hordeum vulgare subsp. vulgare OX=112509 PE=3 SV=1	0.132248	0.105678	0.358396	0.0593553	1.08814	-0.682696	-0.103147	6.64386	0.463622	-6.64386		2.39999	0.606916	-1.05589	0	0	0	0	0	0	0	0	0	0		1	0	0	1	0	50.175	29	10	75	1	553	62.9	8.9	200	10							1.15192e+07	1.09907e+07
A0A287GCP2	Uncharacterized protein OS=Hordeum vulgare subsp. vulgare OX=112509 PE=4 SV=1	-0.22095	-0.212568	-0.21927	0.339137	0.302173	-0.00723157	-0.07552	0.593593	0.391768	0.0565835		-0.12658	-0.327348	0.0440443	0	0	0	0	0	0	0	0	0	0		0	0	0	0	0	50.17	49	9	297	9	251	27.5	6.39	730.06	9							1.03974e+08	1.65237e+08
A0A287KCZ1	SHSP domain-containing protein OS=Hordeum vulgare subsp. vulgare OX=112509 PE=3 SV=1	1.84036	1.13027	1.90843	2.22311	0.173767	0.97673	2.78681	-0.691989	0.0579701	1.23818		-1.43051	-0.567041	0.905351	0	0	0	0	0	0	1	0	0	0		0	0	0	1	0	50.16	51	6	282	4	165	18.1	7.34	395.48	6							1.57222e+07	2.01784e+07
M0UVN4	Aminotran_1_2 domain-containing protein OS=Hordeum vulgare subsp. vulgare OX=112509 PE=4 SV=1	-0.558517	0.500802	-0.0335695	-0.821126	0.246104	0.23634	-0.164884	-0.07552	0.104337	-1.09851		0.318461	0.0129262	-0.500218	0	0	0	0	0	0	0	0	0	0		0	0	0	0	0	50.082	34	10	188	10	465	49.7	8.35	441.14	10	metabolic process		catalytic activity	Pf00155, Pf00266, Pf00682, Pf01041, Pf01053			6.2376e+07	7.16298e+07
F2CRA1	Predicted protein OS=Hordeum vulgare subsp. vulgare OX=112509 PE=2 SV=1	0.271426	0.0538064	0.716332	0.355016	-0.336428	-0.0247367	0.185232	-0.434403	0.487486	0.366252		-0.687335	-0.109359	0.617298	0	0	0	0	0	0	0	0	0	0		0	0	0	0	0	50.049	46	9	231	7	241	26.7	5.17	714.07	9			protein binding	Pf01302, Pf14560			1.50528e+08	2.22004e+08
A0A287WPQ1	60S ribosomal protein L27 OS=Hordeum vulgare subsp. vulgare OX=112509 PE=3 SV=1	0.159629	0.0676387	0.0186342	-0.805913	0.932817	0.291604	-0.345564	0.691534	-0.0649175	-0.312939		-0.114035	0.214125	-0.492079	0	0	0	0	0	0	0	0	0	0		0	0	0	0	0	50.023	33	6	989	6	164	18.2	10.46	1908.4	6							4.35921e+08	5.14809e+08
A0A287RTV4	Uncharacterized protein OS=Hordeum vulgare subsp. vulgare OX=112509 PE=4 SV=1	0.282143	0.52306	-0.311148	-0.78339	0.947105	0.051024	-0.232769	0.531069	-0.263612	-0.318326		0.678072	-0.227692	-0.217591	0	0	0	0	0	0	0	0	0	0		0	0	0	0	0	49.994	37	5	525	2	153	17.6	11.06	1629.64	5							2.37555e+08	2.8822e+08
A0A287K1N9	SHSP domain-containing protein OS=Hordeum vulgare subsp. vulgare OX=112509 PE=3 SV=1	6.64386	3.31701	6.64386	2.33428	6.64386	0.832688		-1.55639		6.64386			-6.64386	0.269033	0	1	0	1	0	0	0	0	0	0		0	0	0	1	0	49.992	45	8	204	1	203	22.5	9.57	632.5	8
A0A287X1E6	Uncharacterized protein OS=Hordeum vulgare subsp. vulgare OX=112509 PE=4 SV=1	0.711935	1.97306	-0.14401	2.09018	-0.45799	0.994218	-0.0816138	0.851199	-0.710756	0.385155		-0.046921	0.172488	1.0165	0	0	0	0	0	0	0	0	0	0		0	0	0	0	0	49.979	40	5	539	5	149	16.3	10.67	1711.76	5							4.1472e+08	2.65051e+08
M0YUL2	Uncharacterized protein OS=Hordeum vulgare subsp. vulgare OX=112509 PE=4 SV=1	0.422233	-0.537424	-0.229382	-0.905088	0.814755	0.138814	0.402722	0.871844	-0.426625	-0.810966		0.933573	-0.155213	0.414677	0	0	0	0	0	0	0	0	0	0		0	0	0	0	0	49.976	37	9	471	3	372	38.7	8.27	963.42	9				Pf13561			3.75944e+07	4.6614e+07
A0A287KWP4	Uncharacterized protein OS=Hordeum vulgare subsp. vulgare OX=112509 PE=4 SV=1	-0.659723	-0.446148	0.111031	-0.954557	0.437228	0.214125	0.154454	0.613532	0.0551957	0.0524159		0.88049	-0.0694519	-0.204233	0	0	0	0	0	0	0	0	0	0		0	0	0	0	0	49.967	11	8	70	8	1174	128.7	5.66	122.41	8							4.20698e+07	6.00494e+07
A0A287USE7	M16C_associated domain-containing protein OS=Hordeum vulgare subsp. vulgare OX=112509 PE=4 SV=1	0.104337	-0.795859	0.6107	-1.04097	0.0257376	-0.349235	-0.351074	0.388465	0.413594	-0.526992		1.19156	0.293959	0.799916	0	0	0	0	0	0	0	0	0	0		0	0	0	0	0	49.943	18	10	108	10	905	102.1	5.22	215.04	10							4.42281e+07	4.80011e+07
A0A287FDB7	Uncharacterized protein OS=Hordeum vulgare subsp. vulgare OX=112509 PE=4 SV=1	-0.612637	1.02432	-0.422752	-1.08314	0.045443	0.369606	-0.375197	-0.336428	0.117695	-1.1078		-0.332789	0.159629	-0.263612	0	0	0	0	0	0	0	0	0	0		0	0	0	0	0	49.937	50	12	89	12	371	40.8	5.44	229.59	12							1.07339e+08	1.31276e+08
A0A287UHU1	Uncharacterized protein OS=Hordeum vulgare subsp. vulgare OX=112509 PE=4 SV=1	0.333424	0.367371	0.116365	0.202888	0.182692	0.149259	-0.260152	-0.401635	0.435095	-0.270556		0.305679	-0.369595	0.111031	0	0	0	0	0	0	0	0	0	0		0	0	0	0	0	49.869	28	8	57	8	384	42.9	6.8	142.37	8							6.84157e+07	3.42863e+07
A0A287DVR8	S10_plectin domain-containing protein OS=Hordeum vulgare subsp. vulgare OX=112509 PE=4 SV=1	0.495695	0.90381	0.483364	-0.152003	-0.0740006	0.492622	0.289244	-0.011588	0.10165	0.0200577		0.942608	0.508936	0.0370307	0	0	0	0	0	0	0	0	0	0		0	0	0	0	0	49.851	47	6	1107	4	194	21.2	9.95	2468.69	6							1.68913e+08	2.47271e+08
A0A287XVT0	IGPS domain-containing protein OS=Hordeum vulgare subsp. vulgare OX=112509 PE=3 SV=1	-0.312939	0.0813396	-0.21424	-1.02327	0.261832	-0.177882	0.0328061	-0.354759	0.483364	-1.30401		0.468844	0.0257376	-0.573467	0	0	0	0	0	0	0	0	0	-1		0	0	0	1	0	49.834	42	9	243	8	347	37.9	6.14	404.37	9							8.06489e+07	9.6696e+07
A0A287H7K2	Uncharacterized protein OS=Hordeum vulgare subsp. vulgare OX=112509 PE=4 SV=1	-0.0892673	0.273814	-0.184425	-0.467932	0.173767	-0.0144996	-0.226004	1.26784	0.564622	0.0482362		-0.15682	-0.163268	0.455229	0	0	0	0	0	0	0	0	0	0		0	0	0	0	0	49.832	37	5	329	3	200	22.7	8.7	866.89	5							9.04651e+07	1.28271e+08
A0A287P9P7	SH3 domain-containing protein OS=Hordeum vulgare subsp. vulgare OX=112509 PE=4 SV=1	-0.253257	-0.444184	-0.316528	-0.0454314	-0.915936	-0.0262051	0.471968	0.292782	0.762136	-0.545824		-0.2567	-0.018878	-0.477944	0	0	0	0	0	0	0	0	0	0		0	0	0	0	0	49.733	13	12	132	12	1178	127.1	5.76	199.62	12							6.52737e+07	6.77443e+07
F2CSV3	Predicted protein OS=Hordeum vulgare subsp. vulgare OX=112509 PE=2 SV=1	-0.07552	0.0200577	0.123004	-0.691989	0.222805	0.199123	-0.0816138	0.182692	-0.274041	-0.680382		0.128293	0.0129262	-0.413115	0	0	0	0	0	0	0	0	0	0		0	0	0	0	0	49.555	59	6	575	5	159	17.1	5.81	1495.08	6				Pf04398			2.01948e+08	2.59701e+08
B5AAU3	Chorismate synthase OS=Hordeum vulgare subsp. vulgare OX=112509 PE=2 SV=1	-0.172994	-0.281036	0.492622	-1.56064	-0.189351	-0.0101344	0.27739	0.0607392	-0.314733	-1.59074		0.892197	-0.226004	-0.394032	0	0	0	0	0	0	0	0	0	0		0	0	0	0	0	49.538	29	8	131	8	442	47.2	7.43	263.22	8	metabolic process		catalytic activity	Pf01264			5.96287e+07	5.8412e+07
A0A287U1D7	Uncharacterized protein OS=Hordeum vulgare subsp. vulgare OX=112509 PE=4 SV=1	-0.244685	0.62293	0.121679	-0.899695	0.666302	-0.384584	-0.373327	0.132248	-0.254978	0.232661		0.141433	0.312665	-0.312939	0	0	0	0	0	0	0	0	0	0		0	0	0	0	0	49.316	38	10	1690	3	238	26.9	10.11	3274.4	10							4.70318e+07	6.65635e+07
F2DFI2	Predicted protein OS=Hordeum vulgare subsp. vulgare OX=112509 PE=2 SV=1	0.129613	0.293959	-0.117161	-0.897006	-0.0101344	0.041243	0.306846	1.24062	0.341417	-0.0923402		-0.184425	0.606916	0.138814	0	0	0	0	0	0	0	0	0	0		0	0	0	0	0	49.305	36	8	84	8	364	40.4	5.55	242.73	8			protein binding	Pf01398, Pf14464			5.3631e+07	3.27142e+07
A0A287FRA8	Uncharacterized protein OS=Hordeum vulgare subsp. vulgare OX=112509 PE=3 SV=1	-0.22095	0.593593	0.154454	-0.854649	0.121679	0.0593553	-0.150401	0.345964	0.41684	-0.270556		0.408168	-0.132894	-0.100051	0	0	0	0	0	0	0	0	0	0		0	0	0	0	0	49.254	20	12	168	12	980	108.6	5.57	440.96	12							6.05273e+07	5.68693e+07
A0A287T452	Uncharacterized protein OS=Hordeum vulgare subsp. vulgare OX=112509 PE=3 SV=1	-0.176251	1.20163	-0.531156	0.181421	-0.302226	-0.1976	0.153157	-0.979942	-0.086201	0.206643		-0.84944	-0.0558912	0.411426	0	0	0	0	0	0	0	0	0	0		0	0	0	0	0	49.229	54	6	523	3	177	19.3	4.56	1485.24	6							1.32307e+08	1.75211e+08
F2DQL9	Sulfurtransferase OS=Hordeum vulgare subsp. vulgare OX=112509 PE=2 SV=1	-0.0454314	0.309176	0.52306	-0.436354	0.534062	0.0071955	-0.232769	0.565597	0.16221	-0.450084		0.909965	0.0524159	-0.537424	0	0	0	0	0	0	0	0	0	0		0	0	0	0	0	49.186	38	11	152	11	399	42.6	7.28	439.26	11			catalytic activity	Pf00581			1.28635e+08	1.32122e+08
A0A287IB19	Eukaryotic translation initiation factor 3 subunit H OS=Hordeum vulgare subsp. vulgare OX=112509 PE=3 SV=1	0.00863031	-0.131313	-0.07552	-0.42082	0.269033	0.190299	-0.380822	0.734655	0.368489	-0.579922		-0.110916	-0.120294	-0.187707	0	0	0	0	0	0	0	0	0	0		0	0	0	0	0	49.182	34	10	250	10	342	38.7	4.92	545.23	10							1.21622e+08	1.54395e+08
F2CR03	Predicted protein OS=Hordeum vulgare subsp. vulgare OX=112509 PE=2 SV=1	0.440421	0.501821	0.649845	-1.30757	1.28865	0.938098	1.34312	0.820485	-1.0862	-0.0954196		2.24397	0.90766	0.701327	0	0	0	0	0	0	0	0	0	0		1	0	0	1	0	49.124	27	10	59	10	511	57.3	6.7	124.8	10	metabolic process		catalytic activity	Pf00232			1.23863e+08	4.00407e+07
B6VEM1	Superoxide dismutase (Fragment) OS=Hordeum vulgare OX=4513 PE=2 SV=1	-6.64386	-6.64386	6.64386	1.7264	-6.64386	6.64386	-0.109359	-6.64386	6.64386	0.901494		0.791606	-1.13289	-0.867752	0	0	0	0	0	0	0	0	0	0		0	0	0	0	0	49.122	76	7	789	1	110	12	6.15	1247.36	7	defense response;metabolic process;response to stimulus	mitochondrion	antioxidant activity;catalytic activity;metal ion binding	Pf00081, Pf02777	100286753	LOC100286753
F2ECH2	Predicted protein OS=Hordeum vulgare subsp. vulgare OX=112509 PE=2 SV=1	0.244887	-0.53952	0.240009	1.37685	-0.584241	-0.139236	-0.724993	0.183963	0.250962	-0.706041		-0.39973	-0.0320936	-0.687335	0	0	0	0	0	0	0	0	0	0		0	0	0	0	0	49.11	28	9	156	9	456	48.9	4.5	301.39	9			protein binding	Pf13424			6.63807e+07	5.21828e+07
F2DSW1	Predicted protein OS=Hordeum vulgare subsp. vulgare OX=112509 PE=2 SV=1	-0.24127	-0.110916	-0.0634092	1.09085	-0.106249	0.590722	0.492622	0.0922074	0.465713	0.601221		-0.117161	-0.0908029	0.185232	0	0	0	0	0	0	0	0	0	0		0	0	0	0	0	49.09	73	7	190	7	85	10	5.91	334.42	7	cell organization and biogenesis;transport	mitochondrion	metal ion binding	Pf02953			2.5327e+08	1.25725e+08
F2E3S3	Predicted protein OS=Hordeum vulgare subsp. vulgare OX=112509 PE=2 SV=1	1.2762	-1.18442	-0.347399	0.792439	-0.652901	0.0271541	-0.106249	0.486457	1.31962	-0.242977		-0.45799	0.231432	-0.295128	0	0	0	0	0	0	0	0	1	0		0	0	0	1	0	49.051	29	9	68	9	474	50.2	4.97	161.26	9	transport			Pf00638, Pf08911			4.22813e+07	4.40905e+07
A0A287F3X4	Transcription initiation factor IIF subunit alpha OS=Hordeum vulgare subsp. vulgare OX=112509 PE=3 SV=1	1.04963	-0.701342	-0.0499049	0.158337	-0.592919	-0.852042	0.0962619	-0.265345	-0.231075	-0.115597		0.0468403	0.0989585	-0.37146	0	0	0	0	0	0	0	0	0	0		0	0	0	0	0	48.96	18	7	161	7	528	58.1	5.22	473.1	7							8.64011e+07	1.27274e+08
Q9M5G3	Translationally-controlled tumor protein homolog OS=Hordeum vulgare OX=4513 GN=TCTP PE=2 SV=2	-0.390245	0.215368	-0.182786	-0.179515	-0.289827	-0.121863	-0.279284	-0.205896	0.391768	-0.293359		0.163499	-0.103147	-0.202572	0	0	0	0	0	0	0	0	0	0		0	0	0	0	0	48.875	57	10	971	10	168	18.9	4.68	2465.06	10		cytoplasm		Pf00838	548284	HTP	4.40876e+08	1.03741e+09
F2D5M2	Predicted protein OS=Hordeum vulgare subsp. vulgare OX=112509 PE=2 SV=1	-0.00288828	-0.177882	-0.0101344	-0.778432	0.49774	0.227741	-0.0558912	0.920674	-0.215915	0.0935602		0.0271541	-0.281036	-0.305788	0	0	0	0	0	0	0	0	0	0		0	0	0	0	0	48.82	40	9	122	9	396	42.8	5.49	327.34	9	metabolic process	cytoplasm	catalytic activity	Pf00923			8.34935e+07	1.10806e+08
F2DZ36	Predicted protein OS=Hordeum vulgare subsp. vulgare OX=112509 PE=2 SV=1	-0.046921	-0.655172	0.283329	0.654436	-0.137648	-0.56918	0.177599	-0.311148	0.266637	-0.217591		-1.38082	-0.524915	0.0635029	0	0	0	0	0	0	0	0	0	0		0	0	0	0	0	48.795	57	7	331	7	267	27.3	7.68	783.55	7				Pf07876			1.87095e+08	1.70526e+08
A0A287VV58	Ribosomal_S10 domain-containing protein OS=Hordeum vulgare subsp. vulgare OX=112509 PE=3 SV=1	-0.0679388	0.0271541	0.104337	0.115033	0.00144197	-0.258425	0.214125	-0.077041	0.235114	-0.0484122		-0.168123	0.051024	0.125651	0	0	0	0	0	0	0	0	0	0		0	0	0	0	0	48.768	48	8	870	8	127	14.1	9.44	1661.02	8							4.60418e+08	6.01309e+08
F2DV27	Predicted protein OS=Hordeum vulgare subsp. vulgare OX=112509 PE=2 SV=1	1.86948	1.18015	0.552869	0.0989585	0.703101	0.0908534	0.345964	0.567545	-0.703689	-0.360305		1.43936	1.1903	1.03281	0	0	0	0	0	0	0	0	0	0		0	0	0	0	0	48.721	56	5	724	5	119	12	10.39	1805.04	5							1.92692e+08	1.64898e+08
F2CZ65	Predicted protein OS=Hordeum vulgare subsp. vulgare OX=112509 PE=2 SV=1	0.169925	0.214125	0.0299829	-0.477944	0.343692	-0.375197	-0.340075	0.145351	-0.281036	-0.298673		0.189034	0.138814	-0.139236	0	0	0	0	0	0	0	0	0	0		0	0	0	0	0	48.652	53	7	839	6	143	16.2	10.32	2086.46	7	metabolic process	ribosome	structural molecule activity	Pf01778			3.49106e+08	4.16146e+08
M0V694	Uncharacterized protein OS=Hordeum vulgare subsp. vulgare OX=112509 PE=4 SV=1	0.320773	-0.0634092	1.19093	-0.753896	0.77989	0.467801	0.108357	1.02574	-0.137648	-0.62371		0.919149	-0.312939	0.412511	0	0	0	0	0	0	0	0	0	0		0	0	0	0	0	48.645	26	10	63	9	592	66	6.54	155.74	10			catalytic activity;nucleotide binding	Pf00005, Pf12848, Pf13304			4.39738e+07	3.5027e+07
A0A0E3Z898	Late embryogenesis abundant protein OS=Hordeum vulgare OX=4513 GN=HVA1 PE=2 SV=1	2.50767	3.33471	1.75189	3.45009	1.63923	3.86958	1.75146	-0.494109	-2.75633	3.14176		2.66107	1.54745	4.19983	0	1	0	0	0	1	0	0	0	0		0	0	1	1	0	48.619	26	4	792	2	213	21.8	8.85	2999.07	4							1.57824e+09	4.30201e+08
A0A287GML3	Epimerase domain-containing protein OS=Hordeum vulgare subsp. vulgare OX=112509 PE=4 SV=1	-0.0439433	-0.234465	0.238787	-1.02034	0.849599	-0.0365259	0.0370307	0.984772	0.480265	-0.696658		-0.215915	0.305679	-0.397828	0	0	0	0	0	0	0	0	0	0		0	0	0	0	0	48.593	29	9	199	5	405	45.8	5.85	520.28	9							3.27762e+07	4.17311e+07
F2CXD7	Predicted protein OS=Hordeum vulgare subsp. vulgare OX=112509 PE=2 SV=1	-0.494109	0.934328	-0.778432	0.800745	0.0384362	-0.011588	-0.103147	0.140124	-0.0454314	0.185232		-0.0218044	0.795767	-0.401635	0	0	0	0	0	0	0	0	0	0		0	0	0	0	0	48.57	77	8	323	8	122	13.2	9.31	960.6	8				Pf02036, Pf14864			1.99242e+08	3.92127e+08
F2D7S5	Predicted protein (Fragment) OS=Hordeum vulgare subsp. vulgare OX=112509 PE=2 SV=1	1.7137	0.301002	-0.330973	1.31441	-0.390245	0.0356239	-0.500218	0.463622	0.572405	0.425459		0.324235	-0.00578235	0.209141	0	0	0	0	0	0	0	0	0	0		0	0	0	0	0	48.545	15	7	134	7	581	65.9	5.27	430.05	7		nucleus		Pf04037, Pf04046			1.20146e+08	9.69539e+07
[truncated: 3,840 more rows]
[truncated: 72 more columns]
