# Supplementary material for: Drought-induced molecular changes in crown of various barley phytohormone mutants
Source: Plant Signal Behav. 2024 Jun 26;19(1):2371693. doi: 10.1080/15592324.2024.2371693 (PMC11210921; doi:10.1080/15592324.2024.2371693)
Supplement: Supplemental Material [file KPSB_A_2371693_SM2799.zip › Supplementary Table S7.xlsx]

## Sheet: Table S7
Table S7. Differentially abundant proteins changing regulation status between time points
		Differential regulation status at
Genotype	Protein ID	T1	T2	Pfam annotation
Bowman	M0VLU4	1	-1	Pf13281
Bowman	A0A287UMR3	-1	1
Bowman	F2DRQ3	-1	1	Pf03552, Pf13632, Pf13641, Pf14569, Pf14570
Bowman	A0A287GN34	1	-1
Bowman	F2DFU6	-1	1	Pf05368, Pf13460
Bowman	A0A287PUS9	1	-1
Bowman	M0XQA8	1	-1	Pf01734
Bowman	M0WQ20	-1	1
Bowman	A0A287NYY3	-1	1
Bowman	A0A287WDK2	1	-1
sdw1.a	A0A287Q3V5	1	-1
sdw1.a	A0A287WRE2	1	-1
sdw1.a	M0Z2U6	1	-1	Pf00891, Pf08100
sdw1.a	A0A287KTF2	1	-1
sdw1.a	A0A287QRJ0	-1	1
sdw1.a	A0A287RR08	-1	1
sdw1.a	F2CQC4	1	-1	Pf00400, Pf12265
sdw1.a	F2DQK4	1	-1	Pf00891, Pf08100, Pf08242, Pf12847, Pf13489
sdw1.a	A0A287V9C1	1	-1
sdw1.a	A0A287M9N3	1	-1
sdw1.a	F2DMZ8	1	-1	Pf12799, Pf13855
sdw1.a	F2DTB4	1	-1	Pf02525, Pf03358, Pf11965
sdw1.a	A0A287LRE1	1	-1
sdw1.a	A0A287XIP7	1	-1
sdw1.a	M0YW47	1	-1	Pf00704
sdw1.a	A0A287NUM7	1	-1
sdw1.d	A0A2R9ISV6	-1	1
sdw1.d	A0A287GG39	-1	1
sdw1.d	A0A287LK98	-1	1
sdw1.d	F2E0C2	-1	1
sdw1.d	F2E4H3	1	-1	Pf00365
sdw1.d	F2E626	1	-1	Pf00205, Pf02775, Pf02776
sdw1.d	A0A287GV38	-1	1
sdw1.d	M0WSD1	-1	1	Pf09770, Pf15449
sdw1.d	A0A287TU37	-1	1
sdw1.d	A0A287KCB8	-1	1
uzu1.a	A0A287SBS0	1	-1
uzu1.a	F2CSS7	1	-1	Pf00182, Pf00187
uzu1.a	A0A287PYF7	-1	1
uzu1.a	A0A287GWL1	-1	1
uzu1.a	F2CXC1	-1	1	Pf00169
uzu1.a	M0Y2X1	-1	1	Pf00201
uzu1.a	A0A287QL18	1	-1
uzu1.a	A0A287R1I9	-1	1
uzu1.a	A0A287KJ05	1	-1
uzu1.a	F2DM52	1	-1	Pf00722, Pf06955
uzu1.a	A0A287WL95	1	-1
uzu1.a	A5HUN0	1	-1	Pf00291
uzu1.a	A0A287PXV4	-1	1
uzu1.a	A0A287W5F3	1	-1
hvdwarf14.d	F2CSS7	1	-1	Pf00182, Pf00187
hvdwarf14.d	A0A287V4M4	1	-1
hvdwarf14.d	A0A287PYF7	1	-1
hvdwarf14.d	Q19D39	1	-1
hvdwarf14.d	A0A287SI70	1	-1
hvdwarf14.d	F2DQK4	1	-1	Pf00891, Pf08100, Pf08242, Pf12847, Pf13489
hvdwarf14.d	A0A287KXV3	1	-1
hvdwarf14.d	F2DV31	1	-1	Pf00190, Pf07883, Pf12973
hvdwarf14.d	A0A287ULF4	1	-1
hvdwarf14.d	A0A287RYZ0	1	-1
hvdwarf14.d	A0A287QZ51	1	-1
hvdwarf14.d	F2DTG7	1	-1	Pf00561, Pf12695, Pf12697
hvdwarf14.d	F2DEF3	1	-1	Pf00675, Pf05193
hvdwarf14.d	A0A287VJK4	-1	1
Sebastian	A0A287KP21	-1	1
Sebastian	F2D484	1	-1	Pf00022
Sebastian	A0A287NWM2	1	-1
Sebastian	F2D6D7	1	-1	Pf00141
Sebastian	A0A287LGU3	-1	1
Sebastian	M0ULD5	1	-1	Pf13405, Pf13499, Pf14443
Sebastian	M0UQV4	-1	1	Pf06391
Sebastian	A0A287NKJ2	1	-1
