# Supplementary material for: Drought-induced molecular changes in crown of various barley phytohormone mutants
Source: Plant Signal Behav. 2024 Jun 26;19(1):2371693. doi: 10.1080/15592324.2024.2371693 (PMC11210921; doi:10.1080/15592324.2024.2371693)
Supplement: Supplemental Material [file KPSB_A_2371693_SM2799.zip › Supplementary Table S8.xls]

## Sheet: A. Protein-gene pairs
Table S8A. Protein-gene pairs linked by UniprotKB TrEMBL identifications:regulation status and annotation; missing data for sdw1.d/uzu1.a at T1 due to the failed proteins extraction in samples
			Regulation status of DEGs in drought vs. control comparison [downregulation (-1), upregulation (1), no change (0)]														Total number of significant contrasts	Genes related to:																												Regulation status of DEPs in drought vs. control comparison [downregulation (-1), upregulation (1), no change (0)]
			Bowman		sdw1.a		sdw1.d		uzu1.a		hvdwarf14.d		sdw1.d/uzu1.a		Sebastian																										Protein GO annotation					Bowman		sdw1.a
Protein ID	Gene ID	Mean expression	T1	T2	T1	T2	T1	T2	T1	T2	T1	T2	T1	T2	T1	T2		Gibberellin	Brassinosteroid	Strigolactione	Drought	Gene_stable_ID	Gene_description	Chromosome	Gene_start_bp	Gene_end_bp	Strand	Gene_name	UniProtKB_Swiss_Prot_ID	UniProtKB_TrEMBL_ID	Pfam_ID	Interpro_ID	Interpro_Description	GO annotation	Pathways (KEGG, Plant Reactome)	Pathways_IDs	Uniprot_Proteins	KEGG_Orthologs	Protein ID	Protein description	Biological_Process	Cellular_Component	Molecular_Function	Pfam_IDs	Gene_Symbol	T1	T2	T1	T2
F2CWD2	HORVU.MOREX.r3.5HG0509200	169173	0	0	0	0	0	0	0	0	0	0	0	0	0	0	0	0	0	0	0	HORVU.MOREX.r3.5HG0509200		5H	523350632	523353838	-1	LoxC		F2CWD2	PF00305	IPR000907	Lipoxygenase	b:fatty acid biosynthetic process;b:fatty acid metabolic process;b:lipid metabolic process;b:oxylipin biosynthetic process;m:dioxygenase activity;m:metal ion binding;m:oxidoreductase activity;m:oxidoreductase activity, acting on single donors with incorporation of molecular oxygen, incorporation of two atoms of oxygen;m:protein binding	Linoleic acid metabolism;Jasmonic acid biosynthesis;13-LOX and 13-HPL pathway	ko00591;R-MES-1119332;R-MES-1119618	MANES_11G019100	ko:K15718	F2CWD2	Lipoxygenase OS=Hordeum vulgare subsp. vulgare OX=112509 PE=2 SV=1	metabolic process		catalytic activity;metal ion binding;protein binding	Pf00305, Pf01477		0	0	0	0
A0A287XP46	HORVU.MOREX.r3.7HG0735200	53050	0	0	0	0	0	0	0	0	0	0	0	0	0	0	0	0	0	0	0	HORVU.MOREX.r3.7HG0735200		7H	591920731	591925640	1			A0A287XP46	PF00009	IPR000640	Elongation factor EFG, domain V-like	b:translation;b:translational elongation;c:ribonucleoprotein complex;m:GTP binding;m:GTPase activity;m:nucleotide binding;m:ribosome binding;m:translation elongation factor activity	AMPK signaling pathway	ko04152		ko:K03234	A0A287XP46	Tr-type G domain-containing protein OS=Hordeum vulgare subsp. vulgare OX=112509 PE=4 SV=1						0	0	0	0
M0WNE6	HORVU.MOREX.r3.4HG0333100	26344.5	0	0	0	0	0	-1	0	0	0	0	0	0	0	-1	2	0	0	0	0	HORVU.MOREX.r3.4HG0333100		4H	4808803	4814643	1			M0WNE6	PF01717	IPR002629	Cobalamin-independent methionine synthase MetE, C-terminal/archaeal	b:cellular amino acid biosynthetic process;b:methionine biosynthetic process;b:methylation;m:5-methyltetrahydropteroyltriglutamate-homocysteine S-methyltransferase activity;m:metal ion binding;m:methyltransferase activity;m:S-methyltransferase activity;m:transferase activity;m:zinc ion binding	Selenocompound metabolism;Cysteine and methionine metabolism;S-adenosyl-L-methionine cycle;Methionine biosynthesko:K00549	ko00450;ko00270;R-OME-1119501;R-OME-1119400	OMERI12G14450	ko:K00549	M0WNE6	Uncharacterized protein OS=Hordeum vulgare subsp. vulgare OX=112509 PE=3 SV=1	metabolic process		catalytic activity;metal ion binding	Pf01717, Pf08267		0	0	0	0
F2E6J2	HORVU.MOREX.r3.7HG0639980	22865.4	0	-1	0	-1	0	-1	0	0	0	0	0	-1	0	-1	5	0	0	0	0	HORVU.MOREX.r3.7HG0639980		7H	10173935	10179734	1			F2E6J2	PF00534	IPR000368	Sucrose synthase	b:response to carbon dioxide;b:sucrose metabolic process;m:glycosyltransferase activity;m:sucrose synthase activity;m:transferase activity	Starch and sucrose metabolism;Galactose degradation II;Sucrose biosynthesis	ko00500;R-TTU-1119452;R-TTU-1119465	TRITD4Av1G253530	ko:K00695	F2E6J2	Sucrose synthase OS=Hordeum vulgare subsp. vulgare OX=112509 PE=2 SV=1	metabolic process		catalytic activity	Pf00534, Pf00862		0	0	0	0
F2DQ23	HORVU.MOREX.r3.6HG0596580	32467.6	0	0	0	-1	0	-1	0	0	0	0	0	0	0	-1	3	0	0	0	0	HORVU.MOREX.r3.6HG0596580		6H	378091132	378349938	-1			F2DQ23	PF00221	IPR001106	Aromatic amino acid lyase	b:cinnamic acid biosynthetic process;b:L-phenylalanine catabolic process;b:phenylpropanoid metabolic process;c:cytoplasm;m:ammonia-lyase activity;m:catalytic activity;m:lyase activity;m:phenylalanine ammonia-lyase activity	Phenylalanine metabolism;Phenylpropanoid biosynthesis;Salicylate biosynthesis;Phenylpropanoid biosynthesis, initial reactions;Suberin biosynthesis	ko00360;ko00940;R-ATA-1119261;R-ATA-1119582;R-ATA-1119418	AET6Gv20605200	ko:K10775;ko:K13064	F2DQ23	Phenylalanine ammonia-lyase OS=Hordeum vulgare subsp. vulgare OX=112509 PE=2 SV=1	metabolic process	cytoplasm	catalytic activity	Pf00221		0	0	0	0
F2D884	HORVU.MOREX.r3.5HG0441860	75239.9	0	0	0	0	0	0	0	0	0	0	0	0	0	0	0	0	0	0	0	HORVU.MOREX.r3.5HG0441860		5H	91777221	91781821	-1			F2D884	PF00012	IPR013126	Heat shock protein 70 family	b:cellular response to unfolded protein;b:chaperone cofactor-dependent protein refolding;b:protein refolding;c:cytoplasm;m:ATP binding;m:ATP hydrolysis activity;m:ATP-dependent protein folding chaperone;m:heat shock protein binding;m:misfolded protein binding;m:nucleotide binding;m:protein folding chaperone;m:unfolded protein binding	Spliceosome;MAPK signaling pathway;Protein processing in endoplasmic reticulum;Endocytosis;NAD biosynthesis I (from aspartate)	ko03040;ko04010;ko04141;ko04144;R-OEU-1119384	Oeu059576	ko:K03283	F2D884	Predicted protein OS=Hordeum vulgare subsp. vulgare OX=112509 PE=2 SV=1	cell organization and biogenesis		nucleotide binding	Pf00012, Pf06723		0	0	0	0
F2CU34	HORVU.MOREX.r3.7HG0678460	15044.2	0	0	0	0	0	0	0	0	0	0	0	0	0	0	0	0	0	0	0	HORVU.MOREX.r3.7HG0678460		7H	165571902	165577320	-1			F2CU34	PF00183	IPR001404	Heat shock protein Hsp90 family	b:protein folding;m:ATP binding;m:ATP hydrolysis activity;m:ATP-dependent protein folding chaperone;m:nucleotide binding;m:unfolded protein binding	Necroptosis;PI3K-Akt signaling pathway;Protein processing in endoplasmic reticulum	ko04217;ko04151;ko04141		ko:K04079	F2CU34	Predicted protein OS=Hordeum vulgare subsp. vulgare OX=112509 PE=2 SV=1	metabolic process;response to stimulus		nucleotide binding;protein binding	Pf00183, Pf02518, Pf13589		0	0	0	0
M0WQY8	HORVU.MOREX.r3.6HG0620330	33787.1	0	0	0	0	0	0	0	0	0	0	0	0	0	0	0	0	0	0	0	HORVU.MOREX.r3.6HG0620330		6H	527623846	527627927	-1			M0WQY8	PF00012	IPR013126	Heat shock protein 70 family	b:cellular response to unfolded protein;b:chaperone cofactor-dependent protein refolding;b:protein folding;b:protein refolding;c:cytoplasm;m:ATP binding;m:ATP hydrolysis activity;m:ATP-dependent protein folding chaperone;m:heat shock protein binding;m:misfolded protein binding;m:nucleotide binding;m:protein folding chaperone;m:unfolded protein binding	Spliceosome;MAPK signaling pathway;Protein processing in endoplasmic reticulum;Endocytosis;NAD biosynthesis I (from aspartate)	ko03040;ko04010;ko04141;ko04144;R-OEU-1119384	Oeu059576	ko:K03283	M0WQY8	Uncharacterized protein OS=Hordeum vulgare subsp. vulgare OX=112509 PE=3 SV=1	cell organization and biogenesis		nucleotide binding	Pf00012, Pf06723		0	0	0	0
A0A287PL95	HORVU.MOREX.r3.4HG0400730	24763.6	0	0	0	0	0	0	0	0	0	0	0	0	0	0	0	0	0	0	0	HORVU.MOREX.r3.4HG0400730		4H	552503558	552508289	-1			A0A287PL95	PF00004	IPR003338	CDC48, N-terminal subdomain	b:autophagosome maturation;b:ER-associated misfolded protein catabolic process;b:mitotic spindle disassembly;b:retrograde protein transport, ER to cytosol;b:ubiquitin-dependent ERAD pathway;c:cytosol;c:nucleus;c:VCP-NPL4-UFD1 AAA ATPase complex;m:ATP binding;m:ATP hydrolysis activity;m:hydrolase activity;m:polyubiquitin modification-dependent protein binding	Protein processing in endoplasmic reticulum	ko04141		ko:K13525	A0A287PL95	Uncharacterized protein OS=Hordeum vulgare subsp. vulgare OX=112509 PE=3 SV=1						0	0	0	0
A0A287SS50	HORVU.MOREX.r3.5HG0526250	297333	0	0	0	0	0	0	0	0	0	0	0	0	0	0	0	0	0	0	0	HORVU.MOREX.r3.5HG0526250		5H	563090170	563094507	1			A0A287SS50	PF00012	IPR013126	Heat shock protein 70 family	b:cellular response to unfolded protein;b:chaperone cofactor-dependent protein refolding;b:protein refolding;c:cytoplasm;m:ATP binding;m:ATP hydrolysis activity;m:ATP-dependent protein folding chaperone;m:heat shock protein binding;m:misfolded protein binding;m:protein folding chaperone;m:unfolded protein binding	Spliceosome;MAPK signaling pathway;Protein processing in endoplasmic reticulum;Endocytosis;NAD biosynthesis I (from aspartate)	ko03040;ko04010;ko04141;ko04144;R-OEU-1119384	Oeu059576	ko:K03283	A0A287SS50	Uncharacterized protein OS=Hordeum vulgare subsp. vulgare OX=112509 PE=3 SV=1						0	0	0	0
M0XFC6	HORVU.MOREX.r3.7HG0739170	37588.3	0	0	0	0	0	0	0	0	0	0	0	0	0	0	0	0	0	0	0	HORVU.MOREX.r3.7HG0739170		7H	601770841	601777774	1	HVA/68	Q40002	M0XFC6	PF00006	IPR000194	ATPase, F1/V1/A1 complex, alpha/beta subunit, nucleotide-binding domain	b:ATP metabolic process;b:ion transport;b:proton motive force-driven ATP synthesis;b:proton transmembrane transport;c:proton-transporting V-type ATPase, V1 domain;m:ATP binding;m:nucleotide binding;m:proton-transporting ATP synthase activity, rotational mechanism;m:proton-transporting ATPase activity, rotational mechanism	Oxidative phosphorylation;mTOR signaling pathway;Phagosome;Pyridoxal 5'-phosphate biosynthesis;Pyridoxal 5'-phosphate salvage pathway	ko00190;ko04150;ko04145;R-CCD-1119594;R-CCD-1119534	Ccrd_024547	ko:K02145	M0XFC6	Uncharacterized protein OS=Hordeum vulgare subsp. vulgare OX=112509 PE=3 SV=1	metabolic process;transport		catalytic activity;nucleotide binding;transporter activity	Pf00006, Pf00306, Pf02874		0	0	0	0
Q4LB20	HORVU.MOREX.r3.2HG0201390	112983	0	0	0	0	0	0	0	0	0	0	0	0	0	0	0	0	0	0	0	HORVU.MOREX.r3.2HG0201390		2H	626306649	626309161	-1			Q4LB20	PF00670	IPR000043	Adenosylhomocysteinase-like	b:one-carbon metabolic process;m:adenosylhomocysteinase activity;m:hydrolase activity	Cysteine and methionine metabolism;S-adenosyl-L-methionine cycle	ko00270;R-TTU-1119501	TRITD2Bv1G232570	ko:K01251	Q4LB20	Adenosylhomocysteinase OS=Hordeum vulgare OX=4513 GN=ahh1 PE=2 SV=1	metabolic process;transport		catalytic activity;nucleotide binding	Pf00670, Pf02254, Pf02826, Pf02882, Pf05221, Pf13241		0	0	0	0
A5CFY7	HORVU.MOREX.r3.1HG0069570	28261.4	0	0	0	0	0	0	0	0	0	0	0	0	0	0	0	0	0	0	0	HORVU.MOREX.r3.1HG0069570		1H	447789531	447792962	1			A5CFY7	PF00091	IPR000217	Tubulin	b:microtubule cytoskeleton organization;b:microtubule-based process;b:mitotic cell cycle;c:cytoplasm;c:cytoskeleton;c:microtubule;m:GTP binding;m:GTPase activity;m:nucleotide binding;m:structural constituent of cytoskeleton	Gap junction;Phagosome;Regulation of seed size	ko04540;ko04145;R-OSA-9035605	Os11g0247300	ko:K07375	A5CFY7	Tubulin beta chain OS=Hordeum vulgare subsp. vulgare OX=112509 GN=tub4 PE=2 SV=1	cell organization and biogenesis	cytoplasm;cytoskeleton	catalytic activity;nucleotide binding;structural molecule activity	Pf00091, Pf03953		0	0	0	0
F2DJJ2	HORVU.MOREX.r3.3HG0280900	10662.7	0	0	0	0	0	0	0	0	0	0	0	0	0	0	0	0	0	0	0	HORVU.MOREX.r3.3HG0280900		3H	438097610	438101702	1			F2DJJ2	PF00006	IPR000194	ATPase, F1/V1/A1 complex, alpha/beta subunit, nucleotide-binding domain	b:ATP biosynthetic process;b:ATP metabolic process;b:ion transport;b:proton motive force-driven ATP synthesis;b:proton motive force-driven mitochondrial ATP synthesis;b:proton transmembrane transport;c:membrane;c:mitochondrial inner membrane;c:mitochondrial proton-transporting ATP synthase complex;c:mitochondrial proton-transporting ATP synthase complex, catalytic sector F(1);c:mitochondrion;c:pr…	Oxidative phosphorylation	ko00190		ko:K02133	F2DJJ2	ATP synthase subunit beta OS=Hordeum vulgare subsp. vulgare OX=112509 PE=2 SV=1	metabolic process;transport		catalytic activity;nucleotide binding;transporter activity	Pf00006, Pf00306, Pf02874		0	0	0	0
A5CFY6	HORVU.MOREX.r3.7HG0736130	16550.3	0	0	0	0	0	0	0	0	0	0	0	0	0	0	0	0	0	0	0	HORVU.MOREX.r3.7HG0736130		7H	594988885	594991926	1			A5CFY6	PF00091	IPR000217	Tubulin	b:cytoskeleton organization;b:microtubule cytoskeleton organization;b:microtubule-based process;b:mitotic cell cycle;c:cytoplasm;c:cytoskeleton;c:microtubule;m:GTP binding;m:GTPase activity;m:nucleotide binding;m:structural constituent of cytoskeleton	Gap junction;Phagosome;Regulation of seed size	ko04540;ko04145;R-OSA-9035605	Os11g0247300	ko:K07375	A5CFY6	Tubulin beta chain OS=Hordeum vulgare subsp. vulgare OX=112509 GN=tub3 PE=2 SV=1	cell organization and biogenesis	cytoplasm;cytoskeleton	catalytic activity;nucleotide binding;structural molecule activity	Pf00091, Pf03953, Pf10644		0	0	0	0
F2DYT5	HORVU.MOREX.r3.1HG0073350	2419.98	0	1	0	1	0	1	0	0	0	0	0	1	0	1	5	0	0	0	0	HORVU.MOREX.r3.1HG0073350		1H	462060397	462063653	1			F2DYT5	PF00012	IPR013126	Heat shock protein 70 family	b:protein folding;m:ATP binding;m:ATP hydrolysis activity;m:ATP-dependent protein folding chaperone;m:nucleotide binding	Spliceosome;MAPK signaling pathway;Protein processing in endoplasmic reticulum;Endocytosis;NAD biosynthesis I (from aspartate)	ko03040;ko04010;ko04141;ko04144;R-OEU-1119384	Oeu059576	ko:K03283	F2DYT5	Predicted protein OS=Hordeum vulgare subsp. vulgare OX=112509 PE=2 SV=1	cell organization and biogenesis;metabolic process;response to stimulus	cytosol;extracellular;Golgi;membrane;mitochondrion	nucleotide binding;protein binding	Pf00012, Pf06723		0	0	0	0
F2D3S4	HORVU.MOREX.r3.1HG0049040	10421.3	0	1	0	1	0	1	0	1	0	1	1	1	0	1	8	0	0	0	0	HORVU.MOREX.r3.1HG0049040		1H	324510332	324512777	1			F2D3S4		IPR037491	Low-temperature-induced 78kDa/65kDa	b:response to abscisic acid	HSFA7/ HSFA6B-regulatory network-induced by drought and ABA.	R-OSA-9623703	Os10g0505900		F2D3S4	Predicted protein OS=Hordeum vulgare subsp. vulgare OX=112509 PE=2 SV=1						0	1	0	1
A5CFY5	HORVU.MOREX.r3.6HG0567160	20334.3	0	0	0	0	0	0	0	0	0	0	0	0	0	0	0	0	0	0	0	HORVU.MOREX.r3.6HG0567160		6H	106789630	106793022	1			A5CFY5	PF00091	IPR000217	Tubulin	b:microtubule cytoskeleton organization;b:microtubule-based process;b:mitotic cell cycle;c:cytoplasm;c:cytoskeleton;c:microtubule;m:GTP binding;m:GTPase activity;m:nucleotide binding;m:structural constituent of cytoskeleton	Gap junction;Phagosome;Regulation of seed size	ko04540;ko04145;R-OSA-9035605	Os11g0247300	ko:K07375	A5CFY5	Tubulin beta chain OS=Hordeum vulgare subsp. vulgare OX=112509 GN=tub2 PE=2 SV=1	cell organization and biogenesis	cytoplasm;cytoskeleton	catalytic activity;nucleotide binding;structural molecule activity	Pf00091, Pf03953, Pf10644		0	0	0	0
A5CFY8	HORVU.MOREX.r3.5HG0514990	8357.51	0	0	0	0	0	0	0	0	0	0	0	0	0	0	0	0	0	0	0	HORVU.MOREX.r3.5HG0514990		5H	538583914	538586868	1			A5CFY8	PF00091	IPR000217	Tubulin	b:cytoskeleton organization;b:microtubule-based process;c:cytoskeleton;c:microtubule;m:GTP binding;m:GTPase activity;m:nucleotide binding;m:structural constituent of cytoskeleton	Gap junction;Phagosome;Regulation of seed size	ko04540;ko04145;R-OSA-9035605	Os11g0247300	ko:K07375	A5CFY8	Tubulin beta chain OS=Hordeum vulgare subsp. vulgare OX=112509 GN=tub5 PE=2 SV=1	cell organization and biogenesis	cytoplasm;cytoskeleton	catalytic activity;nucleotide binding;structural molecule activity	Pf00091, Pf03953		0	0	0	0
M0W8S8	HORVU.MOREX.r3.4HG0387870	11272.3	0	0	0	0	0	0	0	0	0	0	0	1	0	0	1	0	0	0	0	HORVU.MOREX.r3.4HG0387870		4H	471896971	471899346	-1			M0W8S8	PF00012	IPR013126	Heat shock protein 70 family	b:cellular response to unfolded protein;b:chaperone cofactor-dependent protein refolding;b:protein refolding;c:cytoplasm;m:ATP binding;m:ATP hydrolysis activity;m:ATP-dependent protein folding chaperone;m:heat shock protein binding;m:misfolded protein binding;m:protein folding chaperone;m:unfolded protein binding	Spliceosome;MAPK signaling pathway;Protein processing in endoplasmic reticulum;Endocytosis;NAD biosynthesis I (from aspartate)	ko03040;ko04010;ko04141;ko04144;R-OEU-1119384	Oeu059576	ko:K03283	M0W8S8	Uncharacterized protein OS=Hordeum vulgare subsp. vulgare OX=112509 PE=3 SV=1	cell organization and biogenesis;metabolic process;response to stimulus	cytosol;extracellular;Golgi;membrane;mitochondrion	nucleotide binding;protein binding	Pf00012, Pf06723		0	0	0	0
M0X5Z1	HORVU.MOREX.r3.6HG0558540	11138.4	0	0	0	0	0	0	0	0	0	0	0	0	0	0	0	0	0	0	0	HORVU.MOREX.r3.6HG0558540		6H	59248591	59252948	1			M0X5Z1	PF00270	IPR000629	ATP-dependent RNA helicase DEAD-box, conserved site	m:ATP binding;m:helicase activity;m:nucleic acid binding;m:RNA binding;m:RNA helicase activity	Activation of pre-replication complex	R-BNA-9645850	GSBRNA2T00021568001		M0X5Z1	Uncharacterized protein OS=Hordeum vulgare subsp. vulgare OX=112509 PE=3 SV=1		cytoplasm;nucleus	catalytic activity;nucleotide binding	Pf00270, Pf00271, Pf13245		0	0	0	0
A0A287T8X2	HORVU.MOREX.r3.6HG0545480	30951.8	0	0	0	0	0	0	0	0	0	0	0	1	0	0	1	0	0	0	1	HORVU.MOREX.r3.6HG0545480		6H	16058168	16063648	1	Cat2	P55308	A0A287T8X2	PF00199	IPR002226	Catalase haem-binding site	b:cellular oxidant detoxification;b:cellular response to stimulus;b:circadian rhythm;b:hydrogen peroxide catabolic process;b:response to abiotic stimulus;b:response to abscisic acid;b:response to bacterium;b:response to heat;b:response to hormone;b:response to hydrogen peroxide;b:response to light stimulus;b:response to oxidative stress;b:response to reactive oxygen species;b:response to salt;b:r…	Glyoxylate and dicarboxylate metabolism;MAPK signaling pathway - yeast;MAPK signaling pathway - plant;Peroxisome;Tryptophan metabolism;FoxO signaling pathway;Assembly of pre-replication complex;Activation of pre-replication complex;DNA replication Initiation	ko00630;ko04011;ko04016;ko04146;ko00380;ko04068;R-PAB-9640882;R-PAB-9645850;R-PAB-9675824	MA_10432515g0020	ko:K03781	A0A287T8X2	Catalase OS=Hordeum vulgare subsp. vulgare OX=112509 PE=3 SV=1						0	0	0	0
F2CT05	HORVU.MOREX.r3.6HG0601660	29844.6	0	0	0	0	0	0	0	0	0	0	0	0	0	0	0	0	0	0	0	HORVU.MOREX.r3.6HG0601660		6H	418003212	418005921	1		Q4LB23	F2CT05	PF00438	IPR002133	S-adenosylmethionine synthetase	b:one-carbon metabolic process;b:S-adenosylmethionine biosynthetic process;c:cytoplasm;m:ATP binding;m:metal ion binding;m:methionine adenosyltransferase activity;m:nucleotide binding;m:transferase activity	Biosynthesis of various secondary metabolites - part 3;Biosynthesis of cofactors;Cysteine and methionine metabolism;Mugineic acid biosynthesis;Ethylene biosynthesis from methionine;S-adenosyl-L-methionine cycle;Methionine salvage pathway	ko00997;ko01240;ko00270;R-SBI-9025754;R-SBI-1119334;R-SBI-1119501;R-SBI-1119624	SORBI_3003G151600	ko:K00789	F2CT05	S-adenosylmethionine synthase OS=Hordeum vulgare subsp. vulgare OX=112509 PE=2 SV=1	metabolic process		catalytic activity;metal ion binding;nucleotide binding	Pf00438, Pf02772, Pf02773		0	0	0	0
A0A287MLU2	HORVU.MOREX.r3.3HG0320950	11924.1	0	0	0	0	0	0	0	0	0	0	0	0	0	0	0	0	0	0	0	HORVU.MOREX.r3.3HG0320950		3H	598141590	598151819	-1			A0A287MLU2	PF00626	IPR003128	Villin headpiece	b:actin filament bundle assembly;b:actin filament capping;b:actin filament organization;b:actin filament severing;b:cytoskeleton organization;c:cytoskeleton;m:actin binding;m:actin filament binding	Regulation of actin cytoskeleton	ko04810		ko:K05768	A0A287MLU2	HP domain-containing protein OS=Hordeum vulgare subsp. vulgare OX=112509 PE=4 SV=1						0	0	0	0
F2CRH2	HORVU.MOREX.r3.5HG0514790	325041	0	0	0	0	0	0	0	0	0	0	0	0	0	0	0	0	0	0	0	HORVU.MOREX.r3.5HG0514790		5H	538099750	538277813	-1			F2CRH2	PF00009	IPR000795	Translational (tr)-type GTP-binding domain	b:translation;b:translational elongation;m:GTP binding;m:GTPase activity;m:nucleotide binding;m:translation elongation factor activity					F2CRH2	Elongation factor 1-alpha OS=Hordeum vulgare subsp. vulgare OX=112509 PE=2 SV=1	metabolic process	cytoplasm	catalytic activity;nucleotide binding;RNA binding	Pf00009, Pf03143, Pf03144		0	0	0	0
F2CRH2	HORVU.MOREX.r3.4HG0385270	67041.4	0	0	0	0	0	0	0	0	0	0	0	0	0	0	0	0	0	0	0	HORVU.MOREX.r3.4HG0385270		4H	454643413	454646133	-1			F2CRH2	PF00009	IPR000795	Translational (tr)-type GTP-binding domain	b:translation;b:translational elongation;m:GTP binding;m:GTPase activity;m:nucleotide binding;m:translation elongation factor activity					F2CRH2	Elongation factor 1-alpha OS=Hordeum vulgare subsp. vulgare OX=112509 PE=2 SV=1	metabolic process	cytoplasm	catalytic activity;nucleotide binding;RNA binding	Pf00009, Pf03143, Pf03144		0	0	0	0
M0WLI6	HORVU.MOREX.r3.3HG0297100	24439.6	0	0	0	0	0	0	0	0	0	0	0	0	0	0	0	0	0	0	0	HORVU.MOREX.r3.3HG0297100		3H	527385950	527390369	1			M0WLI6	PF01676	IPR005995	Phosphoglycerate mutase, 2,3-bisphosphoglycerate-independent	b:glucose catabolic process;b:glycolytic process;c:cytoplasm;m:catalytic activity;m:isomerase activity;m:manganese ion binding;m:metal ion binding;m:phosphoglycerate mutase activity	Methane metabolism;Glycolysis / Gluconeogenesis;Glycine, serine and threonine metabolism	ko00680;ko00010;ko00260		ko:K15633	M0WLI6	Uncharacterized protein OS=Hordeum vulgare subsp. vulgare OX=112509 PE=4 SV=1	metabolic process	cytoplasm	catalytic activity;metal ion binding	Pf01676, Pf06415		0	0	0	0
F2DQ10	HORVU.MOREX.r3.6HG0558640	14095.5	0	0	0	0	0	0	0	0	0	0	0	0	0	0	0	0	0	0	0	HORVU.MOREX.r3.6HG0558640		6H	59639525	59646895	1			F2DQ10	PF01851	IPR002015	Proteasome/cyclosome repeat	b:proteasome-mediated ubiquitin-dependent protein catabolic process;b:protein catabolic process;b:regulation of catalytic activity;b:regulation of protein catabolic process;c:nucleus;c:proteasome complex;c:proteasome regulatory particle, base subcomplex;c:proteasome storage granule;m:enzyme regulator activity	Proteasome	ko03050		ko:K03028	F2DQ10	26S proteasome non-ATPase regulatory subunit 2 homolog OS=Hordeum vulgare subsp. vulgare OX=112509 PE=2 SV=1	regulation of biological process	proteasome	enzyme regulator activity	Pf01851		0	0	0	0
F2CXV9	HORVU.MOREX.r3.4HG0338800	73864.2	0	0	0	0	0	0	0	0	0	0	0	0	0	0	0	0	0	0	0	HORVU.MOREX.r3.4HG0338800		4H	23742768	23745909	1		Q9ZRR5	F2CXV9	PF00091	IPR000217	Tubulin	b:cytoskeleton organization;b:microtubule cytoskeleton organization;b:microtubule-based process;b:mitotic cell cycle;c:cytoplasm;c:cytoskeleton;c:microtubule;m:GTP binding;m:GTPase activity;m:nucleotide binding;m:structural constituent of cytoskeleton	Apoptosis;Gap junction;Phagosome;Tight junction;Regulation of seed size	ko04210;ko04540;ko04145;ko04530;R-OSA-9035605	Os11g0247300	ko:K07374	F2CXV9	Tubulin alpha chain OS=Hordeum vulgare subsp. vulgare OX=112509 PE=2 SV=1	cell organization and biogenesis	cytoplasm;cytoskeleton	catalytic activity;nucleotide binding;structural molecule activity	Pf00091, Pf03953		0	0	0	0
M0X1N3	HORVU.MOREX.r3.3HG0241720	24659.2	0	0	0	0	0	0	0	0	0	0	0	0	0	0	0	0	0	0	0	HORVU.MOREX.r3.3HG0241720		3H	80453001	80457216	1			M0X1N3	PF00168	IPR000008	C2 domain	b:lipid catabolic process;b:lipid metabolic process;b:phosphatidylcholine metabolic process;b:phospholipid catabolic process;c:membrane;c:plasma membrane;m:calcium ion binding;m:catalytic activity;m:hydrolase activity;m:N-acylphosphatidylethanolamine-specific phospholipase D activity;m:phospholipase D activity	Ras signaling pathway;Ether lipid metabolism;Glycerophospholipid metabolism;Endocytosis;cAMP signaling pathway;Phospholipase D signaling pathway;Sphingolipid signaling pathway;Choline biosynthesis III	ko04014;ko00565;ko00564;ko04144;ko04024;ko04072;ko04071;R-ATA-1119276	AET3Gv20283800	ko:K01115	M0X1N3	Phospholipase D OS=Hordeum vulgare subsp. vulgare OX=112509 PE=3 SV=1	metabolic process	membrane	catalytic activity;metal ion binding;protein binding	Pf00168, Pf00614, Pf12357, Pf13091		0	0	0	0
M0YYY9	HORVU.MOREX.r3.7HG0635330	31407	0	0	0	0	0	0	0	0	0	0	0	0	0	0	0	0	0	0	0	HORVU.MOREX.r3.7HG0635330		7H	2833168	2877901	-1			M0YYY9		IPR011042	Six-bladed beta-propeller, TolB-like	:					M0YYY9	Uncharacterized protein OS=Hordeum vulgare subsp. vulgare OX=112509 PE=4 SV=1				Pf07676		0	0	0	0
M0XQ24	HORVU.MOREX.r3.4HG0337230	17720.6	0	0	0	0	0	0	0	0	0	0	0	0	0	0	0	0	0	0	0	HORVU.MOREX.r3.4HG0337230		4H	17738281	17745583	1			M0XQ24	PF00408	IPR005841	Alpha-D-phosphohexomutase superfamily	b:carbohydrate metabolic process;b:glucose metabolic process;b:organic substance metabolic process;c:cytosol;m:intramolecular transferase activity, phosphotransferases;m:magnesium ion binding;m:phosphoglucomutase activity	Streptomycin biosynthesis;Amino sugar and nucleotide sugar metabolism;Starch and sucrose metabolism;Glycolysis / Gluconeogenesis;Purine metabolism;Biosynthesis of nucleotide sugars;Galactose metabolism;Pentose phosphate pathway;Starch biosynthesis;Sucrose biosynthesis	ko00521;ko00520;ko00500;ko00010;ko00230;ko01250;ko00052;ko00030;R-TDI-1119477;R-TDI-1119465	TRIDC4BG007370	ko:K01835	M0XQ24	Uncharacterized protein OS=Hordeum vulgare subsp. vulgare OX=112509 PE=4 SV=1	metabolic process		catalytic activity;metal ion binding	Pf00408, Pf02878, Pf02879, Pf02880		0	0	0	0
A0A5C1YV39	HORVU.MOREX.r3.2HG0104520	24188.7	0	0	0	0	0	0	0	0	0	0	0	0	0	0	0	0	0	0	0	HORVU.MOREX.r3.2HG0104520		2H	17967308	17979879	1	chloroplast acetyl-CoA carboxylase		A0A5C1YV39	PF00289	IPR000089	Biotin/lipoyl attachment	b:fatty acid biosynthetic process;b:fatty acid metabolic process;b:lipid metabolic process;b:malonyl-CoA biosynthetic process;b:metabolic process;c:chloroplast;c:plastid;m:acetyl-CoA carboxylase activity;m:ATP binding;m:catalytic activity;m:ligase activity;m:metal ion binding;m:nucleotide binding	Propanoate metabolism;Pyruvate metabolism;Fatty acid biosynthesis;Aflatoxin biosynthesis;AMPK signaling pathway	ko00640;ko00620;ko00061;ko00254;ko04152		ko:K01946;ko:K11262	A0A5C1YV39	Chloroplast acetyl-CoA carboxylase OS=Hordeum vulgare subsp. vulgare OX=112509 PE=2 SV=1						0	0	0	0
F2DNM8	HORVU.MOREX.r3.1HG0094000	10252	0	0	0	0	0	0	0	0	0	0	0	0	0	0	0	0	0	0	0	HORVU.MOREX.r3.1HG0094000		1H	512903517	512906736	1			F2DNM8	PF04774	IPR006861	Hyaluronan/mRNA-binding protein	c:cytoplasm;c:nucleus;m:nucleic acid binding;m:RNA binding					F2DNM8	Predicted protein OS=Hordeum vulgare subsp. vulgare OX=112509 PE=2 SV=1				Pf04774		0	0	0	0
F2CRM1	HORVU.MOREX.r3.6HG0601540	41845.1	0	0	0	0	0	0	0	0	0	0	0	0	0	0	0	0	0	0	0	HORVU.MOREX.r3.6HG0601540		6H	417222541	417225450	1		Q4LB22	F2CRM1	PF00438	IPR002133	S-adenosylmethionine synthetase	b:one-carbon metabolic process;b:S-adenosylmethionine biosynthetic process;c:cytoplasm;m:ATP binding;m:metal ion binding;m:methionine adenosyltransferase activity;m:nucleotide binding;m:transferase activity	Biosynthesis of various secondary metabolites - part 3;Biosynthesis of cofactors;Cysteine and methionine metabolism;Mugineic acid biosynthesis;S-adenosyl-L-methionine cycle;Ethylene biosynthesis from methionine;Methionine salvage pathway	ko00997;ko01240;ko00270;R-BDI-9025754;R-BDI-1119501;R-BDI-1119334;R-BDI-1119624	BRADI_2g12150v3	ko:K00789	F2CRM1	S-adenosylmethionine synthase OS=Hordeum vulgare subsp. vulgare OX=112509 PE=2 SV=1	metabolic process		catalytic activity;metal ion binding;nucleotide binding	Pf00438, Pf02772, Pf02773		0	0	0	0
A0A287R7K7	HORVU.MOREX.r3.5HG0469790	13312.7	0	0	0	0	0	0	0	0	0	0	0	0	0	0	0	0	0	0	0	HORVU.MOREX.r3.5HG0469790		5H	362965270	362973488	-1			A0A287R7K7	PF02985	IPR000357	HEAT repeat	b:protein dephosphorylation;c:cytoplasm;c:protein phosphatase type 2A complex;c:protein serine/threonine phosphatase complex;m:protein binding;m:protein phosphatase regulator activity	TGF-beta signaling pathway;Cell cycle - yeast;Meiosis - yeast;Oocyte meiosis;mRNA surveillance pathway;Hippo signaling pathway - fly;Hippo signaling pathway;PI3K-Akt signaling pathway;AMPK signaling pathway;Tight junction;Sphingolipid signaling pathway	ko04350;ko04111;ko04113;ko04114;ko03015;ko04391;ko04390;ko04151;ko04152;ko04530;ko04071		ko:K03456	A0A287R7K7	Uncharacterized protein OS=Hordeum vulgare subsp. vulgare OX=112509 PE=4 SV=1						0	0	0	0
F2CXT7	HORVU.MOREX.r3.3HG0304680	48478.7	0	0	0	0	0	0	0	0	0	0	0	0	0	0	0	0	0	0	0	HORVU.MOREX.r3.3HG0304680		3H	556765643	556768015	1			F2CXT7	PF00274	IPR000741	Fructose-bisphosphate aldolase, class-I	b:glycolytic process;m:fructose-bisphosphate aldolase activity;m:lyase activity	Methane metabolism;Glycolysis / Gluconeogenesis;Fructose and mannose metabolism;HIF-1 signaling pathway;Carbon fixation in photosynthetic organisms;Pentose phosphate pathway;Cytosolic glycolysis;Calvin cycle	ko00680;ko00010;ko00051;ko04066;ko00710;ko00030;R-TTU-1119570;R-TTU-1119519	TRITD3Av1G230710	ko:K01623	F2CXT7	Fructose-bisphosphate aldolase OS=Hordeum vulgare subsp. vulgare OX=112509 PE=2 SV=1	metabolic process		catalytic activity	Pf00274		0	0	0	0
M0UYD9	HORVU.MOREX.r3.3HG0275450	74.5768	0	0	0	0	0	0	0	0	0	0	0	0	0	0	0	0	0	0	0	HORVU.MOREX.r3.3HG0275450		3H	395125154	395128461	1			M0UYD9	PF00009	IPR000640	Elongation factor EFG, domain V-like	b:translation;b:translational elongation;c:ribonucleoprotein complex;m:GTP binding;m:GTPase activity;m:nucleotide binding;m:ribosome binding;m:translation elongation factor activity	AMPK signaling pathway	ko04152		ko:K03234	M0UYD9	Tr-type G domain-containing protein OS=Hordeum vulgare subsp. vulgare OX=112509 PE=4 SV=1			catalytic activity;nucleotide binding	Pf00009, Pf00679, Pf03144, Pf03764, Pf14492		0	0	-1	0
F2DIC8	HORVU.MOREX.r3.4HG0379640	143504	0	0	0	0	0	1	0	0	0	0	0	0	0	0	1	0	0	0	0	HORVU.MOREX.r3.4HG0379640		4H	403790859	403792793	1			F2DIC8		IPR035992	Ricin B-like lectins	:					F2DIC8	Predicted protein OS=Hordeum vulgare subsp. vulgare OX=112509 PE=2 SV=1				Pf14200		0	0	0	0
M0WF40	HORVU.MOREX.r3.7HG0716730	57643.6	0	0	0	0	0	0	0	0	0	0	0	0	0	0	0	0	0	0	0	HORVU.MOREX.r3.7HG0716730		7H	504687163	504690570	1			M0WF40	PF00043	IPR001662	Elongation factor 1B gamma, C-terminal	b:glutathione metabolic process;b:response to chemical;b:translation;b:translational elongation;m:glutathione transferase activity;m:translation elongation factor activity	tyrosine degradation I	R-TPR-1119506	Tp57577_TGAC_v2_gene5944		M0WF40	Uncharacterized protein OS=Hordeum vulgare subsp. vulgare OX=112509 PE=4 SV=1	metabolic process		protein binding;RNA binding	Pf00043, Pf00647, Pf02798, Pf13409, Pf13410, Pf13417, Pf14497		0	0	0	0
Q9SPA7	HORVU.MOREX.r3.6HG0622710	5978.92	0	1	0	0	0	1	0	1	-1	1	0	1	0	1	7	0	0	0	1	HORVU.MOREX.r3.6HG0622710		6H	534228956	534231085	1		P12948	Q9SPA7	PF00257	IPR000167	Dehydrin	b:response to water					Q9SPA7	Dehydrin OS=Hordeum vulgare OX=4513 GN=Dhn5 PE=3 SV=1	response to stimulus					0	0	0	0
A0A287VC55	HORVU.MOREX.r3.7HG0635350	26395.9	0	0	0	0	0	0	0	0	0	0	0	0	0	0	0	0	0	0	0	HORVU.MOREX.r3.7HG0635350		7H	2860637	2862583	1			A0A287VC55	PF00092	IPR002035	von Willebrand factor, type A	:					A0A287VC55	VWFA domain-containing protein OS=Hordeum vulgare subsp. vulgare OX=112509 PE=4 SV=1						0	0	0	0
A0A287SQZ2	HORVU.MOREX.r3.5HG0524560	21192	0	0	0	0	0	0	0	0	0	0	0	0	0	0	0	0	0	0	0	HORVU.MOREX.r3.5HG0524560		5H	559483254	559489036	-1			A0A287SQZ2	PF02219	IPR003171	Methylenetetrahydrofolate reductase-like	b:methionine biosynthetic process;b:methionine metabolic process;b:tetrahydrofolate interconversion;c:cytosol;m:FAD binding;m:methylenetetrahydrofolate reductase (NAD(P)H) activity;m:methylenetetrahydrofolate reductase NADH activity;m:methylenetetrahydrofolate reductase NADPH activity	Fanconi anemia pathway;One carbon pool by folate;Homologous recombination;Carbon fixation pathways in prokaryotes	ko03460;ko00670;ko03440;ko00720		ko:K10901;ko:K00297	A0A287SQZ2	Methylenetetrahydrofolate reductase OS=Hordeum vulgare subsp. vulgare OX=112509 PE=3 SV=1						0	0	0	0
F2D692	HORVU.MOREX.r3.7HG0711890	9327.38	0	0	0	-1	0	-1	0	0	0	0	0	0	0	0	2	0	0	0	0	HORVU.MOREX.r3.7HG0711890		7H	475690210	475692294	1			F2D692	PF00891	IPR001077	O-methyltransferase domain	b:aromatic compound biosynthetic process;b:methylation;m:methyltransferase activity;m:O-methyltransferase activity;m:protein dimerization activity;m:S-adenosylmethionine-dependent methyltransferase activity;m:transferase activity	Phenylpropanoid biosynthesis;Tryptophan metabolism;Tricin biosynthesis	ko00940;ko00380;R-TDI-9609573	TRIDC7AG047260	ko:K13066	F2D692	Predicted protein OS=Hordeum vulgare subsp. vulgare OX=112509 PE=2 SV=1	metabolic process		catalytic activity;protein binding	Pf00891, Pf08100		0	0	0	0
F2D9M2	HORVU.MOREX.r3.7HG0746770	28817.5	0	0	0	0	0	0	0	0	0	0	0	0	0	0	0	0	0	0	1	HORVU.MOREX.r3.7HG0746770		7H	618143584	618149090	-1		P36183	F2D9M2	PF00183	IPR001404	Heat shock protein Hsp90 family	b:protein folding;b:protein secretion;b:regulation of meristem growth;b:regulation of meristem structural organization;b:response to endoplasmic reticulum stress;b:response to salt stress;b:response to water deprivation;c:endoplasmic reticulum;c:endoplasmic reticulum lumen;m:ATP binding;m:ATP hydrolysis activity;m:ATP-dependent protein folding chaperone;m:nucleotide binding;m:unfolded protein bin…	PI3K-Akt signaling pathway;Protein processing in endoplasmic reticulum	ko04151;ko04141		ko:K09487	F2D9M2	Predicted protein OS=Hordeum vulgare subsp. vulgare OX=112509 PE=2 SV=1	metabolic process;response to stimulus		nucleotide binding;protein binding	Pf00183, Pf02518, Pf13589		0	0	0	0
A0A287UDA4	HORVU.MOREX.r3.6HG0599080	12630.4	0	0	0	0	0	0	0	0	0	0	0	0	0	0	0	0	0	0	0	HORVU.MOREX.r3.6HG0599080		6H	398109446	398113957	1			A0A287UDA4	PF00515	IPR001440	Tetratricopeptide repeat 1	b:protein folding;m:Hsp70 protein binding;m:Hsp90 protein binding;m:protein binding	IAA biosynthesis VI (via indole-3-acetamide)	R-EGR-1119388	Eucgr.I02661.1		A0A287UDA4	Uncharacterized protein OS=Hordeum vulgare subsp. vulgare OX=112509 PE=4 SV=1						0	0	0	0
F2DET3	HORVU.MOREX.r3.2HG0201400	21918.9	0	0	0	0	0	0	0	0	0	0	0	0	0	0	0	0	0	0	0	HORVU.MOREX.r3.2HG0201400		2H	626360476	626364141	1			F2DET3	PF00464	IPR001085	Serine hydroxymethyltransferase	b:glycine biosynthetic process from serine;b:one-carbon metabolic process;b:tetrahydrofolate interconversion;m:catalytic activity;m:glycine hydroxymethyltransferase activity;m:pyridoxal phosphate binding;m:transferase activity	Glyoxylate and dicarboxylate metabolism;Methane metabolism;One carbon pool by folate;Cyanoamino acid metabolism;Biosynthesis of cofactors;Glycine, serine and threonine metabolism;Glycine biosynthesis I	ko00630;ko00680;ko00670;ko00460;ko01240;ko00260;R-ZJA-1119311	Zjn_sc00061.1.g01050.1.sm.mkhc	ko:K00600	F2DET3	Serine hydroxymethyltransferase OS=Hordeum vulgare subsp. vulgare OX=112509 PE=2 SV=1	metabolic process		catalytic activity	Pf00155, Pf00464		0	0	0	0
F2E8Y8	HORVU.MOREX.r3.4HG0397640	3879.47	0	0	0	0	0	0	0	0	0	0	0	0	0	0	0	0	0	0	0	HORVU.MOREX.r3.4HG0397640		4H	538939515	538941224	1			F2E8Y8		IPR040294	Nodulin-related protein 1/2	b:regulation of abscisic acid biosynthetic process;b:response to heat		ility maintenanc [Source: Projected from Oryza sativa (Os07g0694700)]			F2E8Y8	Predicted protein OS=Hordeum vulgare subsp. vulgare OX=112509 PE=2 SV=1						0	0	0	0
M0WMM0	HORVU.MOREX.r3.1HG0081730	29728.9	0	0	0	0	0	0	0	0	0	0	0	0	0	0	0	0	0	0	0	HORVU.MOREX.r3.1HG0081730		1H	489079339	489082944	-1			M0WMM0	PF04774	IPR006861	Hyaluronan/mRNA-binding protein	m:RNA binding					M0WMM0	HABP4_PAI-RBP1 domain-containing protein OS=Hordeum vulgare subsp. vulgare OX=112509 PE=4 SV=1				Pf04774		0	0	0	0
M0X5Q3	HORVU.MOREX.r3.3HG0266920	12303.1	0	0	0	0	0	0	0	0	0	0	0	0	0	0	0	0	0	0	0	HORVU.MOREX.r3.3HG0266920		3H	321858827	321863807	1			M0X5Q3	PF02142	IPR005479	Carbamoyl-phosphate synthetase large subunit-like, ATP-binding domain	b:cellular response to phosphate starvation;b:de novo' UMP biosynthetic process;b:glutamine metabolic process;b:nitrogen compound metabolic process;c:carbamoyl-phosphate synthase complex;c:chloroplast stroma;c:cytoplasm;m:ATP binding;m:carbamoyl-phosphate synthase (glutamine-hydrolyzing) activity;m:metal ion binding	Pyrimidine metabolism;Alanine, aspartate and glutamate metabolism;Biosynthesis of cofactors	ko00240;ko00250;ko01240		ko:K01955	M0X5Q3	Uncharacterized protein OS=Hordeum vulgare subsp. vulgare OX=112509 PE=3 SV=1	cell communication;metabolic process;response to stimulus	membrane	catalytic activity;metal ion binding;nucleotide binding	Pf00289, Pf02142, Pf02222, Pf02786, Pf02787, Pf07478, Pf08442, Pf08443, Pf13535, Pf13549, Pf15632		0	0	0	0
S4Z0F2	HORVU.MOREX.r3.UnG0808370	15.5411	0	1	0	1	0	0	0	0	0	0	0	0	0	0	2	0	0	0	0	HORVU.MOREX.r3.UnG0808370		CAJHDD010000079.1	96427	97923	-1		P00828	S4Z0F2	PF00006	IPR000194	ATPase, F1/V1/A1 complex, alpha/beta subunit, nucleotide-binding domain	b:ATP biosynthetic process;b:ATP metabolic process;b:ion transport;b:proton motive force-driven ATP synthesis;b:proton motive force-driven mitochondrial ATP synthesis;b:proton transmembrane transport;c:chloroplast;c:chloroplast thylakoid membrane;c:membrane;c:mitochondrial proton-transporting ATP synthase complex;c:plastid;c:proton-transporting ATP synthase complex, catalytic core F(1);c:thylakoi…	Photosynthesis;Oxidative phosphorylation	ko00195;ko00190		ko:K02112	S4Z0F2	ATP synthase subunit beta, chloroplastic OS=Hordeum vulgare subsp. vulgare OX=112509 GN=atpB PE=3 SV=1	metabolic process;transport	membrane	catalytic activity;nucleotide binding;transporter activity	Pf00006, Pf00306, Pf02874	atpB	0	0	0	0
F2DL45	HORVU.MOREX.r3.2HG0132140	9659.82	0	0	0	0	0	0	0	0	0	0	0	0	0	0	0	0	0	0	0	HORVU.MOREX.r3.2HG0132140		2H	146164464	146175011	1			F2DL45	PF02985	IPR000357	HEAT repeat	b:intracellular protein transport;b:protein import into nucleus;b:protein transport;c:cytoplasm;c:nucleus;m:protein binding;m:small GTPase binding	Nucleocytoplasmic transport	ko03013		ko:K20222	F2DL45	Predicted protein OS=Hordeum vulgare subsp. vulgare OX=112509 PE=2 SV=1	transport	nucleus	protein binding	Pf06122, Pf13513, Pf13646		0	0	0	0
F2DRT8	HORVU.MOREX.r3.2HG0175700	3582.54	0	0	0	0	0	0	0	0	0	0	0	0	0	0	0	0	0	0	0	HORVU.MOREX.r3.2HG0175700		2H	528369269	528373836	1			F2DRT8	PF06273	IPR010433	Plant specific eukaryotic initiation factor 4B	b:translational initiation;m:translation initiation factor activity					F2DRT8	Predicted protein OS=Hordeum vulgare subsp. vulgare OX=112509 PE=2 SV=1	metabolic process		RNA binding	Pf06273		0	0	0	0
F2DAT1	HORVU.MOREX.r3.4HG0333770	13173.5	0	0	0	0	0	0	0	0	0	0	0	0	0	0	0	0	0	0	0	HORVU.MOREX.r3.4HG0333770		4H	6375732	6383988	-1			F2DAT1	PF01433	IPR001930	Peptidase M1, alanine aminopeptidase/leukotriene A4 hydrolase	b:proteolysis;c:endoplasmic reticulum;c:intracellular membrane-bounded organelle;c:membrane;m:aminopeptidase activity;m:hydrolase activity;m:metal ion binding;m:metallopeptidase activity;m:peptidase activity;m:zinc ion binding					F2DAT1	Aminopeptidase OS=Hordeum vulgare subsp. vulgare OX=112509 PE=2 SV=1	metabolic process		catalytic activity;metal ion binding	Pf01433, Pf11838, Pf13485		0	0	0	0
F2CRF1	HORVU.MOREX.r3.4HG0337050	52991.4	0	0	0	0	0	0	0	0	0	0	0	0	0	0	0	0	1	0	0	HORVU.MOREX.r3.4HG0337050	14-3-3-like protein S94 [Source: Projected from Oryza sativa (Os03g0710800)]	4H	16992999	16996053	1		P29305	F2CRF1	PF00244	IPR000308	14-3-3 protein	b:negative regulation of catalytic activity;b:protein localization;b:signal transduction;c:cytoplasm;m:protein kinase C inhibitor activity	MAPK signaling pathway - yeast;Cell cycle;Oocyte meiosis;Hippo signaling pathway - fly;Hippo signaling pathway;PI3K-Akt signaling pathway;Brassinosteroid signaling	ko04011;ko04110;ko04114;ko04391;ko04390;ko04151;R-TDI-5632095	TRIDC4BG007090	ko:K06630	F2CRF1	Predicted protein OS=Hordeum vulgare subsp. vulgare OX=112509 PE=2 SV=1	regulation of biological process		enzyme regulator activity;protein binding	Pf00244		0	0	0	0
M0XLC4	HORVU.MOREX.r3.6HG0596500	43488.8	0	0	0	0	0	0	0	0	0	0	0	0	0	0	0	0	0	0	0	HORVU.MOREX.r3.6HG0596500		6H	377231390	377236948	-1			M0XLC4	PF00294	IPR001805	Adenosine kinase	b:AMP salvage;b:purine ribonucleoside salvage;c:cytosol;c:nucleus;m:adenosine kinase activity;m:phosphotransferase activity, alcohol group as acceptor	Purine metabolism;Leucine biosynthesis;TCA cycle (plant)	ko00230;R-BOL-1119540;R-BOL-1119533	Bo2g003960	ko:K00856	M0XLC4	PfkB domain-containing protein OS=Hordeum vulgare subsp. vulgare OX=112509 PE=4 SV=1	metabolic process		catalytic activity	Pf00294, Pf05693		0	0	0	0
F2DCT3	HORVU.MOREX.r3.6HG0609360	14301.9	0	0	0	0	0	0	0	0	0	0	0	0	0	0	0	0	0	0	0	HORVU.MOREX.r3.6HG0609360		6H	473870268	473875853	-1			F2DCT3	PF00365	IPR000023	Phosphofructokinase domain	b:carbohydrate phosphorylation;b:fructose 6-phosphate metabolic process;b:glycolytic process;b:glycolytic process through fructose-6-phosphate;b:metabolic process;b:phosphorylation;c:cytoplasm;m:6-phosphofructokinase activity;m:ATP binding;m:catalytic activity;m:diphosphate-fructose-6-phosphate 1-phosphotransferase activity;m:kinase activity;m:metal ion binding;m:transferase activity	Glycolysis / Gluconeogenesis;Fructose and mannose metabolism;Pentose phosphate pathway	ko00010;ko00051;ko00030		ko:K00895	F2DCT3	Pyrophosphate--fructose 6-phosphate 1-phosphotransferase subunit alpha OS=Hordeum vulgare subsp. vulgare OX=112509 GN=PFP-ALPHA PE=2 SV=1	metabolic process	cytoplasm	catalytic activity;metal ion binding;nucleotide binding	Pf00365		0	0	0	0
F2CYY4	HORVU.MOREX.r3.1HG0003140	33339	0	0	0	0	0	0	0	0	0	0	0	0	0	0	0	0	0	0	0	HORVU.MOREX.r3.1HG0003140		1H	6142235	6145606	1			F2CYY4	PF00022	IPR004000	Actin family	c:cytoskeleton;m:ATP binding;m:nucleotide binding					F2CYY4	Predicted protein OS=Hordeum vulgare subsp. vulgare OX=112509 PE=2 SV=1			nucleotide binding	Pf00022		0	0	0	0
M0X0Z2	HORVU.MOREX.r3.6HG0564480	13812.6	0	0	0	0	0	0	0	0	0	0	0	0	0	0	0	0	0	0	0	HORVU.MOREX.r3.6HG0564480		6H	90011684	90016941	1			M0X0Z2	PF00118	IPR002194	Chaperonin TCP-1, conserved site	b:protein folding;c:cytoplasm;m:ATP binding;m:ATP hydrolysis activity;m:ATP-dependent protein folding chaperone;m:unfolded protein binding					M0X0Z2	T-complex protein 1 subunit eta OS=Hordeum vulgare subsp. vulgare OX=112509 PE=3 SV=1	metabolic process;response to stimulus	cytoplasm;cytosol	nucleotide binding;protein binding	Pf00118		0	0	0	0
M0Y9X7	HORVU.MOREX.r3.2HG0107850	117140	0	0	0	0	0	0	0	0	0	0	0	0	0	0	0	0	0	0	0	HORVU.MOREX.r3.2HG0107850		2H	26105556	26108741	1			M0Y9X7	PF00009	IPR000795	Translational (tr)-type GTP-binding domain	b:translation;b:translational elongation;m:GTP binding;m:GTPase activity;m:nucleotide binding;m:translation elongation factor activity					M0Y9X7	Elongation factor 1-alpha OS=Hordeum vulgare subsp. vulgare OX=112509 PE=3 SV=1	metabolic process	cytoplasm	catalytic activity;nucleotide binding;RNA binding	Pf00009, Pf03143, Pf03144		0	0	0	0
M0Y9X7	HORVU.MOREX.r3.2HG0107900	11596.4	0	0	0	0	0	0	0	0	0	0	0	0	0	0	0	0	0	0	0	HORVU.MOREX.r3.2HG0107900		2H	26214372	26217555	1		Q40034	M0Y9X7	PF00009	IPR000795	Translational (tr)-type GTP-binding domain	b:translation;b:translational elongation;c:cytoplasm;m:GTP binding;m:GTPase activity;m:nucleotide binding;m:translation elongation factor activity					M0Y9X7	Elongation factor 1-alpha OS=Hordeum vulgare subsp. vulgare OX=112509 PE=3 SV=1	metabolic process	cytoplasm	catalytic activity;nucleotide binding;RNA binding	Pf00009, Pf03143, Pf03144		0	0	0	0
M0XGG9	HORVU.MOREX.r3.5HG0530200	6302.31	0	0	0	0	0	0	0	0	0	0	0	0	0	0	0	0	0	0	0	HORVU.MOREX.r3.5HG0530200	Similar to Actin 7 (Actin 2) [Source: Projected from Oryza sativa (Os03g0836000)]	5H	571763473	571767226	-1			M0XGG9	PF00022	IPR004000	Actin family	c:cytoskeleton;m:ATP binding;m:nucleotide binding					M0XGG9	Uncharacterized protein OS=Hordeum vulgare subsp. vulgare OX=112509 PE=3 SV=1			nucleotide binding	Pf00022		0	0	0	0
F2DDD5	HORVU.MOREX.r3.2HG0121320	5893.46	0	0	0	0	0	0	0	0	0	0	0	0	0	0	0	0	0	0	0	HORVU.MOREX.r3.2HG0121320		2H	76399593	76401708	1			F2DDD5	PF01472	IPR002478	PUA domain	b:pseudouridine synthesis;b:RNA modification;b:RNA processing;m:isomerase activity;m:pseudouridine synthase activity;m:RNA binding	Ribosome biogenesis in eukaryotes	ko03008		ko:K11131	F2DDD5	Predicted protein OS=Hordeum vulgare subsp. vulgare OX=112509 PE=2 SV=1	metabolic process		catalytic activity;RNA binding	Pf01472, Pf01509, Pf08068		0	0	0	0
F2D0E7	HORVU.MOREX.r3.5HG0511770	15307.4	0	0	0	0	0	-1	0	0	0	0	0	0	0	0	1	0	0	0	0	HORVU.MOREX.r3.5HG0511770		5H	529510130	529512840	1			F2D0E7	PF00984	IPR001732	UDP-glucose/GDP-mannose dehydrogenase, N-terminal	b:glycosaminoglycan biosynthetic process;b:UDP-glucuronate biosynthetic process;c:cytosol;c:nucleus;m:NAD binding;m:oxidoreductase activity;m:oxidoreductase activity, acting on the CH-OH group of donors, NAD or NADP as acceptor;m:UDP-glucose 6-dehydrogenase activity	Amino sugar and nucleotide sugar metabolism;O-Antigen nucleotide sugar biosynthesis;Pentose and glucuronate interconversions;Biosynthesis of nucleotide sugars;Ascorbate and aldarate metabolism;Biosynthesis of cofactors;UDP-D-xylose biosynthesis;Galactose degradation II;UDP-L-arabinose biosynthesis and transport	ko00520;ko00541;ko00040;ko01250;ko00053;ko01240;R-BDI-1119563;R-BDI-1119452;R-BDI-1119574	BRADI_1g08120v3	ko:K00012	F2D0E7	UDP-glucose 6-dehydrogenase OS=Hordeum vulgare subsp. vulgare OX=112509 PE=2 SV=1	metabolic process		catalytic activity;nucleotide binding	Pf00984, Pf03720, Pf03721		0	0	0	0
M0WSS9	HORVU.MOREX.r3.5HG0452860	21420.7	0	0	0	0	0	0	0	0	0	0	0	0	0	0	0	0	0	0	0	HORVU.MOREX.r3.5HG0452860		5H	207422686	207437952	-1			M0WSS9	PF00627	IPR000569	HECT domain	m:protein binding;m:ubiquitin-protein transferase activity	Ubiquitin mediated proteolysis	ko04120		ko:K10592	M0WSS9	Uncharacterized protein OS=Hordeum vulgare subsp. vulgare OX=112509 PE=4 SV=1	metabolic process		catalytic activity;protein binding	Pf00627, Pf00632, Pf06012, Pf06025, Pf14377		0	0	0	0
A0A287KUR3	HORVU.MOREX.r3.3HG0258370	9841.73	0	0	0	0	0	0	0	0	0	0	0	0	0	0	0	0	0	0	0	HORVU.MOREX.r3.3HG0258370		3H	216933418	216940652	1			A0A287KUR3	PF00285	IPR002020	Citrate synthase	b:acetyl-CoA biosynthetic process;b:fatty acid biosynthetic process;b:lipid metabolic process;c:cytoplasm;c:cytosol;m:acyltransferase activity, acyl groups converted into alkyl on transfer;m:ATP citrate synthase activity;m:catalytic activity;m:nucleotide binding;m:transferase activity	Carbon fixation pathways in prokaryotes;Citrate cycle (TCA cycle);TCA cycle (plant)	ko00720;ko00020;R-OBR-1119533	OB07G25610	ko:K01648	A0A287KUR3	Ligase_CoA domain-containing protein OS=Hordeum vulgare subsp. vulgare OX=112509 PE=4 SV=1						0	0	0	0
M0UNI8	HORVU.MOREX.r3.3HG0249400	4084.65	0	0	0	0	0	0	0	0	0	0	0	0	0	0	0	0	0	0	0	HORVU.MOREX.r3.3HG0249400		3H	139643219	139645383	-1			M0UNI8	PF05558	IPR008469	DREPP family	c:anchored component of plasma membrane					M0UNI8	Uncharacterized protein OS=Hordeum vulgare subsp. vulgare OX=112509 PE=4 SV=1	response to stimulus			Pf05558		0	0	0	0
F2DC47	HORVU.MOREX.r3.3HG0221300	22462.9	0	0	0	0	0	0	0	0	0	0	0	0	0	0	0	0	0	0	0	HORVU.MOREX.r3.3HG0221300		3H	5983862	5987082	-1			F2DC47	PF00282	IPR002129	Pyridoxal phosphate-dependent decarboxylase	b:carboxylic acid metabolic process;b:glutamate metabolic process;m:carbon-carbon lyase activity;m:carboxy-lyase activity;m:catalytic activity;m:glutamate decarboxylase activity;m:lyase activity;m:pyridoxal phosphate binding	Quorum sensing;beta-Alanine metabolism;Butanoate metabolism;Taurine and hypotaurine metabolism;Alanine, aspartate and glutamate metabolism;Glutamate degradation	ko02024;ko00410;ko00650;ko00430;ko00250;R-TUR-1119458	TRIUR3_01119	ko:K01580	F2DC47	Glutamate decarboxylase OS=Hordeum vulgare subsp. vulgare OX=112509 PE=2 SV=1	metabolic process		catalytic activity	Pf00282		0	0	0	0
F2DQP5	HORVU.MOREX.r3.7HG0665280	14845.7	0	0	0	0	0	0	0	0	0	0	0	0	0	0	0	0	0	0	0	HORVU.MOREX.r3.7HG0665280		7H	85046925	85049773	1			F2DQP5	PF00191	IPR001464	Annexin	b:response to stress;m:calcium ion binding;m:calcium-dependent phospholipid binding	GA12 biosynthesis	R-LAN-1119557	TanjilG_14379		F2DQP5	Annexin OS=Hordeum vulgare subsp. vulgare OX=112509 PE=2 SV=1			metal ion binding	Pf00191		0	0	0	0
F2D4W6	HORVU.MOREX.r3.1HG0043190	38199.4	0	0	0	0	0	0	0	0	0	0	0	0	0	0	0	0	0	0	0	HORVU.MOREX.r3.1HG0043190		1H	278983848	278986880	1			F2D4W6	PF00056	IPR001236	Lactate/malate dehydrogenase, N-terminal	b:carbohydrate metabolic process;b:carboxylic acid metabolic process;b:malate metabolic process;b:NADH metabolic process;b:oxaloacetate metabolic process;b:tricarboxylic acid cycle;m:catalytic activity;m:L-malate dehydrogenase activity;m:malate dehydrogenase activity;m:oxidoreductase activity;m:oxidoreductase activity, acting on the CH-OH group of donors, NAD or NADP as acceptor	Pyruvate metabolism;Glyoxylate and dicarboxylate metabolism;Citrate cycle (TCA cycle);Carbon fixation in photosynthetic organisms;Cysteine and methionine metabolism;TCA cycle (plant)	ko00620;ko00630;ko00020;ko00710;ko00270;R-SMO-1119533	SELMODRAFT_90290	ko:K00025	F2D4W6	Malate dehydrogenase OS=Hordeum vulgare subsp. vulgare OX=112509 PE=2 SV=1	metabolic process		catalytic activity	Pf00056, Pf02866		0	0	0	0
F2CWX3	HORVU.MOREX.r3.4HG0394980	41582.1	0	0	0	0	0	0	0	0	0	0	0	0	0	0	0	0	0	0	0	HORVU.MOREX.r3.4HG0394980		4H	523477182	523479074	-1			F2CWX3	PF00067	IPR001128	Cytochrome P450	b:sterol metabolic process;m:allene oxide synthase activity;m:heme binding;m:iron ion binding;m:lyase activity;m:monooxygenase activity;m:oxidoreductase activity;m:oxidoreductase activity, acting on paired donors, with incorporation or reduction of molecular oxygen	alpha-Linolenic acid metabolism;Jasmonic acid biosynthesis	ko00592;R-OSA-1119332	Q6Z8Z7	ko:K01723	F2CWX3	Predicted protein OS=Hordeum vulgare subsp. vulgare OX=112509 PE=2 SV=1	metabolic process		catalytic activity;metal ion binding	Pf00067		0	0	0	0
F2DMV0	HORVU.MOREX.r3.6HG0579370	13781.3	0	0	0	0	0	0	0	0	0	0	0	0	0	0	0	0	0	0	0	HORVU.MOREX.r3.6HG0579370		6H	196640322	196648376	-1			F2DMV0	PF01433	IPR001930	Peptidase M1, alanine aminopeptidase/leukotriene A4 hydrolase	b:peptide catabolic process;b:proteolysis;c:cytoplasm;c:endoplasmic reticulum;c:intracellular membrane-bounded organelle;c:membrane;m:aminopeptidase activity;m:hydrolase activity;m:metal ion binding;m:metalloaminopeptidase activity;m:metallopeptidase activity;m:peptidase activity;m:peptide binding;m:zinc ion binding					F2DMV0	Aminopeptidase OS=Hordeum vulgare subsp. vulgare OX=112509 PE=2 SV=1	metabolic process		catalytic activity;metal ion binding	Pf01433, Pf11838, Pf13485		0	0	0	0
F2DE91	HORVU.MOREX.r3.5HG0457850	17890.3	0	0	0	0	0	0	0	0	0	0	0	0	0	0	0	0	0	0	0	HORVU.MOREX.r3.5HG0457850		5H	263268317	263270827	-1			F2DE91	PF00022	IPR004000	Actin family	c:cytoskeleton;m:ATP binding;m:nucleotide binding					F2DE91	Predicted protein OS=Hordeum vulgare subsp. vulgare OX=112509 PE=2 SV=1			nucleotide binding	Pf00022		0	0	0	0
F2DRC5	HORVU.MOREX.r3.5HG0502130	7309.87	0	0	0	0	0	0	0	0	0	0	0	0	0	0	0	0	0	0	0	HORVU.MOREX.r3.5HG0502130		5H	508630737	508634961	-1			F2DRC5	PF00118	IPR002194	Chaperonin TCP-1, conserved site	b:protein folding;c:chaperonin-containing T-complex;c:cytoplasm;c:cytosol;m:ATP binding;m:ATP hydrolysis activity;m:ATP-dependent protein folding chaperone;m:nucleotide binding;m:unfolded protein binding					F2DRC5	Predicted protein OS=Hordeum vulgare subsp. vulgare OX=112509 PE=2 SV=1	metabolic process	cytoplasm	nucleotide binding;protein binding	Pf00118		0	0	0	0
M0UGZ2	HORVU.MOREX.r3.1HG0024880	8545.9	0	0	0	0	0	0	0	0	0	0	0	0	0	0	0	0	0	0	0	HORVU.MOREX.r3.1HG0024880		1H	100190548	100194301	-1			M0UGZ2	PF02852	IPR001100	Pyridine nucleotide-disulphide oxidoreductase, class I	b:cell redox homeostasis;m:dihydrolipoyl dehydrogenase activity;m:flavin adenine dinucleotide binding;m:oxidoreductase activity;m:oxidoreductase activity, acting on a sulfur group of donors, NAD(P) as acceptor	Propanoate metabolism;Pyruvate metabolism;Glyoxylate and dicarboxylate metabolism;Lysine degradation;Glycolysis / Gluconeogenesis;Valine, leucine and isoleucine degradation;Biosynthesis of cofactors;Citrate cycle (TCA cycle);Glycine, serine and threonine metabolism;Tryptophan metabolism;Photorespiration;Mitochondrial pyruvate metabolism;TCA cycle (plant)	ko00640;ko00620;ko00630;ko00310;ko00010;ko00280;ko01240;ko00020;ko00260;ko00380;R-ZJA-1119312;R-ZJA-1119351;R-ZJA-1119533	Zjn_sc00016.1.g03830.1.sm.mkhc	ko:K00382	M0UGZ2	Dihydrolipoyl dehydrogenase OS=Hordeum vulgare subsp. vulgare OX=112509 PE=3 SV=1	cellular homeostasis;metabolic process;regulation of biological process		catalytic activity;nucleotide binding	Pf00070, Pf01134, Pf02852, Pf07992, Pf12831		0	0	0	0
F2CQH5	HORVU.MOREX.r3.4HG0337820	8325.58	0	0	0	0	0	0	0	0	0	0	0	0	0	0	0	0	0	0	0	HORVU.MOREX.r3.4HG0337820		4H	19814345	19817813	1			F2CQH5	PF00984	IPR001732	UDP-glucose/GDP-mannose dehydrogenase, N-terminal	b:glycosaminoglycan biosynthetic process;b:UDP-glucuronate biosynthetic process;c:cytosol;c:nucleus;m:NAD binding;m:oxidoreductase activity;m:oxidoreductase activity, acting on the CH-OH group of donors, NAD or NADP as acceptor;m:UDP-glucose 6-dehydrogenase activity	Amino sugar and nucleotide sugar metabolism;O-Antigen nucleotide sugar biosynthesis;Pentose and glucuronate interconversions;Biosynthesis of nucleotide sugars;Ascorbate and aldarate metabolism;Biosynthesis of cofactors;UDP-D-xylose biosynthesis;UDP-L-arabinose biosynthesis and transport;Galactose degradation II	ko00520;ko00541;ko00040;ko01250;ko00053;ko01240;R-ATA-1119563;R-ATA-1119574;R-ATA-1119452	AET4Gv20103800	ko:K00012	F2CQH5	UDP-glucose 6-dehydrogenase OS=Hordeum vulgare subsp. vulgare OX=112509 PE=2 SV=1	metabolic process		catalytic activity;nucleotide binding	Pf00984, Pf03720, Pf03721		0	0	0	-1
M0WFD2	HORVU.MOREX.r3.3HG0290320	22962.1	0	0	0	0	0	0	0	0	0	0	0	0	0	0	0	0	0	0	0	HORVU.MOREX.r3.3HG0290320		3H	495867304	495871557	-1			M0WFD2	PF00012	IPR012725	Chaperone DnaK	b:protein folding;m:ATP binding;m:ATP hydrolysis activity;m:ATP-dependent protein folding chaperone;m:nucleotide binding;m:unfolded protein binding	RNA degradation;NAD biosynthesis I (from aspartate)	ko03018;R-OEU-1119384	Oeu059576	ko:K04043	M0WFD2	Uncharacterized protein OS=Hordeum vulgare subsp. vulgare OX=112509 PE=3 SV=1	cell organization and biogenesis;metabolic process		nucleotide binding;protein binding	Pf00012, Pf06723		0	0	0	0
F2CSU3	HORVU.MOREX.r3.1HG0049980	9981.04	0	0	0	0	0	0	0	0	0	0	0	0	0	0	0	0	0	0	0	HORVU.MOREX.r3.1HG0049980	Similar to actin [Source: Projected from Oryza sativa (Os10g0510000)]	1H	332790194	332793439	-1			F2CSU3	PF00022	IPR004000	Actin family	c:cytoskeleton;m:ATP binding;m:nucleotide binding					F2CSU3	Predicted protein OS=Hordeum vulgare subsp. vulgare OX=112509 PE=2 SV=1			nucleotide binding	Pf00022		0	0	0	0
F2CS69	HORVU.MOREX.r3.7HG0668730	16766	0	0	0	0	0	0	0	0	0	0	0	0	0	0	0	0	0	0	0	HORVU.MOREX.r3.7HG0668730		7H	105517341	105523132	-1			F2CS69	PF00365	IPR000023	Phosphofructokinase domain	b:carbohydrate phosphorylation;b:fructose 6-phosphate metabolic process;b:glycolytic process;b:glycolytic process through fructose-6-phosphate;b:metabolic process;b:phosphorylation;c:cytoplasm;m:6-phosphofructokinase activity;m:ATP binding;m:catalytic activity;m:diphosphate-fructose-6-phosphate 1-phosphotransferase activity;m:kinase activity;m:metal ion binding;m:transferase activity	Glycolysis / Gluconeogenesis;Fructose and mannose metabolism;Pentose phosphate pathway	ko00010;ko00051;ko00030		ko:K00895	F2CS69	Pyrophosphate--fructose 6-phosphate 1-phosphotransferase subunit beta OS=Hordeum vulgare subsp. vulgare OX=112509 GN=PFP-BETA PE=2 SV=1	metabolic process	cytoplasm	catalytic activity;metal ion binding;nucleotide binding	Pf00365		0	0	0	0
F2D807	HORVU.MOREX.r3.2HG0204170	16129.8	0	0	0	0	0	0	0	0	0	0	0	0	0	0	0	0	0	0	0	HORVU.MOREX.r3.2HG0204170		2H	633396391	633399338	-1			F2D807	PF00389	IPR002912	ACT domain	b:cellular amino acid biosynthetic process;b:L-serine biosynthetic process;m:NAD binding;m:oxidoreductase activity;m:oxidoreductase activity, acting on the CH-OH group of donors, NAD or NADP as acceptor;m:phosphoglycerate dehydrogenase activity	Methane metabolism;Glycine, serine and threonine metabolism;Cysteine and methionine metabolism;Photorespiration	ko00680;ko00260;ko00270;R-CME-1119312	CMS425C	ko:K00058	F2D807	D-3-phosphoglycerate dehydrogenase OS=Hordeum vulgare subsp. vulgare OX=112509 PE=2 SV=1	metabolic process		catalytic activity;nucleotide binding	Pf00208, Pf00389, Pf00670, Pf01842, Pf02826, Pf05221, Pf07991		0	0	0	0
F2DQB8	HORVU.MOREX.r3.7HG0662210	12485.8	0	0	0	0	0	0	0	0	0	0	0	0	0	0	0	0	0	0	0	HORVU.MOREX.r3.7HG0662210		7H	69097131	69100963	-1			F2DQB8	PF00118	IPR002194	Chaperonin TCP-1, conserved site	b:protein folding;c:chaperonin-containing T-complex;c:cytoplasm;m:ATP binding;m:ATP hydrolysis activity;m:ATP-dependent protein folding chaperone;m:nucleotide binding;m:unfolded protein binding					F2DQB8	T-complex protein 1 subunit delta OS=Hordeum vulgare subsp. vulgare OX=112509 PE=2 SV=1	metabolic process;response to stimulus	cytoplasm;cytosol	nucleotide binding;protein binding	Pf00118		0	0	0	0
F2DXB7	HORVU.MOREX.r3.5HG0534640	10935.5	0	0	0	0	0	0	0	0	0	0	0	0	0	0	0	0	0	0	0	HORVU.MOREX.r3.5HG0534640		5H	580472369	580476489	-1			F2DXB7	PF00009	IPR000795	Translational (tr)-type GTP-binding domain	b:translation;b:translational elongation;m:GTP binding;m:GTPase activity;m:nucleotide binding;m:translation elongation factor activity					F2DXB7	Elongation factor Tu OS=Hordeum vulgare subsp. vulgare OX=112509 PE=2 SV=1	metabolic process		catalytic activity;nucleotide binding;RNA binding	Pf00009, Pf03143, Pf03144		0	0	0	0
F2DNE8	HORVU.MOREX.r3.7HG0711550	12912.1	0	1	0	1	0	1	1	1	0	1	1	1	0	1	9	0	0	0	0	HORVU.MOREX.r3.7HG0711550		7H	473115570	473116758	1			F2DNE8	PF04927	IPR007011	Late embryogenesis abundant protein, SMP subgroup domain	:	HSFA7/ HSFA6B-regulatory network-induced by drought and ABA.	R-OSA-9623703	Os06g0341300		F2DNE8	Predicted protein OS=Hordeum vulgare subsp. vulgare OX=112509 PE=2 SV=1				Pf04927		0	0	0	0
F2DY59	HORVU.MOREX.r3.5HG0488480	12044.1	0	0	0	0	0	0	0	0	0	0	0	0	0	0	0	0	0	0	0	HORVU.MOREX.r3.5HG0488480		5H	470483545	470488126	-1			F2DY59	PF00183	IPR001404	Heat shock protein Hsp90 family	b:protein folding;c:chloroplast stroma;c:endoplasmic reticulum;c:perinuclear region of cytoplasm;m:ATP binding;m:ATP hydrolysis activity;m:ATP-dependent protein folding chaperone;m:nucleotide binding;m:unfolded protein binding	PI3K-Akt signaling pathway;Protein processing in endoplasmic reticulum	ko04151;ko04141		ko:K09487	F2DY59	Predicted protein OS=Hordeum vulgare subsp. vulgare OX=112509 PE=2 SV=1	metabolic process;response to stimulus		nucleotide binding;protein binding	Pf00183, Pf02518, Pf13589		0	0	0	0
M0ZAM5	HORVU.MOREX.r3.6HG0574540	25760.8	0	0	0	0	0	0	0	0	0	0	0	0	0	0	0	0	0	0	0	HORVU.MOREX.r3.6HG0574540		6H	159074207	159076775	1			M0ZAM5	PF00438	IPR002133	S-adenosylmethionine synthetase	b:one-carbon metabolic process;b:S-adenosylmethionine biosynthetic process;c:cytoplasm;c:cytosol;m:ATP binding;m:metal ion binding;m:methionine adenosyltransferase activity;m:nucleotide binding;m:transferase activity	Biosynthesis of various secondary metabolites - part 3;Biosynthesis of cofactors;Cysteine and methionine metabolism;Ethylene biosynthesis from methionine;Mugineic acid biosynthesis;Methionine salvage pathway;S-adenosyl-L-methionine cycle	ko00997;ko01240;ko00270;R-TUR-1119334;R-TUR-9025754;R-TUR-1119624;R-TUR-1119501	TRIUR3_34063	ko:K00789	M0ZAM5	S-adenosylmethionine synthase OS=Hordeum vulgare subsp. vulgare OX=112509 PE=3 SV=1	metabolic process;response to stimulus	membrane	catalytic activity;metal ion binding;nucleotide binding;RNA binding	Pf00438, Pf02772, Pf02773		0	0	0	0
M0USC9	HORVU.MOREX.r3.3HG0290290	14731.1	0	0	0	0	0	0	0	0	0	0	0	0	0	0	0	0	0	0	0	HORVU.MOREX.r3.3HG0290290		3H	495710503	495714856	-1			M0USC9	PF00155	IPR000796	Aspartate/other aminotransferase	b:biosynthetic process;b:cellular amino acid metabolic process;m:catalytic activity;m:L-aspartate:2-oxoglutarate aminotransferase activity;m:pyridoxal phosphate binding;m:transaminase activity	Phenylalanine, tyrosine and tryptophan biosynthesis;Arginine and proline metabolism;Phenylalanine metabolism;Alanine, aspartate and glutamate metabolism;Arginine biosynthesis;Tyrosine metabolism;Tropane, piperidine and pyridine alkaloid biosynthesis;Carbon fixation in photosynthetic organisms;Isoquinoline alkaloid biosynthesis;Cysteine and methionine metabolism;Aspartate biosynthesis I;Asparagine…	ko00400;ko00330;ko00360;ko00250;ko00220;ko00350;ko00960;ko00710;ko00950;ko00270;R-TDI-1119281;R-TDI-1119553	TRIDC3BG049850	ko:K14454	M0USC9	Aspartate aminotransferase OS=Hordeum vulgare subsp. vulgare OX=112509 PE=4 SV=1	metabolic process		catalytic activity	Pf00155		0	0	0	0
A0A287GTJ2	HORVU.MOREX.r3.1HG0094710	10814.9	0	0	0	0	0	0	0	0	0	0	0	0	0	0	0	0	0	0	0	HORVU.MOREX.r3.1HG0094710		1H	514445940	514452741	-1			A0A287GTJ2	PF00009	IPR000795	Translational (tr)-type GTP-binding domain	m:GTP binding;m:GTPase activity;m:translation initiation factor activity	Photosynthesis	ko00195		ko:K02703	A0A287GTJ2	Tr-type G domain-containing protein OS=Hordeum vulgare subsp. vulgare OX=112509 PE=4 SV=1						0	0	0	0
Q945R5	HORVU.MOREX.r3.2HG0107740	35429	0	0	0	0	0	0	0	0	0	0	0	0	0	0	0	0	0	0	0	HORVU.MOREX.r3.2HG0107740	Ascorbate peroxidase, ROS homeostasis, Chloroplast protection, Carbohydrate metabolism, Plant architecture, Fertility maintenanc [Source: Projected from Oryza sativa (Os07g0694700)]	2H	25937512	25940563	1	ascorbate peroxidase		Q945R5	PF00141	IPR002016	Haem peroxidase	b:cellular oxidant detoxification;b:cellular response to oxidative stress;b:response to oxidative stress;m:heme binding;m:L-ascorbate peroxidase activity;m:metal ion binding;m:oxidoreductase activity;m:peroxidase activity	Glutathione metabolism;Ascorbate and aldarate metabolism;Phenylalanine biosynthesis I	ko00480;ko00053;R-ONI-1119389	ONIVA07G27190	ko:K00434	Q945R5	Ascorbate peroxidase OS=Hordeum vulgare OX=4513 PE=2 SV=1	metabolic process;response to stimulus		antioxidant activity;catalytic activity	Pf00141		0	0	0	0
F2E093	HORVU.MOREX.r3.4HG0367550	6606.94	0	0	0	0	0	0	0	0	0	0	0	0	0	0	0	0	0	0	0	HORVU.MOREX.r3.4HG0367550		4H	260956672	260961037	1			F2E093	PF02037	IPR003034	SAP domain	b:macromolecule metabolic process;b:nitrogen compound metabolic process;b:primary metabolic process;m:nucleic acid binding	Spliceosome;Nucleocytoplasmic transport;mRNA surveillance pathway	ko03040;ko03013;ko03015		ko:K12875	F2E093	Predicted protein OS=Hordeum vulgare subsp. vulgare OX=112509 PE=2 SV=1				Pf02037		0	0	0	0
F2D5Z0	HORVU.MOREX.r3.4HG0387520	41947.6	0	0	0	0	0	0	0	0	0	0	0	0	0	0	0	0	0	0	0	HORVU.MOREX.r3.4HG0387520		4H	469850247	469854190	-1			F2D5Z0	PF16363	IPR016040	NAD(P)-binding domain	b:D-xylose metabolic process;b:UDP-D-xylose biosynthetic process;c:cytoplasm;m:carboxy-lyase activity;m:lyase activity;m:NAD+ binding;m:UDP-glucuronate decarboxylase activity	Amino sugar and nucleotide sugar metabolism;Biosynthesis of nucleotide sugars;GDP-L-fucose biosynthesis I (from GDP-D-mannose);UDP-D-xylose biosynthesis;GDP-D-rhamnose biosynthesis	ko00520;ko01250;R-TDI-1119620;R-TDI-1119563;R-TDI-1119428	TRIDC4BG036860	ko:K08678	F2D5Z0	Predicted protein OS=Hordeum vulgare subsp. vulgare OX=112509 PE=2 SV=1	metabolic process		catalytic activity	Pf01073, Pf01370, Pf02719, Pf04321, Pf07993		0	0	0	0
F2EE28	HORVU.MOREX.r3.1HG0040610	9897.98	0	0	0	0	0	0	0	0	0	0	0	0	0	0	0	0	0	0	0	HORVU.MOREX.r3.1HG0040610		1H	256688376	256698686	1			F2EE28	PF00118	IPR001844	Chaperonin Cpn60/GroEL	b:protein folding;b:protein refolding;m:ATP binding;m:ATP hydrolysis activity;m:ATP-dependent protein folding chaperone;m:nucleotide binding	RNA degradation	ko03018		ko:K04077	F2EE28	Predicted protein OS=Hordeum vulgare subsp. vulgare OX=112509 PE=2 SV=1	metabolic process	cytoplasm	nucleotide binding	Pf00118		0	0	0	0
F2DY97	HORVU.MOREX.r3.2HG0178820	12757.8	0	0	0	0	0	0	0	0	0	0	0	0	0	0	0	0	0	0	0	HORVU.MOREX.r3.2HG0178820		2H	545733399	545739815	-1			F2DY97	PF02847	IPR003890	MIF4G-like, type 3	b:regulation of translation;b:translation;b:translational initiation;m:protein binding;m:RNA binding;m:translation initiation factor activity					F2DY97	Predicted protein OS=Hordeum vulgare subsp. vulgare OX=112509 PE=2 SV=1	response to stimulus;transport		protein binding;RNA binding	Pf02847, Pf02854		0	0	0	0
F2CS21	HORVU.MOREX.r3.1HG0069750	14495.3	0	0	0	0	0	0	0	0	0	0	0	0	0	0	0	0	0	0	0	HORVU.MOREX.r3.1HG0069750		1H	448683351	448685648	1			F2CS21	PF13499	IPR002048	EF-hand domain	m:calcium ion binding;m:metal ion binding	Cellular senescence;Apelin signaling pathway;Ras signaling pathway;MAPK signaling pathway - plant;Rap1 signaling pathway;Oocyte meiosis;Calcium signaling pathway;cGMP-PKG signaling pathway;cAMP signaling pathway;Phosphatidylinositol signaling system;HSFA7/ HSFA6B-regulatory network-induced by drought and ABA. ;Abscisic acid (ABA) mediated signaling	ko04218;ko04371;ko04014;ko04016;ko04015;ko04114;ko04020;ko04022;ko04024;ko04070;R-ZJA-9623703;R-ZJA-3899351	Zjn_sc00012.1.g07850.1.am.mk	ko:K02183	F2CS21	Predicted protein OS=Hordeum vulgare subsp. vulgare OX=112509 PE=2 SV=1			metal ion binding;protein binding	Pf00036, Pf08726, Pf12763, Pf13202, Pf13405, Pf13499, Pf13833, Pf14658		0	0	0	0
M0Y818	HORVU.MOREX.r3.6HG0573820	6489.27	0	0	0	0	0	0	0	0	0	0	0	0	0	0	0	0	0	0	0	HORVU.MOREX.r3.6HG0573820		6H	153072335	153079196	1			M0Y818	PF00285	IPR002020	Citrate synthase	b:citrate metabolic process;m:acyltransferase activity, acyl groups converted into alkyl on transfer;m:citrate (Si)-synthase activity;m:transferase activity	Glyoxylate and dicarboxylate metabolism;Citrate cycle (TCA cycle);TCA cycle (plant)	ko00630;ko00020;R-ATA-1119533	AET6Gv20422500	ko:K01647	M0Y818	Citrate synthase OS=Hordeum vulgare subsp. vulgare OX=112509 PE=3 SV=1	metabolic process		catalytic activity	Pf00285		0	0	0	0
F2DEG1	HORVU.MOREX.r3.7HG0717720	20493.7	0	0	0	0	0	0	0	0	0	0	0	0	0	0	0	0	0	0	0	HORVU.MOREX.r3.7HG0717720		7H	512182953	512188756	-1			F2DEG1	PF00118	IPR002194	Chaperonin TCP-1, conserved site	b:protein folding;c:cytoplasm;m:ATP binding;m:ATP hydrolysis activity;m:ATP-dependent protein folding chaperone;m:nucleotide binding;m:unfolded protein binding					F2DEG1	Predicted protein OS=Hordeum vulgare subsp. vulgare OX=112509 PE=2 SV=1	metabolic process	cytoplasm	nucleotide binding;protein binding	Pf00118		0	0	0	0
F2E1V5	HORVU.MOREX.r3.1HG0077030	1129.96	0	1	0	1	0	1	0	1	0	1	0	1	0	1	7	0	0	1	0	HORVU.MOREX.r3.1HG0077030		1H	476905044	476908398	1			F2E1V5	PF00004	IPR001270	ClpA/B family	b:cellular response to heat;c:cytoplasm;m:ATP binding;m:ATP hydrolysis activity;m:nucleotide binding	Strigolactone signaling	R-NAT-5654828	A4A49_27847		F2E1V5	Predicted protein OS=Hordeum vulgare subsp. vulgare OX=112509 PE=2 SV=1	metabolic process;regulation of biological process		catalytic activity;nucleotide binding;protein binding	Pf00004, Pf00158, Pf02861, Pf04111, Pf06414, Pf07724, Pf07728, Pf10431, Pf13177, Pf13191, Pf13401, Pf13864		0	0	0	0
F2CRK1	HORVU.MOREX.r3.2HG0150570	13074.8	0	0	0	0	0	0	0	0	0	0	0	0	0	0	0	0	0	0	0	HORVU.MOREX.r3.2HG0150570		2H	327389295	327390655	-1			F2CRK1	PF01716	IPR002628	Photosystem II PsbO, manganese-stabilising	b:photosynthesis;b:photosystem II assembly;b:photosystem II stabilization;c:photosystem II;c:photosystem II oxygen evolving complex;m:oxygen evolving activity	Photosynthesis	ko00195		ko:K02716	F2CRK1	Predicted protein OS=Hordeum vulgare subsp. vulgare OX=112509 PE=2 SV=1	metabolic process;regulation of biological process		metal ion binding	Pf01716		0	0	0	0
F2CS51	HORVU.MOREX.r3.2HG0209910	8980.56	0	0	0	0	0	0	0	0	0	0	0	0	0	0	0	0	0	0	0	HORVU.MOREX.r3.2HG0209910		2H	646402053	646406290	-1			F2CS51	PF00224	IPR001697	Pyruvate kinase	b:glycolytic process;b:monocarboxylic acid metabolic process;b:phosphorylation;m:ATP binding;m:catalytic activity;m:kinase activity;m:magnesium ion binding;m:metal ion binding;m:nucleotide binding;m:potassium ion binding;m:pyruvate kinase activity;m:transferase activity	Pyruvate metabolism;Glycolysis / Gluconeogenesis;Biosynthesis of cofactors	ko00620;ko00010;ko01240		ko:K00873	F2CS51	Pyruvate kinase OS=Hordeum vulgare subsp. vulgare OX=112509 PE=2 SV=1	metabolic process		catalytic activity;metal ion binding	Pf00224, Pf02887		0	0	0	0
F2D6X8	HORVU.MOREX.r3.6HG0575530	2296.73	0	0	0	0	0	0	0	0	0	0	0	0	0	0	0	0	0	0	0	HORVU.MOREX.r3.6HG0575530		6H	166631158	166635203	1			F2D6X8	PF00107	IPR002328	Alcohol dehydrogenase, zinc-type, conserved site	b:lignin biosynthetic process;b:organic substance metabolic process;m:cinnamyl-alcohol dehydrogenase activity;m:metal ion binding;m:oxidoreductase activity;m:zinc ion binding	Phenylpropanoid biosynthesis;Phenylpropanoid biosynthesis (R-TTU-1119316)	ko00940;R-TTU-1119316	TRITD6Bv1G079890	ko:K00083	F2D6X8	Predicted protein OS=Hordeum vulgare subsp. vulgare OX=112509 PE=2 SV=1	metabolic process		catalytic activity;metal ion binding	Pf00107, Pf08240		0	0	0	0
A0A287P721	HORVU.MOREX.r3.4HG0386190	11411.3	0	0	0	0	0	0	0	0	0	0	0	0	0	0	0	0	0	0	0	HORVU.MOREX.r3.4HG0386190		4H	461728499	461731154	1			A0A287P721	PF13410	IPR004045	Glutathione S-transferase, N-terminal	b:glutathione metabolic process;m:glutathione transferase activity	Drug metabolism - other enzymes;Drug metabolism - cytochrome P450;Metabolism of xenobiotics by cytochrome P450;Glutathione metabolism	ko00983;ko00982;ko00980;ko00480		ko:K00799	A0A287P721	Uncharacterized protein OS=Hordeum vulgare subsp. vulgare OX=112509 PE=3 SV=1						0	0	0	0
M0UL57	HORVU.MOREX.r3.2HG0156100	60981.6	0	0	0	0	0	0	0	0	0	0	0	0	0	0	0	0	0	0	0	HORVU.MOREX.r3.2HG0156100		2H	375770864	375772935	1			M0UL57	PF01287	IPR001884	Translation elongation factor IF5A-like	b:positive regulation of translational elongation;b:positive regulation of translational termination;b:translation;b:translational elongation;m:ribosome binding;m:RNA binding;m:translation elongation factor activity					M0UL57	Eukaryotic translation initiation factor 5A OS=Hordeum vulgare subsp. vulgare OX=112509 PE=3 SV=1	metabolic process;regulation of biological process		RNA binding	Pf01287		0	0	0	0
A0A287V9D1	HORVU.MOREX.r3.6HG0633470	5150.18	0	0	0	0	0	0	0	0	0	0	0	0	0	0	0	0	0	0	0	HORVU.MOREX.r3.6HG0633470		6H	559942339	559947597	-1			A0A287V9D1	PF01432	IPR001567	Peptidase M3A/M3B catalytic domain	b:proteolysis;m:metal ion binding;m:metalloendopeptidase activity;m:metallopeptidase activity;m:peptidase activity					A0A287V9D1	Peptidase_M3 domain-containing protein OS=Hordeum vulgare subsp. vulgare OX=112509 PE=3 SV=1						0	0	0	0
F2D4L0	HORVU.MOREX.r3.3HG0313690	19891.7	0	0	0	0	0	0	0	0	0	0	0	0	0	0	0	0	0	0	0	HORVU.MOREX.r3.3HG0313690		3H	583675361	583676811	-1			F2D4L0	PF00043	IPR004045	Glutathione S-transferase, N-terminal	b:glutathione metabolic process;b:response to chemical;c:cytoplasm;m:glutathione binding;m:glutathione transferase activity	Drug metabolism - other enzymes;Drug metabolism - cytochrome P450;Metabolism of xenobiotics by cytochrome P450;Glutathione metabolism;tyrosine degradation I	ko00983;ko00982;ko00980;ko00480;R-PAB-1119506	MA_336892g0010	ko:K00799	F2D4L0	Predicted protein OS=Hordeum vulgare subsp. vulgare OX=112509 PE=2 SV=1			protein binding	Pf00043, Pf02798, Pf13409, Pf13410, Pf13417, Pf14497		0	0	0	0
J7GP58	HORVU.MOREX.r3.7HG0635300	49098.9	0	0	0	0	0	0	0	0	0	0	0	0	0	0	0	0	0	0	0	HORVU.MOREX.r3.7HG0635300		7H	2749117	2752281	-1			J7GP58	PF00251	IPR001362	Glycoside hydrolase, family 32	b:carbohydrate metabolic process;b:metabolic process;c:integra	Starch and sucrose metabolism;Galactose metabolism;Fructan biosynthesis	ko00500;ko00052;R-TTU-1119360	TRITD4Av1G261410	ko:K01193	J7GP58	Sucrose:fructan 6-fructosyltransferase OS=Hordeum vulgare subsp. vulgare OX=112509 PE=3 SV=1	metabolic process	membrane	catalytic activity	Pf00251, Pf08244		-1	0	-1	0
F2DEW5	HORVU.MOREX.r3.5HG0537290	9396.01	0	0	0	0	0	0	0	0	0	0	0	0	0	0	0	0	0	0	0	HORVU.MOREX.r3.5HG0537290		5H	585268944	585272652	-1			F2DEW5	PF00118	IPR001844	Chaperonin Cpn60/GroEL	b:protein folding;b:protein refolding;m:ATP binding;m:ATP hydrolysis activity;m:ATP-dependent protein folding chaperone;m:nucleotide binding					F2DEW5	Predicted protein OS=Hordeum vulgare subsp. vulgare OX=112509 PE=2 SV=1	metabolic process	cytoplasm	nucleotide binding	Pf00118		0	0	0	0
A0A287MB87	HORVU.MOREX.r3.3HG0309270	9411.74	0	0	0	0	0	0	0	0	0	0	0	0	0	0	0	0	0	0	0	HORVU.MOREX.r3.3HG0309270		3H	569805713	569813401	1			A0A287MB87	PF00587	IPR002314	Aminoacyl-tRNA synthetase, class II (G/ P/ S/T)	b:prolyl-tRNA aminoacylation;b:tRNA aminoacylation for protein translation;c:aminoacyl-tRNA synthetase multienzyme complex;c:cytoplasm;m:aminoacyl-tRNA ligase activity;m:ATP binding;m:nucleotide binding;m:proline-tRNA ligase activity	Aminoacyl-tRNA biosynthesis	ko00970		ko:K01881	A0A287MB87	AA_TRNA_LIGASE_II domain-containing protein OS=Hordeum vulgare subsp. vulgare OX=112509 PE=3 SV=1						0	0	0	0
F2E8P3	HORVU.MOREX.r3.5HG0452570	4188.81	0	0	0	0	0	0	0	0	0	0	0	0	0	0	0	0	0	0	0	HORVU.MOREX.r3.5HG0452570		5H	202946044	202949485	-1			F2E8P3	PF00406	IPR000850	Adenylate kinase/UMP-CMP kinase	b:nucleobase-containing compound metabolic process;b:nucleoside monophosphate phosphorylation;b:phosphorylation;m:adenylate kinase activity;m:ATP binding;m:kinase activity;m:nucleobase-containing compound kinase activity;m:nucleotide binding;m:phosphotransferase activity, phosphate group as acceptor;m:transferase activity	Purine metabolism;Thiamine metabolism;Biosynthesis of cofactors;Citrulline biosynthesis	ko00230;ko00730;ko01240;R-CBA-1119495	CBR_g8394	ko:K00939	F2E8P3	Predicted protein OS=Hordeum vulgare subsp. vulgare OX=112509 PE=2 SV=1	metabolic process		catalytic activity;nucleotide binding	Pf00406, Pf05191, Pf10236, Pf13207		0	0	0	0
A0A287MKB2	HORVU.MOREX.r3.3HG0319530	2125.97	0	0	0	0	0	0	0	0	-1	0	0	0	0	0	1	0	0	0	0	HORVU.MOREX.r3.3HG0319530		3H	594995224	594996716	-1		P34742	A0A287MKB2	PF00332	IPR000490	Glycoside hydrolase family 17	b:carbohydrate metabolic process;b:defense response;b:metabolic process;c:anchored component of plasma membrane;m:glucan endo-1,3-beta-D-glucosidase activity;m:hydrolase activity;m:hydrolase activity, acting on glycosyl bonds;m:hydrolase activity, hydrolyzing O-glycosyl compounds					A0A287MKB2	Uncharacterized protein OS=Hordeum vulgare subsp. vulgare OX=112509 PE=3 SV=1						0	0	0	0
M0X690	HORVU.MOREX.r3.7HG0709680	13139.4	0	0	0	0	0	0	0	0	0	0	0	0	0	0	0	0	0	0	0	HORVU.MOREX.r3.7HG0709680		7H	458545640	458551504	1			M0X690	PF00118	IPR002194	Chaperonin TCP-1, conserved site	b:protein folding;c:chaperonin-containing T-complex;m:ATP binding;m:ATP hydrolysis activity;m:ATP-dependent protein folding chaperone;m:unfolded protein binding					M0X690	T-complex protein 1 subunit gamma OS=Hordeum vulgare subsp. vulgare OX=112509 PE=3 SV=1	metabolic process;response to stimulus	cytoplasm;cytosol	nucleotide binding;protein binding	Pf00118		0	0	0	0
Q5MBN2	HORVU.MOREX.r3.5HG0423110	421.268	0	0	0	0	0	0	0	0	-1	0	0	0	0	0	1	0	0	0	0	HORVU.MOREX.r3.5HG0423110		5H	7614778	7615820	1			Q5MBN2	PF00314	IPR001938	Thaumatin family	:	OsNAC5_transcription_network_involved in drought and high salinity tolerance	R-OSA-9641042	Os12g0630200		Q5MBN2	Thaumatin-like protein TLP5 OS=Hordeum vulgare OX=4513 PE=2 SV=1				Pf00314	LOC548201	0	0	0	0
F2D0I0	HORVU.MOREX.r3.6HG0558450	7318.89	0	0	0	0	0	0	0	0	0	0	0	0	0	0	0	0	0	0	0	HORVU.MOREX.r3.6HG0558450		6H	59076460	59082253	1			F2D0I0	PF08920	IPR011989	Armadillo-like helical	b:spliceosomal complex assembly;c:catalytic step 2 spliceosome;c:nucleus;c:spliceosomal complex;c:U12-type spliceosomal complex;c:U2 snRNP;c:U2-type prespliceosome;m:mRNA binding	Spliceosome	ko03040		ko:K12828	F2D0I0	Predicted protein OS=Hordeum vulgare subsp. vulgare OX=112509 PE=2 SV=1				Pf08920		0	0	0	0
F2D6E2	HORVU.MOREX.r3.1HG0084340	25593	0	0	0	0	0	0	0	0	0	0	0	0	0	0	0	0	0	0	0	HORVU.MOREX.r3.1HG0084340		1H	494084393	494086363	-1			F2D6E2	PF00400	IPR001680	WD40 repeat	c:ribonucleoprotein complex;c:small ribosomal subunit;m:protein binding;m:ribosome binding	Regulation of seed size	R-ATA-9035605	AET4Gv20030000		F2D6E2	Predicted protein OS=Hordeum vulgare subsp. vulgare OX=112509 PE=2 SV=1			protein binding	Pf00400		0	0	0	0
F2EG53	HORVU.MOREX.r3.2HG0116210	54064.2	0	0	0	0	0	0	0	0	0	0	0	0	0	0	0	0	0	0	0	HORVU.MOREX.r3.2HG0116210		2H	53652640	53654623	-1			F2EG53	PF00736	IPR001326	Translation elongation factor EF1B, beta/delta chains, conserved site	b:translation;b:translational elongation;c:cytoplasm;c:eukaryotic translation elongation factor 1 complex;m:translation elongation factor activity					F2EG53	Predicted protein OS=Hordeum vulgare subsp. vulgare OX=112509 PE=2 SV=1	metabolic process		RNA binding	Pf00736		0	0	0	0
F2DXJ7	HORVU.MOREX.r3.1HG0071300	14037.7	0	0	0	0	0	0	0	0	0	0	0	0	0	0	0	0	0	0	0	HORVU.MOREX.r3.1HG0071300	DNA replication licensing factor MCM3 [Source:Projected from Arabidopsis thaliana (AT5G46280) UniProtKB/Swiss-Prot;Acc:Q9FL33]	1H	454900017	454905557	-1			F2DXJ7	PF00493	IPR001208	MCM domain	b:DNA duplex unwinding;b:DNA replication;b:DNA replication initiation;c:MCM complex;c:nucleus;m:ATP binding;m:DNA binding;m:DNA helicase activity;m:helicase activity;m:hydrolase activity;m:nucleotide binding	DNA replication;Cell cycle - yeast;Cell cycle;Meiosis - yeast;Assembly of pre-replication complex;Activation of pre-replication complex;DNA replication Initiation	ko03030;ko04111;ko04110;ko04113;R-ATA-9640882;R-ATA-9645850;R-ATA-9675824	AET1Gv20713100	ko:K02541	F2DXJ7	DNA helicase OS=Hordeum vulgare subsp. vulgare OX=112509 PE=2 SV=1	metabolic process	nucleus	catalytic activity;DNA binding;nucleotide binding	Pf00493, Pf01078, Pf07728, Pf14551		0	0	0	0
M0YC48	HORVU.MOREX.r3.2HG0100320	11672.1	0	0	0	0	0	0	0	0	0	0	0	0	0	0	0	0	0	0	0	HORVU.MOREX.r3.2HG0100320		2H	11372903	11382144	-1			M0YC48	PF08623	IPR011989	Armadillo-like helical	b:protein ubiquitination;b:SCF complex assembly;c:nucleus					M0YC48	TIP120 domain-containing protein OS=Hordeum vulgare subsp. vulgare OX=112509 PE=4 SV=1				Pf08623, Pf13646		0	0	0	0
F2DPX6	HORVU.MOREX.r3.5HG0479210	10151.1	0	0	0	0	0	0	0	0	0	0	0	0	0	0	0	0	0	0	0	HORVU.MOREX.r3.5HG0479210		5H	424777678	424778799	-1			F2DPX6	PF00538	IPR000116	High mobility group protein HMGA	b:chromosome condensation;b:negative regulation of DNA recombination;b:nucleosome assembly;b:obsolete negative regulation of chromatin silencing;b:obsolete nucleosome positioning;b:regulation of transcription, DNA-templated;c:chromatin;c:nucleolus;c:nucleosome;c:nucleus;m:DNA binding;m:double-stranded DNA binding;m:nucleosomal DNA binding					F2DPX6	Predicted protein OS=Hordeum vulgare subsp. vulgare OX=112509 PE=2 SV=1	cell organization and biogenesis;regulation of biological process	chromosome;nucleus	DNA binding	Pf00538		0	0	0	0
M0XEJ4	HORVU.MOREX.r3.1HG0062130	7955.76	0	0	0	0	0	0	0	0	0	0	0	0	0	0	0	0	0	0	0	HORVU.MOREX.r3.1HG0062130		1H	411398335	411402539	1			M0XEJ4	PF03810	IPR001494	Importin-beta, N-terminal domain	b:intracellular protein transport;b:protein import into nucleus;c:cytoplasm;c:nucleus;m:nuclear import signal receptor activity;m:nuclear localization sequence binding;m:small GTPase binding	Nucleocytoplasmic transport	ko03013		ko:K14293	M0XEJ4	Importin N-terminal domain-containing protein OS=Hordeum vulgare subsp. vulgare OX=112509 PE=4 SV=1	transport	nucleus	protein binding;transporter activity	Pf03810, Pf13513		0	0	0	0
A0A287ILZ1	HORVU.MOREX.r3.2HG0173750	9656.11	0	1	0	0	0	1	0	0	0	0	0	0	0	1	3	0	0	0	0	HORVU.MOREX.r3.2HG0173750		2H	515136512	515148727	-1	BBD1	Q40024	A0A287ILZ1	PF00171	IPR015590	Aldehyde dehydrogenase domain	b:cellular response to anoxia;b:glycine betaine biosynthetic process from choline;c:peroxisome;m:betaine-aldehyde dehydrogenase activity;m:oxidoreductase activity;m:oxidoreductase activity, acting on the aldehyde or oxo group of donors, NAD or NADP as acceptor	Glycine, serine and threonine metabolism;Glycine betaine biosynthesis III	ko00260;R-ATA-1119579	AET2Gv20740600	ko:K00130	A0A287ILZ1	Aldedh domain-containing protein OS=Hordeum vulgare subsp. vulgare OX=112509 PE=3 SV=1						0	0	0	0
M0XTF9	HORVU.MOREX.r3.7HG0673260	14188	0	0	0	0	0	0	0	0	0	0	0	0	0	0	0	0	0	0	0	HORVU.MOREX.r3.7HG0673260		7H	130172071	130178144	-1			M0XTF9	PF00118	IPR002194	Chaperonin TCP-1, conserved site	b:protein folding;m:ATP binding;m:ATP hydrolysis activity;m:ATP-dependent protein folding chaperone;m:unfolded protein binding					M0XTF9	Uncharacterized protein OS=Hordeum vulgare subsp. vulgare OX=112509 PE=3 SV=1	metabolic process	cytoplasm	nucleotide binding;protein binding	Pf00118		0	0	0	0
F2D5G5	HORVU.MOREX.r3.5HG0451540	19112.2	0	0	0	0	0	0	0	0	0	0	0	0	0	0	0	0	0	0	0	HORVU.MOREX.r3.5HG0451540		5H	193863211	193869115	-1			F2D5G5	PF00012	IPR012725	Chaperone DnaK	b:protein folding;c:chloroplast;m:ATP binding;m:ATP hydrolysis activity;m:ATP-dependent protein folding chaperone;m:nucleotide binding;m:unfolded protein binding	Spliceosome;MAPK signaling pathway;Protein processing in endoplasmic reticulum;Endocytosis;NAD biosynthesis I (from aspartate)	ko03040;ko04010;ko04141;ko04144;R-OEU-1119384	Oeu059576	ko:K03283	F2D5G5	Predicted protein OS=Hordeum vulgare subsp. vulgare OX=112509 PE=2 SV=1	cell organization and biogenesis;metabolic process		nucleotide binding;protein binding	Pf00012, Pf06723		0	0	0	0
F2E3J2	HORVU.MOREX.r3.5HG0525700	5645.56	0	0	0	0	0	0	0	0	0	0	0	0	0	0	0	0	0	0	0	HORVU.MOREX.r3.5HG0525700	Leucine aminopeptidase [Source:Projected from Arabidopsis thaliana (AT5G13520) UniProtKB/Swiss-Prot;Acc:Q9FY49]	5H	561986065	561989973	1			F2E3J2	PF01433	IPR001930	Peptidase M1, alanine aminopeptidase/leukotriene A4 hydrolase	b:proteolysis;m:hydrolase activity;m:metal ion binding;m:metallopeptidase activity;m:peptidase activity;m:zinc ion binding	Arachidonic acid metabolism	ko00590		ko:K01254	F2E3J2	Predicted protein OS=Hordeum vulgare subsp. vulgare OX=112509 PE=2 SV=1	metabolic process		catalytic activity;metal ion binding	Pf01433, Pf09127, Pf13485		0	0	0	0
M0Y7A8	HORVU.MOREX.r3.1HG0079120	84011.5	0	0	0	0	0	0	0	0	0	0	0	0	0	0	0	0	0	0	0	HORVU.MOREX.r3.1HG0079120		1H	483012014	483017803	-1			M0Y7A8	PF08241	IPR013216	Methyltransferase type 11	b:phosphatidylcholine biosynthetic process;m:methyltransferase activity;m:phosphoethanolamine N-methyltransferase activity	Glycerophospholipid metabolism;Choline biosynthesis I	ko00564;R-TTU-1119556	TRITD1Bv1G202230	ko:K05929	M0Y7A8	Methyltransf_11 domain-containing protein OS=Hordeum vulgare subsp. vulgare OX=112509 PE=4 SV=1	metabolic process		catalytic activity	Pf00398, Pf01135, Pf01209, Pf01728, Pf01739, Pf02353, Pf05175, Pf05891, Pf07021, Pf08241, Pf08242, Pf12847, Pf13489, Pf13649, Pf13659, Pf13847		0	0	0	0
M0XYS7	HORVU.MOREX.r3.3HG0237390	3426.21	0	0	0	0	0	0	0	0	0	0	0	0	0	0	0	0	0	0	0	HORVU.MOREX.r3.3HG0237390		3H	51799704	51802856	-1			M0XYS7	PF02458	IPR003480	Transferase	m:N-acyltransferase activity	Phenylpropanoid biosynthesis	R-MGU-1119316	Migut.D01131.1		M0XYS7	Uncharacterized protein OS=Hordeum vulgare subsp. vulgare OX=112509 PE=4 SV=1			catalytic activity	Pf02458		0	0	0	0
F2DB40	HORVU.MOREX.r3.1HG0089390	10464.4	0	0	0	0	0	0	0	0	0	0	0	0	0	0	0	0	0	0	0	HORVU.MOREX.r3.1HG0089390		1H	503240294	503248768	1			F2DB40	PF06972	IPR009060	UBA-like superfamily	m:protein binding					F2DB40	Predicted protein OS=Hordeum vulgare subsp. vulgare OX=112509 PE=2 SV=1			protein binding	Pf06972		0	0	0	0
M0UZ78	HORVU.MOREX.r3.7HG0661950	7506.67	0	0	0	0	0	0	0	0	0	0	0	0	0	0	0	0	0	0	0	HORVU.MOREX.r3.7HG0661950		7H	68457008	68459639	1			M0UZ78	PF00166	IPR011032	GroES-like superfamily	b:chaperone cofactor-dependent protein refolding;b:positive regulation of superoxide dismutase activity;b:protein folding;c:chloroplast;c:mitochondrial matrix;c:plastid;m:ATP binding;m:ATP hydrolysis activity;m:ATP-dependent protein folding chaperone;m:chaperone binding;m:metal ion binding;m:transition metal ion binding;m:unfolded protein binding	Auxin signalling	R-LPE-5608118	LPERR06G05720		M0UZ78	Uncharacterized protein OS=Hordeum vulgare subsp. vulgare OX=112509 PE=3 SV=1	metabolic process;regulation of biological process	cytoplasm	metal ion binding;nucleotide binding	Pf00166		0	0	0	0
F2CTJ0	HORVU.MOREX.r3.4HG0396030	1513.59	0	0	0	0	0	0	0	0	0	0	0	0	0	0	0	0	0	0	0	HORVU.MOREX.r3.4HG0396030		4H	530044944	530048337	1			F2CTJ0	PF00091	IPR000217	Tubulin	b:cytoskeleton organization;b:microtubule cytoskeleton organization;b:microtubule-based process;b:mitotic cell cycle;c:cytoplasm;c:cytoskeleton;c:microtubule;m:GTP binding;m:GTPase activity;m:nucleotide binding;m:structural constituent of cytoskeleton	Apoptosis;Gap junction;Phagosome;Tight junction;Regulation of seed size	ko04210;ko04540;ko04145;ko04530;R-OSA-9035605	Os11g0247300	ko:K07374	F2CTJ0	Tubulin alpha chain OS=Hordeum vulgare subsp. vulgare OX=112509 PE=2 SV=1	cell organization and biogenesis	cytosol;membrane	catalytic activity;nucleotide binding;structural molecule activity	Pf00091, Pf03953		0	0	0	0
F2D5L5	HORVU.MOREX.r3.7HG0678040	12662.9	0	0	0	0	0	0	0	0	0	0	0	0	0	0	0	0	0	0	0	HORVU.MOREX.r3.7HG0678040		7H	161733799	161735083	-1			F2D5L5	PF01596	IPR002935	Class I-like SAM-dependent O-methyltransferase	b:methylation;c:nucleus;m:methyltransferase activity;m:O-methyltransferase activity;m:S-adenosylmethionine-dependent methyltransferase activity;m:transferase activity	Stilbenoid, diarylheptanoid and gingerol biosynthesis;Flavonoid biosynthesis;Phenylpropanoid biosynthesis	ko00945;ko00941;ko00940		ko:K00588	F2D5L5	Predicted protein OS=Hordeum vulgare subsp. vulgare OX=112509 PE=2 SV=1	metabolic process		catalytic activity	Pf01596, Pf13578		0	0	0	0
F2DUJ6	HORVU.MOREX.r3.7HG0670490	5798.24	0	0	0	0	0	0	0	0	0	0	0	0	0	0	0	0	0	0	0	HORVU.MOREX.r3.7HG0670490	Similar to RAD23, isoform I [Source: Projected from Oryza sativa (Os06g0264300)]	7H	114816063	114821651	1			F2DUJ6	PF00240	IPR000626	Ubiquitin-like domain	b:cellular response to DNA damage stimulus;b:DNA repair;b:nucleotide-excision repair;b:proteasome-mediated ubiquitin-dependent protein catabolic process;c:cytoplasm;c:cytosol;c:nucleoplasm;c:nucleus;m:damaged DNA binding;m:polyubiquitin modification-dependent protein binding;m:proteasome binding;m:protein binding;m:ubiquitin binding	Protein processing in endoplasmic reticulum;Nucleotide excision repair	ko04141;ko03420		ko:K10839	F2DUJ6	Predicted protein OS=Hordeum vulgare subsp. vulgare OX=112509 PE=2 SV=1	metabolic process;response to stimulus	nucleus	DNA binding;protein binding	Pf00240, Pf00627, Pf09280		0	0	0	0
F2DBR2	HORVU.MOREX.r3.2HG0192180	15501.2	0	0	0	0	0	0	0	0	0	0	0	0	0	0	0	0	0	0	0	HORVU.MOREX.r3.2HG0192180		2H	604186823	604192868	1			F2DBR2	PF01851	IPR002015	Proteasome/cyclosome repeat	b:regulation of catalytic activity;b:regulation of protein catabolic process;c:proteasome complex;c:proteasome regulatory particle, base subcomplex;m:enzyme regulator activity	Proteasome	ko03050		ko:K03032	F2DBR2	26S proteasome non-ATPase regulatory subunit 1 homolog OS=Hordeum vulgare subsp. vulgare OX=112509 PE=2 SV=1	regulation of biological process	proteasome	enzyme regulator activity	Pf01851, Pf07423, Pf13646		0	0	0	0
M0W5Z0	HORVU.MOREX.r3.4HG0370780	16724.9	0	0	0	0	0	0	0	0	0	0	0	0	0	0	0	0	0	0	0	HORVU.MOREX.r3.4HG0370780	T-complex protein 1 subunit theta [Source:Projected from Arabidopsis thaliana (AT3G03960) UniProtKB/Swiss-Prot;Acc:Q94K05]	4H	308571807	308576771	1			M0W5Z0	PF00118	IPR002194	Chaperonin TCP-1, conserved site	b:positive regulation of transport;b:protein folding;c:chaperonin-containing T-complex;c:plasmodesma;m:ATP binding;m:ATP hydrolysis activity;m:ATP-dependent protein folding chaperone;m:protein folding chaperone;m:unfolded protein binding					M0W5Z0	Uncharacterized protein OS=Hordeum vulgare subsp. vulgare OX=112509 PE=3 SV=1	metabolic process;regulation of biological process	cytoplasm;cytosol;membrane	nucleotide binding;protein binding	Pf00118		0	0	0	0
M0Y3W8	HORVU.MOREX.r3.2HG0215250	1544.42	0	0	0	0	0	-1	0	0	0	0	0	0	0	-1	2	0	0	0	0	HORVU.MOREX.r3.2HG0215250		2H	658096617	658097913	-1		Q01548	M0Y3W8	PF00141	IPR000823	Plant peroxidase	:;b:cellular oxidant detoxification;b:hydrogen peroxide catabolic process;b:response to oxidative stress;c:extracellular region;c:plant-type cell wall;c:plasmodesma;m:heme binding;m:metal ion binding;m:oxidoreductase activity;m:peroxidase activity	Phenylpropanoid biosynthesis;Development of root hair	ko00940;R-OSA-9639861	Os03g0368300	ko:K00430	M0Y3W8	Peroxidase OS=Hordeum vulgare subsp. vulgare OX=112509 PE=3 SV=1	metabolic process;response to stimulus	extracellular	antioxidant activity;catalytic activity;metal ion binding	Pf00141		0	0	0	0
F2DH88	HORVU.MOREX.r3.7HG0703750	9105.84	0	0	0	0	0	0	0	0	0	0	0	0	0	0	0	0	0	0	0	HORVU.MOREX.r3.7HG0703750		7H	416608737	416614415	1			F2DH88	PF02847	IPR003891	Initiation factor eIF-4 gamma, MA3	b:negative regulation of transcription, DNA-templated;b:regulation of translation;c:cytoplasm					F2DH88	Predicted protein OS=Hordeum vulgare subsp. vulgare OX=112509 PE=2 SV=1				Pf02847		0	0	0	0
A0A287R8Y9	HORVU.MOREX.r3.5HG0471370	3454.1	0	0	0	0	0	0	0	0	0	0	0	0	0	0	0	0	0	0	0	HORVU.MOREX.r3.5HG0471370		5H	376602587	376606772	-1			A0A287R8Y9	PF01025	IPR000740	GrpE nucleotide exchange factor	b:protein folding;b:protein import into mitochondrial matrix;c:mitochondrial matrix;c:mitochondrion;c:PAM complex, Tim23 associated import motor;m:adenyl-nucleotide exchange factor activity;m:chaperone binding;m:protein homodimerization activity;m:unfolded protein binding					A0A287R8Y9	GrpE protein homolog OS=Hordeum vulgare subsp. vulgare OX=112509 PE=3 SV=1						0	0	0	0
F2D3D5	HORVU.MOREX.r3.6HG0580320	6576.99	0	0	0	0	0	0	0	0	0	0	0	0	0	0	0	0	0	0	0	HORVU.MOREX.r3.6HG0580320		6H	209198440	209202574	1			F2D3D5	PF00076	IPR000504	RNA recognition motif domain	m:nucleic acid binding;m:RNA binding	Spliceosome;mRNA surveillance pathway;Chorismate biosynthesis	ko03040;ko03015;R-BRA-1119430	Bra035024	ko:K12741;ko:K14411	F2D3D5	Predicted protein OS=Hordeum vulgare subsp. vulgare OX=112509 PE=2 SV=1			RNA binding	Pf00076, Pf07292, Pf13893, Pf14259		0	0	0	0
F2EHF8	HORVU.MOREX.r3.3HG0230590	29224.1	0	0	0	0	0	0	0	0	0	0	0	0	0	0	0	0	0	0	0	HORVU.MOREX.r3.3HG0230590		3H	23345085	23348486	1		P34937	F2EHF8	PF00121	IPR000652	Triosephosphate isomerase	b:gluconeogenesis;b:glycolytic process;b:oxidative phosphorylation;b:threonine biosynthetic process;c:cytoplasm;m:isomerase activity;m:triose-phosphate isomerase activity	Inositol phosphate metabolism;Glycolysis / Gluconeogenesis;Fructose and mannose metabolism;Carbon fixation in photosynthetic organisms;Plastid glycolysis;Calvin cycle	ko00562;ko00010;ko00051;ko00710;R-ZJA-1119424;R-ZJA-1119519	Zjn_sc00005.1.g05870.1.sm.mkhc	ko:K01803	F2EHF8	Predicted protein OS=Hordeum vulgare subsp. vulgare OX=112509 PE=2 SV=1	metabolic process;response to stimulus	cytosol;extracellular;membrane;mitochondrion;vacuole	catalytic activity;metal ion binding	Pf00121		0	0	0	0
F2EHE1	HORVU.MOREX.r3.5HG0510940	5530.47	0	0	0	0	0	0	0	0	0	0	0	0	0	0	0	0	0	0	0	HORVU.MOREX.r3.5HG0510940		5H	527496290	527497312	-1			F2EHE1	PF00538	IPR000637	HMG-I/HMG-Y, DNA-binding, conserved site	b:nucleosome assembly;b:regulation of transcription, DNA-templated;c:intracellular membrane-bounded organelle;c:nucleosome;c:nucleus;m:DNA binding					F2EHE1	Predicted protein OS=Hordeum vulgare subsp. vulgare OX=112509 PE=2 SV=1	cell organization and biogenesis;regulation of biological process	chromosome;nucleus	DNA binding	Pf00538		0	0	0	0
O48518	HORVU.MOREX.r3.5HG0472810	451.37	0	-1	0	-1	0	-1	0	0	-1	0	0	0	0	0	4	0	0	0	0	HORVU.MOREX.r3.5HG0472810		5H	386000570	386002068	-1			O48518	PF00230	IPR000425	Major intrinsic protein	b:transmembrane transport;c:integral component of membrane;c:membrane;m:channel activity	Arsenic uptake and detoxification	R-ZJA-9618218	Zjn_sc00007.1.g00450.1.sm.mkhc		O48518	HvPIP1;3 protein OS=Hordeum vulgare OX=4513 GN=HvPIP1;3 PE=2 SV=2	transport	membrane	transporter activity	Pf00230		0	0	0	0
F2ECQ4	HORVU.MOREX.r3.1HG0017280	5588.6	0	0	0	0	0	-1	0	0	0	0	0	0	0	-1	2	0	0	0	0	HORVU.MOREX.r3.1HG0017280		1H	53991854	53995794	1			F2ECQ4	PF00141	IPR000823	Plant peroxidase	:;b:cellular oxidant detoxification;b:hydrogen peroxide catabolic process;b:response to oxidative stress;c:extracellular region;m:heme binding;m:metal ion binding;m:oxidoreductase activity;m:peroxidase activity	Phenylpropanoid biosynthesis;Development of root hair	ko00940;R-OSA-9639861	Os07g0638600	ko:K00430	F2ECQ4	Peroxidase OS=Hordeum vulgare subsp. vulgare OX=112509 PE=2 SV=1	metabolic process;response to stimulus	extracellular	antioxidant activity;catalytic activity;metal ion binding	Pf00141		0	0	0	0
A0A287SNR6	HORVU.MOREX.r3.5HG0522270	13820.8	0	0	0	0	0	0	0	0	0	0	0	0	0	0	0	0	0	0	0	HORVU.MOREX.r3.5HG0522270		5H	553525924	553531380	-1			A0A287SNR6	PF00270	IPR001650	Helicase, C-terminal	m:ATP binding;m:helicase activity;m:nucleic acid binding;m:RNA binding;m:RNA helicase activity	Activation of pre-replication complex	R-BNA-9645850	GSBRNA2T00021568001		A0A287SNR6	Uncharacterized protein OS=Hordeum vulgare subsp. vulgare OX=112509 PE=4 SV=1						0	0	0	0
M0YIZ9	HORVU.MOREX.r3.5HG0460900	5599.41	0	0	0	0	0	0	0	0	0	0	0	0	0	0	0	0	0	0	0	HORVU.MOREX.r3.5HG0460900		5H	296406406	296411741	-1			M0YIZ9	PF00682	IPR000891	Pyruvate carboxyltransferase	b:branched-chain amino acid biosynthetic process;b:carboxylic acid metabolic process;b:leucine biosynthetic process;c:chloroplast;m:2-isopropylmalate synthase activity;m:acyltransferase activity, acyl groups converted into alkyl on transfer;m:catalytic activity	Pyruvate metabolism;Glucosinolate biosynthesis;Valine, leucine and isoleucine biosynthesis;Leucine biosynthesis	ko00620;ko00966;ko00290;R-TTU-1119540	TRITD5Av1G100200	ko:K01649;ko:K15742;ko:K15741	M0YIZ9	Pyruvate carboxyltransferase domain-containing protein OS=Hordeum vulgare subsp. vulgare OX=112509 PE=3 SV=1	metabolic process		catalytic activity	Pf00682, Pf08502		0	0	0	0
M0ZAT8	HORVU.MOREX.r3.4HG0354620	4538.77	0	0	0	0	0	0	0	0	0	0	0	0	0	0	0	0	0	0	0	HORVU.MOREX.r3.4HG0354620		4H	132129548	132135552	1			M0ZAT8	PF00899	IPR000011	Ubiquitin/SUMO-activating enzyme E1	b:cellular response to DNA damage stimulus;b:protein modification by small protein conjugation;b:protein modification process;b:protein ubiquitination;b:ubiquitin-dependent protein catabolic process;c:cytoplasm;c:nucleus;m:ATP binding;m:ligase activity;m:nucleotide binding;m:ubiquitin activating enzyme activity;m:ubiquitin-like modifier activating enzyme activity	Ubiquitin mediated proteolysis	ko04120		ko:K03178	M0ZAT8	UBA_e1_C domain-containing protein OS=Hordeum vulgare subsp. vulgare OX=112509 PE=3 SV=1	metabolic process		catalytic activity;nucleotide binding	Pf00899, Pf02134, Pf09358, Pf10585		0	0	0	0
F2E397	HORVU.MOREX.r3.3HG0306200	3852.96	0	0	0	0	0	0	0	0	0	0	0	0	0	0	0	0	0	0	0	HORVU.MOREX.r3.3HG0306200		3H	561294326	561297031	1			F2E397	PF00294	IPR002139	Ribokinase/fructokinase	b:phosphorylation;b:starch biosynthetic process;m:kinase activity;m:phosphotransferase activity, alcohol group as acceptor;m:transferase activity	Amino sugar and nucleotide sugar metabolism;Starch and sucrose metabolism;Biosynthesis of nucleotide sugars;Fructose and mannose metabolism	ko00520;ko00500;ko01250;ko00051		ko:K00847	F2E397	Predicted protein OS=Hordeum vulgare subsp. vulgare OX=112509 PE=2 SV=1	metabolic process		catalytic activity	Pf00294		0	0	0	0
F2D121	HORVU.MOREX.r3.2HG0108120	6636.71	0	0	0	0	0	0	0	0	0	0	0	0	0	0	0	0	0	0	0	HORVU.MOREX.r3.2HG0108120		2H	27022626	27027292	1			F2D121	PF00004	IPR003593	AAA+ ATPase domain	b:positive regulation of proteasomal protein catabolic process;b:positive regulation of RNA polymerase II transcription preinitiation complex assembly;b:proteasome-mediated ubiquitin-dependent protein catabolic process;b:protein catabolic process;c:cytoplasm;c:cytosolic proteasome complex;c:nucleus;c:proteasome complex;c:proteasome regulatory particle, base subcomplex;c:protein-containing complex…	Proteasome	ko03050		ko:K03063	F2D121	Predicted protein OS=Hordeum vulgare subsp. vulgare OX=112509 PE=2 SV=1	metabolic process;regulation of biological process;response to stimulus	cytoplasm	catalytic activity;nucleotide binding;RNA binding	Pf00004, Pf00006, Pf00910, Pf01057, Pf01078, Pf05496, Pf05673, Pf06068, Pf07724, Pf07726, Pf07728, Pf10236, Pf13191, Pf13401, Pf13604		0	0	0	0
F2E6F3	HORVU.MOREX.r3.4HG0394090	5921.77	0	0	0	0	0	0	0	0	0	0	0	0	0	0	0	0	0	0	0	HORVU.MOREX.r3.4HG0394090		4H	516710936	516720000	1			F2E6F3	PF01602	IPR002553	Clathrin/coatomer adaptor, adaptin-like, N-terminal	b:intracellular protein transport;b:protein transport;b:vesicle-mediated transport;c:COPI vesicle coat;c:COPI-coated vesicle membrane;c:cytoplasm;c:cytoplasmic vesicle;c:Golgi apparatus;c:Golgi membrane;c:membrane;c:membrane coat;m:structural molecule activity					F2E6F3	Coatomer subunit gamma OS=Hordeum vulgare subsp. vulgare OX=112509 PE=2 SV=1	transport	cytoplasm;Golgi;membrane	structural molecule activity	Pf01602, Pf08752		0	0	0	0
F2CQR0	HORVU.MOREX.r3.1HG0090930	13699.4	0	0	0	0	0	0	0	0	0	0	0	0	0	0	0	0	0	0	0	HORVU.MOREX.r3.1HG0090930		1H	506143520	506148269	-1			F2CQR0	PF00056	IPR001236	Lactate/malate dehydrogenase, N-terminal	b:carbohydrate metabolic process;b:carboxylic acid metabolic process;b:malate metabolic process;b:tricarboxylic acid cycle;m:catalytic activity;m:L-malate dehydrogenase activity;m:malate dehydrogenase activity;m:oxidoreductase activity;m:oxidoreductase activity, acting on the CH-OH group of donors, NAD or NADP as acceptor	Pyruvate metabolism;Glyoxylate and dicarboxylate metabolism;Citrate cycle (TCA cycle);Carbon fixation in photosynthetic organisms;Cysteine and methionine metabolism;TCA cycle (plant)	ko00620;ko00630;ko00020;ko00710;ko00270;R-TDI-1119533	TRIDC1AG060820	ko:K00026	F2CQR0	Malate dehydrogenase OS=Hordeum vulgare subsp. vulgare OX=112509 PE=2 SV=1	metabolic process		catalytic activity	Pf00056, Pf01073, Pf02866		0	0	0	0
M0ZCE0	HORVU.MOREX.r3.1HG0061880	10862.4	0	0	0	0	0	0	0	0	0	0	0	0	0	0	0	0	0	0	0	HORVU.MOREX.r3.1HG0061880		1H	409620236	409623544	1			M0ZCE0	PF00638	IPR000156	Ran binding domain	b:intracellular transport;b:nucleocytoplasmic transport;b:positive regulation of GTPase activity;c:cytoplasm;c:nuclear pore					M0ZCE0	RanBD1 domain-containing protein OS=Hordeum vulgare subsp. vulgare OX=112509 PE=4 SV=1	transport			Pf00638		0	0	0	0
M0XD84	HORVU.MOREX.r3.3HG0275990	11944.8	0	0	0	0	0	0	0	0	0	0	0	0	0	0	0	0	0	0	0	HORVU.MOREX.r3.3HG0275990		3H	400025937	400029356	1			M0XD84	PF00056	IPR001236	Lactate/malate dehydrogenase, N-terminal	b:carbohydrate metabolic process;b:carboxylic acid metabolic process;b:malate metabolic process;b:tricarboxylic acid cycle;m:catalytic activity;m:L-malate dehydrogenase activity;m:malate dehydrogenase activity;m:oxidoreductase activity;m:oxidoreductase activity, acting on the CH-OH group of donors, NAD or NADP as acceptor	Pyruvate metabolism;Glyoxylate and dicarboxylate metabolism;Citrate cycle (TCA cycle);Carbon fixation in photosynthetic organisms;Cysteine and methionine metabolism;TCA cycle (plant)	ko00620;ko00630;ko00020;ko00710;ko00270;R-TDI-1119533	TRIDC3BG039440	ko:K00026	M0XD84	Malate dehydrogenase OS=Hordeum vulgare subsp. vulgare OX=112509 PE=3 SV=1	metabolic process		catalytic activity	Pf00056, Pf01073, Pf02056, Pf02866		0	0	0	0
F2CVI3	HORVU.MOREX.r3.6HG0619150	7376.01	0	0	0	0	0	0	0	0	0	0	0	0	0	0	0	0	0	0	0	HORVU.MOREX.r3.6HG0619150	Soluble inorganic pyrophosphatase 6, chloroplastic [Source:Projected from Arabidopsis thaliana (AT5G09650) UniProtKB/Swiss-Prot;Acc:Q9LXC9]	6H	522770286	522774411	-1			F2CVI3	PF00719	IPR008162	Inorganic pyrophosphatase	b:phosphate-containing compound metabolic process;c:chloroplast stroma;c:cytoplasm;c:cytosol;m:hydrolase activity;m:inorganic diphosphatase activity;m:magnesium ion binding;m:metal ion binding	Oxidative phosphorylation	ko00190		ko:K01507	F2CVI3	Predicted protein OS=Hordeum vulgare subsp. vulgare OX=112509 PE=2 SV=1	defense response;metabolic process;response to stimulus	cytoplasm	catalytic activity;metal ion binding	Pf00719		0	0	0	0
F2D1W8	HORVU.MOREX.r3.7HG0749940	19318.7	0	0	0	0	0	0	0	0	0	0	0	0	0	0	0	0	1	0	0	HORVU.MOREX.r3.7HG0749940	Delta(24)-sterol reductase [Source:Projected from Arabidopsis thaliana (AT3G19820) UniProtKB/Swiss-Prot;Acc:Q39085]	7H	624167583	624172090	1			F2D1W8	PF01565	IPR006094	FAD linked oxidase, N-terminal	b:brassinosteroid biosynthetic process;b:lignin metabolic process;b:plant-type secondary cell wall biogenesis;b:steroid metabolic process;b:unidimensional cell growth;c:cytoplasm;c:integral component of membrane;c:membrane;c:plasma membrane;c:vacuolar membrane;m:calmodulin binding;m:delta24-sterol reductase activity;m:FAD binding;m:flavin adenine dinucleotide binding;m:oxidoreductase activity, ac…	Steroid biosynthesis	ko00100		ko:K09828	F2D1W8	Delta24(25)-sterol reductase OS=Hordeum vulgare subsp. vulgare OX=112509 PE=2 SV=1	metabolic process	membrane	catalytic activity;nucleotide binding	Pf01565		0	0	0	0
F2CS01	HORVU.MOREX.r3.5HG0519760	23427.4	0	0	0	0	0	0	0	0	0	0	0	0	0	0	0	0	0	0	0	HORVU.MOREX.r3.5HG0519760		5H	548758979	548763524	1			F2CS01	PF00076	IPR000504	RNA recognition motif domain	b:cytoplasmic translational initiation;b:formation of cytoplasmic translation initiation complex;b:translation;b:translational initiation;c:cytoplasm;c:eukaryotic 43S preinitiation complex;c:eukaryotic 48S preinitiation complex;c:eukaryotic translation initiation factor 3 complex;m:nucleic acid binding;m:protein binding;m:RNA binding;m:translation initiation factor activity;m:translation initiati…					F2CS01	Eukaryotic translation initiation factor 3 subunit B OS=Hordeum vulgare subsp. vulgare OX=112509 PE=2 SV=1	cell organization and biogenesis;metabolic process;regulation of biological process	cytoplasm	protein binding;RNA binding	Pf00076, Pf08662		0	0	0	0
M0YMY2	HORVU.MOREX.r3.4HG0350900	7640.27	0	0	0	0	0	0	0	0	0	0	0	0	0	0	0	0	0	0	0	HORVU.MOREX.r3.4HG0350900		4H	102294145	102296928	1			M0YMY2	PF00984	IPR001732	UDP-glucose/GDP-mannose dehydrogenase, N-terminal	b:glycosaminoglycan biosynthetic process;b:UDP-glucuronate biosynthetic process;c:cytosol;c:nucleus;m:NAD binding;m:oxidoreductase activity;m:oxidoreductase activity, acting on the CH-OH group of donors, NAD or NADP as acceptor;m:UDP-glucose 6-dehydrogenase activity	Amino sugar and nucleotide sugar metabolism;O-Antigen nucleotide sugar biosynthesis;Pentose and glucuronate interconversions;Biosynthesis of nucleotide sugars;Ascorbate and aldarate metabolism;Biosynthesis of cofactors;UDP-L-arabinose biosynthesis and transport	ko00520;ko00541;ko00040;ko01250;ko00053;ko01240;R-TDI-1119574	TRIDC4AG031770	ko:K00012	M0YMY2	UDP-glucose 6-dehydrogenase OS=Hordeum vulgare subsp. vulgare OX=112509 PE=3 SV=1	metabolic process		catalytic activity;nucleotide binding	Pf00984, Pf03720, Pf03721		0	0	0	0
A0A287FZ34	HORVU.MOREX.r3.1HG0065910	11191.2	0	0	0	0	0	0	0	0	0	0	0	0	0	0	0	0	0	0	0	HORVU.MOREX.r3.1HG0065910		1H	431487554	431493159	-1			A0A287FZ34	PF00996	IPR000806	Rab GDI protein	b:protein transport;b:regulation of catalytic activity;b:small GTPase mediated signal transduction;m:GDP-dissociation inhibitor activity;m:Rab GDP-dissociation inhibitor activity					A0A287FZ34	Guanosine nucleotide diphosphate dissociation inhibitor OS=Hordeum vulgare subsp. vulgare OX=112509 PE=3 SV=1						0	0	0	0
M0X0A5	HORVU.MOREX.r3.1HG0075220	1956.51	0	0	0	0	0	0	0	0	0	0	0	0	0	0	0	0	0	0	0	HORVU.MOREX.r3.1HG0075220		1H	471726261	471729598	1			M0X0A5	PF00022	IPR004000	Actin family	c:cytoskeleton;m:ATP binding;m:nucleotide binding					M0X0A5	Uncharacterized protein OS=Hordeum vulgare subsp. vulgare OX=112509 PE=3 SV=1			nucleotide binding	Pf00022		0	0	0	0
B1NC18	HORVU.MOREX.r3.5HG0465530	13935.1	0	1	0	0	0	1	0	0	0	0	0	0	0	0	2	0	0	0	0	HORVU.MOREX.r3.5HG0465530		5H	331382593	331385051	1			B1NC18	PF00210	IPR001519	Ferritin	b:cellular iron ion homeostasis;b:iron ion transport;c:chloroplast;c:plastid;m:ferric iron binding;m:ferroxidase activity;m:metal ion binding;m:oxidoreductase activity	Ferroptosis;Necroptosis	ko04216;ko04217		ko:K00522	B1NC18	Ferritin OS=Hordeum vulgare OX=4513 GN=Fer1 PE=2 SV=1	cellular homeostasis;metabolic process;transport		catalytic activity;metal ion binding	Pf00210	Fer1	0	0	0	0
A1X810	HORVU.MOREX.r3.4HG0373780	6477.5	0	0	0	0	0	0	0	0	0	0	0	0	0	0	0	0	1	0	0	HORVU.MOREX.r3.4HG0373780	Similar to TaWIN1 [Source: Projected from Oryza sativa (Os11g0546900)]	4H	340992292	340996093	1			A1X810	PF00244	IPR000308	14-3-3 protein	:	MAPK signaling pathway - yeast;Cell cycle;Oocyte meiosis;Hippo signaling pathway - fly;Hippo signaling pathway;PI3K-Akt signaling pathway;Brassinosteroid signaling	ko04011;ko04110;ko04114;ko04391;ko04390;ko04151;R-TDI-5632095	TRIDC4BG026530	ko:K06630	A1X810	14-3-3E OS=Hordeum vulgare subsp. vulgare OX=112509 PE=2 SV=1			protein binding	Pf00244		0	0	0	0
M0VYC1	HORVU.MOREX.r3.5HG0498210	6897.53	0	0	0	0	0	0	0	0	0	0	0	0	0	0	0	0	0	0	0	HORVU.MOREX.r3.5HG0498210		5H	497520765	497523586	1			M0VYC1	PF01182	IPR005900	6-phosphogluconolactonase, DevB-type	b:carbohydrate metabolic process;b:pentose-phosphate shunt;b:pentose-phosphate shunt, oxidative branch;c:cytoplasm;m:6-phosphogluconolactonase activity	Pentose phosphate pathway	ko00030		ko:K01057	M0VYC1	Probable 6-phosphogluconolactonase OS=Hordeum vulgare subsp. vulgare OX=112509 PE=3 SV=1	metabolic process		catalytic activity	Pf01182		0	0	0	0
M0YAP1	HORVU.MOREX.r3.1HG0059770	18296.4	0	0	0	0	0	0	0	0	0	0	0	0	0	0	0	0	0	0	0	HORVU.MOREX.r3.1HG0059770		1H	397878043	397880435	-1			M0YAP1	PF01849	IPR002715	Nascent polypeptide-associated complex NAC domain	b:protein targeting to membrane;c:cytoplasm;c:nascent polypeptide-associated complex;m:unfolded protein binding					M0YAP1	NAC-A/B domain-containing protein OS=Hordeum vulgare subsp. vulgare OX=112509 PE=4 SV=1				Pf01849		0	0	0	0
A0A287N3H4	HORVU.MOREX.r3.4HG0337480	10406.5	0	0	0	0	0	0	0	0	0	0	0	0	0	0	0	0	0	0	0	HORVU.MOREX.r3.4HG0337480	DRP1C [Source:Projected from Arabidopsis thaliana (AT1G14830) UniProtKB/TrEMBL;Acc:A0A178W4V6]	4H	18904098	18910721	1			A0A287N3H4	PF00350	IPR000375	Dynamin stalk domain	m:GTP binding;m:GTPase activity	Endocytosis;Phospholipase D signaling pathway	ko04144;ko04072		ko:K01528	A0A287N3H4	Uncharacterized protein OS=Hordeum vulgare subsp. vulgare OX=112509 PE=3 SV=1						0	0	0	0
F2DTH4	HORVU.MOREX.r3.7HG0720840	3102.83	0	0	0	0	0	0	0	0	0	0	0	0	0	0	0	0	0	0	0	HORVU.MOREX.r3.7HG0720840		7H	532827553	532831384	1			F2DTH4	PF00406	IPR000850	Adenylate kinase/UMP-CMP kinase	b:nucleobase-containing compound metabolic process;b:nucleoside monophosphate phosphorylation;b:phosphorylation;m:adenylate kinase activity;m:ATP binding;m:kinase activity;m:nucleobase-containing compound kinase activity;m:nucleotide binding;m:phosphotransferase activity, phosphate group as acceptor;m:transferase activity	Purine metabolism;Thiamine metabolism;Biosynthesis of cofactors;Citrulline biosynthesis	ko00230;ko00730;ko01240;R-CBA-1119495	CBR_g8394	ko:K00939	F2DTH4	Predicted protein OS=Hordeum vulgare subsp. vulgare OX=112509 PE=2 SV=1	metabolic process		catalytic activity;nucleotide binding	Pf00406, Pf05191, Pf13207, Pf13671		0	0	0	0
F2DTB2	HORVU.MOREX.r3.5HG0499580	11656	0	0	0	0	0	0	0	0	0	0	0	0	0	0	0	0	0	0	0	HORVU.MOREX.r3.5HG0499580	TIM [Source:Projected from Arabidopsis thaliana (AT2G21170) UniProtKB/TrEMBL;Acc:A0A178VN28]	5H	502373872	502377799	-1			F2DTB2	PF00121	IPR000652	Triosephosphate isomerase	b:chloroplast organization;b:gluconeogenesis;b:glyceraldehyde-3-phosphate biosynthetic process;b:glycerol catabolic process;b:glycolytic process;b:multicellular organism reproduction;b:primary root development;b:selenocysteinyl-tRNA(Sec) biosynthetic process;b:triglyceride mobilization;c:apoplast;c:chloroplast;c:chloroplast envelope;c:chloroplast stroma;c:cytosol;c:mitochondrion;c:thylakoid;m:iso…	Inositol phosphate metabolism;Glycolysis / Gluconeogenesis;Fructose and mannose metabolism;Carbon fixation in photosynthetic organisms;Calvin cycle;Plastid glycolysis	ko00562;ko00010;ko00051;ko00710;R-ATA-1119519;R-ATA-1119424	AET5Gv20746200	ko:K01803	F2DTB2	Predicted protein OS=Hordeum vulgare subsp. vulgare OX=112509 PE=2 SV=1	cell organization and biogenesis;metabolic process;reproduction	cytosol;extracellular;mitochondrion	catalytic activity	Pf00121		0	0	0	0
F2EG84	HORVU.MOREX.r3.3HG0316100	5746.8	0	0	0	0	0	0	0	0	0	0	0	0	0	0	0	0	0	0	0	HORVU.MOREX.r3.3HG0316100		3H	588827666	588831336	-1			F2EG84	PF03492	IPR005299	SAM dependent carboxyl methyltransferase	b:methylation;m:methyltransferase activity;m:S-adenosylmethionine-dependent methyltransferase activity	alpha-Linolenic acid metabolism;Development of root hair	ko00592;R-LAN-9639861	TanjilG_17310	ko:K08241	F2EG84	Predicted protein OS=Hordeum vulgare subsp. vulgare OX=112509 PE=2 SV=1	metabolic process		catalytic activity	Pf03492		0	0	0	0
F2DDR9	HORVU.MOREX.r3.1HG0076640	7711.52	0	0	0	0	0	0	0	0	0	0	0	0	0	0	0	0	0	0	0	HORVU.MOREX.r3.1HG0076640		1H	475640587	475645259	-1			F2DDR9	PF00349	IPR001312	Hexokinase	b:carbohydrate metabolic process;b:carbohydrate phosphorylation;b:cellular glucose homeostasis;b:glucose 6-phosphate metabolic process;b:glycolytic process;b:hexose metabolic process;b:phosphorylation;b:response to glucose;c:mitochondrion;m:ATP binding;m:fructokinase activity;m:glucokinase activity;m:glucose binding;m:hexokinase activity;m:kinase activity;m:nucleotide binding;m:phosphotransferase…	Neomycin, kanamycin and gentamicin biosynthesis;Streptomycin biosynthesis;Amino sugar and nucleotide sugar metabolism;Starch and sucrose metabolism;Glycolysis / Gluconeogenesis;Biosynthesis of nucleotide sugars;Galactose metabolism;Fructose and mannose metabolism;HIF-1 signaling pathway;Mannose degradation;GDP-mannose metabolism;Trehalose degradation II	ko00524;ko00521;ko00520;ko00500;ko00010;ko01250;ko00052;ko00051;ko04066;R-SMO-1119595;R-SMO-1119628;R-SMO-1119601	SELMODRAFT_269350	ko:K00844	F2DDR9	Phosphotransferase OS=Hordeum vulgare subsp. vulgare OX=112509 GN=HXK5 PE=2 SV=1	cellular homeostasis;metabolic process		catalytic activity;enzyme regulator activity;nucleotide binding	Pf00349, Pf03727		0	0	0	0
F2CVN1	HORVU.MOREX.r3.2HG0201790	7489.77	0	0	0	0	0	0	0	0	0	0	0	0	0	0	0	0	0	0	0	HORVU.MOREX.r3.2HG0201790		2H	627297695	627301762	-1			F2CVN1	PF01398	IPR000555	JAB1/MPN/MOV34 metalloenzyme domain	b:proteasome-mediated ubiquitin-dependent protein catabolic process;c:proteasome complex;c:proteasome regulatory particle;m:isopeptidase activity;m:metallopeptidase activity;m:peptidase activity;m:protein binding	Proteasome	ko03050		ko:K03038	F2CVN1	Predicted protein OS=Hordeum vulgare subsp. vulgare OX=112509 PE=2 SV=1			protein binding	Pf01398, Pf13012		0	0	0	0
A0A287KP21	HORVU.MOREX.r3.3HG0250640	2545.93	0	0	0	0	0	0	0	0	0	0	0	0	0	0	0	0	0	0	0	HORVU.MOREX.r3.3HG0250640		3H	150439737	150445332	-1			A0A287KP21	PF00133	IPR001412	Aminoacyl-tRNA synthetase, class I, conserved site	b:aminoacyl-tRNA metabolism involved in translational fidelity;b:leucyl-tRNA aminoacylation;b:post-embryonic development;b:reproductive structure development;b:translation;b:tRNA aminoacylation for protein translation;m:aminoacyl-tRNA editing activity;m:aminoacyl-tRNA ligase activity;m:ATP binding;m:leucine-tRNA ligase activity;m:ligase activity;m:nucleotide binding	Aminoacyl-tRNA biosynthesis	ko00970		ko:K01869	A0A287KP21	Uncharacterized protein OS=Hordeum vulgare subsp. vulgare OX=112509 PE=3 SV=1						-1	-1	0	1
M0VBA1	HORVU.MOREX.r3.2HG0165860	14873.4	0	0	0	0	0	0	0	0	0	0	0	0	0	0	0	0	0	0	0	HORVU.MOREX.r3.2HG0165860	ATP synthase subunit d, mitochondrial [Source:Projected from Arabidopsis thaliana (AT3G52300) UniProtKB/Swiss-Prot;Acc:Q9FT52]	2H	458568037	458570233	1			M0VBA1	PF05873	IPR008689	ATP synthase, F0 complex, subunit D, mitochondrial	b:proton motive force-driven ATP synthesis;c:mitochondrial proton-transporting ATP synthase complex, coupling factor F(o);c:mitochondrial proton-transporting ATP synthase, stator stalk;m:proton transmembrane transporter activity	Oxidative phosphorylation	ko00190		ko:K02138	M0VBA1	ATP synthase subunit d, mitochondrial OS=Hordeum vulgare subsp. vulgare OX=112509 PE=3 SV=1	metabolic process;transport	membrane;mitochondrion	transporter activity	Pf05873		0	0	0	0
A0A287MAM1	HORVU.MOREX.r3.3HG0308820	11711	0	0	0	0	0	0	0	0	0	0	0	0	0	0	0	0	0	0	0	HORVU.MOREX.r3.3HG0308820	Dolichyl-diphosphooligosaccharide--protein glycosyltransferase subunit 2 [Source:Projected from Arabidopsis thaliana (AT4G21150) UniProtKB/Swiss-Prot;Acc:Q93Z16]	3H	568401123	568407674	1			A0A287MAM1	PF05817	IPR008814	Dolichyl-diphosphooligosaccharide--protein glycosyltransferase subunit Swp1	b:protein N-linked glycosylation;b:response to cold;c:Golgi apparatus;c:integral component of membrane;c:mitochondrion;c:oligosaccharyltransferase complex;c:plant-type cell wall;c:plasma membrane;c:plasmodesma;c:vacuolar membrane	Various types of N-glycan biosynthesis;N-Glycan biosynthesis;Protein processing in endoplasmic reticulum;Endocytosis	ko00513;ko00510;ko04141;ko04144		ko:K12667;ko:K12486	A0A287MAM1	Dolichyl-diphosphooligosaccharide--protein glycosyltransferase subunit 2 OS=Hordeum vulgare subsp. vulgare OX=112509 PE=3 SV=1						0	0	0	0
F2DDU3	HORVU.MOREX.r3.5HG0480620	5596.08	0	0	0	0	0	0	0	0	0	0	0	0	0	0	0	0	0	0	0	HORVU.MOREX.r3.5HG0480620		5H	432569417	432573581	1			F2DDU3	PF00166	IPR011032	GroES-like superfamily	b:chaperone cofactor-dependent protein refolding;b:negative regulation of abscisic acid-activated signaling pathway;b:positive regulation of superoxide dismutase activity;b:protein folding;b:protein heterotetramerization;b:response to cadmium ion;b:response to cold;c:apoplast;c:chloroplast;c:chloroplast envelope;c:chloroplast stroma;c:chloroplast thylakoid membrane;c:mitochondrial matrix;c:plasti…	Auxin signalling	R-LPE-5608118	LPERR06G05720		F2DDU3	Predicted protein OS=Hordeum vulgare subsp. vulgare OX=112509 PE=2 SV=1	metabolic process;regulation of biological process	cytoplasm	metal ion binding;nucleotide binding	Pf00166		0	0	0	0
M0URS7	HORVU.MOREX.r3.1HG0061850	18825.9	0	0	0	0	0	0	0	0	0	0	0	0	0	0	0	0	0	0	0	HORVU.MOREX.r3.1HG0061850	metallopeptidase M24 family protein [Source:Projected from Arabidopsis thaliana (AT3G51800) TAIR;Acc:AT3G51800]	1H	409567529	409570762	1			M0URS7	PF00557	IPR000994	Peptidase M24	:					M0URS7	Peptidase_M24 domain-containing protein OS=Hordeum vulgare subsp. vulgare OX=112509 PE=4 SV=1				Pf00557		0	0	0	0
M0WZI8	HORVU.MOREX.r3.6HG0609880	93987.2	0	0	0	0	0	0	0	0	0	0	0	0	0	0	0	0	0	0	0	HORVU.MOREX.r3.6HG0609880		6H	478210644	478213659	1			M0WZI8	PF00153	IPR002067	Mitochondrial carrier protein	b:mitochondrial ADP transmembrane transport;b:mitochondrial ATP transmembrane transport;b:transmembrane transport;c:integral component of membrane;c:membrane;c:mitochondrial inner membrane;m:ATP:ADP antiporter activity	Cellular senescence;Necroptosis;Calcium signaling pathway;cGMP-PKG signaling pathway;Carotenoid biosynthesis	ko04218;ko04217;ko04020;ko04022;R-ONI-1119449	ONIVA04G12480	ko:K05863	M0WZI8	Uncharacterized protein OS=Hordeum vulgare subsp. vulgare OX=112509 PE=3 SV=1	transport	membrane	transporter activity	Pf00153		0	0	0	0
A0A287L3J7	HORVU.MOREX.r3.3HG0272030	6783.13	0	0	0	0	0	0	0	0	0	0	0	0	0	0	0	0	0	0	1	HORVU.MOREX.r3.3HG0272030	Tetratricopeptide repeat (TPR)-containing protein [Source:Projected from Arabidopsis thaliana (AT1G80410) UniProtKB/TrEMBL;Acc:F4HS68]	3H	368718063	368729812	-1			A0A287L3J7	PF12569	IPR011990	Tetratricopeptide-like helical domain superfamily	b:embryo development ending in seed dormancy;b:N-terminal peptidyl-methionine acetylation;b:response to water deprivation;c:cytoplasm;c:cytosol;c:NatA complex;m:peptide alpha-N-acetyltransferase activity;m:protein binding					A0A287L3J7	Uncharacterized protein OS=Hordeum vulgare subsp. vulgare OX=112509 PE=4 SV=1						0	0	0	0
A0A287GTM5	HORVU.MOREX.r3.1HG0094820	6238.23	0	0	0	0	0	0	0	0	0	0	0	0	0	0	0	0	0	0	0	HORVU.MOREX.r3.1HG0094820		1H	514735628	514739868	1		Q9SCB9	A0A287GTM5	PF03223	IPR004907	ATPase, V1 complex, subunit C	b:ion transport;b:proton transmembrane transport;c:membrane;c:proton-transporting V-type ATPase, V1 domain;c:vacuolar membrane;c:vacuole;m:proton transmembrane transporter activity;m:proton-transporting ATPase activity, rotational mechanism	Oxidative phosphorylation;mTOR signaling pathway;Phagosome	ko00190;ko04150;ko04145		ko:K02148	A0A287GTM5	V-type proton ATPase subunit C OS=Hordeum vulgare subsp. vulgare OX=112509 PE=3 SV=1						0	0	0	0
D2CVR3	HORVU.MOREX.r3.1HG0054950	7011.09	0	1	0	0	0	1	0	1	0	1	0	1	0	1	6	0	0	0	0	HORVU.MOREX.r3.1HG0054950		1H	367224717	367240997	1	chitinase		D2CVR3	PF00182	IPR000726	Glycoside hydrolase, family 19, catalytic	b:carbohydrate metabolic process;b:cell wall macromolecule catabolic process;b:chitin catabolic process;b:defense response to fungus;b:metabolic process;b:polysaccharide catabolic process;m:chitinase activity;m:hydrolase activity;m:hydrolase activity, acting on glycosyl bonds	Amino sugar and nucleotide sugar metabolism;MAPK signaling pathway - plant;OsNAC5_transcription_network_involved in drought and high salinity tolerance	ko00520;ko04016;R-OSA-9641042	Os06g0726100	ko:K20547	D2CVR3	Chitinase OS=Hordeum vulgare subsp. vulgare OX=112509 PE=2 SV=1	metabolic process		catalytic activity	Pf00182		0	0	0	0
F2E2K8	HORVU.MOREX.r3.2HG0133340	20602.4	0	0	0	0	0	0	0	0	0	0	0	0	0	0	0	0	0	0	0	HORVU.MOREX.r3.2HG0133340		2H	155853507	155856463	1			F2E2K8	PF00230	IPR000425	Major intrinsic protein	b:transmembrane transport;c:integral component of membrane;c:membrane;m:channel activity	Arsenic uptake and detoxification	R-ZJA-9618218	Zjn_sc00220.1.g00020.1.sm.mkhc		F2E2K8	Predicted protein OS=Hordeum vulgare subsp. vulgare OX=112509 PE=2 SV=1	transport	membrane	transporter activity	Pf00230		0	0	0	0
F2D9Z5	HORVU.MOREX.r3.1HG0008450	5797.15	0	0	0	0	0	0	0	0	0	0	0	0	0	0	0	0	0	0	0	HORVU.MOREX.r3.1HG0008450		1H	19832954	19835880	1			F2D9Z5	PF00190	IPR006044	11-S seed storage protein, plant	m:nutrient reservoir activity					F2D9Z5	Predicted protein OS=Hordeum vulgare subsp. vulgare OX=112509 PE=2 SV=1				Pf00190		0	0	0	0
A0A287DXD4	HORVU.MOREX.r3.3HG0330630	3710.77	0	1	0	1	0	1	0	1	0	1	0	1	0	0	6	0	0	0	0	HORVU.MOREX.r3.3HG0330630		3H	619632330	619635319	1			A0A287DXD4				c:integral component of membrane					A0A287DXD4	Uncharacterized protein OS=Hordeum vulgare subsp. vulgare OX=112509 PE=4 SV=1						0	0	0	0
A0A287DXD4	HORVU.MOREX.r3.3HG0330670	2928.89	0	1	0	1	0	1	0	1	0	0	0	1	0	0	5	0	0	0	0	HORVU.MOREX.r3.3HG0330670		3H	619726949	619729123	1			A0A287DXD4				c:integral component of membrane					A0A287DXD4	Uncharacterized protein OS=Hordeum vulgare subsp. vulgare OX=112509 PE=4 SV=1						0	0	0	0
A0A287DXD4	HORVU.MOREX.r3.3HG0330610	3406.79	0	1	0	1	0	1	0	1	0	1	0	1	0	0	6	0	0	0	0	HORVU.MOREX.r3.3HG0330610		3H	619608558	619611517	1			A0A287DXD4				c:integral component of membrane					A0A287DXD4	Uncharacterized protein OS=Hordeum vulgare subsp. vulgare OX=112509 PE=4 SV=1						0	0	0	0
A0A287Q2X6	HORVU.MOREX.r3.4HG0416710	10943	0	0	0	0	0	0	0	0	0	0	0	0	0	0	0	0	0	0	0	HORVU.MOREX.r3.4HG0416710		4H	605072409	605082017	1			A0A287Q2X6	PF01411	IPR002318	Alanine-tRNA ligase, class IIc	b:alanyl-tRNA aminoacylation;b:mitochondrial alanyl-tRNA aminoacylation;b:tRNA aminoacylation;c:cytoplasm;c:mitochondrion;m:alanine-tRNA ligase activity;m:aminoacyl-tRNA ligase activity;m:ATP binding;m:nucleic acid binding;m:nucleotide binding;m:tRNA binding;m:zinc ion binding	Aminoacyl-tRNA biosynthesis	ko00970		ko:K01872	A0A287Q2X6	Alanine--tRNA ligase OS=Hordeum vulgare subsp. vulgare OX=112509 PE=3 SV=1						0	0	0	0
F2DF21	HORVU.MOREX.r3.7HG0700760	6638.2	0	0	0	0	0	0	0	0	0	0	0	0	0	0	0	0	0	0	0	HORVU.MOREX.r3.7HG0700760	MDAR6 [Source:Projected from Arabidopsis thaliana (AT1G63940) UniProtKB/TrEMBL;Acc:A0A178WFH3]	7H	390707757	390720119	-1			F2DF21	PF07992	IPR016156	FAD/NAD-linked reductase, dimerisation domain superfamily	b:response to cadmium ion;b:response to cold;c:chloroplast stroma;c:cytoplasm;c:mitochondrion;c:stromule;m:ATP binding;m:flavin adenine dinucleotide binding;m:oxidoreductase activity;m:oxidoreductase activity, acting on NAD(P)H	Ascorbate and aldarate metabolism;Homocysteine biosynthesis	ko00053;R-OLO-1119450	KN538719.1_FG013	ko:K08232	F2DF21	Predicted protein OS=Hordeum vulgare subsp. vulgare OX=112509 PE=2 SV=1	metabolic process		catalytic activity;nucleotide binding	Pf00070, Pf07992		0	0	0	0
A0A0U2GJL1	HORVU.MOREX.r3.2HG0127370	3310.12	0	0	0	0	0	0	0	0	0	0	0	0	0	0	0	0	0	0	0	HORVU.MOREX.r3.2HG0127370	UDP-arabinopyranose mutase, Pollen wall morphogenesi [Source: Projected from Oryza sativa (Os07g0604800)]	2H	111270926	111274300	1			A0A0U2GJL1	PF03214	IPR004901	Reversibly glycosylated polypeptide	b:cell wall organization;b:plant-type cell wall biogenesis;b:plant-type cell wall organization or biogenesis;b:UDP-L-arabinose metabolic process;c:cytosol;c:Golgi apparatus;m:intramolecular transferase activity;m:isomerase activity;m:UDP-arabinopyranose mutase activity	Amino sugar and nucleotide sugar metabolism;Biosynthesis of nucleotide sugars;UDP-L-arabinose biosynthesis and transport	ko00520;ko01250;R-TUR-1119574	TRIUR3_16233	ko:K13379	A0A0U2GJL1	UDP-arabinose mutase 2 OS=Hordeum vulgare OX=4513 PE=2 SV=1	metabolic process		catalytic activity	Pf03214		0	0	0	0
F2D4N5	HORVU.MOREX.r3.4HG0336270	20240.6	0	0	0	0	0	0	0	0	0	0	0	0	0	0	0	0	0	0	0	HORVU.MOREX.r3.4HG0336270		4H	13874212	13878361	-1			F2D4N5	PF00232	IPR001360	Glycoside hydrolase family 1	b:carbohydrate metabolic process;c:chloroplast;c:plastid;m:amygdalin beta-glucosidase activity;m:beta-D-fucosidase activity;m:beta-galactosidase activity;m:beta-gentiobiose beta-glucosidase activity;m:beta-glucosidase activity;m:beta-L-arabinosidase activity;m:beta-mannosidase activity;m:cellobiose glucosidase activity;m:DIMBOA glucoside beta-D-glucosidase activity;m:glucan endo-1,3-beta-D-glucos…	Starch and sucrose metabolism;Cyanoamino acid metabolism;Phenylpropanoid biosynthesis;Coumarin biosynthesis (via 2-coumarate)	ko00500;ko00460;ko00940;R-TDI-1119284	TRIDC4AG042470	ko:K05350	F2D4N5	Predicted protein OS=Hordeum vulgare subsp. vulgare OX=112509 PE=2 SV=1	metabolic process		catalytic activity;protein binding	Pf00232		0	0	0	0
A0A287QS34	HORVU.MOREX.r3.5HG0443530	8910.19	0	0	0	0	0	0	0	0	0	0	0	0	0	0	0	0	0	0	0	HORVU.MOREX.r3.5HG0443530	DNA replication licensing factor MCM7 [Source:Projected from Arabidopsis thaliana (AT4G02060) UniProtKB/Swiss-Prot;Acc:P43299]	5H	106563077	106567931	1			A0A287QS34	PF00493	IPR001208	MCM domain	b:DNA duplex unwinding;b:DNA replication;b:DNA replication initiation;b:DNA strand elongation involved in DNA replication;b:DNA unwinding involved in DNA replication;b:double-strand break repair via break-induced replication;b:pollen development;b:pre-replicative complex assembly involved in nuclear cell cycle DNA replication;c:cytoplasm;c:MCM complex;c:nucleus;c:THO complex;m:ATP binding;m:DNA b…	DNA replication;Cell cycle - yeast;Cell cycle;Meiosis - yeast;Activation of pre-replication complex;DNA replication Initiation;Assembly of pre-replication complex	ko03030;ko04111;ko04110;ko04113;R-TTU-9645850;R-TTU-9675824;R-TTU-9640882	TRITD5Bv1G044340	ko:K02210	A0A287QS34	DNA replication licensing factor MCM7 OS=Hordeum vulgare subsp. vulgare OX=112509 GN=MCM7 PE=3 SV=1						0	0	0	0
F2DZ09	HORVU.MOREX.r3.2HG0215610	4546.47	0	0	0	0	0	0	0	0	0	0	0	0	0	0	0	0	0	0	0	HORVU.MOREX.r3.2HG0215610		2H	658696766	658698236	1			F2DZ09	PF00141	IPR000823	Plant peroxidase	:;b:cellular oxidant detoxification;b:hydrogen peroxide catabolic process;b:response to oxidative stress;c:extracellular region;m:heme binding;m:metal ion binding;m:oxidoreductase activity;m:peroxidase activity	Phenylpropanoid biosynthesis;Development of root hair	ko00940;R-OSA-9639861	Os03g0368300	ko:K00430	F2DZ09	Peroxidase OS=Hordeum vulgare subsp. vulgare OX=112509 PE=2 SV=1	metabolic process;response to stimulus	extracellular	antioxidant activity;catalytic activity;metal ion binding	Pf00141		0	0	0	0
A0A287NV65	HORVU.MOREX.r3.4HG0372290	3145.46	0	0	0	0	0	0	0	0	0	0	0	0	0	0	0	0	0	0	0	HORVU.MOREX.r3.4HG0372290		4H	326657262	326664013	1			A0A287NV65	PF01798	IPR002687	Nop domain	b:ribosome biogenesis;c:box C/D RNP complex;c:nucleolus;c:nucleus;c:small-subunit processome;m:snoRNA binding	Ribosome biogenesis in eukaryotes;Primary root development	ko03008;R-ORU-9030654	ORUFI11G17500	ko:K14565	A0A287NV65	Nop domain-containing protein OS=Hordeum vulgare subsp. vulgare OX=112509 PE=4 SV=1						0	0	0	1
F2D1I7	HORVU.MOREX.r3.3HG0316960	3297.17	0	0	0	0	0	0	0	0	0	0	0	0	0	0	0	0	0	0	0	HORVU.MOREX.r3.3HG0316960		3H	590292510	590295836	1			F2D1I7	PF01849	IPR002715	Nascent polypeptide-associated complex NAC domain	c:nascent polypeptide-associated complex					F2D1I7	Predicted protein OS=Hordeum vulgare subsp. vulgare OX=112509 PE=2 SV=1				Pf00627, Pf01849		0	0	0	0
A0A287QYS2	HORVU.MOREX.r3.5HG0474770	16960.2	0	0	0	0	0	0	0	0	0	0	0	0	0	0	0	0	0	0	0	HORVU.MOREX.r3.5HG0474770		5H	398030113	398036206	-1			A0A287QYS2		IPR029669	Proton pump-interactor	b:regulation of proton transport;c:endoplasmic reticulum;c:integral component of membrane;c:plasma membrane					A0A287QYS2	Uncharacterized protein OS=Hordeum vulgare subsp. vulgare OX=112509 PE=4 SV=1						0	0	0	0
A0A287SM00	HORVU.MOREX.r3.5HG0519720	17392.1	0	0	0	0	0	0	0	0	0	0	0	0	0	0	0	0	0	0	0	HORVU.MOREX.r3.5HG0519720		5H	548716999	548722615	-1			A0A287SM00	PF00152	IPR002313	Lysine-tRNA ligase, class II	b:lysyl-tRNA aminoacylation;b:tRNA aminoacylation for protein translation;c:cytoplasm;m:aminoacyl-tRNA ligase activity;m:ATP binding;m:lysine-tRNA ligase activity;m:nucleic acid binding;m:nucleotide binding	Aminoacyl-tRNA biosynthesis;Beta-alanine biosynthesis II	ko00970;R-SLY-1119445	Solyc10g076600.2	ko:K04567	A0A287SM00	Lysine--tRNA ligase OS=Hordeum vulgare subsp. vulgare OX=112509 PE=3 SV=1						0	0	0	0
A0A287N3F9	HORVU.MOREX.r3.4HG0337110	5324.21	0	0	0	0	0	0	0	0	0	0	0	0	0	0	0	0	1	1	0	HORVU.MOREX.r3.4HG0337110		4H	17336554	17341481	-1			A0A287N3F9	PF00400	IPR001680	WD40 repeat	b:endoplasmic reticulum to Golgi vesicle-mediated transport;b:intra-Golgi vesicle-mediated transport;b:intracellular protein transport;b:retrograde vesicle-mediated transport, Golgi to endoplasmic reticulum;b:vesicle-mediated transport;c:COPI vesicle coat;c:Golgi membrane;c:membrane coat;m:protein binding;m:structural molecule activity	Brassinosteroid signaling;Strigolactone signaling	R-CCP-5632095;R-CCP-5654828	CCACVL1_23363		A0A287N3F9	Coatomer subunit alpha OS=Hordeum vulgare subsp. vulgare OX=112509 PE=4 SV=1						0	0	0	0
A1X809	HORVU.MOREX.r3.7HG0691750	9365.41	0	0	0	0	0	0	0	0	0	0	0	0	0	0	0	0	1	0	0	HORVU.MOREX.r3.7HG0691750	Similar to TaWIN2 [Source: Projected from Oryza sativa (Os08g0480800)]	7H	280564269	280579858	-1	14-3-3D		A1X809	PF00244	IPR000308	14-3-3 protein	:	MAPK signaling pathway - yeast;Cell cycle;Oocyte meiosis;Hippo signaling pathway - fly;Hippo signaling pathway;PI3K-Akt signaling pathway;Brassinosteroid signaling	ko04011;ko04110;ko04114;ko04391;ko04390;ko04151;R-TTU-5632095	TRITD7Bv1G092890	ko:K06630	A1X809	14-3-3D OS=Hordeum vulgare subsp. vulgare OX=112509 PE=2 SV=1	regulation of biological process		enzyme regulator activity;protein binding	Pf00244		0	0	0	0
F2CUT7	HORVU.MOREX.r3.6HG0629350	6779.14	0	0	0	0	0	0	0	0	0	0	0	0	0	0	0	0	0	0	0	HORVU.MOREX.r3.6HG0629350		6H	552692893	552696839	1			F2CUT7	PF01370	IPR001509	NAD-dependent epimerase/dehydratase	b:ubiquinone-6 biosynthetic process;c:mitochondrial respiratory chain complex I;c:mitochondrion;m:catalytic activity;m:protein-containing complex binding	Oxidative phosphorylation;Hydroxycinnamic acid serotonin amides biosynthesis;Secologanin and strictosidine biosynthesis;IAA biosynthesis I	ko00190;R-BOL-1119344;R-BOL-1119438;R-BOL-1119486	Bo8g102400	ko:K03953	F2CUT7	Predicted protein OS=Hordeum vulgare subsp. vulgare OX=112509 PE=2 SV=1			catalytic activity	Pf01370, Pf04321, Pf05368		0	0	0	0
F2DHX6	HORVU.MOREX.r3.4HG0342850	3437.63	0	0	0	0	0	0	0	0	0	0	0	0	0	0	0	0	0	0	0	HORVU.MOREX.r3.4HG0342850		4H	42457895	42460377	1		Q40066	F2DHX6	PF00079	IPR000215	Serpin family	b:negative regulation of endopeptidase activity;b:negative regulation of peptidase activity;c:extracellular space;m:peptidase inhibitor activity;m:serine-type endopeptidase inhibitor activity	Oxidative phosphorylation;Nucleocytoplasmic transport	ko00190;ko03013		ko:K05579;ko:K14297	F2DHX6	Predicted protein OS=Hordeum vulgare subsp. vulgare OX=112509 PE=2 SV=1				Pf00079		0	0	0	0
F2CZQ3	HORVU.MOREX.r3.1HG0007200	3449.3	0	0	0	0	0	0	0	0	0	0	0	0	0	0	0	0	0	0	0	HORVU.MOREX.r3.1HG0007200		1H	14710882	14717791	1			F2CZQ3	PF00342	IPR001672	Phosphoglucose isomerase (PGI)	b:carbohydrate derivative metabolic process;b:gluconeogenesis;b:glycolytic process;m:carbohydrate derivative binding;m:glucose-6-phosphate isomerase activity;m:isomerase activity	Amino sugar and nucleotide sugar metabolism;Starch and sucrose metabolism;Glycolysis / Gluconeogenesis;Biosynthesis of nucleotide sugars;Pentose phosphate pathway;Ascorbate biosynthesis;Cytosolic glycolysis	ko00520;ko00500;ko00010;ko01250;ko00030;R-TUR-1119410;R-TUR-1119570	TRIUR3_04725	ko:K01810	F2CZQ3	Glucose-6-phosphate isomerase OS=Hordeum vulgare subsp. vulgare OX=112509 PE=2 SV=1	metabolic process		catalytic activity	Pf00342		0	0	0	0
F2DG26	HORVU.MOREX.r3.2HG0123570	4628.96	0	0	0	0	0	0	0	0	0	0	0	0	0	0	0	0	0	0	0	HORVU.MOREX.r3.2HG0123570		2H	90198060	90200994	1			F2DG26	PF13266	IPR025131	Domain of unknown function DUF4057	:					F2DG26	Predicted protein OS=Hordeum vulgare subsp. vulgare OX=112509 PE=2 SV=1				Pf13266		0	0	0	0
M0YJN2	HORVU.MOREX.r3.2HG0174010	6940.1	0	0	0	0	0	0	0	0	0	0	0	0	0	0	0	0	0	0	0	HORVU.MOREX.r3.2HG0174010		2H	517187993	517188913	1			M0YJN2	PF00407	IPR000916	Bet v I/Major latex protein	b:abscisic acid-activated signaling pathway;b:defense response;c:nucleus;m:abscisic acid binding;m:protein phosphatase inhibitor activity;m:signaling receptor activity					M0YJN2	Bet_v_1 domain-containing protein OS=Hordeum vulgare subsp. vulgare OX=112509 PE=4 SV=1	defense response;response to stimulus			Pf00407		0	0	0	0
M0XB03	HORVU.MOREX.r3.3HG0219160	9111.43	0	0	0	0	0	0	0	0	0	0	0	0	0	0	0	0	0	0	0	HORVU.MOREX.r3.3HG0219160		3H	2185978	2191869	1			M0XB03	PF09532	IPR010920	LSM domain superfamily	b:P-body assembly;b:stress granule assembly;c:messenger ribonucleoprotein complex;c:P-body;m:mRNA binding					M0XB03	Uncharacterized protein OS=Hordeum vulgare subsp. vulgare OX=112509 PE=4 SV=1				Pf09532, Pf12701, Pf14438		0	0	0	0
F2CQ37	HORVU.MOREX.r3.2HG0136960	10769.1	0	0	0	0	0	0	0	0	0	0	0	0	0	0	0	0	0	0	0	HORVU.MOREX.r3.2HG0136960		2H	182979181	182985258	-1			F2CQ37	PF03224	IPR004908	ATPase, V1 complex, subunit H	b:ion transport;b:proton transmembrane transport;c:vacuolar proton-transporting V-type ATPase, V1 domain;m:proton-transporting ATPase activity, rotational mechanism	Oxidative phosphorylation;mTOR signaling pathway;Lysosome;Phagosome	ko00190;ko04150;ko04142;ko04145		ko:K02144	F2CQ37	V-type proton ATPase subunit H OS=Hordeum vulgare subsp. vulgare OX=112509 PE=2 SV=1	transport		catalytic activity;transporter activity	Pf03224, Pf11698		0	0	0	0
F2DDK6	HORVU.MOREX.r3.5HG0442170	5020.34	0	0	0	0	0	0	0	0	0	0	0	0	0	0	0	0	0	0	0	HORVU.MOREX.r3.5HG0442170		5H	94424956	94430632	-1			F2DDK6	PF02985	IPR000357	HEAT repeat	b:intracellular protein transport;b:protein import into nucleus;c:cytoplasm;c:nucleus;m:nuclear import signal receptor activity;m:nuclear localization sequence binding;m:protein binding;m:small GTPase binding	Nucleocytoplasmic transport	ko03013		ko:K14293	F2DDK6	Predicted protein OS=Hordeum vulgare subsp. vulgare OX=112509 PE=2 SV=1	transport	nucleus	protein binding;transporter activity	Pf03810, Pf13513		0	0	0	0
F2CXF2	HORVU.MOREX.r3.6HG0631210	6606.03	0	0	0	0	0	0	0	0	0	0	0	0	0	0	0	0	0	0	0	HORVU.MOREX.r3.6HG0631210		6H	556215416	556220635	1			F2CXF2	PF00013	IPR004087	K Homology domain	m:nucleic acid binding;m:RNA binding					F2CXF2	Predicted protein OS=Hordeum vulgare subsp. vulgare OX=112509 PE=2 SV=1			RNA binding	Pf00013, Pf13014		0	0	0	0
M0WQP8	HORVU.MOREX.r3.1HG0054530	21832.6	0	0	0	0	0	0	0	0	0	0	0	0	0	0	0	0	0	0	0	HORVU.MOREX.r3.1HG0054530		1H	364793630	364798249	1			M0WQP8	PF00083	IPR003663	Sugar/inositol transporter	b:carbohydrate transport;b:transmembrane transport;c:integral component of membrane;c:membrane;m:symporter activity;m:transmembrane transporter activity					M0WQP8	MFS domain-containing protein OS=Hordeum vulgare subsp. vulgare OX=112509 PE=3 SV=1	transport	membrane	transporter activity	Pf00083, Pf06609, Pf07690, Pf13347		0	0	0	0
M0XXL9	HORVU.MOREX.r3.3HG0257220	5723.1	0	0	0	0	0	0	0	0	0	0	0	0	0	0	0	0	0	0	0	HORVU.MOREX.r3.3HG0257220		3H	205463721	205468831	-1			M0XXL9	PF00224	IPR001697	Pyruvate kinase	b:glycolytic process;c:cytoplasm;m:ATP binding;m:catalytic activity;m:kinase activity;m:magnesium ion binding;m:potassium ion binding;m:pyruvate kinase activity	Pyruvate metabolism;Glycolysis / Gluconeogenesis;Biosynthesis of cofactors	ko00620;ko00010;ko01240		ko:K00873	M0XXL9	Pyruvate kinase OS=Hordeum vulgare subsp. vulgare OX=112509 PE=3 SV=1	metabolic process		catalytic activity;metal ion binding	Pf00224, Pf02887		0	0	0	0
M0WSH7	HORVU.MOREX.r3.5HG0429360	3257.1	0	-1	0	0	0	-1	0	0	0	0	0	-1	0	-1	4	0	0	0	0	HORVU.MOREX.r3.5HG0429360		5H	24843832	24848917	1			M0WSH7	PF01095	IPR000070	Pectinesterase, catalytic	b:cell wall modification;b:pectin catabolic process;m:aspartyl esterase activity;m:enzyme inhibitor activity;m:pectinesterase activity	Two-component system;Pentose and glucuronate interconversions	ko02020;ko00040		ko:K01051	M0WSH7	Pectinesterase OS=Hordeum vulgare subsp. vulgare OX=112509 PE=4 SV=1	cell organization and biogenesis;metabolic process;regulation of biological process		catalytic activity;enzyme regulator activity	Pf01095, Pf04043		0	0	0	0
O22528	HORVU.MOREX.r3.UnG0763610	2948.27	0	0	0	0	0	0	0	1	0	0	0	0	0	-1	2	0	0	0	0	HORVU.MOREX.r3.UnG0763610		CAJHDD010000026.1	46544	92042	-1			O22528	PF01419	IPR001229	Jacalin-like lectin domain	b:phenylpropanoid biosynthetic process;c:apoplast;c:extracellular region;m:carbohydrate binding	IAA biosynthesis II	R-CCP-1119580	CCACVL1_18600		O22528	Dirigent protein OS=Hordeum vulgare OX=4513 GN=JRG1.3 PE=3 SV=1		extracellular	catalytic activity	Pf01419, Pf03018		0	0	0	0
Q70XK1	HORVU.MOREX.r3.3HG0296260	14967.8	0	0	0	0	0	0	0	0	0	0	0	0	0	0	0	0	0	0	0	HORVU.MOREX.r3.3HG0296260		3H	523226437	523229362	1			Q70XK1	PF00025	IPR005225	Small GTP-binding protein domain	b:protein transport;b:vesicle-mediated transport;c:Golgi apparatus;m:GTP binding;m:GTPase activity;m:nucleotide binding	Endocytosis;Phospholipase D signaling pathway;Homoserine biosynthesis	ko04144;ko04072;R-ATA-1119295	AET5Gv20370700	ko:K07937	Q70XK1	ADP-ribosylation factor 1-like protein OS=Hordeum vulgare subsp. vulgare OX=112509 GN=arf1 PE=2 SV=1	regulation of biological process;response to stimulus		catalytic activity;nucleotide binding;protein binding;signal transducer activity	Pf00025, Pf00071, Pf00503, Pf01926, Pf04670, Pf08477, Pf09439		0	0	0	0
Q70XK1	HORVU.MOREX.r3.1HG0070060	42578	0	0	0	0	0	0	0	0	0	0	0	0	0	0	0	0	0	0	0	HORVU.MOREX.r3.1HG0070060		1H	449500001	449504214	1			Q70XK1	PF00025	IPR005225	Small GTP-binding protein domain	b:protein transport;b:vesicle-mediated transport;c:Golgi apparatus;m:GTP binding;m:GTPase activity;m:nucleotide binding	Endocytosis;Phospholipase D signaling pathway;Homoserine biosynthesis	ko04144;ko04072;R-ATA-1119295	AET5Gv20370700	ko:K07937	Q70XK1	ADP-ribosylation factor 1-like protein OS=Hordeum vulgare subsp. vulgare OX=112509 GN=arf1 PE=2 SV=1	regulation of biological process;response to stimulus		catalytic activity;nucleotide binding;protein binding;signal transducer activity	Pf00025, Pf00071, Pf00503, Pf01926, Pf04670, Pf08477, Pf09439		0	0	0	0
F2CRN7	HORVU.MOREX.r3.6HG0577330	7508.88	0	0	0	0	0	0	0	0	0	0	0	0	0	0	0	0	0	0	0	HORVU.MOREX.r3.6HG0577330		6H	180038404	180042387	1			F2CRN7	PF00004	IPR003593	AAA+ ATPase domain	b:positive regulation of proteasomal protein catabolic process;b:protein catabolic process;c:cellular anatomical entity;c:cytoplasm;c:nucleus;c:proteasome complex;c:protein-containing complex;m:ATP binding;m:ATP hydrolysis activity;m:nucleotide binding;m:proteasome-activating activity	Proteasome	ko03050		ko:K03066	F2CRN7	Predicted protein OS=Hordeum vulgare subsp. vulgare OX=112509 PE=2 SV=1	metabolic process;response to stimulus	cytoplasm	catalytic activity;nucleotide binding;RNA binding	Pf00004, Pf00910, Pf01057, Pf01078, Pf05496, Pf06068, Pf06414, Pf07724, Pf07726, Pf07728, Pf13191, Pf13207, Pf13401		0	0	0	0
A0A287I9T5	HORVU.MOREX.r3.2HG0159740	6489.6	0	0	0	0	0	0	0	0	0	0	0	0	0	0	0	0	0	0	0	HORVU.MOREX.r3.2HG0159740		2H	411185622	411203203	1			A0A287I9T5	PF00248	IPR023210	NADP-dependent oxidoreductase domain	m:D-threo-aldose 1-dehydrogenase activity	Tetrahydrofolate biosynthesis II;Tetrahydrofolate biosynthesis I	R-FVE-1119523;R-FVE-1119265	mrna29018.1-v1.0-hybrid		A0A287I9T5	Aldo_ket_red domain-containing protein OS=Hordeum vulgare subsp. vulgare OX=112509 PE=4 SV=1						0	0	0	0
A0A287I9T5	HORVU.MOREX.r3.2HG0159720	10683.9	0	0	0	0	0	0	0	0	0	0	0	0	0	0	0	0	0	0	0	HORVU.MOREX.r3.2HG0159720		2H	411111021	411129085	1			A0A287I9T5	PF00248	IPR023210	NADP-dependent oxidoreductase domain	m:D-threo-aldose 1-dehydrogenase activity	Tetrahydrofolate biosynthesis II;Tetrahydrofolate biosynthesis I	R-FVE-1119523;R-FVE-1119265	mrna29018.1-v1.0-hybrid		A0A287I9T5	Aldo_ket_red domain-containing protein OS=Hordeum vulgare subsp. vulgare OX=112509 PE=4 SV=1						0	0	0	0
M0XYS5	HORVU.MOREX.r3.1HG0064240	11811.1	0	0	0	0	0	0	0	0	0	0	0	0	0	0	0	0	0	0	0	HORVU.MOREX.r3.1HG0064240		1H	422644110	422650526	-1			M0XYS5	PF00928	IPR011012	Longin-like domain superfamily	b:protein transport;b:retrograde vesicle-mediated transport, Golgi to endoplasmic reticulum;b:vesicle-mediated transport;c:COPI vesicle coat;c:COPI-coated vesicle membrane;c:cytoplasm;c:cytoplasmic vesicle;c:Golgi apparatus;c:Golgi membrane;c:membrane					M0XYS5	Coatomer subunit delta OS=Hordeum vulgare subsp. vulgare OX=112509 PE=3 SV=1	transport	cytoplasm;Golgi;membrane		Pf00928		0	0	0	0
F2D5M0	HORVU.MOREX.r3.4HG0332540	6511.52	0	0	0	0	0	0	0	0	0	0	0	0	0	0	0	0	0	0	0	HORVU.MOREX.r3.4HG0332540	Monodehydroascorbate reductase 1 [Source:Projected from Arabidopsis thaliana (AT3G52880) UniProtKB/TrEMBL;Acc:F4J849]	4H	3370621	3374746	-1			F2D5M0	PF07992	IPR016156	FAD/NAD-linked reductase, dimerisation domain superfamily	c:peroxisomal matrix;m:flavin adenine dinucleotide binding;m:monodehydroascorbate reductase (NADH) activity;m:mRNA binding;m:oxidoreductase activity	Ascorbate and aldarate metabolism;Homocysteine biosynthesis	ko00053;R-OLO-1119450	KN538719.1_FG013	ko:K08232	F2D5M0	Predicted protein OS=Hordeum vulgare subsp. vulgare OX=112509 PE=2 SV=1	metabolic process		catalytic activity;nucleotide binding	Pf00070, Pf04820, Pf07992		0	1	0	0
A0A287P9B4	HORVU.MOREX.r3.4HG0387430	4908.4	0	0	0	0	0	0	0	0	0	0	0	0	0	0	0	0	0	0	0	HORVU.MOREX.r3.4HG0387430		4H	469618769	469622428	1			A0A287P9B4	PF00076	IPR000504	RNA recognition motif domain	m:nucleic acid binding;m:RNA binding	Spliceosome;Nucleocytoplasmic transport;mRNA surveillance pathway	ko03040;ko03013;ko03015		ko:K12881	A0A287P9B4	RRM domain-containing protein OS=Hordeum vulgare subsp. vulgare OX=112509 PE=4 SV=1						0	0	0	0
M0YRL2	HORVU.MOREX.r3.2HG0215280	2138.95	0	0	0	0	0	0	0	0	0	0	0	0	0	0	0	0	0	0	0	HORVU.MOREX.r3.2HG0215280		2H	658137897	658139373	-1			M0YRL2	PF00141	IPR000823	Plant peroxidase	b:hydrogen peroxide catabolic process;b:response to oxidative stress;c:extracellular region;m:heme binding;m:metal ion binding;m:peroxidase activity	Phenylpropanoid biosynthesis;Development of root hair	ko00940;R-OSA-9639861	Os07g0638600	ko:K00430	M0YRL2	Peroxidase OS=Hordeum vulgare subsp. vulgare OX=112509 PE=3 SV=1	metabolic process;response to stimulus	extracellular	antioxidant activity;catalytic activity;metal ion binding	Pf00141		0	0	0	0
A0A287GMW4	HORVU.MOREX.r3.1HG0089160	10275.5	0	0	0	0	0	0	0	0	0	0	0	0	0	0	0	0	0	0	0	HORVU.MOREX.r3.1HG0089160		1H	502615530	502617615	-1			A0A287GMW4	PF05091	IPR007783	Eukaryotic translation initiation factor 3 subunit D	b:cap-dependent translational initiation;b:formation of cytoplasmic translation initiation complex;b:translational initiation;c:cytoplasm;c:eukaryotic 43S preinitiation complex;c:eukaryotic 48S preinitiation complex;c:eukaryotic translation initiation factor 3 complex;m:mRNA cap binding;m:translation initiation factor activity					A0A287GMW4	Eukaryotic translation initiation factor 3 subunit D OS=Hordeum vulgare subsp. vulgare OX=112509 PE=3 SV=1						0	0	0	-1
F2E797	HORVU.MOREX.r3.5HG0442670	6684.76	0	0	0	0	0	0	0	0	0	0	0	0	0	0	0	0	0	0	0	HORVU.MOREX.r3.5HG0442670		5H	97926459	97930589	1			F2E797	PF08442	IPR013650	ATP-grasp fold, succinyl-CoA synthetase-type	m:acyltransferase activity;m:ATP binding;m:ATP citrate synthase activity;m:nucleotide binding;m:transferase activity	Carbon fixation pathways in prokaryotes;Citrate cycle (TCA cycle)	ko00720;ko00020		ko:K01648	F2E797	Predicted protein OS=Hordeum vulgare subsp. vulgare OX=112509 PE=2 SV=1				Pf08442		0	0	0	0
A0A287U3W0	HORVU.MOREX.r3.6HG0587010	7719.78	0	0	0	0	0	0	0	0	0	0	0	0	0	0	0	0	0	0	0	HORVU.MOREX.r3.6HG0587010		6H	289226207	289252105	1			A0A287U3W0	PF00311	IPR015813	Pyruvate/Phosphoenolpyruvate kinase-like domain superfamily	b:carbon fixation;b:leaf development;b:tricarboxylic acid cycle;c:apoplast;c:chloroplast;c:cytosol;m:catalytic activity;m:phosphoenolpyruvate carboxylase activity	Pyruvate metabolism;Methane metabolism;Carbon fixation pathways in prokaryotes;Carbon fixation in photosynthetic organisms;Glutathione redox reactions II;Glutathione redox reactions I	ko00620;ko00680;ko00720;ko00710;R-PAB-1119298;R-PAB-1119437	MA_176143g0010	ko:K01595	A0A287U3W0	Uncharacterized protein OS=Hordeum vulgare subsp. vulgare OX=112509 PE=3 SV=1						0	0	0	0
A0A287X4U5	HORVU.MOREX.r3.7HG0713280	22257.2	0	1	0	0	0	1	0	1	0	1	0	1	0	0	5	0	0	0	0	HORVU.MOREX.r3.7HG0713280		7H	485981577	485985164	1			A0A287X4U5	PF00141	IPR000823	Plant peroxidase	:;b:cellular oxidant detoxification;b:hydrogen peroxide catabolic process;b:response to oxidative stress;c:extracellular region;m:heme binding;m:metal ion binding;m:oxidoreductase activity;m:peroxidase activity	Phenylpropanoid biosynthesis;Development of root hair	ko00940;R-OSA-9639861	Os03g0368300	ko:K00430	A0A287X4U5	Peroxidase OS=Hordeum vulgare subsp. vulgare OX=112509 PE=3 SV=1						0	0	0	0
F2CXY7	HORVU.MOREX.r3.3HG0327170	6339.38	0	0	0	0	0	0	0	0	0	0	0	0	0	0	0	0	0	0	0	HORVU.MOREX.r3.3HG0327170		3H	611991613	611995830	-1			F2CXY7	PF01370	IPR001509	NAD-dependent epimerase/dehydratase	m:carboxy-lyase activity;m:catalytic activity	Amino sugar and nucleotide sugar metabolism;Biosynthesis of nucleotide sugars;UDP-D-apiose biosynthesis;UDP-D-xylose biosynthesis;UDP-L-arabinose biosynthesis and transport	ko00520;ko01250;R-TDI-5654894;R-TDI-1119563;R-TDI-1119574	TRIDC3AG073690	ko:K12449	F2CXY7	Predicted protein OS=Hordeum vulgare subsp. vulgare OX=112509 PE=2 SV=1	metabolic process		catalytic activity	Pf01073, Pf01370, Pf03435, Pf07993		0	0	0	0
F2DC74	HORVU.MOREX.r3.7HG0714100	6457.37	0	0	0	0	0	0	0	0	0	0	0	0	0	0	0	0	0	0	0	HORVU.MOREX.r3.7HG0714100		7H	490669214	490673239	-1			F2DC74	PF00004	IPR003593	AAA+ ATPase domain	b:positive regulation of proteasomal protein catabolic process;b:proteasome-mediated ubiquitin-dependent protein catabolic process;b:protein catabolic process;c:cellular anatomical entity;c:cytoplasm;c:nucleus;c:proteasome complex;c:proteasome regulatory particle, base subcomplex;c:protein-containing complex;m:ATP binding;m:ATP hydrolysis activity;m:nucleotide binding;m:proteasome-activating acti…	Proteasome	ko03050		ko:K03066	F2DC74	Predicted protein OS=Hordeum vulgare subsp. vulgare OX=112509 PE=2 SV=1	metabolic process;response to stimulus	cytoplasm	catalytic activity;nucleotide binding;RNA binding	Pf00004, Pf00910, Pf01057, Pf01078, Pf05496, Pf06068, Pf06414, Pf07724, Pf07726, Pf07728, Pf13191, Pf13207, Pf13401		0	0	0	0
F2E520	HORVU.MOREX.r3.3HG0321260	6301.24	0	0	0	0	0	0	0	0	0	0	0	0	0	0	0	0	0	0	0	HORVU.MOREX.r3.3HG0321260	Similar to Orotidine 5'-phosphate decarboxylase (EC 4.1.1.23 [Source: Projected from Oryza sativa (Os01g0951200)]	3H	598925072	598928928	-1			F2E520	PF00215	IPR000836	Phosphoribosyltransferase domain	b:de novo' pyrimidine nucleobase biosynthetic process;b:de novo' UMP biosynthetic process;b:metabolic process;b:nucleoside metabolic process;b:pyrimidine nucleotide biosynthetic process;m:carboxy-lyase activity;m:catalytic activity;m:lyase activity;m:orotate phosphoribosyltransferase activity;m:orotidine-5'-phosphate decarboxylase activity	Drug metabolism - other enzymes;Pyrimidine metabolism;Endocytosis;Biosynthesis of cofactors	ko00983;ko00240;ko04144;ko01240		ko:K13421;ko:K12486	F2E520	Predicted protein OS=Hordeum vulgare subsp. vulgare OX=112509 PE=2 SV=1	metabolic process		catalytic activity	Pf00156, Pf00215		0	0	0	0
F2DMF8	HORVU.MOREX.r3.4HG0404110	5793.92	0	0	0	0	0	0	0	0	0	0	0	0	0	0	0	0	0	0	0	HORVU.MOREX.r3.4HG0404110		4H	566741892	566745067	-1			F2DMF8	PF00709	IPR001114	Adenylosuccinate synthetase	b:AMP biosynthetic process;b:de novo' AMP biosynthetic process;b:IMP metabolic process;b:purine nucleotide biosynthetic process;c:chloroplast;c:cytoplasm;c:plastid;m:adenylosuccinate synthase activity;m:GTP binding;m:ligase activity;m:magnesium ion binding;m:metal ion binding;m:nucleotide binding	Alanine, aspartate and glutamate metabolism;Purine metabolism;Biosynthesis of cofactors	ko00250;ko00230;ko01240		ko:K01939	F2DMF8	Adenylosuccinate synthetase, chloroplastic OS=Hordeum vulgare subsp. vulgare OX=112509 GN=PURA PE=2 SV=1	metabolic process	cytoplasm	catalytic activity;metal ion binding;nucleotide binding	Pf00709		0	0	0	0
F2D629	HORVU.MOREX.r3.1HG0037500	2393.63	0	0	0	0	0	0	0	0	0	0	0	0	0	0	0	0	0	0	0	HORVU.MOREX.r3.1HG0037500		1H	228505183	228506212	-1			F2D629	PF00101	IPR000894	Ribulose bisphosphate carboxylase small subunit, domain	b:carbon fixation;b:photorespiration;b:photosynthesis;b:reductive pentose-phosphate cycle;c:chloroplast;c:plastid;m:monooxygenase activity;m:ribulose-bisphosphate carboxylase activity	Glyoxylate and dicarboxylate metabolism;Carbon fixation in photosynthetic organisms;Photorespiration;Calvin cycle	ko00630;ko00710;R-TTU-1119312;R-TTU-1119519	TRITD5Av1G123750	ko:K01602	F2D629	Ribulose bisphosphate carboxylase small chain OS=Hordeum vulgare subsp. vulgare OX=112509 PE=2 SV=1	metabolic process		catalytic activity	Pf00101, Pf12338		0	0	0	0
A0A287UY56	HORVU.MOREX.r3.6HG0621920	10934.9	0	0	0	0	0	0	0	0	0	0	0	0	0	0	0	0	0	0	0	HORVU.MOREX.r3.6HG0621920	RPT1A [Source:Projected from Arabidopsis thaliana (AT1G53750) UniProtKB/TrEMBL;Acc:A0A178W3N8]	6H	531821807	531825756	1			A0A287UY56	PF00004	IPR003593	AAA+ ATPase domain	b:positive regulation of RNA polymerase II transcription preinitiation complex assembly;b:protein catabolic process;c:cytoplasm;c:proteasome regulatory particle, base subcomplex;m:ATP binding;m:ATP hydrolysis activity;m:proteasome-activating activity;m:TBP-class protein binding	Proteasome	ko03050		ko:K03061	A0A287UY56	AAA domain-containing protein OS=Hordeum vulgare subsp. vulgare OX=112509 PE=3 SV=1						0	0	0	0
F2E048	HORVU.MOREX.r3.5HG0532090	12750.7	0	0	0	0	0	0	0	0	0	0	0	0	0	0	0	0	0	0	0	HORVU.MOREX.r3.5HG0532090		5H	575793150	575796173	1			F2E048	PF01145	IPR000163	Prohibitin	c:membrane;c:mitochondrial inner membrane;c:mitochondrion					F2E048	Prohibitin OS=Hordeum vulgare subsp. vulgare OX=112509 PE=2 SV=1		membrane		Pf01145		0	0	0	0
F2EJ11	HORVU.MOREX.r3.5HG0494080	2240.89	0	0	0	0	0	0	0	0	0	0	0	0	0	0	0	0	0	0	0	HORVU.MOREX.r3.5HG0494080		5H	487355723	487358445	-1			F2EJ11	PF00294	IPR002139	Ribokinase/fructokinase	b:phosphorylation;b:starch biosynthetic process;m:kinase activity;m:phosphotransferase activity, alcohol group as acceptor;m:transferase activity	Amino sugar and nucleotide sugar metabolism;Starch and sucrose metabolism;Biosynthesis of nucleotide sugars;Fructose and mannose metabolism	ko00520;ko00500;ko01250;ko00051		ko:K00847	F2EJ11	Predicted protein OS=Hordeum vulgare subsp. vulgare OX=112509 PE=2 SV=1	metabolic process		catalytic activity	Pf00294		0	0	0	0
M0XNN4	HORVU.MOREX.r3.4HG0338300	4011.82	0	0	0	0	0	0	0	0	0	0	0	0	0	0	0	0	0	0	0	HORVU.MOREX.r3.4HG0338300	cyclase associated protein 1 [Source:Projected from Arabidopsis thaliana (AT4G34490) TAIR;Acc:AT4G34490]	4H	22418399	22423264	-1			M0XNN4	PF01213	IPR001837	Adenylate cyclase-associated CAP	b:cAMP-mediated signaling;b:cell morphogenesis;b:cytoskeleton organization;b:regulation of adenylate cyclase activity;c:cytoplasm;m:actin binding;m:adenylate cyclase binding	Tetrahydrofolate biosynthesis I;Tetrahydrofolate biosynthesis II	R-BVU-1119265;R-BVU-1119523	BVRB_4g079130		M0XNN4	Adenylyl cyclase-associated protein OS=Hordeum vulgare subsp. vulgare OX=112509 PE=3 SV=1	cell organization and biogenesis		protein binding	Pf01213, Pf08603		0	0	0	0
C1IC97	HORVU.MOREX.r3.1HG0095390	16979.6	0	0	0	0	0	0	0	0	0	0	0	0	0	0	0	0	0	0	0	HORVU.MOREX.r3.1HG0095390		1H	516073037	516075091	-1			C1IC97		IPR013087	Zinc finger C2H2-type	:					C1IC97	Histone deacetylase HD2 isoform 1 OS=Hordeum vulgare OX=4513 PE=2 SV=1			metal ion binding		LOC101864753	0	0	0	0
F2E7G1	HORVU.MOREX.r3.2HG0108780	11572	0	0	0	0	0	0	0	0	0	0	0	0	0	0	0	0	0	0	0	HORVU.MOREX.r3.2HG0108780		2H	28544031	28547482	1			F2E7G1	PF00004	IPR003593	AAA+ ATPase domain	b:positive regulation of proteasomal protein catabolic process;b:protein catabolic process;c:cytoplasm;c:nucleus;c:proteasome complex;c:protein-containing complex;m:ATP binding;m:ATP hydrolysis activity;m:nucleotide binding;m:proteasome-activating activity	Proteasome	ko03050		ko:K03062	F2E7G1	Predicted protein OS=Hordeum vulgare subsp. vulgare OX=112509 PE=2 SV=1	metabolic process;regulation of biological process	cytoplasm	catalytic activity;nucleotide binding;RNA binding	Pf00004, Pf00910, Pf05673, Pf07724, Pf07726, Pf07728, Pf13191, Pf13401		0	0	0	0
M0WQ79	HORVU.MOREX.r3.6HG0589780	5666.2	0	0	0	0	0	0	0	0	0	0	0	0	0	0	0	0	0	0	0	HORVU.MOREX.r3.6HG0589780		6H	319255317	319259970	1			M0WQ79	PF03009	IPR017946	PLC-like phosphodiesterase, TIM beta/alpha-barrel domain superfamily	b:glycerol metabolic process;b:lipid metabolic process;m:glycerophosphodiester phosphodiesterase activity;m:phosphoric diester hydrolase activity	Glycerophospholipid metabolism	ko00564		ko:K01126	M0WQ79	Uncharacterized protein OS=Hordeum vulgare subsp. vulgare OX=112509 PE=4 SV=1	metabolic process		catalytic activity	Pf03009		0	0	0	0
F2E2M4	HORVU.MOREX.r3.5HG0447870	9764.21	0	0	0	0	0	0	0	0	0	0	0	0	0	0	0	0	0	0	0	HORVU.MOREX.r3.5HG0447870	Heat shock protein 90-6, mitochondrial [Source:Projected from Arabidopsis thaliana (AT3G07770) UniProtKB/Swiss-Prot;Acc:F4JFN3]	5H	143614329	143620843	1			F2E2M4	PF00183	IPR001404	Heat shock protein Hsp90 family	b:protein folding;c:mitochondrion;m:ATP binding;m:ATP hydrolysis activity;m:ATP-dependent protein folding chaperone;m:nucleotide binding;m:unfolded protein binding	PI3K-Akt signaling pathway;Protein processing in endoplasmic reticulum	ko04151;ko04141		ko:K09487	F2E2M4	Predicted protein OS=Hordeum vulgare subsp. vulgare OX=112509 PE=2 SV=1	metabolic process;response to stimulus	mitochondrion	nucleotide binding;protein binding	Pf00183, Pf02518, Pf13589		0	0	0	0
F2CQV1	HORVU.MOREX.r3.7HG0737450	1101.2	0	0	0	0	0	0	0	0	0	0	0	0	0	0	0	0	0	0	0	HORVU.MOREX.r3.7HG0737450		7H	597662657	597671993	-1			F2CQV1	PF00162	IPR001576	Phosphoglycerate kinase	b:glycolytic process;b:phosphorylation;m:ATP binding;m:kinase activity;m:nucleotide binding;m:phosphoglycerate kinase activity;m:transferase activity	Glycolysis / Gluconeogenesis;HIF-1 signaling pathway;Carbon fixation in photosynthetic organisms;Calvin cycle;Cytosolic glycolysis	ko00010;ko04066;ko00710;R-ATA-1119519;R-ATA-1119570	AET7Gv21163300	ko:K00927	F2CQV1	Phosphoglycerate kinase OS=Hordeum vulgare subsp. vulgare OX=112509 PE=2 SV=1	metabolic process		catalytic activity;nucleotide binding	Pf00162		0	0	0	0
F2D621	HORVU.MOREX.r3.5HG0519970	41861.6	0	0	0	0	0	0	0	0	0	0	0	0	0	0	0	0	0	0	0	HORVU.MOREX.r3.5HG0519970		5H	549314135	549315294	1			F2D621	PF00538	IPR005818	Linker histone H1/H5, domain H15	b:nucleosome assembly;c:chromosome;c:nucleosome;c:nucleus;m:DNA binding;m:structural constituent of chromatin					F2D621	Predicted protein OS=Hordeum vulgare subsp. vulgare OX=112509 PE=2 SV=1	cell organization and biogenesis	chromosome;nucleus	DNA binding	Pf00538		0	0	0	0
F2DDM9	HORVU.MOREX.r3.6HG0613490	2723.11	0	0	0	0	0	0	0	0	0	0	0	0	0	0	0	0	0	0	0	HORVU.MOREX.r3.6HG0613490	PYD1 [Source:Projected from Arabidopsis thaliana (AT3G17810) UniProtKB/TrEMBL;Acc:A0A178VD08]	6H	496055419	496060550	-1			F2DDM9	PF01180	IPR005720	Dihydroorotate dehydrogenase domain	b:beta-alanine biosynthetic process;b:cellular response to nitrogen levels;b:thymine catabolic process;b:uracil catabolic process;c:chloroplast stroma;c:cytoplasm;c:plastid;m:dihydropyrimidine dehydrogenase (NADP+) activity;m:iron-sulfur cluster binding;m:NADP binding;m:oxidoreductase activity;m:oxidoreductase activity, acting on the CH-CH group of donors;m:uracil binding	beta-Alanine metabolism;Pantothenate and CoA biosynthesis;Drug metabolism - other enzymes;Pyrimidine metabolism;Beta-alanine biosynthesis III	ko00410;ko00770;ko00983;ko00240;R-TTU-1119297	TRITD6Av1G185570	ko:K00207	F2DDM9	Predicted protein OS=Hordeum vulgare subsp. vulgare OX=112509 PE=2 SV=1	cell communication;metabolic process;response to stimulus	cytoplasm	catalytic activity	Pf01180		0	0	0	0
A0A287TCL5	HORVU.MOREX.r3.6HG0549510	79876.1	0	0	0	0	0	0	0	0	0	0	0	0	0	0	0	0	0	0	0	HORVU.MOREX.r3.6HG0549510		6H	24959285	24960239	-1			A0A287TCL5	PF00160	IPR002130	Cyclophilin-type peptidyl-prolyl cis-trans isomerase domain	b:protein folding;b:protein peptidyl-prolyl isomerization;m:peptidyl-prolyl cis-trans isomerase activity	Lateral root initiation	R-TDI-9030557	TRIDC6BG012730		A0A287TCL5	Peptidyl-prolyl cis-trans isomerase OS=Hordeum vulgare subsp. vulgare OX=112509 PE=3 SV=1						0	0	0	0
F2CQ27	HORVU.MOREX.r3.1HG0090940	31974.4	0	0	0	0	0	0	0	0	0	0	0	0	0	0	0	0	0	0	0	HORVU.MOREX.r3.1HG0090940		1H	506233507	506236371	-1			F2CQ27	PF00071	IPR001806	Small GTPase	b:nucleocytoplasmic transport;b:protein transport;c:nucleus;m:GTP binding;m:GTPase activity;m:nucleotide binding	Ribosome biogenesis in eukaryotes;Nucleocytoplasmic transport;TCA cycle (plant)	ko03008;ko03013;R-OLO-1119533	KN539521.1_FG001	ko:K07936	F2CQ27	GTP-binding nuclear protein OS=Hordeum vulgare subsp. vulgare OX=112509 PE=2 SV=1	regulation of biological process;response to stimulus;transport	nucleus	catalytic activity;nucleotide binding	Pf00025, Pf00071, Pf08477		0	0	0	0
A0A287UST2	HORVU.MOREX.r3.6HG0616750	6783.93	0	0	0	0	0	0	0	0	0	0	0	0	0	0	0	0	0	0	1	HORVU.MOREX.r3.6HG0616750	SNW/SKI-interacting protein [Source:Projected from Arabidopsis thaliana (AT1G77180) UniProtKB/Swiss-Prot;Acc:O80653]	6H	513803249	513805582	1			A0A287UST2	PF02731	IPR004015	SKI-interacting protein SKIP, SNW domain	b:mRNA splicing, via spliceosome;b:positive regulation of response to salt stress;b:positive regulation of response to water deprivation;c:spliceosomal complex	Notch signaling pathway;Spliceosome	ko04330;ko03040		ko:K06063	A0A287UST2	SKIP_SNW domain-containing protein OS=Hordeum vulgare subsp. vulgare OX=112509 PE=4 SV=1						0	0	0	0
K7R153	HORVU.MOREX.r3.7HG0690270	9268.07	0	0	0	0	0	0	0	0	0	0	0	0	0	0	0	0	0	0	0	HORVU.MOREX.r3.7HG0690270	Superoxide dismutase [Cu-Zn] 2, chloroplastic [Source:Projected from Arabidopsis thaliana (AT2G28190) UniProtKB/Swiss-Prot;Acc:O78310]	7H	260923839	260936670	1	Sod1		K7R153	PF00080	IPR001424	Superoxide dismutase, copper/zinc binding domain	b:cellular oxidant detoxification;b:removal of superoxide radicals;b:superoxide metabolic process;c:chloroplast;c:plastid;m:antioxidant activity;m:metal ion binding;m:oxidoreductase activity;m:superoxide dismutase activity	Peroxisome;Removal of superoxide radicals	ko04146;R-TTU-1119403	TRITD7Av1G138010	ko:K04565	K7R153	Superoxide dismutase [Cu-Zn] OS=Hordeum vulgare subsp. vulgare OX=112509 GN=Sod1 PE=2 SV=1	metabolic process;response to stimulus		antioxidant activity;catalytic activity;metal ion binding	Pf00080		0	0	0	0
A0A287S8C1	HORVU.MOREX.r3.5HG0507390	3892.95	0	1	0	1	0	1	1	1	0	1	1	1	0	1	9	0	0	0	1	HORVU.MOREX.r3.5HG0507390		5H	519209825	519210349	1		P12952	A0A287S8C1	PF00257	IPR000167	Dehydrin	b:cold acclimation;b:response to abscisic acid;b:response to water;b:response to water deprivation;c:cytosol					A0A287S8C1	Uncharacterized protein OS=Hordeum vulgare subsp. vulgare OX=112509 PE=3 SV=1						0	0	0	0
F2D8E6	HORVU.MOREX.r3.4HG0398820	6859.23	0	0	0	0	0	0	0	0	0	0	0	0	0	0	0	0	0	0	0	HORVU.MOREX.r3.4HG0398820		4H	544882554	544886216	1			F2D8E6	PF01459	IPR001925	Porin, eukaryotic type	b:anion transmembrane transport;b:inorganic anion transport;b:transmembrane transport;c:membrane;c:membrane-bounded organelle;c:mitochondrial outer membrane;m:voltage-gated anion channel activity	Ferroptosis;Cellular senescence;Necroptosis;Calcium signaling pathway;cGMP-PKG signaling pathway;Phylloquinone biosynthesis	ko04216;ko04218;ko04217;ko04020;ko04022;R-MPO-1119498	MARPO_0001s0240	ko:K15040	F2D8E6	Predicted protein OS=Hordeum vulgare subsp. vulgare OX=112509 PE=2 SV=1	transport	membrane	transporter activity	Pf01459		0	0	0	0
A0A287TYP9	HORVU.MOREX.r3.6HG0578610	4907.85	0	0	0	0	0	0	0	0	0	0	0	0	0	0	0	0	0	0	0	HORVU.MOREX.r3.6HG0578610		6H	190472931	190477642	-1			A0A287TYP9	PF06886	IPR027329	TPX2, C-terminal	c:cytoplasm;c:cytoskeleton;c:microtubule;m:microtubule binding	Leading strand synthesis	R-ETE-9675815	Et_s636-0.26-1.path1		A0A287TYP9	TPX2 domain-containing protein OS=Hordeum vulgare subsp. vulgare OX=112509 PE=4 SV=1						0	0	0	0
M0UEL1	HORVU.MOREX.r3.1HG0031730	11724.9	0	0	0	0	0	0	0	0	0	0	0	0	0	0	0	0	0	0	0	HORVU.MOREX.r3.1HG0031730	minichromosome maintenance (MCM2/3/5) family protein [Source:Projected from Arabidopsis thaliana (AT5G44635) TAIR;Acc:AT5G44635]	1H	157319007	157325311	-1			M0UEL1	PF00493	IPR001208	MCM domain	b:cell cycle;b:DNA duplex unwinding;b:DNA replication;b:DNA replication initiation;c:MCM complex;c:nucleus;m:ATP binding;m:DNA binding;m:DNA helicase activity;m:helicase activity;m:hydrolase activity;m:nucleotide binding	DNA replication;Cell cycle - yeast;Cell cycle;Meiosis - yeast;Assembly of pre-replication complex;Activation of pre-replication complex;DNA replication Initiation	ko03030;ko04111;ko04110;ko04113;R-ATA-9640882;R-ATA-9645850;R-ATA-9675824	AET1Gv20319900	ko:K02542	M0UEL1	DNA helicase OS=Hordeum vulgare subsp. vulgare OX=112509 PE=3 SV=1	metabolic process	nucleus	catalytic activity;DNA binding;nucleotide binding	Pf00493, Pf07728, Pf14551		0	0	0	0
F2CQF7	HORVU.MOREX.r3.1HG0000390	7996.09	0	0	0	-1	0	-1	0	0	0	0	0	-1	0	-1	4	0	0	0	0	HORVU.MOREX.r3.1HG0000390		1H	1199200	1201478	-1			F2CQF7				:					F2CQF7	Predicted protein OS=Hordeum vulgare subsp. vulgare OX=112509 PE=2 SV=1						0	0	0	0
F2CQF7	HORVU.MOREX.r3.1HG0000430	6711.09	0	0	0	-1	0	-1	0	0	0	0	0	-1	0	-1	4	0	0	0	0	HORVU.MOREX.r3.1HG0000430		1H	1335336	1337433	-1			F2CQF7				:					F2CQF7	Predicted protein OS=Hordeum vulgare subsp. vulgare OX=112509 PE=2 SV=1						0	0	0	0
M0WVM2	HORVU.MOREX.r3.6HG0570040	2909.7	0	0	0	0	0	0	0	0	0	0	0	0	0	0	0	0	0	0	0	HORVU.MOREX.r3.6HG0570040	4-coumarate:coenzyme A ligase, Lignin biosynthesis, Defense against woundin [Source: Projected from Oryza sativa (Os02g0177600)]	6H	123132051	123137525	-1			M0WVM2	PF00501	IPR000873	AMP-dependent synthetase/ligase	b:phenylpropanoid metabolic process;m:4-coumarate-CoA ligase activity;m:CoA-ligase activity;m:ligase activity;m:trans-cinnamate-CoA ligase activity	Ubiquinone and other terpenoid-quinone biosynthesis;Phenylpropanoid biosynthesis;Suberin biosynthesis	ko00130;ko00940;R-ZJA-1119418	Zjn_sc00045.1.g02850.1.sm.mkhc	ko:K01904	M0WVM2	Uncharacterized protein OS=Hordeum vulgare subsp. vulgare OX=112509 PE=4 SV=1	metabolic process		catalytic activity	Pf00501, Pf13193		0	0	0	0
M0XZZ4	HORVU.MOREX.r3.4HG0338100	3253.62	0	0	0	0	0	-1	0	0	0	0	0	0	0	0	1	0	0	0	0	HORVU.MOREX.r3.4HG0338100		4H	21103342	21109147	-1			M0XZZ4	PF00282	IPR002129	Pyridoxal phosphate-dependent decarboxylase	b:carboxylic acid metabolic process;b:glutamate catabolic process;b:glutamate metabolic process;c:cytosol;m:carbon-carbon lyase activity;m:catalytic activity;m:glutamate decarboxylase activity;m:pyridoxal phosphate binding	Quorum sensing;beta-Alanine metabolism;Butanoate metabolism;Taurine and hypotaurine metabolism;Alanine, aspartate and glutamate metabolism;Glutamate degradation	ko02024;ko00410;ko00650;ko00430;ko00250;R-PHA-1119458	PAHAL_9G110000	ko:K01580	M0XZZ4	Glutamate decarboxylase OS=Hordeum vulgare subsp. vulgare OX=112509 PE=3 SV=1	metabolic process		catalytic activity	Pf00282		0	0	0	-1
M0Z0W7	HORVU.MOREX.r3.1HG0053360	6065.42	0	0	0	0	0	0	0	0	0	0	0	0	0	0	0	0	0	0	0	HORVU.MOREX.r3.1HG0053360		1H	356413726	356417131	1			M0Z0W7		IPR039993	NADH dehydrogenase [ubiquinone] 1 beta subcomplex subunit 10	c:membrane;c:mitochondrial inner membrane;c:mitochondrion;c:respirasome	Oxidative phosphorylation	ko00190		ko:K03966	M0Z0W7	Uncharacterized protein OS=Hordeum vulgare subsp. vulgare OX=112509 PE=4 SV=1				Pf10249		0	0	0	0
F2EG33	HORVU.MOREX.r3.5HG0525980	5360.63	0	0	0	0	0	0	0	0	0	0	0	0	0	0	0	0	0	0	0	HORVU.MOREX.r3.5HG0525980		5H	562645431	562650440	1			F2EG33	PF00198	IPR000089	Biotin/lipoyl attachment	b:acetyl-CoA biosynthetic process from pyruvate;c:pyruvate dehydrogenase complex;m:acyltransferase activity;m:acyltransferase activity, transferring groups other than amino-acyl groups;m:transferase activity	Pyruvate metabolism;Glycolysis / Gluconeogenesis;Citrate cycle (TCA cycle);Lysine degradation II;TCA cycle (plant)	ko00620;ko00010;ko00020;R-CME-1119365;R-CME-1119533	CMJ055C	ko:K00627	F2EG33	Dihydrolipoamide acetyltransferase component of pyruvate dehydrogenase complex OS=Hordeum vulgare subsp. vulgare OX=112509 PE=2 SV=1	metabolic process		catalytic activity	Pf00198, Pf00364, Pf02817		0	0	0	0
F2DBE0	HORVU.MOREX.r3.2HG0131530	13162.8	0	0	0	0	0	0	0	0	0	0	0	0	0	0	0	0	0	0	0	HORVU.MOREX.r3.2HG0131530		2H	141775261	141780402	-1			F2DBE0	PF00549	IPR003781	CoA-binding	b:tricarboxylic acid cycle;c:mitochondrion;m:catalytic activity;m:ligase activity;m:nucleotide binding;m:succinate-CoA ligase (ADP-forming) activity	Propanoate metabolism;Citrate cycle (TCA cycle);TCA cycle (plant)	ko00640;ko00020;R-TDI-1119533	TRIDC2BG029280	ko:K01899	F2DBE0	Succinate--CoA ligase [ADP-forming] subunit alpha, mitochondrial OS=Hordeum vulgare subsp. vulgare OX=112509 PE=2 SV=1	metabolic process	mitochondrion	catalytic activity;nucleotide binding	Pf00549, Pf02629, Pf13607		0	0	0	0
F2D5C8	HORVU.MOREX.r3.5HG0529180	3972.07	0	0	0	0	0	0	0	0	0	0	0	0	0	0	0	0	0	0	0	HORVU.MOREX.r3.5HG0529180		5H	569221681	569224434	-1			F2D5C8	PF19026	IPR038922	Huntingtin-interacting protein K, UBA-like domain	:					F2D5C8	Predicted protein OS=Hordeum vulgare subsp. vulgare OX=112509 PE=2 SV=1		cytosol				0	0	0	0
F2D426	HORVU.MOREX.r3.6HG0574460	2841.6	0	0	0	0	0	0	0	0	0	0	0	0	0	0	0	0	0	0	0	HORVU.MOREX.r3.6HG0574460		6H	158448374	158449423	1			F2D426	PF08534	IPR013740	Redoxin	b:cell redox homeostasis;b:cellular oxidant detoxification;b:cellular response to oxidative stress;b:hydrogen peroxide catabolic process;c:cytoplasm;m:antioxidant activity;m:oxidoreductase activity;m:peroxidase activity;m:thioredoxin peroxidase activity					F2D426	Peroxiredoxin OS=Hordeum vulgare subsp. vulgare OX=112509 PE=2 SV=1	cellular homeostasis;metabolic process;regulation of biological process		antioxidant activity;catalytic activity	Pf00578, Pf08534		0	0	0	0
F2DZF2	HORVU.MOREX.r3.1HG0089170	6518.4	0	0	0	0	0	0	0	0	0	0	0	0	0	0	0	0	0	0	0	HORVU.MOREX.r3.1HG0089170		1H	502618028	502621339	-1			F2DZF2	PF04667	IPR006760	Endosulphine	:					F2DZF2	Predicted protein OS=Hordeum vulgare subsp. vulgare OX=112509 PE=2 SV=1				Pf04667		0	0	0	0
A5YTR4	HORVU.MOREX.r3.3HG0330120	1336.96	0	-1	0	-1	0	-1	-1	0	-1	0	-1	-1	0	-1	8	0	0	0	0	HORVU.MOREX.r3.3HG0330120		3H	618080015	618081533	1			A5YTR4	PF00891	IPR001077	O-methyltransferase domain	b:methylation;m:methyltransferase activity;m:O-methyltransferase activity;m:protein dimerization activity;m:transferase activity	Phenylpropanoid biosynthesis;Tryptophan metabolism;Tricin biosynthesis	ko00940;ko00380;R-TDI-9609573	TRIDC3BG087170	ko:K13066	A5YTR4	Flavonoid O-methyltransferase OS=Hordeum vulgare subsp. vulgare OX=112509 PE=2 SV=1	metabolic process		catalytic activity;protein binding	Pf00891, Pf08100		0	0	0	0
Q4LDT4	HORVU.MOREX.r3.2HG0182400	1017.48	0	0	0	0	0	0	0	0	0	0	0	0	0	0	0	0	0	0	0	HORVU.MOREX.r3.2HG0182400		2H	561856198	561858339	1			Q4LDT4	PF00230	IPR000425	Major intrinsic protein	b:transmembrane transport;c:integral component of membrane;c:membrane;m:channel activity	Arsenic uptake and detoxification	R-ZJA-9618218	Zjn_sc00004.1.g04710.1.sm.mkhc		Q4LDT4	PIP aquaporin isoform OS=Hordeum vulgare OX=4513 GN=HvPIP2;4 PE=2 SV=1	transport	membrane	transporter activity	Pf00230	HvPIP2;4	0	0	0	0
F2D4K0	HORVU.MOREX.r3.2HG0145600	16124.6	0	0	0	0	0	0	0	0	0	0	0	0	0	0	0	0	0	0	0	HORVU.MOREX.r3.2HG0145600	NADH dehydrogenase [ubiquinone] flavoprotein 1, mitochondrial [Source:Projected from Arabidopsis thaliana (AT5G08530) UniProtKB/TrEMBL;Acc:A0A178UJ45]	2H	264254572	264259668	1			F2D4K0	PF01512	IPR001949	NADH:ubiquinone oxidoreductase, 51kDa subunit, conserved site	b:electron transport chain;c:membrane;c:mitochondrial inner membrane;c:mitochondrion;c:respirasome;c:respiratory chain complex I;m:4 iron, 4 sulfur cluster binding;m:FMN binding;m:iron-sulfur cluster binding;m:metal ion binding;m:NAD binding;m:NADH dehydrogenase (ubiquinone) activity	Oxidative phosphorylation	ko00190		ko:K03942	F2D4K0	NADH dehydrogenase [ubiquinone] flavoprotein 1, mitochondrial OS=Hordeum vulgare subsp. vulgare OX=112509 PE=2 SV=1	metabolic process;transport	membrane;mitochondrion	catalytic activity;metal ion binding;nucleotide binding	Pf01512, Pf10531, Pf10589		0	0	0	0
F2CWR0	HORVU.MOREX.r3.7HG0676800	9651.78	0	0	0	0	0	0	0	0	0	0	0	0	0	0	0	0	0	0	0	HORVU.MOREX.r3.7HG0676800	Formate dehydrogenase, mitochondrial [Source:Projected from Arabidopsis thaliana (AT5G14780) UniProtKB/TrEMBL;Acc:A0A178UHK7]	7H	153462767	153466005	-1		Q9ZRI8	F2CWR0	PF00389	IPR006139	D-isomer specific 2-hydroxyacid dehydrogenase, catalytic domain	b:formate catabolic process;c:chloroplast;c:formate dehydrogenase complex;c:mitochondrion;m:formate dehydrogenase (NAD+) activity;m:NAD binding;m:oxidoreductase activity;m:oxidoreductase activity, acting on the CH-OH group of donors, NAD or NADP as acceptor	Glyoxylate and dicarboxylate metabolism;Methane metabolism;Photorespiration	ko00630;ko00680;R-TPR-1119312	Tp57577_TGAC_v2_gene36351	ko:K00122	F2CWR0	Formate dehydrogenase, mitochondrial OS=Hordeum vulgare subsp. vulgare OX=112509 PE=2 SV=1	metabolic process	mitochondrion	catalytic activity;nucleotide binding	Pf00389, Pf01408, Pf02826, Pf03720		0	0	0	0
M0Z110	HORVU.MOREX.r3.6HG0582640	4521.85	0	0	0	0	0	0	0	0	0	0	0	0	0	0	0	0	0	0	0	HORVU.MOREX.r3.6HG0582640		6H	233672498	233676979	1			M0Z110	PF12899	IPR008928	Six-hairpin glycosidase superfamily	b:carbohydrate metabolic process;b:lateral root formation;b:pollen development;b:primary root development;b:regulation of timing of transition from vegetative to reproductive phase;b:sucrose catabolic process;c:cytosol;m:glycopeptide alpha-N-acetylgalactosaminidase activity;m:sucrose alpha-glucosidase activity	Primary root development	R-TDI-9030654	TRIDC6AG029190		M0Z110	Uncharacterized protein OS=Hordeum vulgare subsp. vulgare OX=112509 PE=4 SV=1	development;metabolic process;regulation of biological process		catalytic activity	Pf06202, Pf12899		0	0	0	0
F2D560	HORVU.MOREX.r3.2HG0184180	3507.52	0	0	0	0	0	0	0	0	0	0	0	0	0	0	0	0	0	0	0	HORVU.MOREX.r3.2HG0184180		2H	568593139	568596981	-1			F2D560	PF03763	IPR005516	Remorin, C-terminal	:					F2D560	Predicted protein OS=Hordeum vulgare subsp. vulgare OX=112509 PE=2 SV=1				Pf03763, Pf03766		0	0	0	0
F2CRU9	HORVU.MOREX.r3.7HG0644480	14210.8	0	1	0	1	0	1	0	1	0	1	1	1	0	1	8	0	0	0	0	HORVU.MOREX.r3.7HG0644480		7H	18694630	18695800	1			F2CRU9	PF00538	IPR005818	Linker histone H1/H5, domain H15	b:nucleosome assembly;c:chromosome;c:nucleosome;c:nucleus;m:DNA binding;m:structural constituent of chromatin					F2CRU9	Predicted protein OS=Hordeum vulgare subsp. vulgare OX=112509 PE=2 SV=1	cell organization and biogenesis	chromosome;nucleus	DNA binding			0	0	0	0
F2CWJ3	HORVU.MOREX.r3.4HG0410550	3269.13	0	0	0	0	0	0	0	0	0	0	0	0	0	0	0	0	0	0	0	HORVU.MOREX.r3.4HG0410550		4H	589198132	589200473	-1			F2CWJ3	PF00044	IPR006424	Glyceraldehyde-3-phosphate dehydrogenase, type I	b:glucose metabolic process;b:response to cold;b:response to light stimulus;b:response to sucrose;c:stromule;m:mRNA binding;m:NAD binding;m:NADP binding;m:oxidoreductase activity;m:oxidoreductase activity, acting on the aldehyde or oxo group of donors, NAD or NADP as acceptor	Carbon fixation in photosynthetic organisms;Plastid glycolysis	ko00710;R-TTU-1119424	TRITD4Bv1G183630	ko:K05298	F2CWJ3	Glyceraldehyde-3-phosphate dehydrogenase OS=Hordeum vulgare subsp. vulgare OX=112509 PE=2 SV=1	metabolic process		catalytic activity;nucleotide binding	Pf00044, Pf02672, Pf02800		0	0	0	0
A0A287U3J5	HORVU.MOREX.r3.6HG0586240	6616.06	0	0	0	0	0	0	0	0	0	0	0	0	0	0	0	0	0	0	0	HORVU.MOREX.r3.6HG0586240		6H	278231465	278242960	-1			A0A287U3J5	PF00180	IPR004434	Isocitrate dehydrogenase NAD-dependent	b:carboxylic acid metabolic process;b:isocitrate metabolic process;b:tricarboxylic acid cycle;c:mitochondrion;m:isocitrate dehydrogenase (NAD+) activity;m:magnesium ion binding;m:NAD binding;m:oxidoreductase activity, acting on the CH-OH group of donors, NAD or NADP as acceptor	Citrate cycle (TCA cycle);TCA cycle (plant);Leucine biosynthesis	ko00020;R-TDI-1119533;R-TDI-1119540	TRIDC6BG036560	ko:K00030	A0A287U3J5	Isocitrate dehydrogenase [NAD] subunit, mitochondrial OS=Hordeum vulgare subsp. vulgare OX=112509 PE=3 SV=1						0	0	0	0
A0A287KKI3	HORVU.MOREX.r3.3HG0246560	7663.66	0	0	0	0	0	0	0	0	0	0	0	0	0	0	0	0	0	0	0	HORVU.MOREX.r3.3HG0246560		3H	116186078	116190036	1			A0A287KKI3	PF01381	IPR001387	Cro/C1-type helix-turn-helix domain	m:DNA binding	Asparagine degradation I	R-CCP-1119393	CCACVL1_29061		A0A287KKI3	HTH cro/C1-type domain-containing protein OS=Hordeum vulgare subsp. vulgare OX=112509 PE=4 SV=1						0	0	0	0
A0A287TF25	HORVU.MOREX.r3.4HG0398910	8600.27	0	0	0	0	0	-1	0	0	0	0	0	-1	0	-1	3	0	0	0	0	HORVU.MOREX.r3.4HG0398910		4H	545082227	545082916	1			A0A287TF25	PF00125	IPR000558	Histone H2B	c:nucleosome;c:nucleus;m:DNA binding;m:protein heterodimerization activity;m:structural constituent of chromatin					A0A287TF25	Histone H2B OS=Hordeum vulgare subsp. vulgare OX=112509 PE=3 SV=1						0	0	0	0
A0A287TF25	HORVU.MOREX.r3.6HG0552800	11530.1	0	0	0	0	0	-1	0	0	0	0	0	-1	0	-1	3	0	0	0	0	HORVU.MOREX.r3.6HG0552800		6H	34685669	34686448	1			A0A287TF25	PF00125	IPR000558	Histone H2B	c:nucleosome;c:nucleus;m:DNA binding;m:protein heterodimerization activity;m:structural constituent of chromatin					A0A287TF25	Histone H2B OS=Hordeum vulgare subsp. vulgare OX=112509 PE=3 SV=1						0	0	0	0
A0A287TF25	HORVU.MOREX.r3.6HG0552860	4972.37	0	0	0	0	0	0	0	0	0	0	0	-1	0	0	1	0	0	0	0	HORVU.MOREX.r3.6HG0552860		6H	34732347	34732973	-1			A0A287TF25	PF00125	IPR000558	Histone H2B	c:nucleosome;c:nucleus;m:DNA binding;m:protein heterodimerization activity;m:structural constituent of chromatin					A0A287TF25	Histone H2B OS=Hordeum vulgare subsp. vulgare OX=112509 PE=3 SV=1						0	0	0	0
F2CYX9	HORVU.MOREX.r3.7HG0709970	1875.57	0	1	0	1	0	1	0	0	0	0	0	0	0	1	4	0	0	0	0	HORVU.MOREX.r3.7HG0709970		7H	460279888	460286346	-1			F2CYX9	PF00311	IPR015813	Pyruvate/Phosphoenolpyruvate kinase-like domain superfamily	b:carbon fixation;b:metabolic process;b:tricarboxylic acid cycle;m:catalytic activity;m:lyase activity;m:phosphoenolpyruvate carboxylase activity	Pyruvate metabolism;Methane metabolism;Carbon fixation pathways in prokaryotes;Carbon fixation in photosynthetic organisms;Glutathione redox reactions II;Glutathione redox reactions I	ko00620;ko00680;ko00720;ko00710;R-PAB-1119298;R-PAB-1119437	MA_176143g0010	ko:K01595	F2CYX9	Predicted protein OS=Hordeum vulgare subsp. vulgare OX=112509 PE=2 SV=1	metabolic process		catalytic activity	Pf00311		0	0	0	0
F2EFS3	HORVU.MOREX.r3.3HG0239300	5301.68	0	0	0	0	0	0	0	0	0	0	0	0	0	0	0	0	0	0	0	HORVU.MOREX.r3.3HG0239300		3H	64023752	64026835	-1			F2EFS3				:					F2EFS3	Predicted protein OS=Hordeum vulgare subsp. vulgare OX=112509 PE=2 SV=1						0	0	0	0
M0Y7W4	HORVU.MOREX.r3.1HG0070730	3621.79	0	0	0	0	0	0	0	0	0	0	0	0	0	0	0	0	0	0	0	HORVU.MOREX.r3.1HG0070730		1H	452592456	452594119	1			M0Y7W4	PF00201	IPR002213	UDP-glucuronosyl/UDP-glucosyltransferase	m:UDP-glycosyltransferase activity	Generation of superoxide radicals	R-LPE-9607185	LPERR01G25710		M0Y7W4	Glycosyltransferase OS=Hordeum vulgare subsp. vulgare OX=112509 PE=3 SV=1	metabolic process		catalytic activity	Pf00201		0	0	0	-1
F2DWS1	HORVU.MOREX.r3.2HG0180580	9466.43	0	0	0	0	0	0	0	0	0	0	0	-1	0	0	1	0	0	0	0	HORVU.MOREX.r3.2HG0180580		2H	554285926	554288453	1			F2DWS1	PF00705	IPR000730	Proliferating cell nuclear antigen, PCNA	b:DNA replication;b:regulation of catalytic activity;b:regulation of DNA replication;c:nucleus;m:DNA binding;m:DNA polymerase processivity factor activity	DNA replication;Cell cycle;Tight junction;Mismatch repair;Nucleotide excision repair;Base excision repair;Maturation;Lagging strand synthesis;Leading strand synthesis	ko03030;ko04110;ko04530;ko03430;ko03420;ko03410;R-TTU-9675782;R-TTU-9675885;R-TTU-9675815	TRITD2Bv1G181480	ko:K04802	F2DWS1	Proliferating cell nuclear antigen OS=Hordeum vulgare subsp. vulgare OX=112509 PE=2 SV=1	metabolic process;regulation of biological process	nucleus	DNA binding;enzyme regulator activity	Pf00705, Pf02747		0	0	0	0
F2DWS1	HORVU.MOREX.r3.6HG0627010	2466.56	0	0	0	0	0	0	0	0	0	0	0	-1	0	0	1	0	0	0	0	HORVU.MOREX.r3.6HG0627010		6H	545865221	545867012	1			F2DWS1	PF00705	IPR000730	Proliferating cell nuclear antigen, PCNA	b:DNA replication;b:regulation of catalytic activity;b:regulation of DNA replication;c:nucleus;m:DNA binding;m:DNA polymerase processivity factor activity	DNA replication;Cell cycle;Tight junction;Mismatch repair;Nucleotide excision repair;Base excision repair;Maturation;Lagging strand synthesis;Leading strand synthesis	ko03030;ko04110;ko04530;ko03430;ko03420;ko03410;R-TTU-9675782;R-TTU-9675885;R-TTU-9675815	TRITD2Bv1G181480	ko:K04802	F2DWS1	Proliferating cell nuclear antigen OS=Hordeum vulgare subsp. vulgare OX=112509 PE=2 SV=1	metabolic process;regulation of biological process	nucleus	DNA binding;enzyme regulator activity	Pf00705, Pf02747		0	0	0	0
M0Z1C9	HORVU.MOREX.r3.3HG0300700	25511.5	0	0	0	0	0	0	0	0	0	0	0	0	0	0	0	0	0	0	0	HORVU.MOREX.r3.3HG0300700		3H	541696806	541700027	-1			M0Z1C9	PF00687	IPR002143	Ribosomal protein L1	b:translation;c:large ribosomal subunit;m:RNA binding;m:structural constituent of ribosome	Ribosome	ko03010		ko:K02865	M0Z1C9	Ribosomal protein OS=Hordeum vulgare subsp. vulgare OX=112509 PE=3 SV=1	metabolic process	ribosome	RNA binding;structural molecule activity	Pf00687		0	0	0	0
F2CSK2	HORVU.MOREX.r3.5HG0442020	23215.8	0	0	0	0	0	0	0	0	0	0	0	0	0	0	0	0	0	0	0	HORVU.MOREX.r3.5HG0442020		5H	93015111	93015935	-1			F2CSK2		IPR037176	Osmotin/thaumatin-like superfamily	:					F2CSK2	Predicted protein OS=Hordeum vulgare subsp. vulgare OX=112509 PE=2 SV=1						0	0	0	0
A0A287MRF4	HORVU.MOREX.r3.3HG0326880	6822.39	0	0	0	0	0	0	0	1	0	0	0	1	0	0	2	0	0	0	0	HORVU.MOREX.r3.3HG0326880		3H	611582389	611583149	-1			A0A287MRF4	PF00967	IPR001153	Barwin domain	b:defense response;b:defense response to bacterium;b:defense response to fungus;b:RNA phosphodiester bond hydrolysis;m:ribonuclease activity					A0A287MRF4	Barwin domain-containing protein OS=Hordeum vulgare subsp. vulgare OX=112509 PE=4 SV=1						0	0	0	0
F2E7E5	HORVU.MOREX.r3.3HG0326050	2914	0	1	0	1	0	1	1	1	0	1	1	1	0	1	9	0	0	0	0	HORVU.MOREX.r3.3HG0326050		3H	609991563	609996309	1			F2E7E5	PF00282	IPR002129	Pyridoxal phosphate-dependent decarboxylase	b:carboxylic acid metabolic process;b:glutamate catabolic process;b:glutamate metabolic process;c:cytosol;m:carbon-carbon lyase activity;m:carboxy-lyase activity;m:catalytic activity;m:glutamate decarboxylase activity;m:lyase activity;m:pyridoxal phosphate binding	Quorum sensing;beta-Alanine metabolism;Butanoate metabolism;Taurine and hypotaurine metabolism;Alanine, aspartate and glutamate metabolism;Glutamate degradation	ko02024;ko00410;ko00650;ko00430;ko00250;R-ATA-1119458	AET3Gv21210700	ko:K01580	F2E7E5	Glutamate decarboxylase OS=Hordeum vulgare subsp. vulgare OX=112509 PE=2 SV=1	metabolic process		catalytic activity	Pf00282		0	0	0	0
F2CRI1	HORVU.MOREX.r3.1HG0024280	7393.39	0	0	0	0	0	0	0	0	0	0	0	0	0	0	0	0	0	0	0	HORVU.MOREX.r3.1HG0024280		1H	96269036	96275494	-1			F2CRI1	PF02852	IPR001100	Pyridine nucleotide-disulphide oxidoreductase, class I	b:cell redox homeostasis;m:dihydrolipoyl dehydrogenase activity;m:flavin adenine dinucleotide binding;m:nucleotide binding;m:oxidoreductase activity;m:oxidoreductase activity, acting on a sulfur group of donors, NAD(P) as acceptor	Propanoate metabolism;Pyruvate metabolism;Glyoxylate and dicarboxylate metabolism;Lysine degradation;Glycolysis / Gluconeogenesis;Valine, leucine and isoleucine degradation;Biosynthesis of cofactors;Citrate cycle (TCA cycle);Glycine, serine and threonine metabolism;Tryptophan metabolism;Photorespiration;Mitochondrial pyruvate metabolism;TCA cycle (plant)	ko00640;ko00620;ko00630;ko00310;ko00010;ko00280;ko01240;ko00020;ko00260;ko00380;R-CRE-1119312;R-CRE-1119351;R-CRE-1119533	CHLRE_18g749847v5	ko:K00382	F2CRI1	Dihydrolipoyl dehydrogenase OS=Hordeum vulgare subsp. vulgare OX=112509 PE=2 SV=1	cellular homeostasis;metabolic process;regulation of biological process		catalytic activity;nucleotide binding	Pf00070, Pf02852, Pf07992, Pf13434		0	0	0	0
F2E0P9	HORVU.MOREX.r3.5HG0518150	4635.66	0	0	0	0	0	0	0	0	0	0	0	0	0	0	0	0	0	0	0	HORVU.MOREX.r3.5HG0518150		5H	545392231	545395659	-1			F2E0P9	PF00208	IPR006095	Glutamate/phenylalanine/leucine/valine dehydrogenase	b:cellular amino acid metabolic process;b:cellular response to nitrogen starvation;b:response to nitrogen compound;c:mitochondrion;m:nucleotide binding;m:oxidoreductase activity;m:oxidoreductase activity, acting on the CH-NH2 group of donors, NAD or NADP as acceptor	Necroptosis;Alanine, aspartate and glutamate metabolism;Arginine biosynthesis;Nitrogen metabolism	ko04217;ko00250;ko00220;ko00910		ko:K00261	F2E0P9	Glutamate dehydrogenase OS=Hordeum vulgare subsp. vulgare OX=112509 PE=2 SV=1	metabolic process		catalytic activity	Pf00208, Pf02812		0	0	0	-1
M0X1K4	HORVU.MOREX.r3.2HG0105020	6733.01	0	0	0	0	0	0	0	0	0	0	0	0	0	0	0	0	0	0	0	HORVU.MOREX.r3.2HG0105020		2H	19250305	19251766	1			M0X1K4	PF00230	IPR000425	Major intrinsic protein	b:transmembrane transport;c:integral component of membrane;c:membrane;m:channel activity	Arsenic uptake and detoxification	R-ATA-9618218	AET2Gv20123000		M0X1K4	Plasma membrane intrinsic protein OS=Hordeum vulgare subsp. vulgare OX=112509 PE=3 SV=1	transport	membrane	transporter activity	Pf00230		0	0	0	0
F2D1J8	HORVU.MOREX.r3.6HG0596040	10993.5	0	0	0	0	0	0	0	0	0	0	0	0	0	0	0	0	0	0	0	HORVU.MOREX.r3.6HG0596040		6H	373430224	373435992	1			F2D1J8	PF00549	IPR005809	Succinate--CoA synthetase, beta subunit	b:response to cadmium ion;b:tricarboxylic acid cycle;c:cytoplasm;c:mitochondrion;m:ATP binding;m:catalytic activity;m:copper ion binding;m:ligase activity;m:magnesium ion binding;m:metal ion binding;m:nucleotide binding;m:succinate-CoA ligase (ADP-forming) activity	Propanoate metabolism;Citrate cycle (TCA cycle);TCA cycle (plant)	ko00640;ko00020;R-TTU-1119533	TRITD6Av1G144700	ko:K01900	F2D1J8	Succinate--CoA ligase [ADP-forming] subunit beta, mitochondrial OS=Hordeum vulgare subsp. vulgare OX=112509 PE=2 SV=1	metabolic process;response to stimulus	mitochondrion	catalytic activity;metal ion binding;nucleotide binding	Pf00549, Pf08442		0	0	0	0
A0A287P4K2	HORVU.MOREX.r3.4HG0383750	9988.36	0	0	0	0	0	0	0	0	0	0	0	0	0	0	0	0	0	0	0	HORVU.MOREX.r3.4HG0383750	Similar to 26S proteasome subunit 4-like protein (26S proteasome subunit AtRPT2a) [Source: Projected from Oryza sativa (Os03g0298400)]	4H	442462010	442465978	1			A0A287P4K2	PF00004	IPR003593	AAA+ ATPase domain	b:protein catabolic process;c:cytoplasm;c:nucleus;c:proteasome regulatory particle, base subcomplex;m:ATP binding;m:ATP hydrolysis activity;m:proteasome-activating activity;m:TBP-class protein binding	Proteasome	ko03050		ko:K03062	A0A287P4K2	AAA domain-containing protein OS=Hordeum vulgare subsp. vulgare OX=112509 PE=3 SV=1						-1	0	-1	0
M0YU78	HORVU.MOREX.r3.5HG0519270	1040.8	0	0	0	0	0	0	0	1	0	1	0	0	0	0	2	0	0	0	0	HORVU.MOREX.r3.5HG0519270		5H	548022287	548023048	1			M0YU78	PF00188	IPR001283	Cysteine-rich secretory protein-related	b:defense response;b:response to biotic stimulus;c:extracellular region;c:extracellular space	MAPK signaling pathway - plant;Plant hormone signal transduction	ko04016;ko04075		ko:K13449	M0YU78	SCP domain-containing protein OS=Hordeum vulgare subsp. vulgare OX=112509 PE=3 SV=1		extracellular		Pf00188		0	0	0	0
M0Y1R9	HORVU.MOREX.r3.5HG0420500	14343.7	0	0	0	0	0	0	0	0	0	0	0	0	0	0	0	0	0	0	0	HORVU.MOREX.r3.5HG0420500		5H	3447113	3451077	-1	methyljasmonate-inducible lipoxygenase 2	P93184	M0Y1R9	PF00305	IPR000907	Lipoxygenase	b:fatty acid biosynthetic process;b:fatty acid metabolic process;b:lipid metabolic process;b:lipid oxidation;b:oxylipin biosynthetic process;b:response to jasmonic acid;c:chloroplast;c:plastid;m:dioxygenase activity;m:linoleate 13S-lipoxygenase activity;m:metal ion binding;m:oxidoreductase activity;m:oxidoreductase activity, acting on single donors with incorporation of molecular oxygen, incorpor…	alpha-Linolenic acid metabolism;Linoleic acid metabolism;13-LOX and 13-HPL pathway;Jasmonic acid biosynthesis	ko00592;ko00591;R-TTU-1119618;R-TTU-1119332	TRITD5Av1G002820	ko:K00454	M0Y1R9	Lipoxygenase OS=Hordeum vulgare subsp. vulgare OX=112509 PE=3 SV=1	metabolic process		catalytic activity;metal ion binding;protein binding	Pf00305, Pf01477		0	0	0	0
F2CWF2	HORVU.MOREX.r3.3HG0262630	5287.21	0	0	0	0	0	0	0	0	0	0	0	0	0	0	0	0	1	1	0	HORVU.MOREX.r3.3HG0262630		3H	266339638	266346343	-1			F2CWF2	PF00025	IPR005225	Small GTP-binding protein domain	b:intracellular protein transport;b:protein transport;b:vesicle-mediated transport;c:endoplasmic reticulum;c:Golgi apparatus;m:GTP binding;m:GTPase activity;m:nucleotide binding	Protein processing in endoplasmic reticulum;Strigolactone signaling;Jasmonic acid signaling;Brassinosteroid signaling;Reproductive meristem phase change	ko04141;R-ZJA-5654828;R-ZJA-6787011;R-ZJA-5632095;R-ZJA-9608575	Zjn_sc00005.1.g08990.1.am.mkhc	ko:K07953	F2CWF2	Predicted protein OS=Hordeum vulgare subsp. vulgare OX=112509 PE=2 SV=1	transport	endoplasmic reticulum;Golgi	nucleotide binding	Pf00025, Pf01926		0	0	0	0
F2DYD4	HORVU.MOREX.r3.3HG0253190	3613.11	0	0	0	0	0	0	0	0	0	0	0	0	0	0	0	0	1	1	0	HORVU.MOREX.r3.3HG0253190		3H	170991624	170998855	-1			F2DYD4	PF00025	IPR005225	Small GTP-binding protein domain	b:endoplasmic reticulum to Golgi vesicle-mediated transport;b:intracellular protein transport;b:membrane organization;b:positive regulation of protein exit from endoplasmic reticulum;b:protein transport;b:regulation of COPII vesicle coating;b:vesicle organization;b:vesicle-mediated transport;c:COPII vesicle coat;c:endoplasmic reticulum;c:endoplasmic reticulum exit site;c:Golgi apparatus;m:GTP bin…	Protein processing in endoplasmic reticulum;Strigolactone signaling;Jasmonic acid signaling;Brassinosteroid signaling;Reproductive meristem phase change	ko04141;R-ZJA-5654828;R-ZJA-6787011;R-ZJA-5632095;R-ZJA-9608575	Zjn_sc00005.1.g08990.1.am.mkhc	ko:K07953	F2DYD4	Predicted protein OS=Hordeum vulgare subsp. vulgare OX=112509 PE=2 SV=1	transport	endoplasmic reticulum;Golgi	nucleotide binding	Pf00025		0	0	0	0
F2DTH1	HORVU.MOREX.r3.3HG0319010	863.739	0	0	0	0	0	0	0	1	0	1	0	1	0	0	3	0	0	0	0	HORVU.MOREX.r3.3HG0319010		3H	594033651	594035163	1			F2DTH1	PF00332	IPR000490	Glycoside hydrolase family 17	b:carbohydrate metabolic process;b:metabolic process;c:anchored component of plasma membrane;m:hydrolase activity;m:hydrolase activity, acting on glycosyl bonds;m:hydrolase activity, hydrolyzing O-glycosyl compounds					F2DTH1	Predicted protein OS=Hordeum vulgare subsp. vulgare OX=112509 PE=2 SV=1	metabolic process		catalytic activity	Pf00332		0	0	0	0
F2ELT5	HORVU.MOREX.r3.3HG0288030	3441.23	0	1	0	1	0	1	0	1	0	1	1	1	0	1	8	0	0	0	0	HORVU.MOREX.r3.3HG0288030		3H	480603434	480607913	1			F2ELT5	PF00390	IPR001891	Malic oxidoreductase	b:malate metabolic process;b:pyruvate metabolic process;c:chloroplast;m:malate dehydrogenase (decarboxylating) (NAD+) activity;m:malate dehydrogenase (decarboxylating) (NADP+) activity;m:malic enzyme activity;m:metal ion binding;m:NAD binding;m:oxidoreductase activity;m:oxidoreductase activity, acting on the CH-OH group of donors, NAD or NADP as acceptor	Pyruvate metabolism;Carbon fixation in photosynthetic organisms;TCA cycle (plant)	ko00620;ko00710;R-JCU-1119533	JcCA0113151.10	ko:K00029	F2ELT5	Malic enzyme OS=Hordeum vulgare subsp. vulgare OX=112509 PE=2 SV=1	metabolic process		catalytic activity;metal ion binding;nucleotide binding	Pf00390, Pf03949		0	0	1	0
F2E941	HORVU.MOREX.r3.6HG0619760	3535.65	0	0	0	0	0	0	0	0	0	0	0	0	0	0	0	0	0	0	0	HORVU.MOREX.r3.6HG0619760		6H	525010287	525014159	-1			F2E941	PF00587	IPR002314	Aminoacyl-tRNA synthetase, class II (G/ P/ S/T)	b:seryl-tRNA aminoacylation;b:tRNA aminoacylation for protein translation;m:aminoacyl-tRNA ligase activity;m:ATP binding;m:ligase activity;m:nucleotide binding;m:serine-tRNA ligase activity	Aminoacyl-tRNA biosynthesis	ko00970		ko:K01875	F2E941	Predicted protein OS=Hordeum vulgare subsp. vulgare OX=112509 PE=2 SV=1	metabolic process	cytoplasm	catalytic activity;nucleotide binding	Pf00587, Pf02403		0	0	0	0
A0A287SXA5	HORVU.MOREX.r3.5HG0531430	0																0	0	0	0	HORVU.MOREX.r3.5HG0531430		5H	574664338	574666461	1			A0A287SXA5	PF07676	IPR011042	Six-bladed beta-propeller, TolB-like	:					A0A287SXA5	Uncharacterized protein OS=Hordeum vulgare subsp. vulgare OX=112509 PE=4 SV=1						0	0	0	0
F2CPQ3	HORVU.MOREX.r3.5HG0441980	24518.3	0	0	0	0	0	0	0	0	0	0	0	0	0	0	0	0	0	0	0	HORVU.MOREX.r3.5HG0441980		5H	92607076	92607932	-1			F2CPQ3				:					F2CPQ3	Predicted protein OS=Hordeum vulgare subsp. vulgare OX=112509 PE=2 SV=1						0	0	0	0
A0A287QB82	HORVU.MOREX.r3.5HG0428340	7775.97	0	0	0	0	0	0	0	0	0	0	0	0	0	0	0	0	0	0	0	HORVU.MOREX.r3.5HG0428340		5H	21522757	21525556	-1			A0A287QB82	PF05022	IPR006594	LIS1 homology motif	m:protein binding					A0A287QB82	LisH domain-containing protein OS=Hordeum vulgare subsp. vulgare OX=112509 PE=4 SV=1						0	0	0	1
F2E0P3	HORVU.MOREX.r3.4HG0333250	2899.47	0	1	0	1	0	1	0	0	0	0	0	1	0	1	5	0	0	0	0	HORVU.MOREX.r3.4HG0333250		4H	5311109	5313572	-1			F2E0P3	PF00903	IPR004360	Glyoxalase/fosfomycin resistance/dioxygenase domain	:					F2E0P3	Predicted protein OS=Hordeum vulgare subsp. vulgare OX=112509 PE=2 SV=1				Pf00903, Pf12681, Pf13669		0	0	0	0
A0A287Q857	HORVU.MOREX.r3.5HG0421570	1419.75	0	0	0	0	0	0	0	0	0	0	0	0	0	0	0	0	0	0	0	HORVU.MOREX.r3.5HG0421570		5H	5411433	5412655	1			A0A287Q857	PF00692	IPR008181	Deoxyuridine triphosphate nucleotidohydrolase	b:dUMP biosynthetic process;b:dUTP catabolic process;m:dUTP diphosphatase activity;m:magnesium ion binding	Drug metabolism - other enzymes;Pyrimidine metabolism;G1/S-specific transcription	ko00983;ko00240;R-OSA-9646031	Os03g0669100	ko:K01520	A0A287Q857	dUTPase domain-containing protein OS=Hordeum vulgare subsp. vulgare OX=112509 PE=4 SV=1						0	0	0	0
F2CZ44	HORVU.MOREX.r3.2HG0214950	3486.77	0	0	0	0	0	0	0	0	0	0	0	0	0	0	0	0	0	0	0	HORVU.MOREX.r3.2HG0214950		2H	657437723	657441402	1			F2CZ44	PF00719	IPR008162	Inorganic pyrophosphatase	b:phosphate-containing compound metabolic process;c:cytoplasm;m:hydrolase activity;m:inorganic diphosphatase activity;m:magnesium ion binding;m:metal ion binding	Oxidative phosphorylation	ko00190		ko:K01507	F2CZ44	Predicted protein OS=Hordeum vulgare subsp. vulgare OX=112509 PE=2 SV=1	metabolic process	cytoplasm	catalytic activity;metal ion binding	Pf00719		0	0	0	0
A0A287JR75	HORVU.MOREX.r3.2HG0213560	4682.86	0	0	0	0	0	0	0	0	0	0	0	0	0	0	0	0	0	0	0	HORVU.MOREX.r3.2HG0213560	MDF [Source:Projected from Arabidopsis thaliana (AT5G16780) UniProtKB/TrEMBL;Acc:A0A178UP47]	2H	654357820	654362898	1			A0A287JR75	PF03343	IPR005011	SNU66/SART1 family	b:mRNA splicing, via spliceosome;c:nucleus	Spliceosome	ko03040		ko:K11984	A0A287JR75	Uncharacterized protein OS=Hordeum vulgare subsp. vulgare OX=112509 PE=4 SV=1						0	0	0	0
F2DMU4	HORVU.MOREX.r3.2HG0185380	2861.9	0	0	0	0	0	0	0	0	0	0	0	0	0	0	0	0	0	0	0	HORVU.MOREX.r3.2HG0185380	Glutamate dehydrogenase [Source:Projected from Arabidopsis thaliana (AT5G07440) UniProtKB/TrEMBL;Acc:A0A178UEW8]	2H	574166155	574170736	1			F2DMU4	PF00208	IPR006095	Glutamate/phenylalanine/leucine/valine dehydrogenase	b:cellular amino acid metabolic process;b:cellular response to nitrogen starvation;b:response to alkaline pH;b:response to cold;b:response to nitrogen compound;b:response to salt stress;c:mitochondrion;m:glutamate dehydrogenase (NAD+) activity;m:glutamate dehydrogenase [NAD(P)+] activity;m:nucleotide binding;m:oxidoreductase activity;m:oxidoreductase activity, acting on the CH-NH2 group of donors…	Necroptosis;Alanine, aspartate and glutamate metabolism;Arginine biosynthesis;Nitrogen metabolism	ko04217;ko00250;ko00220;ko00910		ko:K00261	F2DMU4	Glutamate dehydrogenase OS=Hordeum vulgare subsp. vulgare OX=112509 PE=2 SV=1	metabolic process		catalytic activity	Pf00208, Pf02812		0	1	0	0
F2DVI5	HORVU.MOREX.r3.5HG0467810	8874.8	0	0	0	0	0	0	0	0	0	0	0	0	0	0	0	0	0	0	0	HORVU.MOREX.r3.5HG0467810		5H	346938111	346944481	1			F2DVI5	PF00152	IPR002312	Aspartyl/Asparaginyl-tRNA synthetase, class IIb	b:aspartyl-tRNA aminoacylation;b:tRNA aminoacylation for protein translation;c:aminoacyl-tRNA synthetase multienzyme complex;c:cytoplasm;c:cytosol;m:aminoacyl-tRNA ligase activity;m:aspartate-tRNA ligase activity;m:ATP binding;m:nucleotide binding;m:RNA binding	Aminoacyl-tRNA biosynthesis;Beta-alanine biosynthesis II	ko00970;R-SLY-1119445	Solyc10g076600.2	ko:K22503	F2DVI5	Predicted protein OS=Hordeum vulgare subsp. vulgare OX=112509 PE=2 SV=1	metabolic process	cytoplasm	catalytic activity;nucleotide binding	Pf00152, Pf01336		0	0	0	0
M0W099	HORVU.MOREX.r3.4HG0333410	966.033	0	1	0	0	0	0	0	1	0	0	0	0	0	0	2	0	0	0	0	HORVU.MOREX.r3.4HG0333410		4H	5647398	5648345	-1			M0W099	PF00314	IPR001938	Thaumatin family	b:defense response;c:extracellular region	OsNAC5_transcription_network_involved in drought and high salinity tolerance	R-OSA-9641042	Os12g0630200		M0W099	Uncharacterized protein OS=Hordeum vulgare subsp. vulgare OX=112509 PE=4 SV=1				Pf00314		0	-1	0	0
M0XBP5	HORVU.MOREX.r3.5HG0441660	7735	0	0	0	0	0	0	0	0	0	0	0	0	0	0	0	0	0	0	0	HORVU.MOREX.r3.5HG0441660	Mitochondrial import inner membrane translocase subunit TIM9 [Source:Projected from Arabidopsis thaliana (AT3G46560) UniProtKB/Swiss-Prot;Acc:Q9XGX9]	5H	89429880	89431658	1			M0XBP5	PF02953	IPR004217	Tim10-like	b:mitochondrion organization;c:mitochondrion					M0XBP5	zf-Tim10_DDP domain-containing protein OS=Hordeum vulgare subsp. vulgare OX=112509 PE=4 SV=1	transport	mitochondrion	metal ion binding	Pf02953		0	0	0	0
F2D488	HORVU.MOREX.r3.5HG0480380	4518.92	0	0	0	0	0	0	0	0	0	0	0	0	0	0	0	0	0	0	0	HORVU.MOREX.r3.5HG0480380		5H	431087396	431089370	1			F2D488	PF00107	IPR002328	Alcohol dehydrogenase, zinc-type, conserved site	b:organic substance metabolic process;m:metal ion binding;m:oxidoreductase activity;m:zinc ion binding	Phenylpropanoid biosynthesis;Phenylpropanoid biosynthesis (R-ITR-1119316)	ko00940;R-ITR-1119316	itb10g24120	ko:K00083	F2D488	Predicted protein OS=Hordeum vulgare subsp. vulgare OX=112509 PE=2 SV=1	metabolic process		catalytic activity;metal ion binding	Pf00107, Pf08240		0	0	0	0
F2CPW8	HORVU.MOREX.r3.7HG0747440	6056.41	0	0	0	0	0	0	0	0	0	0	0	0	0	0	0	0	0	0	0	HORVU.MOREX.r3.7HG0747440		7H	619370746	619372391	-1			F2CPW8	PF00891	IPR001077	O-methyltransferase domain	b:methylation;m:methyltransferase activity;m:O-methyltransferase activity;m:protein dimerization activity;m:transferase activity	Stilbenoid, diarylheptanoid and gingerol biosynthesis;Tricin biosynthesis	ko00945;R-CSI-9609573	orange1.1g018145m	ko:K16040	F2CPW8	Predicted protein OS=Hordeum vulgare subsp. vulgare OX=112509 PE=2 SV=1	metabolic process		catalytic activity;protein binding	Pf00891, Pf08100		0	0	0	0
M0W2V6	HORVU.MOREX.r3.7HG0665610	17285.4	0	0	0	0	0	0	0	0	0	0	0	0	0	0	0	0	0	0	0	HORVU.MOREX.r3.7HG0665610	Protein CELLULOSE SYNTHASE INTERACTIVE 1 [Source:Projected from Arabidopsis thaliana (AT2G22125) UniProtKB/Swiss-Prot;Acc:F4IIM1]	7H	87095072	87107139	-1			M0W2V6	PF00168	IPR000008	C2 domain	b:anisotropic cell growth;b:regulation of cellulose biosynthetic process;c:cellulose synthase complex;m:microtubule binding;m:protein binding	Recognition of fungal and bacterial pathogens and immunity response	R-SLY-9611432	Solyc06g076040.3		M0W2V6	C2 domain-containing protein OS=Hordeum vulgare subsp. vulgare OX=112509 PE=4 SV=1			protein binding	Pf00168, Pf00514		0	0	0	0
F2DNE5	HORVU.MOREX.r3.7HG0648080	4249.72	0	0	0	0	0	0	0	0	0	0	0	0	0	0	0	0	0	0	0	HORVU.MOREX.r3.7HG0648080		7H	25524932	25528706	-1			F2DNE5	PF00227	IPR000243	Peptidase T1A, proteasome beta-subunit	b:proteasomal protein catabolic process;b:proteasomal ubiquitin-independent protein catabolic process;b:proteasome-mediated ubiquitin-dependent protein catabolic process;b:proteolysis involved in cellular protein catabolic process;c:cytoplasm;c:nucleus;c:proteasome complex;c:proteasome core complex;c:proteasome core complex, beta-subunit complex;m:endopeptidase activity;m:threonine-type endopepti…	Proteasome	ko03050		ko:K02738	F2DNE5	Proteasome subunit beta OS=Hordeum vulgare subsp. vulgare OX=112509 PE=2 SV=1	metabolic process	cytoplasm;nucleus;proteasome	catalytic activity	Pf00227		0	0	0	0
F2D714	HORVU.MOREX.r3.2HG0173220	8681.12	0	0	0	0	0	0	0	0	0	0	0	0	0	0	0	0	0	0	0	HORVU.MOREX.r3.2HG0173220		2H	510550027	510552028	1			F2D714	PF00044	IPR006424	Glyceraldehyde-3-phosphate dehydrogenase, type I	b:glucose metabolic process;m:NAD binding;m:NADP binding;m:nucleotide binding;m:oxidoreductase activity;m:oxidoreductase activity, acting on the aldehyde or oxo group of donors, NAD or NADP as acceptor	Carbon fixation in photosynthetic organisms;Calvin cycle;Plastid glycolysis	ko00710;R-TTU-1119519;R-TTU-1119424	TRITD2Bv1G162160	ko:K05298	F2D714	Glyceraldehyde-3-phosphate dehydrogenase OS=Hordeum vulgare subsp. vulgare OX=112509 PE=2 SV=1	metabolic process		catalytic activity;nucleotide binding	Pf00044, Pf02800		0	0	0	0
F2DLC2	HORVU.MOREX.r3.4HG0370860	8122.65	0	0	0	0	0	0	0	0	0	0	0	0	0	0	0	0	0	0	0	HORVU.MOREX.r3.4HG0370860		4H	310826005	310830474	1			F2DLC2	PF00227	IPR000426	Proteasome alpha-subunit, N-terminal domain	b:proteasome-mediated ubiquitin-dependent protein catabolic process;b:proteolysis involved in cellular protein catabolic process;b:ubiquitin-dependent protein catabolic process;c:cytoplasm;c:nucleus;c:proteasome complex;c:proteasome core complex;c:proteasome core complex, alpha-subunit complex	Proteasome;Tetrahydrofolate biosynthesis II;Tetrahydrofolate biosynthesis I	ko03050;R-CRU-1119523;R-CRU-1119265	Carubv10023270m	ko:K02729	F2DLC2	Proteasome subunit alpha type OS=Hordeum vulgare subsp. vulgare OX=112509 PE=2 SV=1	metabolic process	cytoplasm;nucleus;proteasome	catalytic activity	Pf00227, Pf10584		0	0	0	0
F2CX56	HORVU.MOREX.r3.2HG0122100	15384.9	0	0	0	0	0	0	0	0	0	0	0	0	0	0	0	0	0	0	0	HORVU.MOREX.r3.2HG0122100		2H	80664547	80666744	-1			F2CX56	PF00076	IPR000504	RNA recognition motif domain	m:nucleic acid binding;m:RNA binding	Photorespiration	R-CAN-1119312	T459_32433		F2CX56	Predicted protein OS=Hordeum vulgare subsp. vulgare OX=112509 PE=2 SV=1			RNA binding	Pf00076, Pf13893, Pf14259		0	0	0	0
M0ZA58	HORVU.MOREX.r3.2HG0188290	20147.8	0	0	0	0	0	0	0	0	0	0	0	0	0	0	0	0	0	0	0	HORVU.MOREX.r3.2HG0188290		2H	591323809	591326079	-1			M0ZA58	PF00230	IPR000425	Major intrinsic protein	b:transmembrane transport;c:integral component of membrane;c:membrane;m:channel activity	Arsenic uptake and detoxification	R-ZJA-9618218	Zjn_sc00004.1.g07090.1.sm.mkhc		M0ZA58	Uncharacterized protein OS=Hordeum vulgare subsp. vulgare OX=112509 PE=3 SV=1	transport	membrane	transporter activity	Pf00230		0	0	0	0
M0YIK4	HORVU.MOREX.r3.5HG0482220	19544.4	0	0	0	0	0	0	0	0	0	0	0	0	0	0	0	0	0	0	0	HORVU.MOREX.r3.5HG0482220		5H	440249674	440254401	-1			M0YIK4	PF01399	IPR000717	Proteasome component (PCI) domain	b:formation of cytoplasmic translation initiation complex;b:translational initiation;c:eukaryotic 43S preinitiation complex;c:eukaryotic 48S preinitiation complex;c:eukaryotic translation initiation factor 3 complex;m:RNA binding;m:translation initiation factor activity;m:translation initiation factor binding					M0YIK4	Eukaryotic translation initiation factor 3 subunit C OS=Hordeum vulgare subsp. vulgare OX=112509 PE=3 SV=1	cell organization and biogenesis;metabolic process;regulation of biological process	cytoplasm	protein binding;RNA binding	Pf01399, Pf05470		0	0	0	0
F2D009	HORVU.MOREX.r3.1HG0048400	4214.93	0	0	0	0	0	0	0	0	0	0	0	0	0	0	0	0	0	0	0	HORVU.MOREX.r3.1HG0048400		1H	319281575	319287702	1			F2D009	PF00270	IPR000629	ATP-dependent RNA helicase DEAD-box, conserved site	m:ATP binding;m:helicase activity;m:hydrolase activity;m:nucleic acid binding;m:nucleotide binding;m:RNA binding;m:RNA helicase activity	RNA degradation;Activation of pre-replication complex	ko03018;R-BNA-9645850	GSBRNA2T00021568001	ko:K12614	F2D009	Predicted protein OS=Hordeum vulgare subsp. vulgare OX=112509 PE=2 SV=1			catalytic activity;nucleotide binding	Pf00270, Pf00271		0	0	0	0
M0Y8M7	HORVU.MOREX.r3.7HG0685540	6796.13	0	0	0	0	0	0	0	0	0	0	0	0	0	0	0	0	0	0	0	HORVU.MOREX.r3.7HG0685540		7H	216577833	216579349	1			M0Y8M7	PF01564	IPR001045	Spermidine/spermine synthases	b:polyamine biosynthetic process;b:polyamine metabolic process;m:catalytic activity;m:spermidine synthase activity	Arginine and proline metabolism;Glutathione metabolism;Cysteine and methionine metabolism;Spermine biosynthesis;Spermidine biosynthesis	ko00330;ko00480;ko00270;R-ATA-1119317;R-ATA-1119343	AET7Gv20649800	ko:K00797	M0Y8M7	PABS domain-containing protein OS=Hordeum vulgare subsp. vulgare OX=112509 PE=3 SV=1	metabolic process		catalytic activity	Pf01564, Pf05430, Pf11899, Pf13578, Pf13659		0	0	0	0
F2E732	HORVU.MOREX.r3.7HG0666750	8638.64	0	0	0	0	0	0	0	0	0	0	0	0	0	0	0	0	0	0	0	HORVU.MOREX.r3.7HG0666750		7H	94617722	94620521	1			F2E732	PF04969	IPR007052	CS domain	b:response to stress					F2E732	Predicted protein OS=Hordeum vulgare subsp. vulgare OX=112509 PE=2 SV=1				Pf04969		0	0	0	0
F2D484	HORVU.MOREX.r3.3HG0299830	350.254	0	0	0	0	0	0	0	0	0	0	0	0	0	0	0	0	0	0	0	HORVU.MOREX.r3.3HG0299830		3H	538604770	538607369	-1			F2D484	PF00022	IPR004000	Actin family	c:cytoskeleton;m:ATP binding;m:nucleotide binding	Biosynthesis of various secondary metabolites - part 2	ko00998		ko:K21568	F2D484	Predicted protein OS=Hordeum vulgare subsp. vulgare OX=112509 PE=2 SV=1			nucleotide binding	Pf00022		0	0	0	-1
M0WX05	HORVU.MOREX.r3.3HG0309560	6390.78	0	0	0	0	0	0	0	0	0	0	0	0	0	0	0	0	0	0	0	HORVU.MOREX.r3.3HG0309560		3H	570750266	570754045	1			M0WX05	PF05694	IPR008826	Selenium-binding protein	m:methanethiol oxidase activity;m:protein binding;m:selenium binding	Sulfur metabolism	ko00920		ko:K17285	M0WX05	Uncharacterized protein OS=Hordeum vulgare subsp. vulgare OX=112509 PE=4 SV=1			protein binding	Pf05694		0	0	0	0
F2CTB3	HORVU.MOREX.r3.3HG0241540	2613.31	0	0	0	0	0	0	0	0	0	0	0	0	0	0	0	0	0	0	0	HORVU.MOREX.r3.3HG0241540		3H	79498066	79500595	1			F2CTB3	PF01918	IPR002775	DNA/RNA-binding protein Alba-like	m:nucleic acid binding					F2CTB3	Predicted protein OS=Hordeum vulgare subsp. vulgare OX=112509 PE=2 SV=1				Pf01918		0	0	0	0
M0XN08	HORVU.MOREX.r3.5HG0524070	9597.03	0	0	0	0	0	0	0	0	0	0	0	0	0	0	0	0	0	0	0	HORVU.MOREX.r3.5HG0524070		5H	558427069	558433097	-1			M0XN08	PF00071	IPR001806	Small GTPase	b:mitochondrion organization;b:small GTPase mediated signal transduction;c:cytoplasm;c:integral component of membrane;c:integral component of mitochondrial outer membrane;c:membrane;c:mitochondrial outer membrane;c:mitochondrion;m:calcium ion binding;m:GTP binding;m:GTPase activity;m:hydrolase activity;m:metal ion binding;m:nucleotide binding	Apoptosis - fly;Mitophagy - animal;Recognition of fungal and bacterial pathogens and immunity response	ko04214;ko04137;R-OLU-9611432	OSTLU_41392	ko:K07870	M0XN08	Mitochondrial Rho GTPase OS=Hordeum vulgare subsp. vulgare OX=112509 PE=3 SV=1	cell organization and biogenesis;regulation of biological process;response to stimulus	membrane;mitochondrion	catalytic activity;metal ion binding;nucleotide binding	Pf00071, Pf08355, Pf08356, Pf08477		0	0	0	0
M0X3N7	HORVU.MOREX.r3.5HG0523220	9097.63	0	0	0	0	0	0	0	0	0	0	0	0	0	0	0	0	0	0	0	HORVU.MOREX.r3.5HG0523220		5H	555894645	555899443	1			M0X3N7	PF00076	IPR000504	RNA recognition motif domain	m:nucleic acid binding;m:RNA binding	Spliceosome;Arginine biosynthesis II (acetyl cycle);Arginine biosynthesis	ko03040;R-FVE-1119622;R-FVE-1119263	mrna18218.1-v1.0-hybrid	ko:K12741	M0X3N7	RRM domain-containing protein OS=Hordeum vulgare subsp. vulgare OX=112509 PE=4 SV=1			RNA binding	Pf00076, Pf13893, Pf14259		0	0	0	0
M0Z6C2	HORVU.MOREX.r3.1HG0082380	3236.57	0	0	0	0	0	0	0	0	0	0	0	0	0	0	0	0	0	0	0	HORVU.MOREX.r3.1HG0082380		1H	490356265	490358869	1			M0Z6C2	PF00056	IPR001236	Lactate/malate dehydrogenase, N-terminal	b:carbohydrate metabolic process;b:tricarboxylic acid cycle;c:cytoplasm;c:mitochondrion;m:catalytic activity;m:L-malate dehydrogenase activity;m:oxidoreductase activity;m:oxidoreductase activity, acting on the CH-OH group of donors, NAD or NADP as acceptor	Pyruvate metabolism;Glyoxylate and dicarboxylate metabolism;Citrate cycle (TCA cycle);Carbon fixation in photosynthetic organisms;Cysteine and methionine metabolism;TCA cycle (plant)	ko00620;ko00630;ko00020;ko00710;ko00270;R-MPO-1119533	MARPO_0134s0005	ko:K00026	M0Z6C2	Uncharacterized protein OS=Hordeum vulgare subsp. vulgare OX=112509 PE=3 SV=1	metabolic process		catalytic activity	Pf00056, Pf01073, Pf02866		0	0	0	0
M0UZA5	HORVU.MOREX.r3.1HG0041820	1741.12	0	0	0	0	0	0	0	0	0	0	0	0	0	0	0	0	0	0	0	HORVU.MOREX.r3.1HG0041820	Cyanate hydratase [Source:Projected from Arabidopsis thaliana (AT3G23490) UniProtKB/TrEMBL;Acc:A0A178VD28]	1H	267791668	267794054	1			M0UZA5	PF02560	IPR003712	Cyanate lyase, C-terminal	b:cyanate metabolic process;m:cyanate hydratase activity;m:DNA binding	Nitrogen metabolism;Cyanate degradation	ko00910;R-BDI-1119586	BRADI_3g28470v3	ko:K01725	M0UZA5	Cyanate hydratase OS=Hordeum vulgare subsp. vulgare OX=112509 GN=CYN PE=3 SV=1	metabolic process		catalytic activity;DNA binding	Pf02560		0	0	0	0
A0A287HPN8	HORVU.MOREX.r3.2HG0130950	3859.48	0	0	0	0	0	0	0	0	0	0	0	0	0	0	0	0	0	0	0	HORVU.MOREX.r3.2HG0130950		2H	136177849	136188872	1			A0A287HPN8	PF00227	IPR000426	Proteasome alpha-subunit, N-terminal domain	b:proteolysis involved in cellular protein catabolic process;b:ubiquitin-dependent protein catabolic process;c:cytoplasm;c:nucleus;c:proteasome complex;c:proteasome core complex;c:proteasome core complex, alpha-subunit complex	Proteasome	ko03050		ko:K02726	A0A287HPN8	Proteasome subunit alpha type OS=Hordeum vulgare subsp. vulgare OX=112509 PE=3 SV=1						0	0	0	0
A0A287HPN8	HORVU.MOREX.r3.3HG0285920	4246.11	0	0	0	0	0	0	0	0	0	0	0	0	0	0	0	0	0	0	0	HORVU.MOREX.r3.3HG0285920		3H	467945131	467950523	1			A0A287HPN8	PF00227	IPR000426	Proteasome alpha-subunit, N-terminal domain	b:proteolysis involved in cellular protein catabolic process;b:ubiquitin-dependent protein catabolic process;c:cytoplasm;c:nucleus;c:proteasome complex;c:proteasome core complex;c:proteasome core complex, alpha-subunit complex	Proteasome	ko03050		ko:K02726	A0A287HPN8	Proteasome subunit alpha type OS=Hordeum vulgare subsp. vulgare OX=112509 PE=3 SV=1						0	0	0	0
M0WVS8	HORVU.MOREX.r3.4HG0399210	2775.56	0	0	0	0	0	0	0	0	0	0	0	0	0	0	0	0	0	0	0	HORVU.MOREX.r3.4HG0399210		4H	547069431	547074300	1			M0WVS8	PF00587	IPR002314	Aminoacyl-tRNA synthetase, class II (G/ P/ S/T)	b:seryl-tRNA aminoacylation;b:tRNA aminoacylation for protein translation;c:cytosol;m:aminoacyl-tRNA ligase activity;m:ATP binding;m:nucleotide binding;m:serine-tRNA ligase activity;m:tRNA binding	Aminoacyl-tRNA biosynthesis	ko00970		ko:K01875	M0WVS8	AA_TRNA_LIGASE_II domain-containing protein OS=Hordeum vulgare subsp. vulgare OX=112509 PE=4 SV=1	metabolic process	cytoplasm	catalytic activity;nucleotide binding	Pf00587, Pf02403		-1	0	0	0
F2DTT4	HORVU.MOREX.r3.2HG0167220	11215.2	0	0	0	0	0	0	0	0	0	0	0	0	0	0	0	0	0	0	0	HORVU.MOREX.r3.2HG0167220		2H	468891892	468896081	1	2-cys peroxiredoxin	Q96468	F2DTT4	PF00578	IPR000866	Alkyl hydroperoxide reductase subunit C/ Thiol specific antioxidant	:;b:cell redox homeostasis;b:cellular oxidant detoxification;c:chloroplast;c:plastid;m:antioxidant activity;m:oxidoreductase activity;m:peroxidase activity;m:peroxiredoxin activity	Apoptosis - fly	ko04214		ko:K03386	F2DTT4	Predicted protein OS=Hordeum vulgare subsp. vulgare OX=112509 PE=2 SV=1	cellular homeostasis;metabolic process;regulation of biological process		antioxidant activity;catalytic activity	Pf00578, Pf08534, Pf10417		0	0	0	0
F2EIB4	HORVU.MOREX.r3.5HG0501120	3789.64	0	0	0	0	0	0	0	0	0	0	0	0	0	0	0	0	0	0	0	HORVU.MOREX.r3.5HG0501120		5H	506118329	506121631	-1			F2EIB4	PF01399	IPR000717	Proteasome component (PCI) domain	b:regulation of catalytic activity;b:regulation of protein catabolic process;b:ubiquitin-dependent protein catabolic process;c:proteasome complex;c:proteasome regulatory particle, lid subcomplex;m:enzyme regulator activity	Proteasome	ko03050		ko:K03033	F2EIB4	Predicted protein OS=Hordeum vulgare subsp. vulgare OX=112509 PE=2 SV=1	regulation of biological process	proteasome	enzyme regulator activity;protein binding	Pf01399, Pf08375		0	0	0	0
F2D074	HORVU.MOREX.r3.5HG0509900	10949.9	0	0	0	0	0	0	0	0	0	0	0	0	0	0	0	0	0	0	0	HORVU.MOREX.r3.5HG0509900		5H	525238007	525241137	-1			F2D074	PF12481	IPR024286	Domain of unknown function DUF3700	:	Asparagine biosynthesis III;Asparagine biosynthesis	R-LPE-1119354;R-LPE-1119553	LPERR03G11950		F2D074	Predicted protein OS=Hordeum vulgare subsp. vulgare OX=112509 PE=2 SV=1				Pf12481, Pf13522, Pf13537		0	0	0	0
F2E325	HORVU.MOREX.r3.2HG0180500	2149.32	0	0	0	0	0	0	0	0	0	0	0	0	0	0	0	0	0	0	0	HORVU.MOREX.r3.2HG0180500	Glutaredoxin-C1 [Source:Projected from Arabidopsis thaliana (AT5G63030) UniProtKB/Swiss-Prot;Acc:Q8L8T2]	2H	553947280	553949705	1			F2E325	PF00462	IPR002109	Glutaredoxin	m:electron transfer activity;m:glutathione oxidoreductase activity;m:protein-disulfide reductase (glutathione) activity;m:protein-disulfide reductase activity					F2E325	Predicted protein OS=Hordeum vulgare subsp. vulgare OX=112509 PE=2 SV=1	cellular homeostasis;metabolic process;regulation of biological process		catalytic activity	Pf00462		0	0	0	0
A0A287HNX4	HORVU.MOREX.r3.1HG0053650	6930.16	0	0	0	0	0	0	0	0	0	0	0	0	0	0	0	0	0	0	0	HORVU.MOREX.r3.1HG0053650		1H	358882529	358886777	-1			A0A287HNX4	PF01399	IPR000717	Proteasome component (PCI) domain	:	Proteasome	ko03050		ko:K03039	A0A287HNX4	PCI domain-containing protein OS=Hordeum vulgare subsp. vulgare OX=112509 PE=4 SV=1						0	0	0	0
F2CRU1	HORVU.MOREX.r3.4HG0331410	2309.28	0	0	0	0	0	0	0	0	0	0	0	0	0	-1	1	0	0	0	0	HORVU.MOREX.r3.4HG0331410		4H	400800	402622	1			F2CRU1	PF02458	IPR003480	Transferase	m:acyltransferase activity, transferring groups other than amino-acyl groups	Phenylpropanoid biosynthesis	R-EGR-1119316	Eucgr.F03973.1		F2CRU1	Predicted protein OS=Hordeum vulgare subsp. vulgare OX=112509 PE=2 SV=1			catalytic activity	Pf02458		0	0	0	-1
F2DT67	HORVU.MOREX.r3.1HG0063630	3598.05	0	0	0	0	0	0	0	1	0	1	0	1	0	0	3	0	0	0	0	HORVU.MOREX.r3.1HG0063630		1H	419354307	419355688	-1			F2DT67	PF00182	IPR000726	Glycoside hydrolase, family 19, catalytic	b:carbohydrate metabolic process;b:cell wall macromolecule catabolic process;b:chitin catabolic process;b:defense response to fungus;b:metabolic process;b:polysaccharide catabolic process;m:chitin binding;m:chitinase activity;m:hydrolase activity;m:hydrolase activity, acting on glycosyl bonds	Amino sugar and nucleotide sugar metabolism;MAPK signaling pathway - plant;OsNAC5_transcription_network_involved in drought and high salinity tolerance	ko00520;ko04016;R-OSA-9641042	Os06g0726100	ko:K20547	F2DT67	Predicted protein OS=Hordeum vulgare subsp. vulgare OX=112509 PE=2 SV=1	defense response;metabolic process;response to stimulus		catalytic activity	Pf00182, Pf00187		0	0	0	0
F2DB00	HORVU.MOREX.r3.2HG0173550	7420.88	0	0	0	0	0	0	0	0	0	0	0	0	0	0	0	0	0	0	0	HORVU.MOREX.r3.2HG0173550		2H	513587874	513589103	-1			F2DB00	PF01145	IPR000163	Prohibitin	c:membrane;c:mitochondrial inner membrane;c:mitochondrion					F2DB00	Prohibitin OS=Hordeum vulgare subsp. vulgare OX=112509 PE=2 SV=1		membrane;mitochondrion		Pf01145		0	0	0	0
F2CZC7	HORVU.MOREX.r3.2HG0169420	11462.5	0	0	0	0	0	0	0	0	0	0	0	0	0	0	0	0	0	0	0	HORVU.MOREX.r3.2HG0169420		2H	483144378	483149576	-1			F2CZC7	PF00415	IPR000408	Regulator of chromosome condensation, RCC1	b:protein ubiquitination;b:response to UV-B;b:ubiquitin-dependent protein catabolic process;c:cytoplasm;m:photoreceptor activity;m:protein homodimerization activity;m:ubiquitin protein ligase activity	Ubiquitin mediated proteolysis;DNA replication;Homologous recombination;Mismatch repair;Nucleotide excision repair;Base excision repair	ko04120;ko03030;ko03440;ko03430;ko03420;ko03410		ko:K10614;ko:K02327	F2CZC7	Predicted protein OS=Hordeum vulgare subsp. vulgare OX=112509 PE=2 SV=1	regulation of biological process;response to stimulus		protein binding;receptor activity;signal transducer activity	Pf00415, Pf13540		0	0	0	-1
M0Z170	HORVU.MOREX.r3.5HG0466780	5834.02	0	0	0	0	0	0	0	0	0	0	0	0	0	0	0	0	0	0	0	HORVU.MOREX.r3.5HG0466780	Carbamoyl-phosphate synthase small chain, chloroplastic [Source:Projected from Arabidopsis thaliana (AT3G27740) UniProtKB/Swiss-Prot;Acc:Q9LVW7]	5H	338498640	338503244	-1			M0Z170	PF00117	IPR002474	Carbamoyl-phosphate synthase small subunit, N-terminal domain	b:arginine biosynthetic process;b:de novo' pyrimidine nucleobase biosynthetic process;b:glutamine metabolic process;b:nitrogen compound metabolic process;c:carbamoyl-phosphate synthase complex;c:cytoplasm;m:carbamoyl-phosphate synthase (glutamine-hydrolyzing) activity	Pyrimidine metabolism;Alanine, aspartate and glutamate metabolism;Biosynthesis of cofactors;Citrulline biosynthesis	ko00240;ko00250;ko01240;R-ATA-1119495	AET5Gv20397400	ko:K01956	M0Z170	Glutamine amidotransferase type-1 domain-containing protein OS=Hordeum vulgare subsp. vulgare OX=112509 PE=3 SV=1	cell communication;metabolic process;response to stimulus		catalytic activity	Pf00117, Pf00988, Pf07722		0	0	0	0
F2DAC0	HORVU.MOREX.r3.4HG0349120	9130.23	0	0	0	0	0	0	0	0	0	0	0	0	0	0	0	0	0	0	0	HORVU.MOREX.r3.4HG0349120		4H	90669594	90672107	1			F2DAC0	PF00137	IPR000245	V-ATPase proteolipid subunit	b:ion transport;b:proton transmembrane transport;c:integral component of membrane;c:membrane;c:proton-transporting two-sector ATPase complex, proton-transporting domain;c:proton-transporting V-type ATPase, V0 domain;c:vacuolar membrane;c:vacuole;m:proton transmembrane transporter activity;m:proton-transporting ATPase activity, rotational mechanism	Oxidative phosphorylation;Lysosome;Phagosome	ko00190;ko04142;ko04145		ko:K02155	F2DAC0	V-type proton ATPase proteolipid subunit OS=Hordeum vulgare subsp. vulgare OX=112509 PE=2 SV=1	transport	membrane;vacuole	transporter activity	Pf00137		0	0	0	0
F2DAC0	HORVU.MOREX.r3.1HG0002880	7681.69	0	0	0	0	0	0	0	0	0	0	0	0	0	0	0	0	0	0	0	HORVU.MOREX.r3.1HG0002880		1H	5716511	5718523	-1			F2DAC0	PF00137	IPR000245	V-ATPase proteolipid subunit	b:ion transport;b:proton transmembrane transport;c:integral component of membrane;c:membrane;c:proton-transporting two-sector ATPase complex, proton-transporting domain;c:proton-transporting V-type ATPase, V0 domain;c:vacuolar membrane;c:vacuole;m:proton transmembrane transporter activity;m:proton-transporting ATPase activity, rotational mechanism	Oxidative phosphorylation;Lysosome;Phagosome	ko00190;ko04142;ko04145		ko:K02155	F2DAC0	V-type proton ATPase proteolipid subunit OS=Hordeum vulgare subsp. vulgare OX=112509 PE=2 SV=1	transport	membrane;vacuole	transporter activity	Pf00137		0	0	0	0
A0A287SC65	HORVU.MOREX.r3.5HG0510340	6515.53	0	0	0	0	0	0	0	0	0	0	0	0	0	0	0	0	0	0	0	HORVU.MOREX.r3.5HG0510340		5H	526652001	526656599	1			A0A287SC65	PF04146	IPR007275	YTH domain	m:RNA binding					A0A287SC65	YTH domain-containing protein OS=Hordeum vulgare subsp. vulgare OX=112509 PE=4 SV=1						0	0	0	0
F2EAF6	HORVU.MOREX.r3.3HG0326310	1915.7	0	1	0	1	0	0	0	1	0	1	0	1	0	1	6	0	0	0	0	HORVU.MOREX.r3.3HG0326310		3H	610409529	610410284	1		P28814	F2EAF6	PF00967	IPR001153	Barwin domain	b:defense response;b:defense response to bacterium;b:defense response to fungus;b:RNA phosphodiester bond hydrolysis;m:carbohydrate binding;m:ribonuclease activity					F2EAF6	Predicted protein OS=Hordeum vulgare subsp. vulgare OX=112509 PE=2 SV=1	defense response;response to stimulus			Pf00967		0	0	0	0
M0WV50	HORVU.MOREX.r3.1HG0059170	1284	0	0	0	0	0	0	0	0	0	0	0	0	0	0	0	0	0	0	0	HORVU.MOREX.r3.1HG0059170		1H	394210785	394212426	1			M0WV50	PF00191	IPR001464	Annexin	b:response to stress;m:calcium ion binding;m:calcium-dependent phospholipid binding	GA12 biosynthesis	R-LAN-1119557	TanjilG_14379		M0WV50	Uncharacterized protein OS=Hordeum vulgare subsp. vulgare OX=112509 PE=4 SV=1			metal ion binding	Pf00191		0	0	0	0
F2DUE6	HORVU.MOREX.r3.2HG0188130	2054.09	0	0	0	0	0	0	0	0	0	0	0	0	0	0	0	0	0	0	0	HORVU.MOREX.r3.2HG0188130		2H	590744358	590746800	-1			F2DUE6	PF06244	IPR010422	Coiled-coil domain-containing protein 124/Oxs1	:					F2DUE6	Predicted protein OS=Hordeum vulgare subsp. vulgare OX=112509 PE=2 SV=1				Pf06244		0	0	0	0
F2E2W5	HORVU.MOREX.r3.7HG0655800	5578.54	0	0	0	0	0	-1	0	0	0	0	0	0	0	-1	2	0	0	0	0	HORVU.MOREX.r3.7HG0655800		7H	47592206	47593797	1			F2E2W5	PF01596	IPR002935	Class I-like SAM-dependent O-methyltransferase	b:methylation;m:methyltransferase activity;m:O-methyltransferase activity;m:transferase activity	Stilbenoid, diarylheptanoid and gingerol biosynthesis;Flavonoid biosynthesis;Phenylpropanoid biosynthesis	ko00945;ko00941;ko00940		ko:K00588	F2E2W5	Predicted protein OS=Hordeum vulgare subsp. vulgare OX=112509 PE=2 SV=1	metabolic process		catalytic activity	Pf01596, Pf12847, Pf13578		0	0	0	0
F2E390	HORVU.MOREX.r3.7HG0689220	30476.2	0	0	0	0	0	0	0	0	0	0	0	0	0	0	0	0	0	0	0	HORVU.MOREX.r3.7HG0689220		7H	251032060	251034376	1			F2E390	PF00687	IPR002143	Ribosomal protein L1	b:translation;c:large ribosomal subunit;c:ribonucleoprotein complex;c:ribosome;m:RNA binding;m:structural constituent of ribosome	Ribosome	ko03010		ko:K02865	F2E390	Ribosomal protein OS=Hordeum vulgare subsp. vulgare OX=112509 PE=2 SV=1	metabolic process	ribosome	RNA binding;structural molecule activity	Pf00687		0	0	0	0
M0VS36	HORVU.MOREX.r3.3HG0248810	11794.5	0	0	0	0	0	0	0	0	0	0	0	0	0	0	0	0	0	0	0	HORVU.MOREX.r3.3HG0248810		3H	133431581	133435074	-1			M0VS36	PF10255	IPR000717	Proteasome component (PCI) domain	b:formation of cytoplasmic translation initiation complex;b:translational initiation;c:cytoplasm;c:eukaryotic 43S preinitiation complex;c:eukaryotic 48S preinitiation complex;c:eukaryotic translation initiation factor 3 complex;m:translation initiation factor activity					M0VS36	Eukaryotic translation initiation factor 3 subunit L OS=Hordeum vulgare subsp. vulgare OX=112509 PE=3 SV=1	cell organization and biogenesis;metabolic process;regulation of biological process	cytoplasm	RNA binding	Pf10255		0	0	0	0
A0A287GSJ3	HORVU.MOREX.r3.1HG0093550	2154.57	0	0	0	0	0	0	0	0	0	0	0	0	0	0	0	0	0	0	0	HORVU.MOREX.r3.1HG0093550		1H	511775677	511779052	1			A0A287GSJ3	PF00290	IPR002028	Tryptophan synthase, alpha chain	b:tryptophan biosynthetic process;b:tryptophan metabolic process;c:chloroplast;c:cytosol;m:tryptophan synthase activity	Phenylalanine, tyrosine and tryptophan biosynthesis;Glycine, serine and threonine metabolism;Tryptophan biosynthesis	ko00400;ko00260;R-TTU-1119494	TRITD1Av1G225320	ko:K01695	A0A287GSJ3	Uncharacterized protein OS=Hordeum vulgare subsp. vulgare OX=112509 PE=3 SV=1						0	0	0	0
A0A287QQP4	HORVU.MOREX.r3.5HG0446870	5964.96	0	0	0	0	0	0	0	0	0	0	0	0	0	0	0	0	0	0	0	HORVU.MOREX.r3.5HG0446870		5H	135430850	135441182	-1			A0A287QQP4	PF00596	IPR001303	Class II aldolase/adducin N-terminal	b:L-methionine salvage from methylthioadenosine;b:L-methionine salvage from S-adenosylmethionine;c:cytoplasm;m:2,3-diketo-5-methylthiopentyl-1-phosphate enolase activity;m:2-hydroxy-3-keto-5-methylthiopentenyl-1-phosphate phosphatase activity;m:acireductone synthase activity;m:magnesium ion binding;m:metal ion binding;m:methylthioribulose 1-phosphate dehydratase activity;m:zinc ion binding	Cysteine and methionine metabolism	ko00270		ko:K16054;ko:K09880	A0A287QQP4	Probable bifunctional methylthioribulose-1-phosphate dehydratase/enolase-phosphatase E1 OS=Hordeum vulgare subsp. vulgare OX=112509 PE=3 SV=1						0	1	0	0
A0A287KS58	HORVU.MOREX.r3.3HG0254990	4275.62	0	-1	0	-1	0	-1	0	0	0	0	0	-1	0	-1	5	0	0	0	0	HORVU.MOREX.r3.3HG0254990		3H	184601538	184603487	1			A0A287KS58	PF00141	IPR000823	Plant peroxidase	b:hydrogen peroxide catabolic process;b:response to oxidative stress;c:extracellular region;m:heme binding;m:metal ion binding;m:peroxidase activity	Phenylpropanoid biosynthesis;Development of root hair	ko00940;R-OSA-9639861	Os07g0638600	ko:K00430	A0A287KS58	Peroxidase OS=Hordeum vulgare subsp. vulgare OX=112509 PE=3 SV=1						0	0	0	0
A0A287I4H5	HORVU.MOREX.r3.2HG0152170	2673.56	0	0	0	0	0	0	0	0	0	0	0	0	0	0	0	0	0	0	0	HORVU.MOREX.r3.2HG0152170	RNA-binding protein CP33, chloroplastic [Source:Projected from Arabidopsis thaliana (AT3G52380) UniProtKB/Swiss-Prot;Acc:Q39061]	2H	345944998	345948411	-1			A0A287I4H5	PF00076	IPR000504	RNA recognition motif domain	b:chloroplast RNA processing;b:chloroplast rRNA processing;c:chloroplast;c:chloroplast stroma;c:chloroplast thylakoid membrane;m:mRNA binding;m:nucleic acid binding;m:RNA binding	Photorespiration	R-CAN-1119312	T459_32433		A0A287I4H5	Uncharacterized protein OS=Hordeum vulgare subsp. vulgare OX=112509 PE=4 SV=1						0	0	0	0
Q9SME4	HORVU.MOREX.r3.2HG0188850	6387.04	0	0	0	0	0	0	0	0	0	0	0	0	0	0	0	0	0	0	0	HORVU.MOREX.r3.2HG0188850		2H	593730099	593732056	-1			Q9SME4	PF00255	IPR000889	Glutathione peroxidase	b:cellular oxidant detoxification;b:response to oxidative stress;c:cellular anatomical entity;m:glutathione peroxidase activity;m:oxidoreductase activity;m:peroxidase activity	Glutathione metabolism;Arachidonic acid metabolism;Glutathione redox reactions I	ko00480;ko00590;R-TDI-1119437	TRIDC2AG059260	ko:K00432	Q9SME4	Glutathione peroxidase OS=Hordeum vulgare OX=4513 PE=2 SV=1	metabolic process;regulation of biological process;response to stimulus		antioxidant activity;catalytic activity	Pf00255, Pf00578, Pf08534		0	0	0	0
M0Y5J8	HORVU.MOREX.r3.1HG0067550	2521.19	0	0	0	0	0	0	0	0	0	0	0	0	0	0	0	0	0	0	0	HORVU.MOREX.r3.1HG0067550		1H	439075276	439078027	-1			M0Y5J8	PF00582	IPR006015	Universal stress protein A family	:	Recognition of fungal and bacterial pathogens and immunity response	R-OPU-9611432	OPUNC01G36180		M0Y5J8	Usp domain-containing protein OS=Hordeum vulgare subsp. vulgare OX=112509 PE=4 SV=1	response to stimulus			Pf00582		0	0	0	0
C3W8M2	HORVU.MOREX.r3.2HG0165780	9300.17	0	0	0	0	0	1	0	0	0	0	0	0	0	1	2	0	0	0	0	HORVU.MOREX.r3.2HG0165780		2H	457636956	457649653	-1	sbeIIa		C3W8M2	PF00128	IPR004193	Glycoside hydrolase, family 13, N-terminal	b:carbohydrate metabolic process;b:glycogen biosynthetic process;b:starch biosynthetic process;b:starch catabolic process;c:amyloplast;c:plastid;m:1,4-alpha-glucan branching enzyme activity;m:1,4-alpha-glucan branching enzyme activity (using a glucosylated glycogenin as primer for glycogen synthesis);m:catalytic activity;m:cation binding;m:glycosyltransferase activity;m:hydrolase activity, hydrol…	Starch and sucrose metabolism;Starch biosynthesis	ko00500;R-ACO-1119477	Aco007778.1.path1	ko:K00700	C3W8M2	Starch branching enzyme OS=Hordeum vulgare subsp. vulgare OX=112509 GN=SBE2a PE=2 SV=1	metabolic process		catalytic activity	Pf00128, Pf02806, Pf02922, Pf14701		0	0	0	0
M0X1Z2	HORVU.MOREX.r3.3HG0306210	5730.87	0	0	0	0	0	0	0	0	0	0	0	0	0	0	0	0	0	0	0	HORVU.MOREX.r3.3HG0306210		3H	561312341	561315625	-1			M0X1Z2	PF13516	IPR001611	Leucine-rich repeat	b:regulation of catalytic activity;m:GTPase activator activity;m:protein binding	Ribosome;Nucleocytoplasmic transport	ko03010;ko03013		ko:K02909;ko:K14319	M0X1Z2	WPP domain-containing protein OS=Hordeum vulgare subsp. vulgare OX=112509 PE=4 SV=1			protein binding	Pf13943		0	0	0	0
F2DY46	HORVU.MOREX.r3.2HG0097390	5741.98	0	0	0	0	0	0	0	0	0	0	0	0	0	0	0	0	0	0	0	HORVU.MOREX.r3.2HG0097390		2H	4436801	4439780	-1			F2DY46	PF00571	IPR000644	CBS domain	:	Ureide biosynthesis	R-CME-1119407	CML243C		F2DY46	Predicted protein OS=Hordeum vulgare subsp. vulgare OX=112509 PE=2 SV=1	metabolic process		catalytic activity	Pf00478, Pf00571		0	0	0	0
F2D043	HORVU.MOREX.r3.3HG0268200	4513.44	0	0	0	0	0	0	0	0	0	0	0	0	0	0	0	0	0	0	0	HORVU.MOREX.r3.3HG0268200		3H	335166152	335168544	1			F2D043	PF01459	IPR001925	Porin, eukaryotic type	b:anion transmembrane transport;b:inorganic anion transport;b:transmembrane transport;c:membrane;c:membrane-bounded organelle;c:mitochondrial outer membrane;m:voltage-gated anion channel activity	Ferroptosis;Cellular senescence;Necroptosis;Calcium signaling pathway;cGMP-PKG signaling pathway;Phylloquinone biosynthesis	ko04216;ko04218;ko04217;ko04020;ko04022;R-ACO-1119498	Aco005711.1.path1	ko:K15040	F2D043	Predicted protein OS=Hordeum vulgare subsp. vulgare OX=112509 PE=2 SV=1	transport	membrane	transporter activity	Pf01459		0	0	0	0
F2CQX6	HORVU.MOREX.r3.6HG0609180	3835.62	0	0	0	0	0	0	0	0	0	0	0	-1	0	0	1	0	0	0	0	HORVU.MOREX.r3.6HG0609180		6H	472752068	472760795	-1	NTR2		F2CQX6	PF07992	IPR005982	Thioredoxin reductase	b:cell redox homeostasis;b:removal of superoxide radicals;c:cytoplasm;m:oxidoreductase activity;m:thioredoxin-disulfide reductase activity	Selenocompound metabolism	ko00450		ko:K00384	F2CQX6	Thioredoxin reductase OS=Hordeum vulgare subsp. vulgare OX=112509 PE=2 SV=1	metabolic process;response to stimulus	cytoplasm	antioxidant activity;catalytic activity	Pf00070, Pf07992		0	0	0	0
A0A287SSS2	HORVU.MOREX.r3.5HG0526830	2763.29	0	0	0	0	0	0	0	0	0	0	0	0	0	0	0	0	0	0	0	HORVU.MOREX.r3.5HG0526830		5H	564447511	564452064	1			A0A287SSS2	PF08609	IPR011989	Armadillo-like helical	c:endoplasmic reticulum;m:adenyl-nucleotide exchange factor activity	Protein processing in endoplasmic reticulum	ko04141		ko:K09562	A0A287SSS2	TOG domain-containing protein OS=Hordeum vulgare subsp. vulgare OX=112509 PE=4 SV=1						0	0	0	0
M0Z6P5	HORVU.MOREX.r3.5HG0479670	558.224	0	0	0	0	0	0	0	0	0	0	0	0	0	0	0	0	0	0	0	HORVU.MOREX.r3.5HG0479670		5H	427467862	427468960	-1			M0Z6P5	PF00011	IPR002068	Alpha crystallin/Hsp20 domain	b:response to heat					M0Z6P5	SHSP domain-containing protein OS=Hordeum vulgare subsp. vulgare OX=112509 PE=3 SV=1				Pf00011		0	0	0	0
M0YCI8	HORVU.MOREX.r3.5HG0527840	2081.68	0	1	0	0	0	1	0	1	0	1	0	1	0	1	6	0	0	0	0	HORVU.MOREX.r3.5HG0527840		5H	566770709	566772265	-1			M0YCI8	PF02893	IPR004182	GRAM domain	b:embryo development ending in seed dormancy;b:maintenance of seed dormancy by absisic acid;b:regulation of seed germination;b:seed germination					M0YCI8	GRAM domain-containing protein OS=Hordeum vulgare subsp. vulgare OX=112509 PE=4 SV=1	regulation of biological process			Pf02893		0	0	0	0
A0A287WRE2	HORVU.MOREX.r3.7HG0695720	10748.2	0	0	0	0	0	0	0	0	0	0	0	0	0	0	0	0	1	1	0	HORVU.MOREX.r3.7HG0695720		7H	334830765	334844797	1			A0A287WRE2	PF00400	IPR001680	WD40 repeat	b:inflorescence development;b:post-embryonic development;b:regulation of transcription, DNA-templated;b:reproductive structure development;b:shoot system development;m:protein binding	Brassinosteroid signaling;Jasmonic acid signaling;Reproductive meristem phase change;Strigolactone signaling	R-ATA-5632095;R-ATA-6787011;R-ATA-9608575;R-ATA-5654828	AET7Gv20742600		A0A287WRE2	Uncharacterized protein OS=Hordeum vulgare subsp. vulgare OX=112509 PE=4 SV=1						0	0	1	-1
M0YI94	HORVU.MOREX.r3.6HG0550840	2252.12	0	1	0	0	0	0	0	1	0	0	0	1	0	0	3	0	0	0	0	HORVU.MOREX.r3.6HG0550840		6H	28952045	28952932	-1			M0YI94	PF04450	IPR007541	Uncharacterised protein family, basic secretory protein	:					M0YI94	Uncharacterized protein OS=Hordeum vulgare subsp. vulgare OX=112509 PE=4 SV=1				Pf04450, Pf13485		0	0	0	0
F2DXD4	HORVU.MOREX.r3.6HG0622490	8469.88	0	0	0	0	0	0	0	0	0	0	0	0	0	0	0	0	0	0	0	HORVU.MOREX.r3.6HG0622490		6H	533551711	533555538	1			F2DXD4	PF00076	IPR000504	RNA recognition motif domain	b:cytoplasmic translational initiation;b:formation of cytoplasmic translation initiation complex;b:translation;b:translational initiation;c:cytoplasm;c:eukaryotic 43S preinitiation complex;c:eukaryotic 48S preinitiation complex;c:eukaryotic translation initiation factor 3 complex;m:nucleic acid binding;m:RNA binding;m:translation initiation factor activity	Arginine biosynthesis II (acetyl cycle);Arginine biosynthesis	R-FVE-1119622;R-FVE-1119263	mrna18218.1-v1.0-hybrid		F2DXD4	Eukaryotic translation initiation factor 3 subunit G OS=Hordeum vulgare subsp. vulgare OX=112509 PE=2 SV=1	cell organization and biogenesis;metabolic process;regulation of biological process	cytoplasm	RNA binding	Pf00076, Pf12353, Pf13893, Pf14259		0	0	0	0
M0W8Z2	HORVU.MOREX.r3.2HG0211090	4032.34	0	1	0	0	0	1	0	1	0	1	0	1	0	0	5	0	0	0	0	HORVU.MOREX.r3.2HG0211090		2H	649694374	649695121	1			M0W8Z2	PF00967	IPR001153	Barwin domain	b:defense response;b:defense response to bacterium;b:defense response to fungus;m:ribonuclease activity					M0W8Z2	Barwin domain-containing protein OS=Hordeum vulgare subsp. vulgare OX=112509 PE=4 SV=1	defense response;response to stimulus			Pf00967		0	0	0	0
A0A287S239	HORVU.MOREX.r3.5HG0500210	5567.62	0	0	0	0	0	0	0	0	0	0	0	0	0	0	0	0	0	0	0	HORVU.MOREX.r3.5HG0500210		5H	504051108	504055913	1			A0A287S239	PF00227	IPR000426	Proteasome alpha-subunit, N-terminal domain	b:proteasomal ubiquitin-independent protein catabolic process;b:proteasome-mediated ubiquitin-dependent protein catabolic process;b:proteolysis involved in cellular protein catabolic process;b:ubiquitin-dependent protein catabolic process;c:cytoplasm;c:nucleus;c:proteasome core complex;c:proteasome core complex, alpha-subunit complex;m:endopeptidase activity	Proteasome	ko03050		ko:K02731	A0A287S239	Proteasome subunit alpha type OS=Hordeum vulgare subsp. vulgare OX=112509 PE=3 SV=1						0	0	0	0
F2D1U7	HORVU.MOREX.r3.2HG0123450	3604.1	0	0	0	0	0	0	0	0	0	0	0	0	0	0	0	0	0	0	0	HORVU.MOREX.r3.2HG0123450		2H	88748463	88752778	-1			F2D1U7	PF00406	IPR000850	Adenylate kinase/UMP-CMP kinase	b:de novo' pyrimidine nucleobase biosynthetic process;b:nucleobase-containing compound metabolic process;b:nucleoside monophosphate phosphorylation;b:phosphorylation;b:pyrimidine nucleotide biosynthetic process;b:pyrimidine-containing compound biosynthetic process;c:cytoplasm;c:nucleus;m:adenylate kinase activity;m:ATP binding;m:CMP kinase activity;m:cytidylate kinase activity;m:dCMP kinase activ…	Drug metabolism - other enzymes;Pyrimidine metabolism;Biosynthesis of cofactors;Citrulline biosynthesis	ko00983;ko00240;ko01240;R-CBA-1119495	CBR_g8394	ko:K13800	F2D1U7	UMP-CMP kinase OS=Hordeum vulgare subsp. vulgare OX=112509 PE=2 SV=1	metabolic process	cytoplasm;nucleus	catalytic activity;nucleotide binding	Pf00406, Pf13207, Pf13238, Pf13671		0	0	0	0
M0X4B4	HORVU.MOREX.r3.3HG0330640	7739.09	0	0	0	0	0	1	0	1	0	1	0	1	0	0	4	0	0	0	0	HORVU.MOREX.r3.3HG0330640		3H	619687396	619714219	-1			M0X4B4				:					M0X4B4	Uncharacterized protein OS=Hordeum vulgare subsp. vulgare OX=112509 PE=4 SV=1						0	0	0	0
M0X4B4	HORVU.MOREX.r3.3HG0330740	2618.67	0	0	0	0	0	0	0	1	0	1	0	1	0	0	3	0	0	0	0	HORVU.MOREX.r3.3HG0330740		3H	619803672	619804955	-1			M0X4B4				:					M0X4B4	Uncharacterized protein OS=Hordeum vulgare subsp. vulgare OX=112509 PE=4 SV=1						0	0	0	0
M0X4B4	HORVU.MOREX.r3.3HG0330780	2617.45	0	0	0	0	0	0	0	1	0	1	0	1	0	0	3	0	0	0	0	HORVU.MOREX.r3.3HG0330780		3H	619847690	619848973	-1			M0X4B4				:					M0X4B4	Uncharacterized protein OS=Hordeum vulgare subsp. vulgare OX=112509 PE=4 SV=1						0	0	0	0
M0X4B4	HORVU.MOREX.r3.3HG0330760	4059.78	0	0	0	0	0	1	0	1	0	1	0	1	0	0	4	0	0	0	0	HORVU.MOREX.r3.3HG0330760		3H	619825416	619827016	-1			M0X4B4				:					M0X4B4	Uncharacterized protein OS=Hordeum vulgare subsp. vulgare OX=112509 PE=4 SV=1						0	0	0	0
M0X4B4	HORVU.MOREX.r3.3HG0330700	3985.05	0	0	0	0	0	0	0	1	0	1	0	1	0	0	3	0	0	0	0	HORVU.MOREX.r3.3HG0330700		3H	619758905	619760503	-1		P32024	M0X4B4				:					M0X4B4	Uncharacterized protein OS=Hordeum vulgare subsp. vulgare OX=112509 PE=4 SV=1						0	0	0	0
M0X4B4	HORVU.MOREX.r3.3HG0330720	2618.11	0	0	0	0	0	0	0	1	0	1	0	1	0	0	3	0	0	0	0	HORVU.MOREX.r3.3HG0330720		3H	619781682	619782965	-1			M0X4B4				:					M0X4B4	Uncharacterized protein OS=Hordeum vulgare subsp. vulgare OX=112509 PE=4 SV=1						0	0	0	0
M0X4B4	HORVU.MOREX.r3.3HG0330680	2617.08	0	0	0	0	0	0	0	1	0	1	0	1	0	0	3	0	0	0	0	HORVU.MOREX.r3.3HG0330680		3H	619736677	619737960	-1			M0X4B4				:					M0X4B4	Uncharacterized protein OS=Hordeum vulgare subsp. vulgare OX=112509 PE=4 SV=1						0	0	0	0
M0X4B4	HORVU.MOREX.r3.3HG0330620	4411.83	0	0	0	0	0	0	0	1	0	1	0	1	0	0	3	0	0	0	0	HORVU.MOREX.r3.3HG0330620		3H	619618639	619620240	-1			M0X4B4				:					M0X4B4	Uncharacterized protein OS=Hordeum vulgare subsp. vulgare OX=112509 PE=4 SV=1						0	0	0	0
M0X4B4	HORVU.MOREX.r3.3HG0330600	3596.29	0	0	0	0	0	0	0	1	0	1	0	1	0	0	3	0	0	0	0	HORVU.MOREX.r3.3HG0330600		3H	619593347	619594945	-1			M0X4B4				:					M0X4B4	Uncharacterized protein OS=Hordeum vulgare subsp. vulgare OX=112509 PE=4 SV=1						0	0	0	0
F2CTZ0	HORVU.MOREX.r3.4HG0345740	2563.32	0	0	0	0	0	0	0	0	0	0	0	0	0	0	0	0	0	0	0	HORVU.MOREX.r3.4HG0345740		4H	62961423	62964755	1			F2CTZ0	PF00107	IPR002328	Alcohol dehydrogenase, zinc-type, conserved site	m:metal ion binding;m:oxidoreductase activity;m:zinc ion binding	Pyruvate metabolism;Fatty acid degradation;Glycolysis / Gluconeogenesis;alpha-Linolenic acid metabolism;Tyrosine metabolism;Phenylalanine degradation III	ko00620;ko00071;ko00010;ko00592;ko00350;R-TDI-1119267	TRIDC4AG032250	ko:K18857	F2CTZ0	Predicted protein OS=Hordeum vulgare subsp. vulgare OX=112509 PE=2 SV=1	metabolic process		catalytic activity;metal ion binding	Pf00107, Pf08240, Pf13578		0	0	0	0
F2CRK6	HORVU.MOREX.r3.2HG0205770	4619.29	0	0	0	0	0	0	0	0	0	0	0	0	0	0	0	0	0	0	0	HORVU.MOREX.r3.2HG0205770		2H	637870925	637876791	-1			F2CRK6	PF01813	IPR002699	ATPase, V1 complex, subunit D	b:ion transport;b:proton transmembrane transport;m:ATPase-coupled transmembrane transporter activity;m:proton-transporting ATPase activity, rotational mechanism	Oxidative phosphorylation;mTOR signaling pathway;Phagosome	ko00190;ko04150;ko04145		ko:K02149	F2CRK6	Predicted protein OS=Hordeum vulgare subsp. vulgare OX=112509 PE=2 SV=1	transport	Golgi;membrane;vacuole	catalytic activity;transporter activity	Pf01813		0	0	0	0
A0A287V000	HORVU.MOREX.r3.6HG0623620	2401.4	0	0	0	0	0	0	0	0	0	0	0	0	0	0	0	0	0	0	0	HORVU.MOREX.r3.6HG0623620		6H	536902939	536903804	1			A0A287V000	PF00173	IPR001199	Cytochrome b5-like heme/steroid binding domain	c:endomembrane system;c:membrane					A0A287V000	Cytochrome b5 heme-binding domain-containing protein OS=Hordeum vulgare subsp. vulgare OX=112509 PE=3 SV=1						0	0	0	0
F2CRN3	HORVU.MOREX.r3.4HG0397890	2540.36	0	0	0	0	0	0	0	0	0	0	0	0	0	0	0	0	0	0	0	HORVU.MOREX.r3.4HG0397890		4H	539731592	539732558	-1			F2CRN3	PF13943	IPR025265	WPP domain	b:lateral root development;b:mitotic cell cycle;c:nucleus					F2CRN3	Predicted protein OS=Hordeum vulgare subsp. vulgare OX=112509 PE=2 SV=1				Pf13943		0	0	0	0
F2DY31	HORVU.MOREX.r3.5HG0526180	15886.8	0	0	0	0	0	0	0	0	0	0	0	0	0	0	0	0	0	0	0	HORVU.MOREX.r3.5HG0526180		5H	562972163	562974160	1			F2DY31	PF00241	IPR002108	Actin-depolymerising factor homology domain	b:actin filament depolymerization;b:actin filament organization;c:actin cytoskeleton;m:actin binding	Regulation of actin cytoskeleton;Trehalose degradation II	ko04810;R-OLO-1119601	KN539894.1_FG005	ko:K05765	F2DY31	Predicted protein OS=Hordeum vulgare subsp. vulgare OX=112509 PE=2 SV=1	cell organization and biogenesis	cytoskeleton	protein binding	Pf00241		0	0	0	0
F2CW55	HORVU.MOREX.r3.3HG0309820	10976.6	0	0	0	0	0	0	0	0	0	0	0	0	0	0	0	0	0	0	0	HORVU.MOREX.r3.3HG0309820		3H	572077861	572079529	-1			F2CW55	PF11976	IPR000626	Ubiquitin-like domain	c:nucleus;m:protein binding	Nucleocytoplasmic transport	ko03013		ko:K12160	F2CW55	Small ubiquitin-related modifier OS=Hordeum vulgare subsp. vulgare OX=112509 PE=2 SV=1	metabolic process	nucleus	protein binding	Pf00240, Pf11976		0	0	0	0
F2EFB3	HORVU.MOREX.r3.5HG0469320	2195.23	0	0	0	0	0	0	0	0	0	0	0	0	0	0	0	0	0	0	0	HORVU.MOREX.r3.5HG0469320		5H	358909676	358911137	1			F2EFB3	PF01344	IPR006652	Kelch repeat type 1	b:nitrile biosynthetic process;b:regulation of catalytic activity;b:response to zinc ion;c:cytosol;c:nucleus;m:enzyme regulator activity;m:protein binding	Regulatory network of nutrient accumulation	R-BRA-9626305	Bra005272		F2EFB3	Predicted protein OS=Hordeum vulgare subsp. vulgare OX=112509 PE=2 SV=1			protein binding	Pf01344, Pf13415, Pf13418, Pf13964		0	0	0	0
F2CRF7	HORVU.MOREX.r3.4HG0382510	3690.75	0	0	0	0	0	0	0	0	0	0	0	0	0	0	0	0	0	0	0	HORVU.MOREX.r3.4HG0382510		4H	430190603	430191517	-1			F2CRF7	PF02672	IPR003823	CP12 domain	c:chloroplast	Plastid glycolysis	R-OGU-1119424	OGLUM03G02280		F2CRF7	Predicted protein OS=Hordeum vulgare subsp. vulgare OX=112509 PE=2 SV=1				Pf02672		0	0	0	0
F2D6F2	HORVU.MOREX.r3.1HG0035230	8134.96	0	0	0	0	0	0	0	0	0	0	0	0	0	0	0	0	0	0	0	HORVU.MOREX.r3.1HG0035230	DUF1620-containing and WD40-like repeat protein, Scaffold protein for assembly of the restoration of fertility comple [Source: Projected from Oryza sativa (Os05g0230600)]	1H	199698698	199710379	-1			F2D6F2	PF07774	IPR002372	Pyrrolo-quinoline quinone repeat	c:EMC complex;c:endoplasmic reticulum;c:endoplasmic reticulum membrane;c:Golgi apparatus;c:integral component of membrane;c:membrane;c:plasma membrane;c:vacuolar membrane;m:protein binding					F2D6F2	Predicted protein OS=Hordeum vulgare subsp. vulgare OX=112509 PE=2 SV=1		endoplasmic reticulum;Golgi;membrane;vacuole		Pf07774, Pf13360		0	-1	0	0
M0UM98	HORVU.MOREX.r3.6HG0567520	3724.24	0	0	0	0	0	0	0	0	0	0	0	0	0	0	0	0	0	0	0	HORVU.MOREX.r3.6HG0567520	Porphobilinogen deaminase, chloroplastic [Source:Projected from Arabidopsis thaliana (AT5G08280) UniProtKB/Swiss-Prot;Acc:Q43316]	6H	108510882	108514015	1			M0UM98	PF01379	IPR000860	Porphobilinogen deaminase	b:heme biosynthetic process;b:peptidyl-pyrromethane cofactor linkage;b:protoporphyrinogen IX biosynthetic process;b:tetrapyrrole biosynthetic process;c:cytoplasm;m:hydroxymethylbilane synthase activity	Porphyrin and chlorophyll metabolism;Biosynthesis of cofactors;Tetrapyrrole biosynthesis I	ko00860;ko01240;R-TTU-4827054	TRITD6Av1G050440	ko:K01749	M0UM98	Uncharacterized protein OS=Hordeum vulgare subsp. vulgare OX=112509 PE=3 SV=1	defense response;metabolic process;response to stimulus	extracellular	catalytic activity	Pf01379, Pf03900		0	0	0	0
Q7XZK2	HORVU.MOREX.r3.1HG0076510	12918.7	0	0	0	0	0	0	0	0	0	0	0	0	0	0	0	0	0	0	0	HORVU.MOREX.r3.1HG0076510		1H	475070715	475073001	1			Q7XZK2	PF00085	IPR013766	Thioredoxin domain	:	Salicylic acid signaling;Jasmonic acid signaling	R-OLO-6788019;R-OLO-6787011	KN539300.1_FG003		Q7XZK2	Thioredoxin OS=Hordeum vulgare subsp. vulgare OX=112509 PE=1 SV=1	cellular homeostasis;metabolic process;regulation of biological process		antioxidant activity;catalytic activity	Pf00085, Pf00578, Pf06110, Pf13098, Pf13899, Pf13905		0	0	0	0
F2DW12	HORVU.MOREX.r3.1HG0080000	8582.65	0	1	0	1	0	1	1	1	0	1	1	1	0	1	9	0	0	0	0	HORVU.MOREX.r3.1HG0080000		1H	485251521	485252201	-1			F2DW12	PF02987	IPR004238	Late embryogenesis abundant protein, LEA_4 subgroup	:	Response to cold temperature	R-ATA-8879007	AET1Gv20878900		F2DW12	Predicted protein OS=Hordeum vulgare subsp. vulgare OX=112509 PE=2 SV=1						0	0	0	0
B4ESE6	HORVU.MOREX.r3.5HG0462580	3940.99	0	0	0	-1	0	-1	0	0	0	0	0	0	0	-1	3	0	0	0	0	HORVU.MOREX.r3.5HG0462580		5H	310798804	310800446	-1			B4ESE6	PF00112	IPR000169	Cysteine peptidase, cysteine active site	b:proteolysis;m:cysteine-type peptidase activity;m:hydrolase activity;m:peptidase activity	Maternal tissue PCD	R-OSA-9623513	Os02g0715000		B4ESE6	Papain-like cysteine proteinase OS=Hordeum vulgare subsp. vulgare OX=112509 GN=pap-4 PE=2 SV=1	metabolic process		catalytic activity	Pf00112, Pf08246		0	0	0	0
F2CSS7	HORVU.MOREX.r3.3HG0281620	851.865	0	0	0	0	0	0	0	1	0	0	0	1	0	0	2	0	0	0	0	HORVU.MOREX.r3.3HG0281620		3H	443595654	443596899	1			F2CSS7	PF00182	IPR000726	Glycoside hydrolase, family 19, catalytic	b:carbohydrate metabolic process;b:cell wall macromolecule catabolic process;b:chitin catabolic process;b:defense response to fungus;b:metabolic process;b:polysaccharide catabolic process;m:chitin binding;m:chitinase activity;m:hydrolase activity;m:hydrolase activity, acting on glycosyl bonds	Amino sugar and nucleotide sugar metabolism;MAPK signaling pathway - plant;OsNAC5_transcription_network_involved in drought and high salinity tolerance	ko00520;ko04016;R-OSA-9641042	Os06g0726100	ko:K20547	F2CSS7	Predicted protein OS=Hordeum vulgare subsp. vulgare OX=112509 PE=2 SV=1	metabolic process		catalytic activity	Pf00182, Pf00187		0	0	0	0
A0A287F8M8	HORVU.MOREX.r3.1HG0042320	6867.14	0	0	0	0	0	0	0	0	0	0	0	0	0	0	0	0	0	0	0	HORVU.MOREX.r3.1HG0042320	UDP-glucose:glycoprotein glucosyltransferases;transferases, transferring hexosyl groups;transferases, transferring glycosyl groups [Source:Projected from Arabidopsis thaliana (AT1G71220) TAIR;Acc:AT1G71220]	1H	272582500	272609485	-1			A0A287F8M8	PF06427	IPR009448	UDP-glucose:Glycoprotein Glucosyltransferase	b:ER-associated misfolded protein catabolic process;b:organic substance metabolic process;b:protein glycosylation;b:protein N-linked glycosylation via asparagine;b:UDP-glucosylation;c:endoplasmic reticulum;c:endoplasmic reticulum lumen;m:transferase activity;m:UDP-glucose:glycoprotein glucosyltransferase activity;m:unfolded protein binding	Protein processing in endoplasmic reticulum	ko04141		ko:K11718	A0A287F8M8	Uncharacterized protein OS=Hordeum vulgare subsp. vulgare OX=112509 PE=4 SV=1						0	0	0	0
M0XRA3	HORVU.MOREX.r3.6HG0579680	6090	0	0	0	0	0	0	0	0	0	0	0	0	0	0	0	0	0	0	0	HORVU.MOREX.r3.6HG0579680		6H	199165700	199167463	1			M0XRA3	PF00067	IPR001128	Cytochrome P450	b:sterol metabolic process;m:heme binding;m:iron ion binding;m:monooxygenase activity;m:oxidoreductase activity;m:oxidoreductase activity, acting on paired donors, with incorporation or reduction of molecular oxygen	alpha-Linolenic acid metabolism;Jasmonic acid biosynthesis	ko00592;R-OSA-1119332	Q6Z8Z7	ko:K01723	M0XRA3	Uncharacterized protein OS=Hordeum vulgare subsp. vulgare OX=112509 PE=3 SV=1	metabolic process		catalytic activity;metal ion binding	Pf00067		0	0	0	-1
M0WZU2	HORVU.MOREX.r3.1HG0025500	11424.4	0	0	0	0	0	0	0	0	0	0	0	0	0	0	0	0	0	0	0	HORVU.MOREX.r3.1HG0025500		1H	103493042	103500110	1			M0WZU2	PF00750	IPR001278	Arginine-tRNA ligase	b:arginyl-tRNA aminoacylation;b:tRNA aminoacylation for protein translation;c:cytoplasm;m:aminoacyl-tRNA ligase activity;m:arginine-tRNA ligase activity;m:ATP binding;m:nucleotide binding	Aminoacyl-tRNA biosynthesis	ko00970		ko:K01887	M0WZU2	Uncharacterized protein OS=Hordeum vulgare subsp. vulgare OX=112509 PE=3 SV=1	metabolic process	cytoplasm	catalytic activity;nucleotide binding	Pf00750, Pf03485, Pf05746		0	0	0	0
Q7XZK3	HORVU.MOREX.r3.2HG0149410	17184.8	0	0	0	0	0	0	0	0	0	0	0	0	0	0	0	0	0	0	0	HORVU.MOREX.r3.2HG0149410	H-type thioredoxin, Regulation of the apoplastic reactive oxygen species, Stress respons [Source: Projected from Oryza sativa (Os07g0186000)]	2H	312614560	312623999	-1			Q7XZK3	PF00085	IPR005746	Thioredoxin	b:cell redox homeostasis;b:glycerol ether metabolic process;b:negative regulation of catalytic activity;b:plasmodesmata-mediated intercellular transport;b:response to cold;b:response to oxidative stress;m:enzyme inhibitor activity;m:oxidoreductase activity, acting on a sulfur group of donors, disulfide as acceptor;m:protein-disulfide reductase activity	Salicylic acid signaling;Jasmonic acid signaling	R-OLO-6788019;R-OLO-6787011	KN539300.1_FG003		Q7XZK3	Thioredoxin OS=Hordeum vulgare subsp. vulgare OX=112509 PE=1 SV=1	cellular homeostasis;metabolic process;regulation of biological process		antioxidant activity;catalytic activity	Pf00085, Pf00578, Pf06110, Pf13098, Pf13899, Pf13905, Pf14595		0	0	0	0
F2E7T5	HORVU.MOREX.r3.7HG0703780	8935.5	0	0	0	0	0	0	0	0	0	0	0	0	0	0	0	0	0	0	0	HORVU.MOREX.r3.7HG0703780	Succinate dehydrogenase iron-protein subunit (SDHB) [Source: Projected from Oryza sativa (Os08g0120000)]	7H	417098144	417101250	1			F2E7T5	PF13085	IPR001041	2Fe-2S ferredoxin-type iron-sulfur binding domain	b:aerobic respiration;b:electron transport chain;b:respiratory electron transport chain;b:translation;b:tricarboxylic acid cycle;c:mitochondrial inner membrane;c:mitochondrion;c:respiratory chain complex II;c:ribosome;m:2 iron, 2 sulfur cluster binding;m:3 iron, 4 sulfur cluster binding;m:4 iron, 4 sulfur cluster binding;m:electron transfer activity;m:iron-sulfur cluster binding;m:metal ion bindi…	Oxidative phosphorylation;Citrate cycle (TCA cycle);TCA cycle (plant)	ko00190;ko00020;R-TTU-1119533	TRITD7Av1G164560	ko:K00235	F2E7T5	Succinate dehydrogenase [ubiquinone] iron-sulfur subunit, mitochondrial OS=Hordeum vulgare subsp. vulgare OX=112509 PE=2 SV=1	metabolic process	membrane;mitochondrion	catalytic activity;metal ion binding	Pf13085, Pf13183, Pf13534		0	0	0	0
M0Z1R8	HORVU.MOREX.r3.1HG0003780	1105.54	0	0	0	-1	0	0	0	0	0	0	0	0	0	-1	2	0	0	0	0	HORVU.MOREX.r3.1HG0003780		1H	8052823	8054943	1			M0Z1R8	PF00891	IPR001077	O-methyltransferase domain	b:methylation;m:methyltransferase activity;m:O-methyltransferase activity;m:protein dimerization activity	Phenylpropanoid biosynthesis;Tryptophan metabolism;Tricin biosynthesis	ko00940;ko00380;R-ATA-9609573	AET2Gv21306500	ko:K13066	M0Z1R8	Uncharacterized protein OS=Hordeum vulgare subsp. vulgare OX=112509 PE=3 SV=1	metabolic process		catalytic activity;protein binding	Pf00891, Pf08100		0	0	0	0
M0USG3	HORVU.MOREX.r3.7HG0745090	2962.06	0	0	0	0	0	0	0	0	0	0	0	0	0	0	0	0	0	0	0	HORVU.MOREX.r3.7HG0745090	Purple acid phosphatase [Source:Projected from Arabidopsis thaliana (AT5G34850) UniProtKB/TrEMBL;Acc:A0A178UD94]	7H	615352136	615357321	1			M0USG3	PF00149	IPR004843	Calcineurin-like phosphoesterase domain, ApaH type	m:acid phosphatase activity;m:hydrolase activity;m:metal ion binding					M0USG3	Purple acid phosphatase OS=Hordeum vulgare subsp. vulgare OX=112509 PE=3 SV=1	cell communication;metabolic process;response to stimulus	cytosol;vacuole	catalytic activity;metal ion binding	Pf00149, Pf14008		0	0	0	0
F2CUF1	HORVU.MOREX.r3.1HG0081060	9757.58	0	0	0	0	0	0	0	0	0	0	0	0	0	0	0	0	0	0	0	HORVU.MOREX.r3.1HG0081060		1H	487756874	487760068	-1			F2CUF1	PF01459	IPR001925	Porin, eukaryotic type	b:anion transmembrane transport;b:inorganic anion transport;b:transmembrane transport;c:membrane;c:membrane-bounded organelle;c:mitochondrial outer membrane;m:voltage-gated anion channel activity	Ferroptosis;Cellular senescence;Necroptosis;Calcium signaling pathway;cGMP-PKG signaling pathway;Phylloquinone biosynthesis	ko04216;ko04218;ko04217;ko04020;ko04022;R-ACO-1119498	Aco005711.1.path1	ko:K15040	F2CUF1	Predicted protein OS=Hordeum vulgare subsp. vulgare OX=112509 PE=2 SV=1	transport	membrane		Pf01459		0	0	0	0
A0A287REW1	HORVU.MOREX.r3.5HG0478740	3286.43	0	0	0	0	0	0	0	0	0	0	0	0	0	0	0	0	0	0	0	HORVU.MOREX.r3.5HG0478740		5H	421085334	421093788	1			A0A287REW1	PF00191	IPR001464	Annexin	b:response to stress;c:cytoplasm;m:calcium ion binding;m:calcium-dependent phospholipid binding	GA12 biosynthesis	R-LAN-1119557	TanjilG_14379		A0A287REW1	Annexin OS=Hordeum vulgare subsp. vulgare OX=112509 PE=3 SV=1						0	0	0	0
A0A287TLJ0	HORVU.MOREX.r3.6HG0563110	6701.22	0	0	0	0	0	0	0	0	0	0	0	0	0	0	0	0	0	0	0	HORVU.MOREX.r3.6HG0563110		6H	82797765	82808163	-1			A0A287TLJ0	PF00378	IPR001753	Enoyl-CoA hydratase/isomerase	b:fatty acid beta-oxidation;b:fatty acid metabolic process;c:peroxisome;m:3-hydroxyacyl-CoA dehydrogenase activity;m:3-hydroxybutyryl-CoA epimerase activity;m:catalytic activity;m:delta(3)-delta(2)-enoyl-CoA isomerase activity;m:enoyl-CoA hydratase activity;m:NAD+ binding;m:oxidoreductase activity;m:oxidoredu	Fatty acid degradation;alpha-Linolenic acid metabolism;Beta-alanine biosynthesis II	ko00071;ko00592;R-TDI-1119445	TRIDC6BG022360	ko:K10527	A0A287TLJ0	Uncharacterized protein OS=Hordeum vulgare subsp. vulgare OX=112509 PE=3 SV=1						0	0	0	-1
F2CWP9	HORVU.MOREX.r3.4HG0392700	9532.1	0	0	0	0	0	0	0	0	0	0	0	0	0	0	0	0	0	0	0	HORVU.MOREX.r3.4HG0392700		4H	507769978	507774160	1			F2CWP9	PF02809	IPR002035	von Willebrand factor, type A	c:proteasome complex;c:proteasome regulatory particle, base subcomplex	Proteasome	ko03050		ko:K03029	F2CWP9	Predicted protein OS=Hordeum vulgare subsp. vulgare OX=112509 PE=2 SV=1	metabolic process			Pf13519		0	0	0	0
M0YDP9	HORVU.MOREX.r3.1HG0018190	8664.68	0	0	0	0	0	1	0	1	0	1	0	1	0	0	4	0	0	0	0	HORVU.MOREX.r3.1HG0018190		1H	58299924	58304156	1			M0YDP9	PF00026	IPR001461	Aspartic peptidase A1 family	b:lipid metabolic process;b:proteolysis;m:aspartic-type endopeptidase activity;m:hydrolase activity;m:peptidase activity	Cysteine degradation	R-ONI-1119612	ONIVA01G14340		M0YDP9	Uncharacterized protein OS=Hordeum vulgare subsp. vulgare OX=112509 PE=3 SV=1	metabolic process		catalytic activity	Pf00026, Pf03489, Pf05184, Pf14541, Pf14543		0	0	0	0
M0XJ70	HORVU.MOREX.r3.5HG0471700	4867.44	0	0	0	0	0	0	0	0	0	0	0	0	0	0	0	0	0	1	0	HORVU.MOREX.r3.5HG0471700		5H	379608077	379611929	-1			M0XJ70	PF00179	IPR000608	Ubiquitin-conjugating enzyme E2	b:postreplication repair;b:protein K63-linked ubiquitination;b:protein polyubiquitination;c:nucleus	Strigolactone signaling	R-CRU-5654828	Carubv10027311m		M0XJ70	UBIQUITIN_CONJUGAT_2 domain-containing protein OS=Hordeum vulgare subsp. vulgare OX=112509 PE=4 SV=1				Pf00179		0	0	0	0
M0WVV5	HORVU.MOREX.r3.6HG0608130	12484.1	0	0	0	0	0	0	0	0	0	0	0	0	0	0	0	0	0	0	0	HORVU.MOREX.r3.6HG0608130	ATP synthase subunit O, mitochondrial [Source:Projected from Arabidopsis thaliana (AT5G13450) UniProtKB/Swiss-Prot;Acc:Q96251]	6H	466797572	466801166	-1			M0WVV5	PF00213	IPR000711	ATPase, OSCP/delta subunit	b:proton motive force-driven ATP synthesis;b:proton motive force-driven mitochondrial ATP synthesis;c:chloroplast;c:membrane;c:mitochondrial proton-transporting ATP synthase, stator stalk;c:plasma membrane;c:proton-transporting ATP synthase complex, catalytic core F(1);m:cobalt ion binding;m:proton-transporting ATP synthase activity, rotational mechanism;m:zinc ion binding	Oxidative phosphorylation	ko00190		ko:K02137	M0WVV5	Uncharacterized protein OS=Hordeum vulgare subsp. vulgare OX=112509 PE=3 SV=1	metabolic process;transport	membrane;mitochondrion	catalytic activity;metal ion binding;transporter activity	Pf00213		0	0	0	0
F2CS48	HORVU.MOREX.r3.1HG0048030	12646.8	0	0	0	0	0	0	0	0	0	0	0	0	0	0	0	0	0	0	0	HORVU.MOREX.r3.1HG0048030		1H	315131190	315133758	-1			F2CS48	PF00173	IPR001199	Cytochrome b5-like heme/steroid binding domain	c:integral component of membrane;c:membrane					F2CS48	Predicted protein OS=Hordeum vulgare subsp. vulgare OX=112509 PE=2 SV=1		membrane		Pf00173		0	0	0	0
F2D1G5	HORVU.MOREX.r3.2HG0198000	13730.2	0	0	0	0	0	0	0	0	0	0	0	0	0	0	0	0	0	0	0	HORVU.MOREX.r3.2HG0198000		2H	619951932	619955373	1			F2D1G5	PF00076	IPR000504	RNA recognition motif domain	b:mRNA transport;c:cytoplasm;c:nucleus;m:mRNA binding;m:nucleic acid binding;m:RNA binding	Leading strand synthesis;Lagging strand synthesis;Maturation	R-FVE-9675815;R-FVE-9675885;R-FVE-9675782	mrna22630.1-v1.0-hybrid		F2D1G5	Predicted protein OS=Hordeum vulgare subsp. vulgare OX=112509 PE=2 SV=1			RNA binding	Pf00076, Pf13893, Pf14259		0	0	0	0
F2EDJ5	HORVU.MOREX.r3.3HG0283990	2757.86	0	0	0	0	0	0	0	0	0	0	0	0	0	0	0	0	0	0	0	HORVU.MOREX.r3.3HG0283990	Glycylpeptide N-tetradecanoyltransferase 1 [Source:Projected from Arabidopsis thaliana (AT5G57020) UniProtKB/Swiss-Prot;Acc:Q9LTR9]	3H	457259690	457261447	1			F2EDJ5	PF01233	IPR000903	Myristoyl-CoA:protein N-myristoyltransferase	b:N-terminal protein myristoylation;m:acyltransferase activity;m:glycylpeptide N-tetradecanoyltransferase activity;m:transferase activity					F2EDJ5	Glycylpeptide N-tetradecanoyltransferase OS=Hordeum vulgare subsp. vulgare OX=112509 PE=2 SV=1	metabolic process		catalytic activity	Pf01233, Pf02799		0	0	0	0
A0A0K0VKK1	HORVU.MOREX.r3.1HG0065530	27120	0	0	0	0	0	0	0	0	0	0	0	0	0	0	0	0	0	0	1	HORVU.MOREX.r3.1HG0065530	Cold shock protein 1 [Source:Projected from Arabidopsis thaliana (AT4G36020) UniProtKB/Swiss-Prot;Acc:O65639]	1H	429151868	429152829	-1			A0A0K0VKK1	PF00098	IPR001878	Zinc finger, CCHC-type	b:cold acclimation;b:DNA duplex unwinding;b:response to cold;b:response to salt stress;b:response to water deprivation;b:RNA secondary structure unwinding;m:double-stranded DNA binding;m:mRNA binding;m:nucleic acid binding;m:RNA binding;m:single-stranded DNA binding;m:zinc ion binding	Maturation;Activation of pre-replication complex;Lagging strand synthesis	R-TTU-9675782;R-TTU-9645850;R-TTU-9675885	TRITD1Av1G006420		A0A0K0VKK1	CSP1 OS=Hordeum vulgare OX=4513 GN=CSP1 PE=2 SV=1	regulation of biological process		DNA binding;metal ion binding	Pf00098, Pf00313, Pf08206		0	0	0	0
F2CPS1	HORVU.MOREX.r3.5HG0508070	578.869	0	0	0	0	0	0	0	0	0	0	0	0	0	0	0	0	0	0	0	HORVU.MOREX.r3.5HG0508070		5H	520603967	520604960	-1			F2CPS1	PF07802	IPR012891	GCK	:					F2CPS1	Predicted protein OS=Hordeum vulgare subsp. vulgare OX=112509 PE=2 SV=1				Pf07802		0	0	0	0
F2D4M6	HORVU.MOREX.r3.1HG0079800	4721.12	0	0	0	0	0	0	0	0	0	0	0	0	0	0	0	0	0	0	0	HORVU.MOREX.r3.1HG0079800		1H	485005587	485009450	1			F2D4M6	PF00348	IPR000092	Polyprenyl synthetase	b:isoprenoid biosynthetic process;m:transferase activity;m:transferase activity, transferring alkyl or aryl (other than methyl) groups	Terpenoid backbone biosynthesis;Kievitone biosynthesis	ko00900;R-LPE-1119569	LPERR01G24050	ko:K00787	F2D4M6	Predicted protein OS=Hordeum vulgare subsp. vulgare OX=112509 PE=2 SV=1	metabolic process		catalytic activity	Pf00348		0	0	0	0
F2DHD8	HORVU.MOREX.r3.1HG0088870	1889.02	0	0	0	0	0	0	0	0	0	0	0	0	0	0	0	0	0	0	0	HORVU.MOREX.r3.1HG0088870		1H	501606090	501608572	-1			F2DHD8	PF00005	IPR003439	ABC transporter-like, ATP-binding domain	m:ATP binding;m:ATP hydrolysis activity;m:nucleotide binding	Response to Aluminum stress	R-SMO-9639136	SELMODRAFT_445846		F2DHD8	Predicted protein OS=Hordeum vulgare subsp. vulgare OX=112509 PE=2 SV=1			catalytic activity;nucleotide binding	Pf00005, Pf01926, Pf03193, Pf12848, Pf13207, Pf13304, Pf13555, Pf13558		0	0	0	-1
F2DA15	HORVU.MOREX.r3.1HG0063330	1709.29	0	0	0	0	0	0	0	0	0	0	0	0	0	0	0	0	0	0	0	HORVU.MOREX.r3.1HG0063330		1H	417809228	417810778	-1			F2DA15	PF14541	IPR001461	Aspartic peptidase A1 family	b:proteolysis;m:aspartic-type endopeptidase activity	Methylerythritol phosphate pathway	R-OEU-1119464	Oeu012090		F2DA15	Predicted protein OS=Hordeum vulgare subsp. vulgare OX=112509 PE=2 SV=1	metabolic process		catalytic activity	Pf14541, Pf14543		0	0	0	0
F2DDQ9	HORVU.MOREX.r3.2HG0216940	7425.31	0	0	0	0	0	0	0	0	0	0	0	0	0	0	0	0	0	0	0	HORVU.MOREX.r3.2HG0216940		2H	661738131	661750510	1			F2DDQ9	PF02985	IPR000357	HEAT repeat	b:intracellular protein transport;b:protein import into nucleus;c:cytoplasm;c:nucleus;m:protein binding;m:small GTPase binding	Nucleocytoplasmic transport	ko03013		ko:K18752	F2DDQ9	Predicted protein OS=Hordeum vulgare subsp. vulgare OX=112509 PE=2 SV=1	transport	nucleus	protein binding	Pf03810, Pf13513		0	0	0	0
M0Z2U6	HORVU.MOREX.r3.1HG0012410	2209.76	0	0	0	0	0	0	0	0	0	0	0	0	0	0	0	0	0	0	0	HORVU.MOREX.r3.1HG0012410		1H	30663236	30664607	-1			M0Z2U6	PF00891	IPR001077	O-methyltransferase domain	b:aromatic compound biosynthetic process;b:methylation;m:methyltransferase activity;m:O-methyltransferase activity;m:protein dimerization activity;m:S-adenosylmethionine-dependent methyltransferase activity	Phenylpropanoid biosynthesis;Tryptophan metabolism;Tricin biosynthesis	ko00940;ko00380;R-ATA-9609573	AET2Gv21306500	ko:K13066	M0Z2U6	Uncharacterized protein OS=Hordeum vulgare subsp. vulgare OX=112509 PE=3 SV=1	metabolic process		catalytic activity;protein binding	Pf00891, Pf08100		0	-1	1	-1
M0Z2U6	HORVU.MOREX.r3.1HG0012420	2210.44	0	0	0	0	0	0	0	0	0	0	0	0	0	0	0	0	0	0	0	HORVU.MOREX.r3.1HG0012420		1H	30683879	30685250	-1			M0Z2U6	PF00891	IPR001077	O-methyltransferase domain	b:aromatic compound biosynthetic process;b:methylation;m:methyltransferase activity;m:O-methyltransferase activity;m:protein dimerization activity;m:S-adenosylmethionine-dependent methyltransferase activity	Phenylpropanoid biosynthesis;Tryptophan metabolism;Tricin biosynthesis	ko00940;ko00380;R-ATA-9609573	AET2Gv21306500	ko:K13066	M0Z2U6	Uncharacterized protein OS=Hordeum vulgare subsp. vulgare OX=112509 PE=3 SV=1	metabolic process		catalytic activity;protein binding	Pf00891, Pf08100		0	-1	1	-1
M0Z2U6	HORVU.MOREX.r3.1HG0012390	2431.03	0	0	0	0	0	0	0	0	0	0	0	0	0	0	0	0	0	0	0	HORVU.MOREX.r3.1HG0012390		1H	30612935	30614519	-1			M0Z2U6	PF00891	IPR001077	O-methyltransferase domain	b:aromatic compound biosynthetic process;b:methylation;m:methyltransferase activity;m:O-methyltransferase activity;m:protein dimerization activity;m:S-adenosylmethionine-dependent methyltransferase activity	Phenylpropanoid biosynthesis;Tryptophan metabolism;Tricin biosynthesis	ko00940;ko00380;R-ATA-9609573	AET2Gv21306500	ko:K13066	M0Z2U6	Uncharacterized protein OS=Hordeum vulgare subsp. vulgare OX=112509 PE=3 SV=1	metabolic process		catalytic activity;protein binding	Pf00891, Pf08100		0	-1	1	-1
M0Z2U6	HORVU.MOREX.r3.1HG0012430	2202.77	0	0	0	0	0	0	0	0	0	0	0	0	0	0	0	0	0	0	0	HORVU.MOREX.r3.1HG0012430		1H	30704523	30705894	-1			M0Z2U6	PF00891	IPR001077	O-methyltransferase domain	b:aromatic compound biosynthetic process;b:methylation;m:methyltransferase activity;m:O-methyltransferase activity;m:protein dimerization activity;m:S-adenosylmethionine-dependent methyltransferase activity	Phenylpropanoid biosynthesis;Tryptophan metabolism;Tricin biosynthesis	ko00940;ko00380;R-ATA-9609573	AET2Gv21306500	ko:K13066	M0Z2U6	Uncharacterized protein OS=Hordeum vulgare subsp. vulgare OX=112509 PE=3 SV=1	metabolic process		catalytic activity;protein binding	Pf00891, Pf08100		0	-1	1	-1
M0Z2U6	HORVU.MOREX.r3.1HG0012400	2679.26	0	0	0	0	0	0	0	0	0	0	0	0	0	0	0	0	0	0	0	HORVU.MOREX.r3.1HG0012400		1H	30642407	30644094	-1			M0Z2U6	PF00891	IPR001077	O-methyltransferase domain	b:aromatic compound biosynthetic process;b:methylation;m:catechol O-methyltransferase activity;m:L-dopa O-methyltransferase activity;m:methyltransferase activity;m:O-methyltransferase activity;m:orcinol O-methyltransferase activity;m:protein dimerization activity;m:S-adenosylmethionine-dependent methyltransferase activity;m:transferase activity	Phenylpropanoid biosynthesis;Tryptophan metabolism;Tricin biosynthesis	ko00940;ko00380;R-ATA-9609573	AET2Gv21306500	ko:K13066	M0Z2U6	Uncharacterized protein OS=Hordeum vulgare subsp. vulgare OX=112509 PE=3 SV=1	metabolic process		catalytic activity;protein binding	Pf00891, Pf08100		0	-1	1	-1
F2DYI6	HORVU.MOREX.r3.7HG0742440	8995.61	0	1	0	0	0	1	0	1	0	0	0	1	0	0	4	0	0	0	0	HORVU.MOREX.r3.7HG0742440		7H	609325762	609327481	1			F2DYI6	PF00182	IPR000726	Glycoside hydrolase, family 19, catalytic	b:carbohydrate metabolic process;b:cell wall macromolecule catabolic process;b:chitin catabolic process;b:metabolic process;b:polysaccharide catabolic process;m:chitin binding;m:chitinase activity;m:hydrolase activity;m:hydrolase activity, acting on glycosyl bonds	Amino sugar and nucleotide sugar metabolism;MAPK signaling pathway - plant;OsNAC5_transcription_network_involved in drought and high salinity tolerance	ko00520;ko04016;R-OSA-9641042	Os06g0726100	ko:K20547	F2DYI6	Predicted protein OS=Hordeum vulgare subsp. vulgare OX=112509 PE=2 SV=1	defense response;metabolic process;response to stimulus		catalytic activity	Pf00182, Pf00187		0	0	0	0
M0VKT2	HORVU.MOREX.r3.6HG0607470	7699.47	0	0	0	0	0	0	0	0	0	0	0	0	0	0	0	0	0	0	0	HORVU.MOREX.r3.6HG0607470	PPa2 [Source:Projected from Arabidopsis thaliana (AT2G18230) UniProtKB/TrEMBL;Acc:A0A178VY12]	6H	463357441	463362883	-1			M0VKT2	PF00719	IPR008162	Inorganic pyrophosphatase	b:cell wall pectin metabolic process;b:cell wall thickening;b:phosphate-containing compound metabolic process;c:cytoplasm;c:cytosol;c:nucleoplasm;m:hydrolase activity;m:inorganic diphosphatase activity;m:magnesium ion binding;m:metal ion binding	Oxidative phosphorylation;Arginine biosynthesis;Canavanine biosynthesis;Proline biosynthesis V (from arginine)	ko00190;R-ZJA-1119263;R-ZJA-1119444;R-ZJA-1119318	Zjn_sc00007.1.g07560.1.sm.mkhc	ko:K01507	M0VKT2	Uncharacterized protein OS=Hordeum vulgare subsp. vulgare OX=112509 PE=3 SV=1	metabolic process	cytoplasm	catalytic activity;metal ion binding	Pf00719		0	0	0	0
F2DC79	HORVU.MOREX.r3.1HG0073370	2485.2	0	1	0	1	0	1	0	1	0	0	0	1	0	1	6	0	0	0	0	HORVU.MOREX.r3.1HG0073370		1H	462155326	462156195	-1			F2DC79	PF00704	IPR000677	Chitinase-like	b:carbohydrate metabolic process;b:metabolic process;m:hydrolase activity;m:hydrolase activity, acting on glycosyl bonds;m:hydrolase activity, hydrolyzing O-glycosyl compounds					F2DC79	Predicted protein OS=Hordeum vulgare subsp. vulgare OX=112509 PE=2 SV=1	metabolic process		catalytic activity	Pf00704		0	0	0	0
M0UU32	HORVU.MOREX.r3.2HG0156390	6988.22	0	0	0	0	0	0	0	0	0	0	0	0	0	0	0	0	0	0	0	HORVU.MOREX.r3.2HG0156390		2H	377327976	377332874	-1			M0UU32	PF00069	IPR000719	Protein kinase domain	b:protein phosphorylation;m:ATP binding;m:protein kinase activity;m:protein serine/threonine kinase activity	Ribosome biogenesis in eukaryotes;Wnt signaling pathway;Mitophagy - animal;Mitophagy - yeast;Adherens junction;NF-kappa B signaling pathway;G1 phase;G1/S transition	ko03008;ko04310;ko04137;ko04139;ko04520;ko04064;R-OBR-9640760;R-OBR-9640887	OB02G11660	ko:K03097	M0UU32	Protein kinase domain-containing protein OS=Hordeum vulgare subsp. vulgare OX=112509 PE=3 SV=1	metabolic process;response to stimulus		catalytic activity;nucleotide binding	Pf00069, Pf01636, Pf07714		0	0	0	0
F2E4E2	HORVU.MOREX.r3.6HG0584530	3457.71	0	0	0	0	0	0	0	0	0	0	0	0	0	0	0	0	0	0	0	HORVU.MOREX.r3.6HG0584530		6H	259042385	259056765	-1			F2E4E2	PF06273	IPR010433	Plant specific eukaryotic initiation factor 4B	b:translational initiation;m:mRNA binding;m:translation initiation factor activity					F2E4E2	Predicted protein OS=Hordeum vulgare subsp. vulgare OX=112509 PE=2 SV=1	metabolic process		RNA binding	Pf06273		0	0	0	0
M0Z2T7	HORVU.MOREX.r3.1HG0002020	1047.73	-1	-1	0	-1	0	-1	-1	0	-1	0	-1	0	0	-1	8	0	0	0	0	HORVU.MOREX.r3.1HG0002020		1H	4409810	4411100	-1			M0Z2T7	PF00891	IPR001077	O-methyltransferase domain	b:aromatic compound biosynthetic process;b:methylation;m:methyltransferase activity;m:O-methyltransferase activity;m:protein dimerization activity;m:S-adenosylmethionine-dependent methyltransferase activity	Beta-alanine betaine biosynthesis	R-SMO-1119528	SELMODRAFT_85878		M0Z2T7	Uncharacterized protein OS=Hordeum vulgare subsp. vulgare OX=112509 PE=3 SV=1	metabolic process		catalytic activity;protein binding	Pf00891, Pf08100		0	0	0	0
F2CQQ1	HORVU.MOREX.r3.2HG0110840	5005.44	0	0	0	0	0	0	0	0	0	0	0	0	0	0	0	0	0	0	0	HORVU.MOREX.r3.2HG0110840		2H	33688554	33694151	-1			F2CQQ1	PF00793	IPR006218	DAHP synthetase I/KDSA	b:biosynthetic process;c:cytoplasm;m:3-deoxy-8-phosphooctulonate synthase activity	Lipopolysaccharide biosynthesis;Biosynthesis of nucleotide sugars;CMP-KDO biosynthesis II (from D-arabinose 5-phosphate)	ko00540;ko01250;R-TTU-1119532	TRITD2Av1G025350	ko:K01627	F2CQQ1	Predicted protein OS=Hordeum vulgare subsp. vulgare OX=112509 PE=2 SV=1	metabolic process	cytoplasm	catalytic activity	Pf00793		0	0	0	0
M0VIJ4	HORVU.MOREX.r3.6HG0559310	9460.67	0	0	0	0	0	0	0	0	0	0	0	0	0	0	0	0	0	0	0	HORVU.MOREX.r3.6HG0559310		6H	64552718	64554076	1			M0VIJ4	PF01873	IPR002735	Translation initiation factor IF2/IF5 domain	b:formation of cytoplasmic translation initiation complex;b:formation of translation preinitiation complex;b:regulation of catalytic activity;b:translation;b:translational initiation;c:cytosol;m:eukaryotic initiation factor eIF2 binding;m:GDP-dissociation inhibitor activity;m:GTP binding;m:protein binding;m:translation initiation factor activity	Apoptosis - fly	ko04214		ko:K03262	M0VIJ4	W2 domain-containing protein OS=Hordeum vulgare subsp. vulgare OX=112509 PE=4 SV=1	metabolic process		protein binding;RNA binding	Pf01873, Pf02020		0	0	0	0
F2DUF3	HORVU.MOREX.r3.4HG0393350	7127.5	0	0	0	0	0	0	0	0	0	0	0	0	0	0	0	0	0	0	0	HORVU.MOREX.r3.4HG0393350		4H	512419499	512421838	-1			F2DUF3	PF00149	IPR004843	Calcineurin-like phosphoesterase domain, ApaH type	c:extracellular region;m:acid phosphatase activity;m:ferric iron binding;m:ferrous iron binding;m:hydrolase activity;m:metal ion binding	Riboflavin metabolism;Lysosome	ko00740;ko04142		ko:K14379	F2DUF3	Purple acid phosphatase OS=Hordeum vulgare subsp. vulgare OX=112509 PE=2 SV=1	metabolic process		catalytic activity	Pf00149		0	0	0	0
M0UVN4	HORVU.MOREX.r3.1HG0075570	2539.13	0	0	0	0	0	0	0	0	0	0	0	0	0	0	0	0	0	0	0	HORVU.MOREX.r3.1HG0075570	Bifunctional aspartate aminotransferase and glutamate/aspartate-prephenate aminotransferase [Source:Projected from Arabidopsis thaliana (AT2G22250) UniProtKB/Swiss-Prot;Acc:Q9SIE1]	1H	472681242	472685848	-1			M0UVN4	PF00155	IPR004838	Aminotransferases, class-I, pyridoxal-phosphate-binding site	b:biosynthetic process;m:catalytic activity;m:pyridoxal phosphate binding	Phenylalanine, tyrosine and tryptophan biosynthesis;Phenylalanine metabolism;Tyrosine metabolism;Tropane, piperidine and pyridine alkaloid biosynthesis;Isoquinoline alkaloid biosynthesis;Aspartate biosynthesis I;Asparagine biosynthesis;tyrosine degradation I	ko00400;ko00360;ko00350;ko00960;ko00950;R-TTU-1119281;R-TTU-1119553;R-TTU-1119506	TRITD1Bv1G154920	ko:K15849	M0UVN4	Aminotran_1_2 domain-containing protein OS=Hordeum vulgare subsp. vulgare OX=112509 PE=4 SV=1	metabolic process		catalytic activity	Pf00155, Pf00266, Pf00682, Pf01041, Pf01053		0	0	0	0
F2CRA1	HORVU.MOREX.r3.2HG0217510	3373.7	0	0	0	0	0	0	0	0	0	0	0	0	0	0	0	0	0	0	0	HORVU.MOREX.r3.2HG0217510	Tubulin-folding cofactor B [Source:Projected from Arabidopsis thaliana (AT3G10220) UniProtKB/Swiss-Prot;Acc:Q67Z52]	2H	663736197	663744398	-1			F2CRA1	PF01302	IPR000626	Ubiquitin-like domain	b:cell division;b:embryo development ending in seed dormancy;c:cytoplasm;c:cytosol;m:protein binding					F2CRA1	Predicted protein OS=Hordeum vulgare subsp. vulgare OX=112509 PE=2 SV=1			protein binding	Pf01302, Pf14560		0	0	0	0
M0YUL2	HORVU.MOREX.r3.7HG0714910	3868.17	0	0	0	0	0	0	0	0	0	0	0	0	0	0	0	0	0	0	0	HORVU.MOREX.r3.7HG0714910		7H	496426958	496431686	-1			M0YUL2	PF13561	IPR002347	Short-chain dehydrogenase/reductase SDR	b:fatty acid biosynthetic process;m:enoyl-[acyl-carrier-protein] reductase (NADH) activity	Fatty acid biosynthesis;Prodigiosin biosynthesis;Biotin metabolism;Biosynthesis of cofactors	ko00061;ko00333;ko00780;ko01240		ko:K00208	M0YUL2	Uncharacterized protein OS=Hordeum vulgare subsp. vulgare OX=112509 PE=4 SV=1				Pf13561		0	0	0	0
A0A287UHU1	HORVU.MOREX.r3.6HG0604930	3532.86	0	0	0	0	0	0	0	0	0	0	0	0	0	0	0	0	0	0	0	HORVU.MOREX.r3.6HG0604930		6H	447315674	447320064	-1			A0A287UHU1	PF03690	IPR003226	Metal-dependent protein hydrolase	c:cytoplasm;c:nucleus					A0A287UHU1	Uncharacterized protein OS=Hordeum vulgare subsp. vulgare OX=112509 PE=4 SV=1						0	0	0	0
A0A287P9P7	HORVU.MOREX.r3.4HG0389510	7480.73	0	0	0	0	0	0	0	0	0	0	0	0	0	0	0	0	0	0	0	HORVU.MOREX.r3.4HG0389510		4H	484590212	484617109	-1			A0A287P9P7	PF00018	IPR001452	SH3 domain	c:cytosol;c:nucleus;c:plasma membrane;m:protein binding					A0A287P9P7	SH3 domain-containing protein OS=Hordeum vulgare subsp. vulgare OX=112509 PE=4 SV=1						0	0	0	0
F2CSV3	HORVU.MOREX.r3.7HG0709720	5243.23	0	0	0	0	0	0	0	0	0	0	0	0	0	0	0	0	0	0	0	HORVU.MOREX.r3.7HG0709720		7H	458901104	458902043	-1			F2CSV3	PF04398	IPR007493	Protein of unknown function DUF538	:	HSFA7/ HSFA6B-regulatory network-induced by drought and ABA. ;Abscisic acid (ABA) mediated signaling	R-OEU-9623703;R-OEU-3899351	Oeu030924		F2CSV3	Predicted protein OS=Hordeum vulgare subsp. vulgare OX=112509 PE=2 SV=1				Pf04398		0	0	0	0
B5AAU3	HORVU.MOREX.r3.4HG0391140	5933.35	0	0	0	0	0	0	0	0	0	0	0	0	0	0	0	0	0	0	0	HORVU.MOREX.r3.4HG0391140	Chorismate synthase, chloroplastic [Source:Projected from Arabidopsis thaliana (AT1G48850) UniProtKB/Swiss-Prot;Acc:P57720]	4H	496021150	496025186	1			B5AAU3	PF01264	IPR000453	Chorismate synthase	b:aromatic amino acid family biosynthetic process;b:cellular amino acid biosynthetic process;b:chorismate biosynthetic process;c:chloroplast stroma;c:cytosol;c:nucleolus;m:chorismate synthase activity;m:FMN binding;m:lyase activity	Phenylalanine, tyrosine and tryptophan biosynthesis;Chorismate biosynthesis	ko00400;R-TTU-1119430	TRITD4Bv1G133910	ko:K01736	B5AAU3	Chorismate synthase OS=Hordeum vulgare subsp. vulgare OX=112509 PE=2 SV=1	metabolic process		catalytic activity	Pf01264		0	0	0	0
F2DFI2	HORVU.MOREX.r3.2HG0203060	4825.91	0	0	0	0	0	0	0	0	0	0	0	0	0	0	0	0	0	0	0	HORVU.MOREX.r3.2HG0203060		2H	630766245	630769984	-1			F2DFI2	PF01398	IPR000555	JAB1/MPN/MOV34 metalloenzyme domain	b:proteolysis;c:COP9 signalosome;m:hydrolase activity;m:isopeptidase activity;m:metal ion binding;m:metalloendopeptidase activity;m:metallopeptidase activity;m:peptidase activity;m:protein binding					F2DFI2	Predicted protein OS=Hordeum vulgare subsp. vulgare OX=112509 PE=2 SV=1			protein binding	Pf01398, Pf14464		0	0	0	0
A0A287T452	HORVU.MOREX.r3.6HG0538250	19250.7	0	0	0	0	0	0	0	0	0	0	0	0	0	0	0	0	0	0	0	HORVU.MOREX.r3.6HG0538250		6H	78236	80079	-1			A0A287T452	PF01466	IPR001232	S-phase kinase-associated protein 1-like	b:auxin-activated signaling pathway;b:jasmonic acid mediated signaling pathway;b:protein ubiquitination;b:ubiquitin-dependent protein catabolic process;m:cullin family protein binding	Wnt signaling pathway;Ubiquitin mediated proteolysis;TGF-beta signaling pathway;Cell cycle - yeast;Cell cycle;Oocyte meiosis;Hedgehog signaling pathway - fly;Protein processing in endoplasmic reticulum;Photorespiration	ko04310;ko04120;ko04350;ko04111;ko04110;ko04114;ko04341;ko04141;R-TDI-1119312	TRIDC6AG000070	ko:K03094	A0A287T452	Uncharacterized protein OS=Hordeum vulgare subsp. vulgare OX=112509 PE=3 SV=1						0	0	0	0
F2DQL9	HORVU.MOREX.r3.5HG0430870	5056.19	0	0	0	0	0	0	0	0	0	0	0	0	0	0	0	0	0	0	0	HORVU.MOREX.r3.5HG0430870		5H	30477903	30482788	-1			F2DQL9	PF00581	IPR001307	Thiosulphate sulfurtransferase, conserved site	m:sulfurtransferase activity;m:thiosulfate sulfurtransferase activity;m:transferase activity	Sulfur relay system;Sulfur metabolism;Cysteine and methionine metabolism;Cysteine degradation	ko04122;ko00920;ko00270;R-TDI-1119612	TRIDC5BG010550	ko:K01011	F2DQL9	Sulfurtransferase OS=Hordeum vulgare subsp. vulgare OX=112509 PE=2 SV=1			catalytic activity	Pf00581		0	0	0	0
B6VEM1	HORVU.MOREX.r3.2HG0208270	7105.6	0	0	0	0	0	0	0	0	0	0	0	0	0	0	0	0	0	0	0	HORVU.MOREX.r3.2HG0208270	Superoxide dismutase [Mn] 1, mitochondrial [Source:Projected from Arabidopsis thaliana (AT3G10920) UniProtKB/Swiss-Prot;Acc:O81235]	2H	643181633	643186773	-1			B6VEM1	PF00081	IPR001189	Manganese/iron superoxide dismutase	b:removal of superoxide radicals;b:superoxide metabolic process;m:metal ion binding;m:oxidoreductase activity;m:superoxide dismutase activity	MAPK signaling pathway - fly;Peroxisome;FoxO signaling pathway;Removal of superoxide radicals	ko04013;ko04146;ko04068;R-TTU-1119403	TRITD2Av1G281680	ko:K04564	B6VEM1	Superoxide dismutase (Fragment) OS=Hordeum vulgare OX=4513 PE=2 SV=1	defense response;metabolic process;response to stimulus	mitochondrion	antioxidant activity;catalytic activity;metal ion binding	Pf00081, Pf02777	LOC100286753	0	0	0	0
F2E3S3	HORVU.MOREX.r3.7HG0731860	2367.38	0	0	0	0	0	0	0	0	0	0	0	0	0	0	0	0	0	0	0	HORVU.MOREX.r3.7HG0731860		7H	582399865	582406166	-1			F2E3S3	PF00638	IPR000156	Ran binding domain	b:intracellular transport;b:mRNA transport;b:protein transport;c:intracellular organelle;c:nuclear pore;c:nucleus					F2E3S3	Predicted protein OS=Hordeum vulgare subsp. vulgare OX=112509 PE=2 SV=1	transport			Pf00638, Pf08911		0	0	0	0
F2D5M2	HORVU.MOREX.r3.7HG0700270	3068.46	0	0	0	0	0	0	0	0	0	0	0	0	0	0	0	0	0	0	0	HORVU.MOREX.r3.7HG0700270		7H	386496045	386502645	1			F2D5M2	PF00923	IPR001585	Transaldolase/Fructose-6-phosphate aldolase	b:carbohydrate metabolic process;b:pentose-phosphate shunt;c:cytoplasm;m:transaldolase activity	Pentose phosphate pathway;Fructan biosynthesis	ko00030;R-CAN-1119360	T459_00544	ko:K00616	F2D5M2	Predicted protein OS=Hordeum vulgare subsp. vulgare OX=112509 PE=2 SV=1	metabolic process	cytoplasm	catalytic activity	Pf00923		0	0	0	0
F2DZ36	HORVU.MOREX.r3.2HG0126000	2390.29	0	0	0	0	0	0	0	0	0	0	0	0	0	0	0	0	0	0	0	HORVU.MOREX.r3.2HG0126000		2H	103152479	103153488	-1			F2DZ36	PF07876	IPR011008	Dimeric alpha-beta barrel	:	Peroxisome	ko04146		ko:K13346	F2DZ36	Predicted protein OS=Hordeum vulgare subsp. vulgare OX=112509 PE=2 SV=1				Pf07876		0	0	0	0
F2DV27	HORVU.MOREX.r3.2HG0165020	6750.75	0	0	0	0	0	0	0	0	0	0	0	0	0	0	0	0	0	0	0	HORVU.MOREX.r3.2HG0165020		2H	452103509	452104948	-1			F2DV27				:					F2DV27	Predicted protein OS=Hordeum vulgare subsp. vulgare OX=112509 PE=2 SV=1						0	0	0	0
M0V694	HORVU.MOREX.r3.7HG0697550	37335	0	0	0	0	0	0	0	0	0	0	0	0	0	0	0	0	0	0	0	HORVU.MOREX.r3.7HG0697550		7H	357059643	357062959	1			M0V694	PF00005	IPR003439	ABC transporter-like, ATP-binding domain	m:ATP binding;m:ATP hydrolysis activity	Response to Aluminum stress	R-ATA-9639136	AET5Gv20912400		M0V694	Uncharacterized protein OS=Hordeum vulgare subsp. vulgare OX=112509 PE=4 SV=1			catalytic activity;nucleotide binding	Pf00005, Pf12848, Pf13304		0	0	0	0
F2CXD7	HORVU.MOREX.r3.6HG0619740	4312.2	0	0	0	0	0	0	0	0	0	0	0	0	0	0	0	0	0	0	0	HORVU.MOREX.r3.6HG0619740	SCP2 [Source:Projected from Arabidopsis thaliana (AT5G42890) UniProtKB/TrEMBL;Acc:A0A178UHV6]	6H	524927195	524928351	1			F2CXD7	PF02036	IPR003033	SCP2 sterol-binding domain	b:fatty acid beta-oxidation;b:glyoxylate metabolic process;b:intracellular lipid transport;b:response to absence of light;b:response to sucrose;b:seed germination;b:seed morphogenesis;c:cytosol;c:peroxisome					F2CXD7	Predicted protein OS=Hordeum vulgare subsp. vulgare OX=112509 PE=2 SV=1				Pf02036, Pf14864		0	0	0	0
A0A287I770	HORVU.MOREX.r3.2HG0156760	4682.62	0	0	0	0	0	0	0	0	0	0	0	0	0	0	0	0	0	0	0	HORVU.MOREX.r3.2HG0156760		2H	380473824	380480747	-1			A0A287I770	PF00155	IPR004839	Aminotransferase, class I/classII	b:biosynthetic process;m:catalytic activity;m:pyridoxal phosphate binding;m:transaminase activity;m:transferase activity	Glyoxylate and dicarboxylate metabolism;Alanine, aspartate and glutamate metabolism;Arginine biosynthesis;Glycine, serine and threonine metabolism;Carbon fixation in photosynthetic organisms;Photorespiration	ko00630;ko00250;ko00220;ko00260;ko00710;R-TDI-1119312	TRIDC2AG037080	ko:K14272	A0A287I770	Aminotran_1_2 domain-containing protein OS=Hordeum vulgare subsp. vulgare OX=112509 PE=4 SV=1						0	0	0	0
F2D4W1	HORVU.MOREX.r3.7HG0726010	11885.3	0	0	0	0	0	0	0	0	0	0	0	0	0	0	0	0	0	0	0	HORVU.MOREX.r3.7HG0726010		7H	560252263	560255108	-1			F2D4W1	PF00160	IPR002130	Cyclophilin-type peptidyl-prolyl cis-trans isomerase domain	b:protein folding;b:protein peptidyl-prolyl isomerization;c:cytoplasm;c:intracellular membrane-bounded organelle;m:cyclosporin A binding;m:isomerase activity;m:peptidyl-prolyl cis-trans isomerase activity	Lateral root initiation	R-PVU-9030557	PHAVU_006G068200g		F2D4W1	Peptidyl-prolyl cis-trans isomerase OS=Hordeum vulgare subsp. vulgare OX=112509 PE=2 SV=1	metabolic process		catalytic activity	Pf00160		0	0	0	0
F2E6V2	HORVU.MOREX.r3.2HG0212170	6286.95	0	0	0	0	0	0	0	0	0	0	0	0	0	0	0	0	0	0	0	HORVU.MOREX.r3.2HG0212170		2H	651885997	651889518	-1			F2E6V2	PF00112	IPR000118	Granulin	b:proteolysis;m:cysteine-type peptidase activity;m:hydrolase activity;m:peptidase activity	Apoptosis;Autophagy - animal;Lysosome;Phagosome;Anther and pollen development	ko04210;ko04140;ko04142;ko04145;R-TTU-8986768	TRITD7Av1G106560	ko:K01365	F2E6V2	Predicted protein OS=Hordeum vulgare subsp. vulgare OX=112509 PE=2 SV=1	metabolic process		catalytic activity	Pf00112, Pf00396, Pf08246		0	0	0	0
F2CU23	HORVU.MOREX.r3.7HG0737970	3418.98	0	0	0	0	0	0	0	0	0	0	0	0	0	0	0	0	0	0	0	HORVU.MOREX.r3.7HG0737970		7H	598787309	598793241	1			F2CU23	PF00044	IPR006424	Glyceraldehyde-3-phosphate dehydrogenase, type I	b:glucose metabolic process;m:NAD binding;m:NADP binding;m:oxidoreductase activity;m:oxidoreductase activity, acting on the aldehyde or oxo group of donors, NAD or NADP as acceptor	Glycolysis / Gluconeogenesis;HIF-1 signaling pathway;Carbon fixation in photosynthetic organisms;Lysine biosynthesis I;Lysine biosynthesis II	ko00010;ko04066;ko00710;R-TTU-1119273;R-TTU-1119283	TRITD7Bv1G201740	ko:K00134	F2CU23	Glyceraldehyde-3-phosphate dehydrogenase OS=Hordeum vulgare subsp. vulgare OX=112509 PE=2 SV=1	metabolic process		catalytic activity;nucleotide binding	Pf00044, Pf02800		0	0	0	0
A0A287R566	HORVU.MOREX.r3.5HG0467290	1614.69	0	0	0	0	0	0	0	0	0	0	0	0	0	0	0	0	0	0	0	HORVU.MOREX.r3.5HG0467290		5H	342889047	342891766	-1			A0A287R566	PF00076	IPR000504	RNA recognition motif domain	m:nucleic acid binding;m:RNA binding	Spliceosome;Nucleocytoplasmic transport;mRNA surveillance pathway	ko03040;ko03013;ko03015		ko:K12881	A0A287R566	RRM domain-containing protein OS=Hordeum vulgare subsp. vulgare OX=112509 PE=4 SV=1						0	0	0	0
F2DJ14	HORVU.MOREX.r3.2HG0200730	5255.71	0	0	0	0	0	0	0	0	0	0	0	0	0	0	0	0	0	0	0	HORVU.MOREX.r3.2HG0200730		2H	624614750	624617114	1			F2DJ14	PF00400	IPR001680	WD40 repeat	b:COPII-coated vesicle budding;b:protein import into nucleus;b:protein transport;c:COPII vesicle coat;c:nuclear pore outer ring;m:protein binding;m:structural molecule activity	Nucleocytoplasmic transport;mTOR signaling pathway;Protein processing in endoplasmic reticulum	ko03013;ko04150;ko04141		ko:K14004	F2DJ14	Predicted protein OS=Hordeum vulgare subsp. vulgare OX=112509 PE=2 SV=1			protein binding	Pf00400		0	0	0	0
F2D5P0	HORVU.MOREX.r3.2HG0171590	7634.34	0	0	0	0	0	0	0	0	0	0	0	0	0	0	0	0	0	0	0	HORVU.MOREX.r3.2HG0171590	Peptidyl-prolyl cis-trans isomerase FKBP53 [Source:Projected from Arabidopsis thaliana (AT4G25340) UniProtKB/Swiss-Prot;Acc:Q93ZG9]	2H	499376821	499380371	1			F2D5P0	PF00254	IPR001179	FKBP-type peptidyl-prolyl cis-trans isomerase domain	m:isomerase activity;m:peptidyl-prolyl cis-trans isomerase activity					F2D5P0	Peptidylprolyl isomerase OS=Hordeum vulgare subsp. vulgare OX=112509 PE=2 SV=1	cell organization and biogenesis;metabolic process	cytosol;nucleus	catalytic activity;protein binding	Pf00254		0	0	1	0
A0A287HXU2	HORVU.MOREX.r3.2HG0142740	2318.17	0	0	0	0	0	0	0	0	0	0	0	0	0	0	0	0	0	0	0	HORVU.MOREX.r3.2HG0142740		2H	229186091	229201261	1			A0A287HXU2	PF00481	IPR001932	PPM-type phosphatase domain	b:protein dephosphorylation;g:GO_0004724;g:GO_0106306;g:GO_0106307;m:protein serine/threonine phosphatase activity	SNAC1 transcription network involved in drought and salinity tolerance;Response to Drought	R-OSA-9627499;R-OSA-9623744	Os02g0149800		A0A287HXU2	PPM-type phosphatase domain-containing protein OS=Hordeum vulgare subsp. vulgare OX=112509 PE=4 SV=1						0	0	0	0
F2E067	HORVU.MOREX.r3.6HG0558870	3628.27	0	0	0	0	0	-1	0	0	0	0	0	0	0	0	1	0	0	0	0	HORVU.MOREX.r3.6HG0558870		6H	61241010	61241701	1			F2E067	PF00125	IPR002119	Histone H2A	c:chromosome;c:nucleosome;c:nucleus;m:DNA binding;m:protein heterodimerization activity;m:structural constituent of chromatin	Necroptosis	ko04217		ko:K11251	F2E067	Histone H2A OS=Hordeum vulgare subsp. vulgare OX=112509 PE=2 SV=1		chromosome;nucleus	DNA binding;protein binding	Pf00125		0	0	0	0
F2E2M2	HORVU.MOREX.r3.2HG0127050	18765.9	0	0	0	0	0	0	0	0	0	0	0	0	0	0	0	0	0	0	0	HORVU.MOREX.r3.2HG0127050		2H	109573406	109574199	1			F2E2M2		IPR039613	Protein SPIRAL1-like	b:cortical microtubule organization;c:cortical microtubule, transverse to long axis					F2E2M2	Predicted protein OS=Hordeum vulgare subsp. vulgare OX=112509 PE=2 SV=1						0	0	0	0
F2CY98	HORVU.MOREX.r3.6HG0578020	4707.19	0	0	0	0	0	0	0	0	0	0	0	0	0	0	0	0	0	0	0	HORVU.MOREX.r3.6HG0578020		6H	186798977	186801436	1			F2CY98	PF01918	IPR002775	DNA/RNA-binding protein Alba-like	m:nucleic acid binding					F2CY98	Predicted protein OS=Hordeum vulgare subsp. vulgare OX=112509 PE=2 SV=1				Pf01918		0	0	0	0
A0A287PVL0	HORVU.MOREX.r3.4HG0410390	4714.43	0	0	0	0	0	0	0	0	0	0	0	0	0	0	0	0	0	0	0	HORVU.MOREX.r3.4HG0410390		4H	588875809	588882160	1			A0A287PVL0	PF05676	IPR008698	NADH dehydrogenase [ubiquinone] 1 beta subcomplex subunit 7, NDUB7	c:mitochondrial intermembrane space;c:mitochondrial respiratory chain complex I;c:mitochondrion;m:NADH dehydrogenase (ubiquinone) activity	Oxidative phosphorylation	ko00190		ko:K03963	A0A287PVL0	Uncharacterized protein OS=Hordeum vulgare subsp. vulgare OX=112509 PE=4 SV=1						0	0	0	0
F2D8B8	HORVU.MOREX.r3.7HG0687540	2764.57	0	0	0	0	0	0	0	0	0	0	0	0	0	0	0	0	0	0	0	HORVU.MOREX.r3.7HG0687540		7H	237601594	237606535	1			F2D8B8	PF00227	IPR000426	Proteasome alpha-subunit, N-terminal domain	b:proteolysis involved in cellular protein catabolic process;b:ubiquitin-dependent protein catabolic process;c:cytoplasm;c:nucleus;c:proteasome complex;c:proteasome core complex;c:proteasome core complex, alpha-subunit complex	Proteasome	ko03050		ko:K02731	F2D8B8	Proteasome subunit alpha type OS=Hordeum vulgare subsp. vulgare OX=112509 PE=2 SV=1	metabolic process	cytoplasm;nucleus;proteasome	catalytic activity	Pf00227, Pf10584		0	0	0	0
A0A287GKJ5	HORVU.MOREX.r3.1HG0086250	5995.6	0	0	0	0	0	0	0	0	0	0	0	0	0	0	0	0	0	0	0	HORVU.MOREX.r3.1HG0086250		1H	497209669	497211573	1			A0A287GKJ5	PF00687	IPR016095	Ribosomal protein L1, 3-layer alpha/beta-sandwich	b:maturation of LSU-rRNA;c:90S preribosome;m:RNA binding					A0A287GKJ5	Uncharacterized protein OS=Hordeum vulgare subsp. vulgare OX=112509 PE=4 SV=1						0	0	1	0
F2DFG2	HORVU.MOREX.r3.4HG0337120	1080.08	0	0	0	0	0	0	0	0	0	0	0	0	0	0	0	0	0	0	0	HORVU.MOREX.r3.4HG0337120		4H	17346881	17348201	-1			F2DFG2	PF00538	IPR005818	Linker histone H1/H5, domain H15	b:nucleosome assembly;c:nucleosome;c:nucleus;m:DNA binding					F2DFG2	Predicted protein OS=Hordeum vulgare subsp. vulgare OX=112509 PE=2 SV=1	cell organization and biogenesis	chromosome;nucleus	DNA binding	Pf00538		0	0	0	0
A0A287L8W1	HORVU.MOREX.r3.3HG0277810	3559.86	0	0	0	0	0	0	0	0	0	0	0	0	0	0	0	0	0	0	0	HORVU.MOREX.r3.3HG0277810		3H	413850354	413869855	-1			A0A287L8W1	PF06972	IPR009060	UBA-like superfamily	m:protein binding					A0A287L8W1	Uncharacterized protein OS=Hordeum vulgare subsp. vulgare OX=112509 PE=4 SV=1						0	0	0	0
M0Z1F6	HORVU.MOREX.r3.2HG0100250	3749.38	0	0	0	0	0	0	0	0	0	0	0	0	0	0	0	0	0	0	0	HORVU.MOREX.r3.2HG0100250		2H	11229056	11230525	1			M0Z1F6	PF07876	IPR011008	Dimeric alpha-beta barrel	:					M0Z1F6	Stress-response A/B barrel domain-containing protein OS=Hordeum vulgare subsp. vulgare OX=112509 PE=4 SV=1				Pf07876		0	0	0	0
M0XHU1	HORVU.MOREX.r3.7HG0728480	2125.94	-1	-1	0	-1	0	-1	0	0	0	0	0	-1	0	-1	6	0	0	0	0	HORVU.MOREX.r3.7HG0728480		7H	570673213	570675041	-1			M0XHU1	PF00141	IPR000823	Plant peroxidase	b:hydrogen peroxide catabolic process;b:response to oxidative stress;c:extracellular region;m:heme binding;m:metal ion binding;m:peroxidase activity	Phenylpropanoid biosynthesis;Development of root hair	ko00940;R-OSA-9639861	Os07g0104500	ko:K00430	M0XHU1	Peroxidase OS=Hordeum vulgare subsp. vulgare OX=112509 PE=3 SV=1	metabolic process;response to stimulus	extracellular	antioxidant activity;catalytic activity;metal ion binding	Pf00141		0	0	0	0
F2DFU7	HORVU.MOREX.r3.7HG0732460	4350.96	0	0	0	0	0	0	0	0	0	0	0	0	0	-1	1	0	0	0	0	HORVU.MOREX.r3.7HG0732460		7H	584342382	584343152	1			F2DFU7	PF14368	IPR016140	Bifunctional inhibitor/plant lipid transfer protein/seed storage helical domain	b:systemic acquired resistance;m:fatty acid binding	Regulation of leaf development	R-OSA-9627657	Os05g0160300		F2DFU7	Predicted protein OS=Hordeum vulgare subsp. vulgare OX=112509 PE=2 SV=1				Pf14368		0	0	0	0
M0USS1	HORVU.MOREX.r3.6HG0596770	1342.85	0	-1	0	0	0	-1	0	0	0	0	0	0	0	0	2	0	0	0	0	HORVU.MOREX.r3.6HG0596770		6H	380628623	380632004	1			M0USS1	PF00230	IPR000425	Major intrinsic protein	b:transmembrane transport;c:integral component of membrane;c:membrane;m:channel activity	Arsenic uptake and detoxification	R-ACO-9618218	Aco013954.1.path1		M0USS1	Uncharacterized protein OS=Hordeum vulgare subsp. vulgare OX=112509 PE=3 SV=1	transport	membrane	transporter activity	Pf00230		0	0	0	0
M0Z8T3	HORVU.MOREX.r3.4HG0383530	1424.58	0	0	0	0	0	0	0	1	0	0	0	0	0	0	1	0	0	0	0	HORVU.MOREX.r3.4HG0383530		4H	440072480	440173196	-1			M0Z8T3	PF00407	IPR000916	Bet v I/Major latex protein	b:abscisic acid-activated signaling pathway;b:defense response;b:response to biotic stimulus;c:nucleus;m:abscisic acid binding;m:protein phosphatase inhibitor activity;m:signaling receptor activity					M0Z8T3	Bet_v_1 domain-containing protein OS=Hordeum vulgare subsp. vulgare OX=112509 PE=3 SV=1	defense response;response to stimulus			Pf00407		0	0	0	0
F2DHT6	HORVU.MOREX.r3.3HG0303140	2519.31	0	0	0	0	0	0	0	0	0	0	0	0	0	0	0	0	0	0	0	HORVU.MOREX.r3.3HG0303140		3H	551799781	551802298	-1			F2DHT6	PF00005	IPR003439	ABC transporter-like, ATP-binding domain	m:ATP binding;m:ATP hydrolysis activity;m:nucleotide binding	Response to Aluminum stress	R-SMO-9639136	SELMODRAFT_445846		F2DHT6	Predicted protein OS=Hordeum vulgare subsp. vulgare OX=112509 PE=2 SV=1			catalytic activity;nucleotide binding	Pf00005, Pf01926, Pf03193, Pf12848, Pf13207, Pf13304, Pf13476, Pf13558		0	0	-1	0
F2CR14	HORVU.MOREX.r3.1HG0079220	2846.07	0	1	0	0	0	0	0	0	0	0	0	1	0	0	2	0	0	0	0	HORVU.MOREX.r3.1HG0079220		1H	483374226	483375249	-1			F2CR14				c:integral component of membrane;c:membrane					F2CR14	Predicted protein OS=Hordeum vulgare subsp. vulgare OX=112509 PE=2 SV=1		membrane				0	0	0	0
F2CY84	HORVU.MOREX.r3.3HG0297690	105366	0	0	0	0	0	0	0	0	0	0	0	0	0	0	0	0	0	0	0	HORVU.MOREX.r3.3HG0297690		3H	530614560	530615506	-1			F2CY84	PF00234	IPR000528	Plant non-specific lipid-transfer protein/Par allergen	b:lipid transport;m:lipid binding	Glycolipid desaturation	R-TPR-1119300	Tp57577_TGAC_v2_gene8419		F2CY84	Non-specific lipid-transfer protein OS=Hordeum vulgare subsp. vulgare OX=112509 PE=2 SV=1	transport			Pf00234		0	0	0	0
F2DGF0	HORVU.MOREX.r3.3HG0222380	5013.26	0	1	0	0	0	1	0	1	0	1	1	1	0	0	6	0	0	0	0	HORVU.MOREX.r3.3HG0222380		3H	8532215	8532855	1			F2DGF0	PF00228	IPR000877	Proteinase inhibitor I12, Bowman-Birk	b:negative regulation of endopeptidase activity;b:negative regulation of peptidase activity;c:extracellular region;m:peptidase inhibitor activity;m:serine-type endopeptidase inhibitor activity					F2DGF0	Predicted protein OS=Hordeum vulgare subsp. vulgare OX=112509 PE=2 SV=1	regulation of biological process	extracellular	enzyme regulator activity			0	0	0	0
F2EKW0	HORVU.MOREX.r3.3HG0256190	2448.28	0	0	0	0	0	0	0	0	0	0	0	0	0	0	0	0	0	0	0	HORVU.MOREX.r3.3HG0256190		3H	195830427	195832904	1			F2EKW0	PF00141	IPR000823	Plant peroxidase	:;b:cellular oxidant detoxification;b:hydrogen peroxide catabolic process;b:response to oxidative stress;c:extracellular region;c:plant-type cell wall;c:plasmodesma;m:heme binding;m:metal ion binding;m:oxidoreductase activity;m:peroxidase activity	Phenylpropanoid biosynthesis;Development of root hair	ko00940;R-OSA-9639861	Os07g0104500	ko:K00430	F2EKW0	Peroxidase OS=Hordeum vulgare subsp. vulgare OX=112509 PE=2 SV=1	metabolic process;response to stimulus	extracellular	antioxidant activity;catalytic activity;metal ion binding	Pf00141		0	0	0	0
F2CXI5	HORVU.MOREX.r3.7HG0726790	5366.89	0	0	0	0	0	0	0	0	0	0	0	0	0	0	0	0	0	0	0	HORVU.MOREX.r3.7HG0726790	Dolichyl-diphosphooligosaccharide--protein glycosyltransferase 48 kDa subunit [Source:Projected from Arabidopsis thaliana (AT5G66680) UniProtKB/Swiss-Prot;Acc:Q944K2]	7H	564136423	564138220	1			F2CXI5	PF03345	IPR005013	Dolichyl-diphosphooligosaccharide--protein glycosyltransferase 48kDa subunit	b:plant-type cell wall organization;b:protein glycosylation;b:protein N-linked glycosylation via asparagine;b:unidimensional cell growth;c:endoplasmic reticulum;c:endoplasmic reticulum membrane;c:Golgi apparatus;c:integral component of membrane;c:membrane;c:nucleolus;c:oligosaccharyltransferase complex;c:plant-type cell wall;c:plasmodesma;c:vacuolar membrane	Various types of N-glycan biosynthesis;N-Glycan biosynthesis;Protein processing in endoplasmic reticulum;Primary root development	ko00513;ko00510;ko04141;R-ATA-9030654	AET7Gv21007600	ko:K12670	F2CXI5	Dolichyl-diphosphooligosaccharide--protein glycosyltransferase 48 kDa subunit OS=Hordeum vulgare subsp. vulgare OX=112509 PE=2 SV=1	cell growth;cell organization and biogenesis;metabolic process	endoplasmic reticulum;Golgi;membrane;vacuole	catalytic activity	Pf03345		0	0	0	0
A0A287WWA1	HORVU.MOREX.r3.7HG0691850	3831.51	0	0	0	0	0	0	0	0	0	0	0	0	0	0	0	0	0	0	0	HORVU.MOREX.r3.7HG0691850		7H	282012341	282021674	1			A0A287WWA1	PF08327	IPR013538	Activator of Hsp90 ATPase homologue 1-like	b:positive regulation of ATP-dependent activity;b:protein folding;c:cytosol;c:nucleus;m:ATPase activator activity;m:chaperone binding;m:Hsp90 protein binding					A0A287WWA1	Aha1_N domain-containing protein OS=Hordeum vulgare subsp. vulgare OX=112509 PE=4 SV=1						0	0	0	0
F2CSC5	HORVU.MOREX.r3.2HG0112820	37628.9	0	0	0	0	0	0	0	0	0	0	0	0	0	0	0	0	0	0	0	HORVU.MOREX.r3.2HG0112820		2H	42028291	42030928	1			F2CSC5	PF01280	IPR000196	Ribosomal protein L19/L19e	b:translation;c:cytosolic large ribosomal subunit;c:ribonucleoprotein complex;c:ribosome;m:RNA binding;m:structural constituent of ribosome					F2CSC5	Ribosomal protein L19 OS=Hordeum vulgare subsp. vulgare OX=112509 PE=2 SV=1	metabolic process	ribosome	structural molecule activity	Pf01280		0	-1	0	0
M0WZB5	HORVU.MOREX.r3.7HG0656250	6146.96	0	0	0	0	0	0	0	0	0	0	0	0	0	0	0	0	0	0	0	HORVU.MOREX.r3.7HG0656250		7H	49242262	49243230	1			M0WZB5	PF00227	IPR000426	Proteasome alpha-subunit, N-terminal domain	b:proteolysis involved in cellular protein catabolic process;b:ubiquitin-dependent protein catabolic process;c:cytoplasm;c:nucleus;c:proteasome complex;c:proteasome core complex;c:proteasome core complex, alpha-subunit complex	Proteasome	ko03050		ko:K02728	M0WZB5	Proteasome subunit alpha type OS=Hordeum vulgare subsp. vulgare OX=112509 PE=3 SV=1	metabolic process	cytoplasm;nucleus;proteasome	catalytic activity	Pf00227, Pf10584		0	0	0	0
F2DVM2	HORVU.MOREX.r3.2HG0141400	7855.35	0	0	0	0	0	0	0	0	0	0	0	0	0	0	0	0	0	0	0	HORVU.MOREX.r3.2HG0141400		2H	216171545	216176100	1			F2DVM2	PF00069	IPR000719	Protein kinase domain	b:phosphorylation;b:protein phosphorylation;m:ATP binding;m:calcium ion binding;m:kinase activity;m:metal ion binding;m:nucleotide binding;m:protein kinase activity;m:transferase activity	HSFA7/ HSFA6B-regulatory network-induced by drought and ABA. ;Abscisic acid (ABA) mediated signaling	R-ZJA-9623703;R-ZJA-3899351	Zjn_sc00028.1.g03130.1.am.mk		F2DVM2	Predicted protein OS=Hordeum vulgare subsp. vulgare OX=112509 PE=2 SV=1	metabolic process		catalytic activity;metal ion binding;nucleotide binding	Pf00036, Pf00069, Pf07714, Pf13405, Pf13499, Pf13833, Pf14531		0	0	0	0
M0Z404	HORVU.MOREX.r3.2HG0122360	1765.75	-1	-1	0	-1	0	-1	0	0	0	0	-1	0	0	-1	6	0	0	0	0	HORVU.MOREX.r3.2HG0122360		2H	81558947	81560241	-1			M0Z404	PF00445	IPR001568	Ribonuclease T2-like	b:RNA catabolic process;b:RNA metabolic process;b:RNA phosphodiester bond hydrolysis, endonucleolytic;c:extracellular region;m:endoribonuclease activity;m:ribonuclease T2 activity;m:RNA binding	Tetrahydrofolate biosynthesis II;Tetrahydrofolate biosynthesis I	R-FVE-1119523;R-FVE-1119265	mrna00224.1-v1.0-hybrid		M0Z404	Uncharacterized protein OS=Hordeum vulgare subsp. vulgare OX=112509 PE=3 SV=1	metabolic process		catalytic activity;RNA binding	Pf00445		0	-1	0	0
F2D4K3	HORVU.MOREX.r3.2HG0138300	11270.6	0	0	0	0	0	0	0	0	0	0	0	0	0	0	0	0	0	0	0	HORVU.MOREX.r3.2HG0138300		2H	192992154	192993221	-1			F2D4K3	PF00125	IPR002119	Histone H2A	c:chromosome;c:nucleosome;c:nucleus;g:GO_0006342;m:DNA binding;m:protein heterodimerization activity;m:structural constituent of chromatin	Necroptosis	ko04217		ko:K11251	F2D4K3	Histone H2A OS=Hordeum vulgare subsp. vulgare OX=112509 PE=2 SV=1		chromosome;nucleus	DNA binding;protein binding	Pf00125		0	0	0	0
F2DDV2	HORVU.MOREX.r3.2HG0158270	1705.05	0	0	0	0	0	-1	0	0	0	0	0	0	0	0	1	0	0	0	0	HORVU.MOREX.r3.2HG0158270		2H	393960835	393962291	1			F2DDV2	PF01680	IPR001852	Pyridoxal 5'-phosphate synthase subunit PdxS/SNZ	b:cellular amino acid metabolic process;b:pyridoxal phosphate biosynthetic process;b:pyridoxine biosynthetic process;b:vitamin B6 biosynthetic process;m:amine-lyase activity	Vitamin B6 metabolism;Biosynthesis of cofactors	ko00750;ko01240		ko:K06215	F2DDV2	Predicted protein OS=Hordeum vulgare subsp. vulgare OX=112509 PE=2 SV=1	metabolic process		catalytic activity	Pf01680, Pf05690		0	0	0	0
F2E7Q2	HORVU.MOREX.r3.3HG0319810	1662.91	0	0	0	0	0	0	0	0	0	0	0	0	0	0	0	0	0	0	0	HORVU.MOREX.r3.3HG0319810	Pyrroline-5-carboxylate reductase [Source:Projected from Arabidopsis thaliana (AT5G14800) UniProtKB/Swiss-Prot;Acc:P54904]	3H	595760725	595763377	-1			F2E7Q2	PF03807	IPR000304	Pyrroline-5-carboxylate reductase	b:cellular amino acid biosynthetic process;b:L-proline biosynthetic process;b:proline biosynthetic process;b:response to heat;b:response to salt stress;m:oxidoreductase activity;m:pyrroline-5-carboxylate reductase activity	Arginine and proline metabolism;Proline biosynthesis I;Proline biosynthesis V (from arginine);Arginine degradation	ko00330;R-TTU-1119631;R-TTU-1119318;R-TTU-1119289	TRITD3Av1G267250	ko:K00286	F2E7Q2	Pyrroline-5-carboxylate reductase OS=Hordeum vulgare subsp. vulgare OX=112509 PE=2 SV=1	metabolic process;response to stimulus		catalytic activity	Pf03807, Pf14748		1	0	0	-1
B4ESE7	HORVU.MOREX.r3.1HG0004220	4416.58	0	-1	0	-1	0	-1	0	0	0	0	0	0	0	-1	4	0	0	0	0	HORVU.MOREX.r3.1HG0004220		1H	8937486	8938841	1			B4ESE7	PF00112	IPR000169	Cysteine peptidase, cysteine active site	b:proteolysis;m:cysteine-type peptidase activity;m:hydrolase activity;m:peptidase activity	Maternal tissue PCD	R-OSA-9623513	Os02g0715000		B4ESE7	Papain-like cysteine proteinase OS=Hordeum vulgare subsp. vulgare OX=112509 GN=pap-5 PE=2 SV=1	metabolic process		catalytic activity	Pf00112, Pf08246		0	0	0	0
A0A287VNY5	HORVU.MOREX.r3.7HG0651560	4909.41	0	0	0	0	0	0	0	0	0	0	0	0	0	0	0	0	0	0	0	HORVU.MOREX.r3.7HG0651560		7H	32694492	32697668	1			A0A287VNY5	PF00132	IPR001451	Hexapeptide repeat	c:cytoplasm;c:mitochondrial membrane;c:mitochondrial respiratory chain complex I;c:mitochondrion;c:respiratory chain complex I	Mevalonate pathway	R-CRU-1119615	Carubv10013498m		A0A287VNY5	Uncharacterized protein OS=Hordeum vulgare subsp. vulgare OX=112509 PE=4 SV=1						0	0	0	0
F2EAU2	HORVU.MOREX.r3.2HG0174560	2138.07	0	0	0	0	0	0	0	0	0	0	0	0	0	0	0	0	0	0	0	HORVU.MOREX.r3.2HG0174560		2H	520585803	520588538	1			F2EAU2	PF00071	IPR001806	Small GTPase	m:GTP binding;m:GTPase activity	AMPK signaling pathway;Cholesterol biosynthesis I;Cholesterol biosynthesis III (via desmosterol);Cholesterol biosynthesis II (via 24,25-dihydrolanosterol)	ko04152;R-BNA-1119559;R-BNA-1119439;R-BNA-1119286	GSBRNA2T00145085001	ko:K07877	F2EAU2	Predicted protein OS=Hordeum vulgare subsp. vulgare OX=112509 PE=2 SV=1	regulation of biological process;response to stimulus		catalytic activity;nucleotide binding	Pf00009, Pf00025, Pf00071, Pf01926, Pf08477		0	0	0	0
F2CVZ1	HORVU.MOREX.r3.7HG0658840	1783.76	0	0	0	0	0	0	0	0	0	0	0	0	0	0	0	0	0	0	0	HORVU.MOREX.r3.7HG0658840		7H	58141168	58141900	1			F2CVZ1	PF00125	IPR002119	Histone H2A	c:chromosome;c:nucleosome;c:nucleus;m:DNA binding;m:protein heterodimerization activity;m:structural constituent of chromatin	Necroptosis	ko04217		ko:K11251	F2CVZ1	Histone H2A OS=Hordeum vulgare subsp. vulgare OX=112509 PE=2 SV=1		chromosome;nucleus	DNA binding;protein binding	Pf00125		0	0	0	0
M0XTK2	HORVU.MOREX.r3.3HG0219040	2016.39	0	0	0	0	0	0	0	0	0	0	0	0	0	0	0	0	0	0	0	HORVU.MOREX.r3.3HG0219040		3H	2089720	2093526	1			M0XTK2	PF00108	IPR002155	Thiolase	m:acyltransferase activity;m:acyltransferase activity, transferring groups other than amino-acyl groups	Two-component system;Butanoate metabolism;Pyruvate metabolism;Glyoxylate and dicarboxylate metabolism;Fatty acid degradation;Lysine degradation;Benzoate degradation;Terpenoid backbone biosynthesis;Carbon fixation pathways in prokaryotes;Valine, leucine and isoleucine degradation;Tryptophan metabolism;Mevalonate pathway	ko02020;ko00650;ko00620;ko00630;ko00071;ko00310;ko00362;ko00900;ko00720;ko00280;ko00380;R-ATA-1119615	AET3Gv20011600	ko:K00626	M0XTK2	Uncharacterized protein OS=Hordeum vulgare subsp. vulgare OX=112509 PE=3 SV=1	metabolic process		catalytic activity	Pf00108, Pf00109, Pf02803		0	0	0	0
F2EIJ3	HORVU.MOREX.r3.3HG0237710	56.899	0	1	0	1	0	1	1	1	0	1	1	1	0	1	9	0	0	0	0	HORVU.MOREX.r3.3HG0237710		3H	53711175	53711919	1			F2EIJ3	PF00011	IPR002068	Alpha crystallin/Hsp20 domain	:	Protein processing in endoplasmic reticulum;Calvin cycle	ko04141;R-OLO-1119519	KN538688.1_FG055	ko:K13993	F2EIJ3	Predicted protein OS=Hordeum vulgare subsp. vulgare OX=112509 PE=2 SV=1				Pf00011		0	1	1	0
F2DI09	HORVU.MOREX.r3.3HG0264990	3172.24	0	0	0	0	0	0	0	0	0	0	0	0	0	0	0	0	0	0	0	HORVU.MOREX.r3.3HG0264990	V-type proton ATPase subunit F [Source:Projected from Arabidopsis thaliana (AT4G02620) UniProtKB/TrEMBL;Acc:A0A178V4M8]	3H	298067836	298070374	-1			F2DI09	PF01990	IPR005772	ATPase, V1 complex, subunit F, eukaryotic	b:ion transmembrane transport;b:ion transport;b:proton transmembrane transport;c:membrane;c:proton-transporting V-type ATPase, V1 domain;m:ATPase-coupled ion transmembrane transporter activity;m:proton-transporting ATPase activity, rotational mechanism	Oxidative phosphorylation;mTOR signaling pathway;Phagosome	ko00190;ko04150;ko04145		ko:K02151	F2DI09	V-type proton ATPase subunit F OS=Hordeum vulgare subsp. vulgare OX=112509 PE=2 SV=1	transport		catalytic activity;transporter activity	Pf01990		0	1	0	0
F2CRB3	HORVU.MOREX.r3.3HG0265560	6870.65	0	0	0	0	0	0	0	0	0	0	0	0	0	0	0	0	0	0	0	HORVU.MOREX.r3.3HG0265560		3H	304075527	304079080	-1			F2CRB3	PF00071	IPR001806	Small GTPase	b:vesicle-mediated transport;m:GTP binding;m:GTPase activity	Autophagy - animal;Cholesterol biosynthesis I;Cholesterol biosynthesis III (via desmosterol);Cholesterol biosynthesis II (via 24,25-dihydrolanosterol)	ko04140;R-BNA-1119559;R-BNA-1119439;R-BNA-1119286	GSBRNA2T00032102001	ko:K07874	F2CRB3	Predicted protein OS=Hordeum vulgare subsp. vulgare OX=112509 PE=2 SV=1	regulation of biological process;response to stimulus		catalytic activity;nucleotide binding	Pf00025, Pf00071, Pf04670, Pf08477, Pf09439		0	0	0	0
F2DJW8	HORVU.MOREX.r3.2HG0176670	3801.9	0	0	0	0	0	0	0	0	0	0	0	0	0	0	0	0	0	0	0	HORVU.MOREX.r3.2HG0176670		2H	533988163	533991023	1			F2DJW8	PF01399	IPR000717	Proteasome component (PCI) domain	b:proteasome-mediated ubiquitin-dependent protein catabolic process	Glycolysis / Gluconeogenesis;Proteasome;HIF-1 signaling pathway;Carbon fixation in photosynthetic organisms;Cytosolic glycolysis;Lysine biosynthesis I;Lysine biosynthesis II	ko00010;ko03050;ko04066;ko00710;R-MTR-1119570;R-MTR-1119273;R-MTR-1119283	MTR_8g046560	ko:K00134;ko:K03037	F2DJW8	Predicted protein OS=Hordeum vulgare subsp. vulgare OX=112509 PE=2 SV=1	regulation of biological process		enzyme regulator activity;protein binding	Pf01399, Pf10602		0	0	0	0
A0A287HPI3	HORVU.MOREX.r3.2HG0129980	2459.45	0	0	0	0	0	0	0	0	0	0	0	0	0	0	0	0	0	0	0	HORVU.MOREX.r3.2HG0129980		2H	127554428	127560261	1			A0A287HPI3	PF00899	IPR000594	THIF-type NAD/FAD binding fold	b:protein sumoylation;c:SUMO activating enzyme complex;m:ATP binding;m:metal ion binding;m:SUMO activating enzyme activity;m:ubiquitin-like modifier activating enzyme activity	Ubiquitin mediated proteolysis	ko04120		ko:K10685	A0A287HPI3	SUMO-activating enzyme subunit OS=Hordeum vulgare subsp. vulgare OX=112509 PE=3 SV=1						0	0	0	0
M0XCY5	HORVU.MOREX.r3.1HG0064580	4022.5	0	0	0	0	0	0	0	0	0	0	0	0	0	0	0	0	0	0	0	HORVU.MOREX.r3.1HG0064580		1H	424611140	424617533	-1			M0XCY5	PF00703	IPR006102	Glycoside hydrolase, family 2, immunoglobulin-like beta-sandwich	b:carbohydrate metabolic process;m:hydrolase activity, hydrolyzing O-glycosyl compounds;m:mannosylglycoprotein endo-beta-mannosidase activity					M0XCY5	Uncharacterized protein OS=Hordeum vulgare subsp. vulgare OX=112509 PE=4 SV=1	metabolic process		catalytic activity	Pf00703, Pf02836, Pf02837		0	0	0	0
F2CZT3	HORVU.MOREX.r3.6HG0541380	894.912	0	-1	0	0	0	0	0	0	0	0	0	0	0	0	1	0	0	0	0	HORVU.MOREX.r3.6HG0541380		6H	8141707	8143983	1			F2CZT3	PF00891	IPR001077	O-methyltransferase domain	b:aromatic compound biosynthetic process;b:methylation;m:methyltransferase activity;m:O-methyltransferase activity;m:protein dimerization activity;m:S-adenosylmethionine-dependent methyltransferase activity;m:transferase activity	Stilbenoid, diarylheptanoid and gingerol biosynthesis;Tricin biosynthesis	ko00945;R-MPO-9609573	MARPO_0015s0023	ko:K16040	F2CZT3	Predicted protein OS=Hordeum vulgare subsp. vulgare OX=112509 PE=2 SV=1	metabolic process		catalytic activity;protein binding	Pf00891, Pf05175, Pf08100, Pf08241, Pf08242, Pf12847, Pf13847		0	0	0	-1
F2E3M1	HORVU.MOREX.r3.2HG0209020	9476.16	0	0	0	0	0	0	0	0	0	0	0	0	0	0	0	0	0	0	0	HORVU.MOREX.r3.2HG0209020		2H	644692788	644694030	-1			F2E3M1	PF12481	IPR024286	Domain of unknown function DUF3700	:	Asparagine biosynthesis;Asparagine biosynthesis III	R-BDI-1119553;R-BDI-1119354	BRADI_1g65540v3		F2E3M1	Predicted protein OS=Hordeum vulgare subsp. vulgare OX=112509 PE=2 SV=1				Pf12481, Pf13522, Pf13537		0	0	0	0
F2EH52	HORVU.MOREX.r3.4HG0389360	726.311	0	0	0	0	0	0	0	0	0	0	0	0	0	0	0	0	0	0	0	HORVU.MOREX.r3.4HG0389360		4H	483718805	483719628	1			F2EH52	PF00011	IPR002068	Alpha crystallin/Hsp20 domain	b:protein complex oligomerization;b:protein folding;b:response to heat;b:response to hydrogen peroxide;b:response to salt stress;m:protein self-association;m:unfolded protein binding	Protein processing in endoplasmic reticulum;Calvin cycle	ko04141;R-OLO-1119519	KN538688.1_FG055	ko:K13993	F2EH52	Predicted protein OS=Hordeum vulgare subsp. vulgare OX=112509 PE=2 SV=1				Pf00011		1	1	0	1
F2CX25	HORVU.MOREX.r3.1HG0086120	4794.16	0	0	0	0	0	-1	0	0	0	0	0	0	0	0	1	0	0	0	0	HORVU.MOREX.r3.1HG0086120		1H	496968741	496969478	-1			F2CX25	PF00125	IPR000558	Histone H2B	c:chromosome;c:nucleosome;c:nucleus;m:DNA binding;m:protein heterodimerization activity;m:structural constituent of chromatin					F2CX25	Histone H2B OS=Hordeum vulgare subsp. vulgare OX=112509 PE=2 SV=1		chromosome;nucleus	DNA binding;protein binding	Pf00125		0	0	0	0
F2D9S4	HORVU.MOREX.r3.6HG0621200	1599.36	0	1	0	1	0	1	1	1	0	1	1	1	0	1	9	0	0	0	0	HORVU.MOREX.r3.6HG0621200	17.4 kDa class III heat shock protein [Source:Projected from Arabidopsis thaliana (AT1G54050) UniProtKB/Swiss-Prot;Acc:Q9SYG1]	6H	529914709	529915667	1			F2D9S4	PF00011	IPR002068	Alpha crystallin/Hsp20 domain	b:response to heat	Protein processing in endoplasmic reticulum;Calvin cycle	ko04141;R-OLO-1119519	KN538688.1_FG055	ko:K13993	F2D9S4	Predicted protein OS=Hordeum vulgare subsp. vulgare OX=112509 PE=2 SV=1				Pf00011		0	0	0	1
M0V9N4	HORVU.MOREX.r3.4HG0396920	5329.72	0	0	0	0	0	0	0	0	0	0	0	0	0	0	0	0	0	0	0	HORVU.MOREX.r3.4HG0396920		4H	536164098	536170801	-1			M0V9N4				:					M0V9N4	Uncharacterized protein OS=Hordeum vulgare subsp. vulgare OX=112509 PE=4 SV=1						0	0	-1	0
M0XJR1	HORVU.MOREX.r3.3HG0267280	9513.4	0	0	0	0	0	0	0	0	0	0	0	0	0	0	0	0	0	0	0	HORVU.MOREX.r3.3HG0267280		3H	326397845	326406246	1			M0XJR1	PF05879	IPR008803	RHD3/Sey1	c:endoplasmic reticulum membrane;c:integral component of membrane;m:GTP binding;m:GTPase activity					M0XJR1	Protein ROOT HAIR DEFECTIVE 3 homolog OS=Hordeum vulgare subsp. vulgare OX=112509 PE=3 SV=1		endoplasmic reticulum;membrane	catalytic activity;nucleotide binding	Pf02263, Pf05879		0	0	0	0
F2DUL4	HORVU.MOREX.r3.1HG0058280	4477.57	0	0	0	-1	0	0	0	0	0	0	0	0	0	0	1	0	0	0	0	HORVU.MOREX.r3.1HG0058280		1H	388067265	388074497	1			F2DUL4	PF00389	IPR002912	ACT domain	b:cellular amino acid biosynthetic process;b:L-serine biosynthetic process;c:chloroplast stroma;m:NAD binding;m:oxidoreductase activity;m:oxidoreductase activity, acting on the CH-OH group of donors, NAD or NADP as acceptor;m:phosphoglycerate dehydrogenase activity	Methane metabolism;Glycine, serine and threonine metabolism;Cysteine and methionine metabolism;Photorespiration	ko00680;ko00260;ko00270;R-CME-1119312	CMS425C	ko:K00058	F2DUL4	D-3-phosphoglycerate dehydrogenase OS=Hordeum vulgare subsp. vulgare OX=112509 PE=2 SV=1	metabolic process		catalytic activity;nucleotide binding	Pf00208, Pf00389, Pf00670, Pf01262, Pf01842, Pf02826, Pf05221, Pf07991		0	0	0	-1
A0A287I2U0	HORVU.MOREX.r3.2HG0149940	1358.2	0	0	0	0	0	0	0	0	0	0	0	0	0	0	0	0	0	0	0	HORVU.MOREX.r3.2HG0149940		2H	319627571	319662740	1			A0A287I2U0	PF00076	IPR000504	RNA recognition motif domain	m:nucleic acid binding;m:RNA binding	Spliceosome;Nucleocytoplasmic transport;mRNA surveillance pathway	ko03040;ko03013;ko03015		ko:K12881	A0A287I2U0	RRM domain-containing protein OS=Hordeum vulgare subsp. vulgare OX=112509 PE=4 SV=1						0	0	0	0
M0YES9	HORVU.MOREX.r3.4HG0399600	3400.87	0	0	0	0	0	0	0	0	0	0	0	0	0	0	0	0	0	0	0	HORVU.MOREX.r3.4HG0399600	At5g42970 [Source:Projected from Arabidopsis thaliana (AT5G42970) UniProtKB/TrEMBL;Acc:Q1H5B6]	4H	548702488	548708765	1			M0YES9	PF01399	IPR000717	Proteasome component (PCI) domain	b:positive regulation of G2/M transition of mitotic cell cycle;b:protein deneddylation;c:COP9 signalosome;c:cytosol	Ribosome	ko03010		ko:K02930	M0YES9	PCI domain-containing protein OS=Hordeum vulgare subsp. vulgare OX=112509 PE=4 SV=1	metabolic process;regulation of biological process	cytosol	protein binding	Pf01399		1	0	1	0
A0A287MZX6	HORVU.MOREX.r3.4HG0334890	6657.92	0	0	0	0	0	0	0	0	0	0	0	0	0	0	0	0	0	0	0	HORVU.MOREX.r3.4HG0334890		4H	9868664	9873821	1			A0A287MZX6				:					A0A287MZX6	Uncharacterized protein OS=Hordeum vulgare subsp. vulgare OX=112509 PE=4 SV=1						0	-1	0	0
A0A287RL17	HORVU.MOREX.r3.5HG0485330	5765.88	0	0	0	0	0	0	0	0	0	0	0	0	0	0	0	0	0	0	0	HORVU.MOREX.r3.5HG0485330		5H	453679251	453683535	1			A0A287RL17	PF01268	IPR000559	Formate-tetrahydrofolate ligase, FTHFS	b:tetrahydrofolate interconversion;m:ATP binding;m:formate-tetrahydrofolate ligase activity	One carbon pool by folate;Carbon fixation pathways in prokaryotes;Biosynthesis of cofactors;Folate polyglutamylation I;Tetrahydrofolate biosynthesis II	ko00670;ko00720;ko01240;R-TTU-1119617;R-TTU-1119523	TRITD5Av1G146440	ko:K01938	A0A287RL17	Uncharacterized protein OS=Hordeum vulgare subsp. vulgare OX=112509 PE=3 SV=1						0	0	0	0
M0XXI2	HORVU.MOREX.r3.4HG0339730	5406.12	0	0	0	0	0	0	0	0	0	0	0	0	0	0	0	0	0	0	0	HORVU.MOREX.r3.4HG0339730		4H	27054035	27057938	-1			M0XXI2	PF00112	IPR000169	Cysteine peptidase, cysteine active site	b:proteolysis;b:regulation of catalytic activity;m:cysteine-type endopeptidase activity;m:cysteine-type peptidase activity	Apoptosis;Autophagy - animal;Lysosome;Anther and pollen development	ko04210;ko04140;ko04142;R-AOF-8986768	evm.model.AsparagusV1_05.3255	ko:K08568;ko:K01363	M0XXI2	Pept_C1 domain-containing protein OS=Hordeum vulgare subsp. vulgare OX=112509 PE=3 SV=1	metabolic process;regulation of biological process		catalytic activity	Pf00112, Pf08127		0	0	0	0
F2D2T8	HORVU.MOREX.r3.7HG0638550	3560.67	0	0	0	0	0	0	0	0	0	0	0	0	0	0	0	0	0	0	0	HORVU.MOREX.r3.7HG0638550		7H	7361897	7366080	-1			F2D2T8	PF01048	IPR000845	Nucleoside phosphorylase domain	b:L-methionine salvage from methylthioadenosine;b:nucleoside metabolic process;m:catalytic activity;m:methylthioadenosine nucleosidase activity	Cysteine and methionine metabolism;Methionine salvage pathway	ko00270;R-TDI-1119624	TRIDC1BG007830	ko:K01244	F2D2T8	Predicted protein OS=Hordeum vulgare subsp. vulgare OX=112509 PE=2 SV=1	metabolic process		catalytic activity	Pf01048		0	0	0	0
F2D7Z2	HORVU.MOREX.r3.2HG0150100	2385.98	0	0	0	0	0	0	0	0	0	0	0	0	0	0	0	0	0	0	0	HORVU.MOREX.r3.2HG0150100	At2g07350/T13E11.12 [Source:Projected from Arabidopsis thaliana (AT2G07340) UniProtKB/TrEMBL;Acc:Q94AF7]	2H	321467755	321485505	1			F2D7Z2	PF01920	IPR002777	Prefoldin beta-like	b:protein folding;b:response to cold;c:cytoplasm;c:cytosol;c:prefoldin complex;m:protein folding chaperone;m:unfolded protein binding					F2D7Z2	Predicted protein OS=Hordeum vulgare subsp. vulgare OX=112509 PE=2 SV=1	metabolic process	cytosol	protein binding	Pf01920		0	0	0	0
F2CYZ1	HORVU.MOREX.r3.6HG0616170	3284.05	0	0	0	0	0	0	0	0	0	0	0	0	0	0	0	0	0	0	0	HORVU.MOREX.r3.6HG0616170		6H	510995548	510997096	-1			F2CYZ1	PF01597	IPR000089	Biotin/lipoyl attachment	b:glycine decarboxylation via glycine cleavage system;b:protein lipoylation;c:cytoplasm;c:glycine cleavage complex;c:mitochondrion	Glyoxylate and dicarboxylate metabolism;Glycine, serine and threonine metabolism;Photorespiration	ko00630;ko00260;R-TUR-1119312	TRIUR3_12946	ko:K02437	F2CYZ1	Glycine cleavage system H protein OS=Hordeum vulgare subsp. vulgare OX=112509 PE=2 SV=1	metabolic process	mitochondrion		Pf01597		0	0	0	0
F2DL00	HORVU.MOREX.r3.4HG0336940	2965.38	0	1	0	1	0	0	0	0	0	0	0	1	0	1	4	0	0	0	0	HORVU.MOREX.r3.4HG0336940		4H	16680809	16681943	-1			F2DL00	PF02298	IPR003245	Phytocyanin domain	b:electron transport chain;m:electron transfer activity	Pantothenate and coenzyme A biosynthesis III	R-LAN-1119394	TanjilG_01565		F2DL00	Predicted protein OS=Hordeum vulgare subsp. vulgare OX=112509 PE=2 SV=1	metabolic process			Pf02298		0	0	0	0
M0WTN6	HORVU.MOREX.r3.3HG0256890	14119.7	0	0	0	0	0	0	0	0	0	0	0	0	0	0	0	0	0	0	0	HORVU.MOREX.r3.3HG0256890		3H	201168817	201176437	-1			M0WTN6	PF02170	IPR003100	PAZ domain	b:gene silencing by RNA;m:nucleic acid binding;m:protein binding	Regulation of leaf development	R-OSA-9627657	Os06g0597400		M0WTN6	Uncharacterized protein OS=Hordeum vulgare subsp. vulgare OX=112509 PE=4 SV=1	regulation of biological process		protein binding	Pf02170, Pf02171, Pf08699		0	0	0	-1
F2DGW2	HORVU.MOREX.r3.3HG0284100	1242.93	0	0	0	0	0	0	0	0	0	0	0	0	0	0	0	0	0	0	0	HORVU.MOREX.r3.3HG0284100		3H	458060777	458064935	1			F2DGW2	PF01975	IPR002828	Survival protein SurE-like phosphatase/nucleotidase	m:hydrolase activity;m:metal ion binding;m:nucleotidase activity	Nicotinate and nicotinamide metabolism;Pyrimidine metabolism;Purine metabolism	ko00760;ko00240;ko00230		ko:K03787	F2DGW2	Predicted protein OS=Hordeum vulgare subsp. vulgare OX=112509 PE=2 SV=1			catalytic activity	Pf01975		0	0	0	0
A0A287ESD3	HORVU.MOREX.r3.1HG0018730	5255.44	0	0	0	0	0	0	0	0	0	0	0	0	0	0	0	0	0	0	0	HORVU.MOREX.r3.1HG0018730	Y14 [Source:Projected from Arabidopsis thaliana (AT1G51510) UniProtKB/TrEMBL;Acc:A0A178WGD6]	1H	62187234	62190997	1			A0A287ESD3	PF00076	IPR000504	RNA recognition motif domain	b:mRNA processing;b:RNA processing;b:RNA splicing;c:cytoplasm;c:nucleus;m:mRNA binding;m:nucleic acid binding;m:RNA binding	Spliceosome;Nucleocytoplasmic transport;mRNA surveillance pathway;Arginine biosynthesis II (acetyl cycle);Arginine biosynthesis	ko03040;ko03013;ko03015;R-FVE-1119622;R-FVE-1119263	mrna18218.1-v1.0-hybrid	ko:K12876	A0A287ESD3	RRM domain-containing protein OS=Hordeum vulgare subsp. vulgare OX=112509 PE=4 SV=1						0	0	0	0
F2E5Q1	HORVU.MOREX.r3.7HG0651580	12469.7	0	0	0	0	0	0	0	0	0	0	0	0	0	0	0	0	0	0	0	HORVU.MOREX.r3.7HG0651580		7H	32708120	32710502	1		P52184	F2E5Q1	PF00235	IPR005455	Profilin	c:cytoplasm;c:cytoskeleton;m:actin binding	MAPK signaling pathway - fly;Rap1 signaling pathway;Regulation of actin cytoskeleton	ko04013;ko04015;ko04810		ko:K05759	F2E5Q1	Profilin OS=Hordeum vulgare subsp. vulgare OX=112509 PE=2 SV=1		cytoplasm;cytoskeleton	protein binding	Pf00235		0	0	0	0
Q6B4T6	HORVU.MOREX.r3.4HG0333030	15613.7	0	0	0	0	0	0	0	0	0	0	0	0	0	0	0	0	0	0	0	HORVU.MOREX.r3.4HG0333030		4H	4676411	4677377	1			Q6B4T6		IPR039285	Dehydrin HIRD11-like	m:metal ion binding					Q6B4T6	Dehydrin 13 OS=Hordeum vulgare subsp. vulgare OX=112509 GN=Dhn13 PE=2 SV=1						0	0	0	-1
F2D294	HORVU.MOREX.r3.3HG0254420	5756.38	0	0	0	0	0	0	0	0	0	0	0	0	0	0	0	0	0	0	0	HORVU.MOREX.r3.3HG0254420	PUR ALPHA-1 [Source:Projected from Arabidopsis thaliana (AT2G32080) UniProtKB/TrEMBL;Acc:A0A178VXA3]	3H	180643900	180648222	1			F2D294	PF04845	IPR006628	Purine-rich element binding protein family	c:nucleus;m:DNA binding;m:mRNA binding;m:purine-rich negative regulatory element binding;m:RNA polymerase II transcription regulatory region sequence-specific DNA binding					F2D294	Predicted protein OS=Hordeum vulgare subsp. vulgare OX=112509 PE=2 SV=1				Pf04845		0	0	0	0
F2EF66	HORVU.MOREX.r3.4HG0358390	1510.87	0	0	0	0	0	0	0	0	0	0	0	0	0	0	0	0	0	0	0	HORVU.MOREX.r3.4HG0358390		4H	161169845	161172319	1			F2EF66				:					F2EF66	Predicted protein OS=Hordeum vulgare subsp. vulgare OX=112509 PE=2 SV=1				Pf10262		0	0	0	0
F2DF14	HORVU.MOREX.r3.3HG0306610	5203.81	0	0	0	0	0	0	0	0	0	0	0	0	0	0	0	0	0	0	0	HORVU.MOREX.r3.3HG0306610		3H	562018369	562025374	-1			F2DF14	PF08492	IPR011990	Tetratricopeptide-like helical domain superfamily	b:SRP-dependent cotranslational protein targeting to membrane;c:cytoplasm;c:endoplasmic reticulum;c:ribonucleoprotein complex;c:signal recognition particle;c:signal recognition particle, endoplasmic reticulum targeting;m:7S RNA binding;m:protein binding	Protein export	ko03060		ko:K03108	F2DF14	Signal recognition particle subunit SRP72 OS=Hordeum vulgare subsp. vulgare OX=112509 PE=2 SV=1	cell organization and biogenesis;transport	cytoplasm	protein binding;RNA binding	Pf08492, Pf12895		0	0	0	0
F2EDT9	HORVU.MOREX.r3.2HG0190680	4296.37	0	0	0	0	0	0	0	0	0	0	0	0	0	0	0	0	0	0	0	HORVU.MOREX.r3.2HG0190680	Similar to Viroid RNA-binding protein (Fragment) [Source: Projected from Oryza sativa (Os04g0614600)]	2H	600280437	600286893	-1			F2EDT9	PF00202	IPR005814	Aminotransferase class-III	b:biotin biosynthetic process;b:gamma-aminobutyric acid metabolic process;m:4-aminobutyrate transaminase activity;m:adenosylmethionine-8-amino-7-oxononanoate transaminase activity;m:catalytic activity;m:pyridoxal phosphate binding;m:transaminase activity	Butanoate metabolism;Alanine, aspartate and glutamate metabolism;Glutamate degradation	ko00650;ko00250;R-TTU-1119458	TRITD2Av1G246680	ko:K16871	F2EDT9	Predicted protein OS=Hordeum vulgare subsp. vulgare OX=112509 PE=2 SV=1	metabolic process		catalytic activity	Pf00155, Pf00202		0	0	0	0
A0A287L8G8	HORVU.MOREX.r3.3HG0277200	7175.34	0	0	0	0	0	0	0	0	0	0	0	0	0	0	0	0	0	0	0	HORVU.MOREX.r3.3HG0277200	Pyruvate kinase [Source:Projected from Arabidopsis thaliana (AT5G52920) UniProtKB/TrEMBL;Acc:A0A178U9G2]	3H	409689435	409696428	-1			A0A287L8G8	PF00224	IPR001697	Pyruvate kinase	b:glycolytic process;m:ATP binding;m:catalytic activity;m:kinase activity;m:magnesium ion binding;m:potassium ion binding;m:pyruvate kinase activity	Pyruvate metabolism;Glycolysis / Gluconeogenesis;Biosynthesis of cofactors	ko00620;ko00010;ko01240		ko:K00873	A0A287L8G8	Pyruvate kinase OS=Hordeum vulgare subsp. vulgare OX=112509 PE=3 SV=1						0	0	0	0
M0WRA3	HORVU.MOREX.r3.4HG0381360	2721.39	0	0	0	0	0	0	0	0	0	0	0	0	0	0	0	0	0	0	0	HORVU.MOREX.r3.4HG0381360		4H	420256348	420260594	-1			M0WRA3	PF00206	IPR000362	Fumarate lyase family	b:de novo' AMP biosynthetic process;b:de novo' IMP biosynthetic process;b:IMP biosynthetic process;b:purine ribonucleotide biosynthetic process;m:(S)-2-(5-amino-1-(5-phospho-D-ribosyl)imidazole-4-carboxamido) succinate lyase (fumarate-forming) activity;m:catalytic activity;m:N6-(1,2-dicarboxyethyl)AMP AMP-lyase (fumarate-forming) activity	Alanine, aspartate and glutamate metabolism;Purine metabolism;Biosynthesis of cofactors	ko00250;ko00230;ko01240		ko:K01756	M0WRA3	Adenylosuccinate lyase OS=Hordeum vulgare subsp. vulgare OX=112509 PE=3 SV=1	metabolic process		catalytic activity	Pf00206, Pf08328		0	0	0	-1
F2E677	HORVU.MOREX.r3.3HG0228060	1337.45	0	0	0	0	0	0	0	0	0	0	0	0	0	0	0	0	0	0	0	HORVU.MOREX.r3.3HG0228060		3H	18777515	18781886	-1			F2E677	PF00043	IPR004046	Glutathione S-transferase, C-terminal	b:glutathione metabolic process;m:glutathione transferase activity					F2E677	Predicted protein OS=Hordeum vulgare subsp. vulgare OX=112509 PE=2 SV=1			protein binding	Pf00043, Pf13409, Pf13410, Pf13417, Pf14497		0	0	0	0
F2D3M4	HORVU.MOREX.r3.1HG0093710	8370.05	0	0	0	0	0	0	0	0	0	0	0	0	0	0	0	0	0	0	0	HORVU.MOREX.r3.1HG0093710		1H	512323868	512328006	-1			F2D3M4	PF03661	IPR005344	TMEM33/Pom33 family	c:integral component of membrane;c:membrane	Nucleocytoplasmic transport	ko03013		ko:K20724	F2D3M4	Predicted protein OS=Hordeum vulgare subsp. vulgare OX=112509 PE=2 SV=1						0	0	0	0
F2CVC1	HORVU.MOREX.r3.2HG0138210	2347.65	0	0	0	0	0	0	0	0	0	0	0	0	0	0	0	0	0	0	0	HORVU.MOREX.r3.2HG0138210		2H	192000497	192007206	-1			F2CVC1	PF00293	IPR000086	NUDIX hydrolase domain	b:chlorophyll biosynthetic process;b:dimethylallyl diphosphate biosynthetic process;b:isoprenoid biosynthetic process;m:hydrolase activity;m:isomerase activity;m:isopentenyl-diphosphate delta-isomerase activity	Terpenoid backbone biosynthesis;Mevalonate pathway;Polyisoprenoid biosynthesis	ko00900;R-TTU-1119615;R-TTU-1119367	TRITD2Av1G083300	ko:K01823	F2CVC1	Predicted protein OS=Hordeum vulgare subsp. vulgare OX=112509 PE=2 SV=1	metabolic process		catalytic activity	Pf00293		0	0	0	0
F2DEP3	HORVU.MOREX.r3.2HG0194250	14455.6	0	0	0	0	0	0	0	0	0	0	0	0	0	0	0	0	0	0	0	HORVU.MOREX.r3.2HG0194250		2H	609083406	609085304	-1			F2DEP3	PF00298	IPR000911	Ribosomal protein L11/L12	b:translation;c:ribonucleoprotein complex;c:ribosome;m:structural constituent of ribosome	Ribosome	ko03010		ko:K02870	F2DEP3	Predicted protein OS=Hordeum vulgare subsp. vulgare OX=112509 PE=2 SV=1	metabolic process	ribosome	structural molecule activity	Pf00298, Pf03946		0	0	0	0
F2DWX8	HORVU.MOREX.r3.3HG0294100	1381.29	0	0	0	0	0	0	0	0	0	0	0	0	0	0	0	0	0	0	0	HORVU.MOREX.r3.3HG0294100		3H	512328162	512331905	1			F2DWX8	PF03358	IPR005025	NADPH-dependent FMN reductase-like	m:FMN binding;m:NAD(P)H dehydrogenase (quinone) activity;m:NADH dehydrogenase (quinone) activity;m:NADPH dehydrogenase (quinone) activity;m:oxidoreductase activity;m:oxidoreductase activity, acting on NAD(P)H	Ubiquinone and other terpenoid-quinone biosynthesis;Biosynthesis of cofactors;Primary root development	ko00130;ko01240;R-SLY-9030654	Solyc01g109410.3	ko:K03809	F2DWX8	Predicted protein OS=Hordeum vulgare subsp. vulgare OX=112509 PE=2 SV=1	metabolic process		catalytic activity;nucleotide binding	Pf00258, Pf02525, Pf03358		0	0	0	0
M0XY36	HORVU.MOREX.r3.7HG0686900	3368.95	0	0	0	-1	0	-1	0	0	0	0	0	0	0	-1	3	0	0	0	0	HORVU.MOREX.r3.7HG0686900		7H	228266365	228268133	-1			M0XY36	PF02179	IPR000626	Ubiquitin-like domain	b:protein stabilization;c:cytoplasm;m:adenyl-nucleotide exchange factor activity;m:chaperone binding;m:heat shock protein binding;m:protein binding					M0XY36	Ubiquitin-like domain-containing protein OS=Hordeum vulgare subsp. vulgare OX=112509 PE=4 SV=1			protein binding	Pf00240, Pf00564, Pf02179		0	0	0	0
F2E223	HORVU.MOREX.r3.5HG0432260	5483.17	0	0	0	0	0	0	0	0	0	0	0	0	0	0	0	0	0	1	0	HORVU.MOREX.r3.5HG0432260		5H	36463385	36466301	1			F2E223	PF00179	IPR000608	Ubiquitin-conjugating enzyme E2	:	Strigolactone signaling	R-AOF-5654828	evm.model.AsparagusV1_07.3308		F2E223	Predicted protein OS=Hordeum vulgare subsp. vulgare OX=112509 PE=2 SV=1				Pf00179		0	0	0	0
F2E5Z3	HORVU.MOREX.r3.5HG0444140	73.1092	0	0	0	0	0	0	0	0	0	0	0	0	0	0	0	0	0	0	0	HORVU.MOREX.r3.5HG0444140		5H	110687412	110688036	-1			F2E5Z3	PF00407	IPR000916	Bet v I/Major latex protein	b:defense response;c:nucleus					F2E5Z3	Predicted protein OS=Hordeum vulgare subsp. vulgare OX=112509 PE=2 SV=1	defense response;response to stimulus			Pf00407		0	0	0	0
F2EBI3	HORVU.MOREX.r3.6HG0615360	18368	0	0	0	0	0	0	0	0	0	0	0	0	0	0	0	0	0	0	0	HORVU.MOREX.r3.6HG0615360	Geranylgeranyl diphosphate reductase, chloroplastic [Source:Projected from Arabidopsis thaliana (AT1G74470) UniProtKB/Swiss-Prot;Acc:Q9CA67]	6H	506371036	506373556	-1			F2EBI3	PF01494	IPR002938	FAD-binding domain	b:chlorophyll biosynthetic process;b:photosynthesis;c:chloroplast envelope;c:chloroplast thylakoid membrane;m:FAD binding;m:geranylgeranyl diphosphate reductase activity;m:geranylgeranyl reductase activity;m:oxidoreductase activity, acting on the CH-CH group of donors, NAD or NADP as acceptor	Porphyrin and chlorophyll metabolism;Terpenoid backbone biosynthesis;Phytyl-PP biosynthesis;Chlorophyll a biosynthesis II	ko00860;ko00900;R-TDI-1119602;R-TDI-1119605	TRIDC6BG053960	ko:K10960	F2EBI3	Predicted protein OS=Hordeum vulgare subsp. vulgare OX=112509 PE=2 SV=1	metabolic process	membrane	catalytic activity;nucleotide binding			0	0	0	0
F2E3X4	HORVU.MOREX.r3.5HG0456950	2197.98	0	0	0	0	0	0	0	0	0	0	0	0	0	0	0	0	0	0	0	HORVU.MOREX.r3.5HG0456950		5H	252533578	252548017	1			F2E3X4	PF00227	IPR000426	Proteasome alpha-subunit, N-terminal domain	b:proteasome-mediated ubiquitin-dependent protein catabolic process;b:proteolysis involved in cellular protein catabolic process;b:ubiquitin-dependent protein catabolic process;c:cytoplasm;c:nucleus;c:proteasome complex;c:proteasome core complex;c:proteasome core complex, alpha-subunit complex	Proteasome;Tetrahydrofolate biosynthesis II;Tetrahydrofolate biosynthesis I	ko03050;R-CRU-1119523;R-CRU-1119265	Carubv10023270m	ko:K02729	F2E3X4	Proteasome subunit alpha type OS=Hordeum vulgare subsp. vulgare OX=112509 PE=2 SV=1	metabolic process	cytoplasm;nucleus;proteasome	catalytic activity	Pf00227, Pf10584		0	0	0	0
F2E4I7	HORVU.MOREX.r3.4HG0401510	2690.83	0	0	0	0	0	0	0	0	0	0	0	0	0	0	0	0	0	0	0	HORVU.MOREX.r3.4HG0401510	DEAD-box ATP-dependent RNA helicase 38 [Source:Projected from Arabidopsis thaliana (AT3G53110) UniProtKB/Swiss-Prot;Acc:Q93ZG7]	4H	556136148	556140663	1			F2E4I7	PF00270	IPR001650	Helicase, C-terminal	b:poly(A)+ mRNA export from nucleus;b:response to abscisic acid;b:response to cold;b:response to heat;c:cytoplasm;c:cytoplasmic	Nucleocytoplasmic transport;mRNA surveillance pathway;Lysine biosynthesis I;Lysine biosynthesis II	ko03013;ko03015;R-SLY-1119273;R-SLY-1119283	Solyc10g005510.3	ko:K18655	F2E4I7	Predicted protein OS=Hordeum vulgare subsp. vulgare OX=112509 PE=2 SV=1	response to stimulus;transport	cytoplasm;membrane	catalytic activity;nucleotide binding	Pf00270, Pf00271		0	0	0	0
F2DAR0	HORVU.MOREX.r3.5HG0444170	119.192	0	0	0	0	0	0	0	0	0	0	0	0	0	0	0	0	0	0	0	HORVU.MOREX.r3.5HG0444170		5H	110802866	110803710	-1			F2DAR0	PF00407	IPR000916	Bet v I/Major latex protein	b:defense response;c:nucleus					F2DAR0	Predicted protein OS=Hordeum vulgare subsp. vulgare OX=112509 PE=2 SV=1	defense response;response to stimulus			Pf00407		0	0	0	0
F2DAR0	HORVU.MOREX.r3.5HG0444080	73.804	0	0	0	0	0	0	0	0	0	0	0	0	0	0	0	0	0	0	0	HORVU.MOREX.r3.5HG0444080		5H	110477800	110478640	-1			F2DAR0	PF00407	IPR000916	Bet v I/Major latex protein	b:defense response;c:nucleus					F2DAR0	Predicted protein OS=Hordeum vulgare subsp. vulgare OX=112509 PE=2 SV=1	defense response;response to stimulus			Pf00407		0	0	0	0
F2D5T2	HORVU.MOREX.r3.6HG0584100	3561.48	0	0	0	0	0	0	0	0	0	0	0	0	0	0	0	0	0	0	0	HORVU.MOREX.r3.6HG0584100		6H	248445100	248482810	1			F2D5T2		IPR011004	Trimeric LpxA-like superfamily	:					F2D5T2	Predicted protein OS=Hordeum vulgare subsp. vulgare OX=112509 PE=2 SV=1						0	0	0	0
F2DE85	HORVU.MOREX.r3.7HG0726360	1425.32	0	0	0	0	0	0	0	0	0	0	0	0	0	0	0	0	0	0	0	HORVU.MOREX.r3.7HG0726360	12-oxophytodienoate reductase (EC:1.3.1.42), Jasmonic acid (JA) biosynthesi [Source: Projected from Oryza sativa (Os08g0459600)]	7H	562072375	562075744	1			F2DE85	PF00724	IPR001155	NADH:flavin oxidoreductase/NADH oxidase, N-terminal	b:fatty acid biosynthetic process;b:fatty acid metabolic process;b:jasmonic acid biosynthetic process;b:lipid metabolic process;b:oxylipin biosynthetic process;b:response to fungus;b:response to ozone;b:stamen development;c:peroxisome;m:12-oxophytodienoate reductase activity;m:FMN binding;m:oxidoreductase activity	alpha-Linolenic acid metabolism;Jasmonic acid biosynthesis;Jasmonic acid signaling	ko00592;R-ATA-1119332;R-ATA-6787011	AET7Gv21000700	ko:K05894	F2DE85	Predicted protein OS=Hordeum vulgare subsp. vulgare OX=112509 PE=2 SV=1	metabolic process		catalytic activity;nucleotide binding	Pf00724		0	0	0	-1
A0A287LLI6	HORVU.MOREX.r3.3HG0289150	2140.52	0	0	0	0	0	0	0	0	0	0	0	0	0	0	0	0	0	0	0	HORVU.MOREX.r3.3HG0289150		3H	488056147	488060537	-1			A0A287LLI6	PF16113	IPR029045	ClpP/crotonase-like domain superfamily	m:3-hydroxyisobutyryl-CoA hydrolase activity	Propanoate metabolism;beta-Alanine metabolism;Valine, leucine and isoleucine degradation;Beta-alanine biosynthesis II	ko00640;ko00410;ko00280;R-OSA-1119445	Q5JMX9	ko:K05605	A0A287LLI6	Uncharacterized protein OS=Hordeum vulgare subsp. vulgare OX=112509 PE=3 SV=1						0	0	0	0
M0WT98	HORVU.MOREX.r3.2HG0120220	8398.51	0	0	0	0	0	0	0	0	0	0	0	0	0	0	0	0	0	0	0	HORVU.MOREX.r3.2HG0120220		2H	70464733	70467370	-1			M0WT98	PF01912	IPR002769	Translation initiation factor IF6	b:mature ribosome assembly;b:ribosomal large subunit biogenesis;b:ribosome biogenesis;b:translation;b:translational initiation;c:cytoplasm;c:nucleolus;c:nucleus;m:ribosomal large subunit binding;m:ribosome binding;m:translation initiation factor activity	Ribosome biogenesis in eukaryotes	ko03008		ko:K03264	M0WT98	Eukaryotic translation initiation factor 6 OS=Hordeum vulgare subsp. vulgare OX=112509 GN=EIF6 PE=3 SV=1	cell organization and biogenesis;metabolic process	cytoplasm;nucleus	RNA binding	Pf01912		0	0	0	0
A0A287QSP8	HORVU.MOREX.r3.5HG0450670	5352.11	0	0	0	0	0	0	0	0	0	0	0	0	0	0	0	0	0	0	0	HORVU.MOREX.r3.5HG0450670	Phosphatidylinositol 3,4,5-trisphosphate 3-phosphatase and protein-tyrosine-phosphatase PTEN2B [Source:Projected from Arabidopsis thaliana (AT3G50110) UniProtKB/Swiss-Prot;Acc:Q8H106]	5H	178011497	178034481	-1			A0A287QSP8		IPR000387	Tyrosine-specific protein phosphatases domain	b:dephosphorylation;b:response to salt stress;c:cytosol;m:phosphatase activity;m:phosphatidylinositol-3,4,5-trisphosphate 3-phosphatase activity;m:protein tyrosine phosphatase activity	Cellular senescence;Inositol phosphate metabolism;p53 signaling pathway;PI3K-Akt signaling pathway;mTOR signaling pathway;Autophagy - animal;Phosphatidylinositol signaling system;Sphingolipid signaling pathway;Focal adhesion;FoxO signaling pathway	ko04218;ko00562;ko04115;ko04151;ko04150;ko04140;ko04070;ko04071;ko04510;ko04068		ko:K01110	A0A287QSP8	Uncharacterized protein OS=Hordeum vulgare subsp. vulgare OX=112509 PE=4 SV=1						0	0	0	0
A0A287PBT6	HORVU.MOREX.r3.4HG0391990	10874.6	0	0	0	0	0	0	0	0	0	0	0	0	0	0	0	0	0	0	0	HORVU.MOREX.r3.4HG0391990		4H	503314754	503323742	1			A0A287PBT6	PF01369	IPR000904	Sec7 domain	b:protein transport;b:regulation of ARF protein signal transduction;b:regulation of catalytic activity;c:cytosol;c:membrane;c:trans-Golgi network;m:guanyl-nucleotide exchange factor activity	Endocytosis	ko04144		ko:K18442	A0A287PBT6	SEC7 domain-containing protein OS=Hordeum vulgare subsp. vulgare OX=112509 PE=4 SV=1						0	0	0	0
F2DE60	HORVU.MOREX.r3.6HG0588950	2126.72	0	0	0	0	0	0	0	0	0	0	0	0	0	0	0	0	0	0	0	HORVU.MOREX.r3.6HG0588950		6H	310491460	310494739	1			F2DE60	PF00071	IPR001806	Small GTPase	b:vesicle-mediated transport;c:Golgi apparatus;m:GTP binding;m:GTPase activity	AMPK signaling pathway;Cholesterol biosynthesis I;Cholesterol biosynthesis III (via desmosterol);Cholesterol biosynthesis II (via 24,25-dihydrolanosterol)	ko04152;R-BNA-1119559;R-BNA-1119439;R-BNA-1119286	GSBRNA2T00145085001	ko:K07877	F2DE60	Predicted protein OS=Hordeum vulgare subsp. vulgare OX=112509 PE=2 SV=1	regulation of biological process;response to stimulus		catalytic activity;nucleotide binding	Pf00025, Pf00071, Pf01926, Pf08477		0	0	0	0
A0A287JZA2	HORVU.MOREX.r3.3HG0222570	1337.77	0	1	0	1	0	1	1	0	0	1	0	1	0	1	7	0	0	0	0	HORVU.MOREX.r3.3HG0222570		3H	8817284	8818267	-1			A0A287JZA2	PF00228	IPR000877	Proteinase inhibitor I12, Bowman-Birk	b:negative regulation of endopeptidase activity;b:negative regulation of peptidase activity;c:extracellular region;m:peptidase inhibitor activity;m:serine-type endopeptidase inhibitor activity					A0A287JZA2	BOWMAN_BIRK domain-containing protein OS=Hordeum vulgare subsp. vulgare OX=112509 PE=3 SV=1						0	0	0	0
A0A287S2W4	HORVU.MOREX.r3.5HG0501500	3682.54	0	0	0	0	0	0	0	0	0	0	0	0	0	0	0	0	0	0	0	HORVU.MOREX.r3.5HG0501500		5H	507055371	507058312	1			A0A287S2W4	PF00332	IPR000490	Glycoside hydrolase family 17	b:carbohydrate metabolic process;b:metabolic process;c:anchored component of plasma membrane;m:glucan endo-1,3-beta-D-glucosidase activity;m:hydrolase activity, acting on glycosyl bonds;m:hydrolase activity, hydrolyzing O-glycosyl compounds	SNAC1 transcription network involved in drought and salinity tolerance;Response to Drought	R-OSA-9627499;R-OSA-9623744	Os01g0763900		A0A287S2W4	X8 domain-containing protein OS=Hordeum vulgare subsp. vulgare OX=112509 PE=3 SV=1						0	0	0	0
F2CSC9	HORVU.MOREX.r3.7HG0684200	5456.72	0	0	0	0	0	0	0	0	0	0	0	0	0	0	0	0	0	0	0	HORVU.MOREX.r3.7HG0684200		7H	207509323	207513012	-1			F2CSC9	PF14368	IPR016140	Bifunctional inhibitor/plant lipid transfer protein/seed storage helical domain	:					F2CSC9	Predicted protein OS=Hordeum vulgare subsp. vulgare OX=112509 PE=2 SV=1				Pf00234		0	0	0	0
A0A287VGH6	HORVU.MOREX.r3.7HG0640790	12819	0	0	0	0	0	0	0	0	0	0	0	0	0	0	0	0	0	0	0	HORVU.MOREX.r3.7HG0640790		7H	11587548	11589367	1			A0A287VGH6	PF00887	IPR000582	Acyl-CoA-binding protein, ACBP	m:fatty-acyl-CoA binding;m:lipid binding					A0A287VGH6	ACB domain-containing protein OS=Hordeum vulgare subsp. vulgare OX=112509 PE=4 SV=1						0	0	0	0
F2D7B2	HORVU.MOREX.r3.7HG0698250	3944.28	0	0	0	0	0	0	0	0	0	0	0	0	0	0	0	0	0	0	0	HORVU.MOREX.r3.7HG0698250		7H	367882655	367885544	1			F2D7B2	PF10276	IPR016668	NADH dehydrogenase [ubiquinone] iron-sulfur protein 6, mitochondrial	b:mitochondrial electron transport, NADH to ubiquinone;c:membrane;c:mitochondrial inner membrane;c:mitochondrial respiratory chain complex I;c:mitochondrion;c:respirasome	Oxidative phosphorylation	ko00190		ko:K03939	F2D7B2	NADH dehydrogenase [ubiquinone] iron-sulfur protein 6, mitochondrial OS=Hordeum vulgare subsp. vulgare OX=112509 PE=2 SV=1	metabolic process;transport	membrane;mitochondrion		Pf10276		0	0	0	0
A0A287EUP1	HORVU.MOREX.r3.1HG0021710	676.235	-1	0	0	0	-1	0	0	0	0	0	0	0	0	0	2	0	0	0	0	HORVU.MOREX.r3.1HG0021710		1H	79840544	79842848	1			A0A287EUP1	PF00141	IPR000823	Plant peroxidase	:;b:cellular oxidant detoxification;b:hydrogen peroxide catabolic process;b:response to oxidative stress;c:extracellular region;m:heme binding;m:metal ion binding;m:oxidoreductase activity;m:peroxidase activity	Phenylpropanoid biosynthesis;Development of root hair	ko00940;R-OSA-9639861	Os07g0638600	ko:K00430	A0A287EUP1	Peroxidase OS=Hordeum vulgare subsp. vulgare OX=112509 PE=3 SV=1						0	0	0	0
F2E3F5	HORVU.MOREX.r3.4HG0365520	3641.69	0	0	0	0	0	0	0	0	0	0	0	0	0	0	0	0	0	0	0	HORVU.MOREX.r3.4HG0365520		4H	241004134	241005663	1			F2E3F5	PF00076	IPR000504	RNA recognition motif domain	b:regulation of translation;m:mRNA binding;m:nucleic acid binding;m:RNA binding	mRNA surveillance pathway;Chorismate biosynthesis	ko03015;R-BRA-1119430	Bra035024	ko:K14411	F2E3F5	Predicted protein OS=Hordeum vulgare subsp. vulgare OX=112509 PE=2 SV=1			RNA binding	Pf00076, Pf13893, Pf14259		0	0	0	0
M0WK44	HORVU.MOREX.r3.4HG0331420	2928.07	0	0	0	0	0	0	0	0	0	0	0	0	0	0	0	0	0	0	0	HORVU.MOREX.r3.4HG0331420	Peptidyl-prolyl cis-trans isomerase CYP19-3 [Source:Projected from Arabidopsis thaliana (AT3G56070) UniProtKB/Swiss-Prot;Acc:Q38867]	4H	405561	406732	-1			M0WK44	PF00160	IPR002130	Cyclophilin-type peptidyl-prolyl cis-trans isomerase domain	b:protein folding;b:protein peptidyl-prolyl isomerization;m:isomerase activity;m:peptidyl-prolyl cis-trans isomerase activity	Lateral root initiation	R-PTI-9030557	POPTR_004G168800v3		M0WK44	Peptidyl-prolyl cis-trans isomerase OS=Hordeum vulgare subsp. vulgare OX=112509 PE=3 SV=1	metabolic process;response to stimulus	Golgi;mitochondrion	catalytic activity	Pf00160		0	0	0	0
F2DEK7	HORVU.MOREX.r3.3HG0289010	3071.4	0	0	0	0	0	0	0	0	0	0	0	0	0	0	0	0	0	0	0	HORVU.MOREX.r3.3HG0289010		3H	487364465	487367263	-1			F2DEK7	PF00071	IPR001806	Small GTPase	c:vacuolar membrane;m:GTP binding;m:GTPase activity	Mitophagy - animal;Autophagy - yeast;Autophagy - animal;Endocytosis;Phagosome;IAA biosynthesis I	ko04137;ko04138;ko04140;ko04144;ko04145;R-ZJA-1119486	Zjn_sc00026.1.g00570.1.sm.mkhc	ko:K07897	F2DEK7	Predicted protein OS=Hordeum vulgare subsp. vulgare OX=112509 PE=2 SV=1	regulation of biological process;response to stimulus		catalytic activity;nucleotide binding	Pf00025, Pf00071, Pf01926, Pf04670, Pf08477		0	0	0	0
F2CRD9	HORVU.MOREX.r3.3HG0283640	2124.38	0	1	0	1	0	1	1	1	0	1	1	1	0	1	9	0	0	0	0	HORVU.MOREX.r3.3HG0283640		3H	455071199	455072394	-1			F2CRD9				c:nucleus	Root-specific gene network of NAC10_TF induced by drought, salinity, and ABA ;Response to Drought	R-OSA-9636884;R-OSA-9623744	Os01g0705200		F2CRD9	Predicted protein OS=Hordeum vulgare subsp. vulgare OX=112509 PE=2 SV=1						1	0	0	0
A0A287UXA0	HORVU.MOREX.r3.6HG0620920	2885.89	0	0	0	0	0	0	0	0	0	0	0	0	0	0	0	0	0	0	0	HORVU.MOREX.r3.6HG0620920		6H	528824172	528826635	-1			A0A287UXA0	PF00166	IPR011032	GroES-like superfamily	b:chaperone cofactor-dependent protein refolding;b:positive regulation of superoxide dismutase activity;b:protein folding;c:chloroplast;c:mitochondrial matrix;c:plastid;m:ATP binding;m:ATP hydrolysis activity;m:ATP-dependent protein folding chaperone;m:chaperone binding;m:metal ion binding;m:transition metal ion binding;m:unfolded protein binding	SNAC1 transcription network involved in drought and salinity tolerance;Response to Drought	R-OSA-9627499;R-OSA-9623744	Os02g0781400		A0A287UXA0	Uncharacterized protein OS=Hordeum vulgare subsp. vulgare OX=112509 PE=3 SV=1						-1	0	0	1
F2CZ53	HORVU.MOREX.r3.5HG0521040	12130.5	0	0	0	0	0	0	0	0	0	0	0	0	0	0	0	0	0	0	0	HORVU.MOREX.r3.5HG0521040		5H	551346371	551350421	1			F2CZ53	PF00957	IPR001388	Synaptobrevin	b:protein transport;b:vesicle-mediated transport;c:cytoplasm;c:cytoplasmic vesicle;c:integral component of membrane;c:membrane					F2CZ53	Predicted protein OS=Hordeum vulgare subsp. vulgare OX=112509 PE=2 SV=1	transport	membrane		Pf00957, Pf13774		0	0	0	0
A0A287SQ05	HORVU.MOREX.r3.5HG0523160	6843.36	0	0	0	0	0	0	0	0	0	0	0	0	0	0	0	0	0	0	0	HORVU.MOREX.r3.5HG0523160		5H	555721949	555725283	1			A0A287SQ05	PF00227	IPR000243	Peptidase T1A, proteasome beta-subunit	b:proteasomal ubiquitin-independent protein catabolic process;b:proteasome-mediated ubiquitin-dependent protein catabolic process;b:proteolysis involved in cellular protein catabolic process;c:cytoplasm;c:nucleus;c:proteasome core complex;m:endopeptidase activity;m:threonine-type endopeptidase activity	Proteasome	ko03050		ko:K02737	A0A287SQ05	Proteasome subunit beta OS=Hordeum vulgare subsp. vulgare OX=112509 PE=3 SV=1						0	0	0	0
F2DKK8	HORVU.MOREX.r3.6HG0543770	5292.62	0	0	0	0	0	-1	0	0	0	0	0	-1	0	-1	3	0	0	0	0	HORVU.MOREX.r3.6HG0543770		6H	13556632	13557427	1			F2DKK8	PF00125	IPR002119	Histone H2A	c:chromosome;c:nucleosome;c:nucleus;m:DNA binding;m:protein heterodimerization activity;m:structural constituent of chromatin	Necroptosis	ko04217		ko:K11251	F2DKK8	Histone H2A OS=Hordeum vulgare subsp. vulgare OX=112509 PE=2 SV=1		chromosome;nucleus	DNA binding;protein binding	Pf00125		0	0	0	0
F2D6H6	HORVU.MOREX.r3.6HG0616540	7978.81	0	0	0	0	0	0	0	0	0	0	0	0	0	0	0	0	0	0	0	HORVU.MOREX.r3.6HG0616540	Peptidyl-prolyl cis-trans isomerase FKBP12 [Source:Projected from Arabidopsis thaliana (AT5G64350) UniProtKB/Swiss-Prot;Acc:Q8LGG0]	6H	512847963	512852948	1			F2D6H6	PF00254	IPR001179	FKBP-type peptidyl-prolyl cis-trans isomerase domain	m:isomerase activity;m:peptidyl-prolyl cis-trans isomerase activity					F2D6H6	Peptidylprolyl isomerase OS=Hordeum vulgare subsp. vulgare OX=112509 PE=2 SV=1	metabolic process		catalytic activity	Pf00254		0	0	0	0
F2E4J5	HORVU.MOREX.r3.2HG0138340	453.107	0	0	0	0	0	0	0	0	0	0	-1	0	0	0	1	0	0	0	0	HORVU.MOREX.r3.2HG0138340		2H	194075897	194077121	1			F2E4J5	PF00704	IPR001223	Glycoside hydrolase family 18, catalytic domain	b:carbohydrate metabolic process	Amino sugar and nucleotide sugar metabolism;Root-specific gene network of NAC10_TF induced by drought, salinity, and ABA ;Response to Drought	ko00520;R-OSA-9636884;R-OSA-9623744	Os01g0687400	ko:K01183	F2E4J5	Predicted protein OS=Hordeum vulgare subsp. vulgare OX=112509 PE=2 SV=1	metabolic process		catalytic activity	Pf00704		0	0	0	0
F2DW24	HORVU.MOREX.r3.5HG0438100	1062.17	0	0	0	0	0	0	0	0	0	0	0	0	0	0	0	0	0	0	0	HORVU.MOREX.r3.5HG0438100		5H	63300255	63304038	-1			F2DW24	PF02338	IPR003323	OTU domain	b:protein deubiquitination;c:cytosol;m:cysteine-type deubiquitinase activity					F2DW24	Predicted protein OS=Hordeum vulgare subsp. vulgare OX=112509 PE=2 SV=1		cytosol		Pf02338, Pf10275		0	0	0	0
M0YH64	HORVU.MOREX.r3.5HG0488040	1196.69	0	-1	0	-1	0	-1	0	0	0	0	0	0	0	0	3	0	0	0	0	HORVU.MOREX.r3.5HG0488040		5H	468298981	468299985	1			M0YH64	PF02298	IPR003245	Phytocyanin domain	c:anchored component of plasma membrane;m:electron transfer activity	Pantothenate and coenzyme A biosynthesis III	R-LAN-1119394	TanjilG_01565		M0YH64	Phytocyanin domain-containing protein OS=Hordeum vulgare subsp. vulgare OX=112509 PE=4 SV=1	metabolic process			Pf02298		0	0	0	0
F2EJQ4	HORVU.MOREX.r3.4HG0405600	9579.14	0	0	0	0	0	0	0	0	0	0	0	0	0	0	0	0	0	0	0	HORVU.MOREX.r3.4HG0405600	Eukaryotic translation initiation factor 3 subunit K [Source:Projected from Arabidopsis thaliana (AT4G33250) UniProtKB/Swiss-Prot;Acc:Q9SZA3]	4H	571393730	571397224	-1			F2EJQ4	PF10075	IPR000717	Proteasome component (PCI) domain	b:cytoplasmic translational initiation;b:formation of cytoplasmic translation initiation complex;b:regulation of translational initiation;b:translation;b:translational initiation;c:cytoplasm;c:cytosol;c:eukaryotic 43S preinitiation complex;c:eukaryotic 48S preinitiation complex;c:eukaryotic translation initiation factor 3 complex;m:ribosome binding;m:RNA binding;m:translation initiation factor ac…					F2EJQ4	Eukaryotic translation initiation factor 3 subunit K OS=Hordeum vulgare subsp. vulgare OX=112509 PE=2 SV=1	cell organization and biogenesis;metabolic process;regulation of biological process	cytoplasm;cytosol	RNA binding	Pf03399, Pf10075		0	0	0	0
F2D7U8	HORVU.MOREX.r3.5HG0443080	3678.53	0	0	0	0	0	0	0	0	0	0	0	0	0	0	0	0	0	0	0	HORVU.MOREX.r3.5HG0443080	Probable prefoldin subunit 3 [Source:Projected from Arabidopsis thaliana (AT5G49510) UniProtKB/Swiss-Prot;Acc:P57741]	5H	100907667	100913175	1			F2D7U8	PF02996	IPR004127	Prefoldin alpha-like	b:cold acclimation;b:cortical microtubule organization;b:protein folding;b:response to cold;b:response to salt stress;c:cytoplasm;c:nucleus;c:prefoldin complex					F2D7U8	Prefoldin subunit 3 OS=Hordeum vulgare subsp. vulgare OX=112509 PE=2 SV=1	metabolic process			Pf02996		0	0	0	0
F2CUP5	HORVU.MOREX.r3.3HG0228240	4023.18	0	0	0	0	0	0	0	0	0	0	0	0	0	0	0	0	0	0	0	HORVU.MOREX.r3.3HG0228240		3H	19140994	19144686	-1			F2CUP5	PF00071	IPR001806	Small GTPase	m:GTP binding;m:GTPase activity	Autophagy - animal;Cholesterol biosynthesis I;Cholesterol biosynthesis III (via desmosterol);Cholesterol biosynthesis II (via 24,25-dihydrolanosterol)	ko04140;R-BNA-1119559;R-BNA-1119439;R-BNA-1119286	GSBRNA2T00032102001	ko:K07874	F2CUP5	Predicted protein OS=Hordeum vulgare subsp. vulgare OX=112509 PE=2 SV=1	regulation of biological process;response to stimulus		catalytic activity;nucleotide binding	Pf00025, Pf00071, Pf04670, Pf08477		0	0	0	0
M0US99	HORVU.MOREX.r3.2HG0146530	8497.02	0	0	0	0	0	0	0	0	0	0	0	0	0	0	0	0	0	0	0	HORVU.MOREX.r3.2HG0146530		2H	276977145	276980155	1			M0US99	PF02823	IPR001469	ATP synthase, F1 complex, delta/epsilon subunit	b:proton motive force-driven ATP synthesis;c:mitochondrial proton-transporting ATP synthase complex, catalytic sector F(1);c:proton-transporting ATP synthase complex, catalytic core F(1);m:proton-transporting ATP synthase activity, rotational mechanism	Oxidative phosphorylation	ko00190		ko:K02134	M0US99	ATP-synt_DE_N domain-containing protein OS=Hordeum vulgare subsp. vulgare OX=112509 PE=3 SV=1	metabolic process;transport		catalytic activity;transporter activity	Pf02823		0	0	0	0
M0XJ27	HORVU.MOREX.r3.3HG0297570	3624.97	0	0	0	0	0	0	0	0	0	0	0	0	0	0	0	0	0	0	0	HORVU.MOREX.r3.3HG0297570		3H	529944643	529951353	-1			M0XJ27	PF01588	IPR002547	tRNA-binding domain	m:tRNA binding					M0XJ27	tRNA-binding domain-containing protein OS=Hordeum vulgare subsp. vulgare OX=112509 PE=4 SV=1			RNA binding	Pf01588, Pf13410, Pf14497		0	0	0	0
M0X5W2	HORVU.MOREX.r3.7HG0712350	3449.72	0	0	0	0	0	0	0	0	0	0	0	0	0	0	0	0	0	0	0	HORVU.MOREX.r3.7HG0712350	homolog of anti-oxidant 1 [Source:Projected from Arabidopsis thaliana (AT1G66240) TAIR;Acc:AT1G66240]	7H	478891682	478893966	1			M0X5W2	PF00403	IPR006121	Heavy metal-associated domain, HMA	b:response to stimulus;m:metal ion binding	SNAC1 transcription network involved in drought and salinity tolerance;Response to Drought	R-OSA-9627499;R-OSA-9623744	Os01g0719600		M0X5W2	HMA domain-containing protein OS=Hordeum vulgare subsp. vulgare OX=112509 PE=4 SV=1	transport		metal ion binding	Pf00403		0	0	0	0
F2DCE0	HORVU.MOREX.r3.7HG0690370	2707.42	0	1	0	0	0	1	0	0	0	0	0	0	0	1	3	0	0	0	0	HORVU.MOREX.r3.7HG0690370		7H	262773439	262778419	1			F2DCE0	PF00056	IPR001236	Lactate/malate dehydrogenase, N-terminal	b:carbohydrate metabolic process;b:malate metabolic process;c:chloroplast;c:plastid;m:catalytic activity;m:malate dehydrogenase (NADP+) activity;m:malate dehydrogenase activity;m:oxidoreductase activity;m:oxidoreductase activity, acting on the CH-OH group of donors, NAD or NADP as acceptor	Pyruvate metabolism;Carbon fixation in photosynthetic organisms	ko00620;ko00710		ko:K00051	F2DCE0	Predicted protein OS=Hordeum vulgare subsp. vulgare OX=112509 PE=2 SV=1	metabolic process		catalytic activity	Pf00056, Pf02866		0	0	0	0
F2DS97	HORVU.MOREX.r3.1HG0052130	2400.02	0	0	0	0	0	0	0	0	0	0	0	0	0	0	0	0	0	0	0	HORVU.MOREX.r3.1HG0052130		1H	347257234	347261337	1			F2DS97	PF00069	IPR000719	Protein kinase domain	b:intracellular signal transduction;b:MAPK cascade;b:phosphorylation;b:protein phosphorylation;b:regulation of gene expression;c:cytoplasm;c:nucleus;g:GO_0106311;m:ATP binding;m:kinase activity;m:MAP kinase activity;m:nucleotide binding;m:protein kinase activity;m:protein serine kinase activity;m:protein serine/threonine kinase activity;m:transferase activity	Apoptosis;Apoptosis - fly;Cellular senescence;Signaling pathways regulating pluripotency of stem cells;Gap junction;TNF signaling pathway;Apelin signaling pathway;VEGF signaling pathway;MAPK signaling pathway;ErbB signaling pathway;MAPK signaling pathway - yeast;Ras signaling pathway;MAPK signaling pathway - fly;MAPK signaling pathway - plant;Rap1 signaling pathway;Mitophagy - yeast;Regulation of…	ko04210;ko04214;ko04218;ko04550;ko04540;ko04668;ko04371;ko04370;ko04010;ko04012;ko04011;ko04014;ko04013;ko04016;ko04015;ko04139;ko04810;ko04138;ko04350;ko04111;ko04114;ko04151;ko04150;ko04140;ko04022;ko04024;ko04520;ko04072;ko04071;ko04075;ko04510;ko04066;ko04068;R-TTU-6788019	TRITD1Bv1G113560	ko:K04371;ko:K04464;ko:K14512;ko:K20600	F2DS97	Mitogen-activated protein kinase OS=Hordeum vulgare subsp. vulgare OX=112509 PE=2 SV=1	metabolic process;regulation of biological process;response to stimulus		catalytic activity;nucleotide binding;signal transducer activity	Pf00069, Pf07714, Pf14531		0	0	0	0
F2EE96	HORVU.MOREX.r3.1HG0091620	287.028	0	1	0	1	0	1	0	1	0	1	1	1	0	1	8	0	0	0	0	HORVU.MOREX.r3.1HG0091620		1H	507347794	507348430	1			F2EE96				b:anaerobic respiration;b:response to oxidative stress					F2EE96	Predicted protein OS=Hordeum vulgare subsp. vulgare OX=112509 PE=2 SV=1						0	0	0	0
F2E8Q3	HORVU.MOREX.r3.2HG0138280	6344.53	0	0	0	0	0	0	0	0	0	0	0	0	0	0	0	0	0	0	0	HORVU.MOREX.r3.2HG0138280		2H	192866880	192867539	-1			F2E8Q3	PF00125	IPR002119	Histone H2A	c:chromosome;c:nucleosome;c:nucleus;m:DNA binding;m:protein heterodimerization activity;m:structural constituent of chromatin	Necroptosis	ko04217		ko:K11251	F2E8Q3	Histone H2A OS=Hordeum vulgare subsp. vulgare OX=112509 PE=2 SV=1		chromosome;nucleus	DNA binding;protein binding	Pf00125		0	0	0	0
A0A287L129	HORVU.MOREX.r3.3HG0268220	8267.28	0	0	0	0	0	0	0	0	0	0	0	0	0	0	0	0	0	0	0	HORVU.MOREX.r3.3HG0268220		3H	335170809	335175351	-1			A0A287L129	PF01992	IPR002843	ATPase, V0 complex, c/d subunit	b:proton transmembrane transport;b:vacuolar acidification;b:vacuolar transport;c:lysosomal membrane;c:proton-transporting V-type ATPase, V0 domain;c:vacuolar proton-transporting V-type ATPase complex;m:proton-transporting ATPase activity, rotational mechanism	Oxidative phosphorylation;Lysosome;Phagosome	ko00190;ko04142;ko04145		ko:K02146	A0A287L129	V-type proton ATPase subunit OS=Hordeum vulgare subsp. vulgare OX=112509 PE=3 SV=1						0	0	0	-1
F2D106	HORVU.MOREX.r3.6HG0591270	1227.9	0	0	0	0	0	0	0	0	0	0	0	0	0	0	0	0	0	0	0	HORVU.MOREX.r3.6HG0591270		6H	333146826	333151036	-1			F2D106	PF03357	IPR005024	Snf7 family	b:late endosome to vacuole transport via multivesicular body sorting pathway;b:vacuolar transport;b:vesicle budding from membrane;c:endosome;c:ESCRT III complex;c:multivesicular body	Necroptosis;Endocytosis	ko04217;ko04144		ko:K12195	F2D106	Predicted protein OS=Hordeum vulgare subsp. vulgare OX=112509 PE=2 SV=1	transport			Pf03357		0	0	0	0
F2DZW3	HORVU.MOREX.r3.3HG0302860	430.107	0	0	0	0	0	0	0	0	0	0	0	0	0	0	0	0	0	0	0	HORVU.MOREX.r3.3HG0302860		3H	550746122	550747196	1			F2DZW3	PF00314	IPR001938	Thaumatin family	b:defense response;c:extracellular region	OsNAC5_transcription_network_involved in drought and high salinity tolerance	R-OSA-9641042	Os12g0630200		F2DZW3	Predicted protein OS=Hordeum vulgare subsp. vulgare OX=112509 PE=2 SV=1				Pf00314		0	-1	0	0
F2EF71	HORVU.MOREX.r3.4HG0387120	6277.4	0	0	0	0	0	0	0	0	0	0	0	0	0	0	0	0	0	0	0	HORVU.MOREX.r3.4HG0387120		4H	467430682	467431373	1			F2EF71	PF00125	IPR002119	Histone H2A	c:chromosome;c:nucleosome;c:nucleus;m:DNA binding;m:protein heterodimerization activity;m:structural constituent of chromatin	Necroptosis	ko04217		ko:K11251	F2EF71	Histone H2A OS=Hordeum vulgare subsp. vulgare OX=112509 PE=2 SV=1		chromosome;nucleus	DNA binding;protein binding	Pf00125		0	0	0	0
A0A287K1M0	HORVU.MOREX.r3.3HG0226060	248.073	0	0	0	0	0	1	0	0	0	1	0	1	0	1	4	0	0	0	0	HORVU.MOREX.r3.3HG0226060		3H	14298981	14299541	-1			A0A287K1M0	PF13499	IPR002048	EF-hand domain	m:calcium ion binding	Abscisic acid (ABA) mediated signaling;Response to salinity	R-AOF-3899351;R-AOF-9638808	evm.model.AsparagusV1_09.480		A0A287K1M0	Uncharacterized protein OS=Hordeum vulgare subsp. vulgare OX=112509 PE=4 SV=1						0	0	0	0
M0YLY6	HORVU.MOREX.r3.1HG0062220	707.847	0	0	0	0	0	0	0	0	0	0	0	0	0	0	0	0	0	0	0	HORVU.MOREX.r3.1HG0062220	LSH6 [Source:Projected from Arabidopsis thaliana (AT1G07090) UniProtKB/TrEMBL;Acc:A0A178WE41]	1H	412167734	412168594	1			M0YLY6	PF04852	IPR006936	ALOG domain	b:mRNA transcription;b:response to light stimulus;c:nucleus	Regulation of seed size	R-OSA-9035605	Os10g0478000		M0YLY6	ALOG domain-containing protein OS=Hordeum vulgare subsp. vulgare OX=112509 PE=4 SV=1				Pf04852		0	0	0	0
F2EAD0	HORVU.MOREX.r3.6HG0558330	889.916	0	0	0	0	0	0	0	0	0	0	0	0	0	0	0	0	0	0	0	HORVU.MOREX.r3.6HG0558330		6H	57931884	57932946	1			F2EAD0	PF00168	IPR000008	C2 domain	b:defense response;c:integral component of membrane;c:membrane	Choline biosynthesis III	R-ECU-1119276	EJB05_33279		F2EAD0	Predicted protein OS=Hordeum vulgare subsp. vulgare OX=112509 PE=2 SV=1		membrane	protein binding	Pf00168		0	0	0	0
A0A287PA58	HORVU.MOREX.r3.4HG0388860	8293.78	0	0	0	0	0	0	0	0	0	0	0	0	0	0	0	0	0	0	0	HORVU.MOREX.r3.4HG0388860		4H	479948389	479957494	1			A0A287PA58	PF01480	IPR002483	PWI domain	b:mRNA processing;b:regulation of mRNA splicing, via spliceosome;c:nucleus;c:spliceosomal complex	Nucleocytoplasmic transport;mRNA surveillance pathway	ko03013;ko03015		ko:K13171	A0A287PA58	PWI domain-containing protein OS=Hordeum vulgare subsp. vulgare OX=112509 PE=4 SV=1						0	0	0	0
F2DAT5	HORVU.MOREX.r3.1HG0042740	2011.15	0	0	0	0	0	0	0	0	0	0	0	0	0	0	0	0	0	0	0	HORVU.MOREX.r3.1HG0042740	NAP4 [Source:Projected from Arabidopsis thaliana (AT1G03900) UniProtKB/TrEMBL;Acc:A0A178WMR3]	1H	274969024	274971664	1			F2DAT5	PF07933	IPR011993	PH-like domain superfamily	b:endocytosis;c:membrane					F2DAT5	Non-specific serine/threonine protein kinase OS=Hordeum vulgare subsp. vulgare OX=112509 PE=2 SV=1	transport	membrane		Pf07933		0	0	0	0
F2DLP9	HORVU.MOREX.r3.2HG0119160	4379.62	0	0	0	0	0	0	0	0	0	0	0	0	0	0	0	0	0	0	0	HORVU.MOREX.r3.2HG0119160		2H	66132567	66137175	1			F2DLP9		IPR003107	HAT (Half-A-TPR) repeat	b:generation of catalytic spliceosome for first transesterification step;b:mRNA splicing, via spliceosome;b:RNA processing;c:post-mRNA release spliceosomal complex;c:Prp19 complex;c:U2-type catalytic step 2 spliceosome;m:protein binding	Spliceosome	ko03040		ko:K12867	F2DLP9	Predicted protein OS=Hordeum vulgare subsp. vulgare OX=112509 PE=2 SV=1	metabolic process		protein binding			0	0	0	0
M0V1W1	HORVU.MOREX.r3.3HG0309520	1498.29	0	0	0	0	0	0	0	0	0	0	0	0	0	0	0	0	0	0	0	HORVU.MOREX.r3.3HG0309520		3H	570632729	570635838	1			M0V1W1	PF00254	IPR001179	FKBP-type peptidyl-prolyl cis-trans isomerase domain	b:chaperone-mediated protein folding;b:protein peptidyl-prolyl isomerization;m:peptidyl-prolyl cis-trans isomerase activity					M0V1W1	Peptidylprolyl isomerase OS=Hordeum vulgare subsp. vulgare OX=112509 PE=4 SV=1	metabolic process		catalytic activity	Pf00254		0	0	0	0
F2DCD3	HORVU.MOREX.r3.5HG0444200	71.4768	0	0	0	0	0	0	0	0	0	0	0	0	0	-1	1	0	0	0	0	HORVU.MOREX.r3.5HG0444200		5H	110837559	110838378	-1			F2DCD3	PF00407	IPR000916	Bet v I/Major latex protein	b:defense response;c:nucleus					F2DCD3	Predicted protein OS=Hordeum vulgare subsp. vulgare OX=112509 PE=2 SV=1	defense response;response to stimulus			Pf00407		0	0	0	0
M0ULA6	HORVU.MOREX.r3.4HG0388220	6477.6	0	0	0	0	0	0	0	0	0	0	0	0	0	0	0	0	0	0	0	HORVU.MOREX.r3.4HG0388220		4H	474038114	474041003	1			M0ULA6	PF07651	IPR008942	ENTH/VHS	b:clathrin coat assembly;b:clathrin-dependent endocytosis;b:endocytosis;c:clathrin-coated pit;c:clathrin-coated vesicle;c:Golgi apparatus;m:1-phosphatidylinositol binding;m:clathrin binding;m:phospholipid binding					M0ULA6	ENTH domain-containing protein OS=Hordeum vulgare subsp. vulgare OX=112509 PE=4 SV=1	cell organization and biogenesis		protein binding	Pf07651		0	0	0	0
F2DTJ3	HORVU.MOREX.r3.3HG0266190	3662.8	0	0	0	0	0	0	0	0	0	0	0	0	0	0	0	0	0	0	0	HORVU.MOREX.r3.3HG0266190		3H	312433123	312436905	-1			F2DTJ3	PF05773	IPR006575	RWD domain	m:protein binding					F2DTJ3	Predicted protein OS=Hordeum vulgare subsp. vulgare OX=112509 PE=2 SV=1			protein binding	Pf05773		0	0	0	0
F2D0K9	HORVU.MOREX.r3.6HG0552040	5674.52	0	0	0	0	0	0	0	0	0	0	0	0	0	0	0	0	0	0	0	HORVU.MOREX.r3.6HG0552040		6H	32106045	32109518	1			F2D0K9		IPR011990	Tetratricopeptide-like helical domain superfamily	c:EMC complex;c:endoplasmic reticulum;c:endoplasmic reticulum membrane;c:membrane;c:nucleus;m:protein binding					F2D0K9	Predicted protein OS=Hordeum vulgare subsp. vulgare OX=112509 PE=2 SV=1			protein binding	Pf09986, Pf13414, Pf13432		0	0	0	0
M0WXZ5	HORVU.MOREX.r3.5HG0534180	3362.63	0	0	0	0	0	0	0	0	0	0	0	0	0	0	0	0	0	0	0	HORVU.MOREX.r3.5HG0534180		5H	579611508	579615023	1			M0WXZ5	PF00013	IPR004087	K Homology domain	b:regulation of gene expression;c:cytoplasm;c:nucleus;m:mRNA binding;m:nucleic acid binding;m:RNA binding					M0WXZ5	Uncharacterized protein OS=Hordeum vulgare subsp. vulgare OX=112509 PE=4 SV=1			RNA binding	Pf00013, Pf13014		0	0	0	0
F2DFM2	HORVU.MOREX.r3.7HG0698920	2831.59	0	0	0	0	0	0	0	0	0	0	0	0	0	0	0	0	0	0	0	HORVU.MOREX.r3.7HG0698920		7H	373439710	373448575	-1			F2DFM2	PF01145	IPR001107	Band 7 domain	c:membrane					F2DFM2	Predicted protein OS=Hordeum vulgare subsp. vulgare OX=112509 PE=2 SV=1		membrane		Pf01145		0	0	0	0
F2D360	HORVU.MOREX.r3.2HG0140050	1103.38	0	0	0	0	0	0	0	0	0	0	0	0	0	0	0	0	0	0	0	HORVU.MOREX.r3.2HG0140050		2H	205579437	205580491	1			F2D360		IPR036770	Ankyrin repeat-containing domain superfamily	b:granum assembly;b:intracellular protein transport;c:chloroplast stroma					F2D360	Predicted protein OS=Hordeum vulgare subsp. vulgare OX=112509 PE=2 SV=1				Pf12796, Pf13637, Pf13857		0	0	0	0
M0YYV7	HORVU.MOREX.r3.2HG0112660	867.835	0	-1	0	-1	0	-1	0	0	0	0	0	0	0	-1	4	0	0	0	0	HORVU.MOREX.r3.2HG0112660		2H	41510707	41512420	-1			M0YYV7	PF00141	IPR000823	Plant peroxidase	b:hydrogen peroxide catabolic process;b:response to oxidative stress;c:extracellular region;m:heme binding;m:metal ion binding;m:peroxidase activity	Phenylpropanoid biosynthesis;Development of root hair	ko00940;R-OSA-9639861	Os03g0368300	ko:K00430	M0YYV7	Peroxidase OS=Hordeum vulgare subsp. vulgare OX=112509 PE=3 SV=1	metabolic process;response to stimulus	extracellular	antioxidant activity;catalytic activity;metal ion binding	Pf00141		0	0	0	0
M0YI48	HORVU.MOREX.r3.6HG0604450	2406.29	0	0	0	0	0	0	0	0	0	0	0	0	0	0	0	0	0	0	0	HORVU.MOREX.r3.6HG0604450		6H	444629022	444632630	-1			M0YI48	PF02953	IPR004217	Tim10-like	b:obsolete chaperone-mediated protein transport;b:protein insertion into mitochondrial inner membrane;b:protein transport;c:mitochondrial inner membrane;c:mitochondrial intermembrane space;c:mitochondrial intermembrane space protein transporter complex;c:mitochondrion					M0YI48	zf-Tim10_DDP domain-containing protein OS=Hordeum vulgare subsp. vulgare OX=112509 PE=3 SV=1	transport	mitochondrion	metal ion binding	Pf02953		0	0	0	0
A0A287FZE4	HORVU.MOREX.r3.1HG0066180	1847.42	0	0	0	0	0	0	0	0	0	0	0	0	0	0	0	0	0	0	0	HORVU.MOREX.r3.1HG0066180		1H	432563561	432565991	1			A0A287FZE4		IPR006121	Heavy metal-associated domain, HMA	c:chloroplast;m:metal ion binding	Dolichyl-diphosphooligosaccharide biosynthesis	R-FVE-1119573	mrna28359.1-v1.0-hybrid		A0A287FZE4	Uncharacterized protein OS=Hordeum vulgare subsp. vulgare OX=112509 PE=4 SV=1						0	1	0	0
F2DHB9	HORVU.MOREX.r3.7HG0675390	2352.3	0	0	0	0	0	0	0	0	0	0	0	0	0	0	0	0	0	0	0	HORVU.MOREX.r3.7HG0675390		7H	143664719	143665480	-1			F2DHB9	PF06110	IPR010357	Thioredoxin domain-containing protein 17-like domain	m:protein-disulfide reductase (NAD(P)) activity					F2DHB9	Predicted protein OS=Hordeum vulgare subsp. vulgare OX=112509 PE=2 SV=1				Pf06110		0	0	0	0
A0A287P113	HORVU.MOREX.r3.4HG0380110	4986.63	0	0	0	0	0	0	0	0	0	0	0	0	0	0	0	0	0	0	0	HORVU.MOREX.r3.4HG0380110		4H	408623699	408628319	-1			A0A287P113	PF01459	IPR023614	Porin domain superfamily	b:protein import into mitochondrial matrix;b:transmembrane transport;c:mitochondrial outer membrane;c:mitochondrial outer membrane translocase complex;m:protein transmembrane transporter activity					A0A287P113	Uncharacterized protein OS=Hordeum vulgare subsp. vulgare OX=112509 PE=4 SV=1						0	1	0	0
F2DQU4	HORVU.MOREX.r3.5HG0446340	3619.13	0	0	0	0	0	0	0	0	0	0	0	0	0	0	0	0	0	0	0	HORVU.MOREX.r3.5HG0446340		5H	128220909	128224508	1			F2DQU4	PF01676	IPR004456	2,3-bisphosphoglycerate-independent phosphoglycerate mutase	b:glycolytic process;m:2,3-bisphosphoglycerate-independent phosphoglycerate mutase activity;m:catalytic activity;m:metal ion binding					F2DQU4	Predicted protein OS=Hordeum vulgare subsp. vulgare OX=112509 PE=2 SV=1	metabolic process		catalytic activity;metal ion binding	Pf01676, Pf10143		0	0	0	-1
M0V9A9	HORVU.MOREX.r3.2HG0205130	1478.45	0	0	0	0	0	0	0	0	0	0	0	0	0	0	0	0	0	0	0	HORVU.MOREX.r3.2HG0205130	Glycerol kinase [Source:Projected from Arabidopsis thaliana (AT1G80460) UniProtKB/Swiss-Prot;Acc:Q9M8L4]	2H	636273628	636277599	1			M0V9A9	PF00370	IPR000577	Carbohydrate kinase, FGGY	b:carbohydrate metabolic process;b:defense response to bacterium;b:glycerol catabolic process;b:glycerol metabolic process;b:glycerol-3-phosphate biosynthetic process;b:glycerol-3-phosphate metabolic process;b:phosphorylation;b:response to karrikin;b:response to microbial phytotoxin;b:response to molecule of bacterial origin;b:triglyceride metabolic process;c:cytosol;c:mitochondrion;m:ATP binding…	Glycerolipid metabolism;Glycerol degradation I	ko00561;R-TTU-1119321	TRITD2Bv1G240330	ko:K00864	M0V9A9	Uncharacterized protein OS=Hordeum vulgare subsp. vulgare OX=112509 PE=4 SV=1	defense response;metabolic process;response to stimulus	cytosol	catalytic activity	Pf00370, Pf02782		0	0	0	0
M0XC90	HORVU.MOREX.r3.7HG0638160	1543.71	0	0	0	0	0	0	0	0	0	0	0	0	0	0	0	0	0	0	0	HORVU.MOREX.r3.7HG0638160		7H	6871271	6875195	-1			M0XC90	PF00076	IPR000504	RNA recognition motif domain	m:nucleic acid binding;m:RNA binding	Cholesterol biosynthesis III (via desmosterol);Sterol biosynthesis;Cholesterol biosynthesis II (via 24,25-dihydrolanosterol);Cholesterol biosynthesis I	R-FVE-1119439;R-FVE-1119370;R-FVE-1119286;R-FVE-1119559	mrna00204.1-v1.0-hybrid		M0XC90	RRM domain-containing protein OS=Hordeum vulgare subsp. vulgare OX=112509 PE=4 SV=1			RNA binding	Pf00076, Pf08777, Pf14259		0	0	0	0
A0A287LCN4	HORVU.MOREX.r3.3HG0281440	3264.84	0	0	0	0	0	0	0	0	0	0	0	0	0	0	0	0	1	0	0	HORVU.MOREX.r3.3HG0281440		3H	442553206	442560684	1			A0A287LCN4	PF00149	IPR004843	Calcineurin-like phosphoesterase domain, ApaH type	g:GO_0106306;g:GO_0106307;m:hydrolase activity	Brassinosteroid signaling	R-TTU-5632095	TRITD3Bv1G154830		A0A287LCN4	Serine/threonine-protein phosphatase OS=Hordeum vulgare subsp. vulgare OX=112509 PE=3 SV=1						0	0	0	-1
F2E7F7	HORVU.MOREX.r3.6HG0613170	5848.14	0	0	0	0	0	0	0	0	0	0	0	0	0	0	0	0	0	0	0	HORVU.MOREX.r3.6HG0613170		6H	494738357	494739533	1			F2E7F7	PF05529	IPR008417	B-cell receptor-associated protein 29/31	b:endoplasmic reticulum to Golgi vesicle-mediated transport;b:intracellular protein transport;b:protein localization to endoplasmic reticulum exit site;b:protein transport;b:vesicle-mediated transport;c:endoplasmic reticulum;c:endoplasmic reticulum membrane;c:integral component of membrane;c:membrane					F2E7F7	Predicted protein OS=Hordeum vulgare subsp. vulgare OX=112509 PE=2 SV=1	transport	endoplasmic reticulum;membrane				0	0	0	0
M0YYX9	HORVU.MOREX.r3.6HG0545560	1854.24	0	0	-1	0	0	0	-1	0	-1	0	-1	0	-1	0	5	0	0	0	0	HORVU.MOREX.r3.6HG0545560		6H	16290626	16290970	1			M0YYX9	PF00112	IPR000668	Peptidase C1A, papain C-terminal	b:proteolysis;m:cysteine-type peptidase activity	Apoptosis;Autophagy - animal;Lysosome;Phagosome;Anther and pollen development	ko04210;ko04140;ko04142;ko04145;R-CRE-8986768	CHLRE_09g407700v5	ko:K01365	M0YYX9	Pept_C1 domain-containing protein OS=Hordeum vulgare subsp. vulgare OX=112509 PE=3 SV=1	metabolic process		catalytic activity	Pf00112, Pf03051		0	0	0	0
F2CQD4	HORVU.MOREX.r3.3HG0301390	3161.3	0	0	0	0	0	0	0	0	0	0	0	0	0	0	0	0	0	0	0	HORVU.MOREX.r3.3HG0301390		3H	545405977	545407403	-1			F2CQD4	PF00168	IPR000008	C2 domain	b:defense response	Tight junction;Adherens junction	ko04530;ko04520		ko:K05747	F2CQD4	Predicted protein OS=Hordeum vulgare subsp. vulgare OX=112509 PE=2 SV=1			protein binding	Pf00168		0	0	0	0
M0V1L7	HORVU.MOREX.r3.1HG0051910	936.14	0	0	0	0	0	0	0	1	0	0	0	0	0	0	1	0	0	0	0	HORVU.MOREX.r3.1HG0051910		1H	345724571	345725633	1			M0V1L7	PF13410	IPR004045	Glutathione S-transferase, N-terminal	b:glutathione metabolic process;c:cytoplasm;m:glutathione transferase activity	Drug metabolism - other enzymes;Drug metabolism - cytochrome P450;Metabolism of xenobiotics by cytochrome P450;Glutathione metabolism;Isoleucine biosynthesis from threonine	ko00983;ko00982;ko00980;ko00480;R-ATA-1119460	AET5Gv20073000	ko:K00799	M0V1L7	Uncharacterized protein OS=Hordeum vulgare subsp. vulgare OX=112509 PE=3 SV=1			protein binding	Pf00043, Pf02798, Pf13409, Pf13410, Pf13417		0	0	0	0
M0Y5F0	HORVU.MOREX.r3.7HG0701900	1853.01	0	-1	0	-1	0	-1	0	0	0	0	0	-1	0	-1	5	0	0	0	0	HORVU.MOREX.r3.7HG0701900		7H	401291990	401294913	1			M0Y5F0		IPR035940	CAP superfamily	:					M0Y5F0	Uncharacterized protein OS=Hordeum vulgare subsp. vulgare OX=112509 PE=4 SV=1		membrane				0	0	0	0
M0XRT0	HORVU.MOREX.r3.6HG0611450	5298.93	0	0	0	0	0	0	0	0	0	0	0	0	0	0	0	0	0	0	0	HORVU.MOREX.r3.6HG0611450		6H	487723442	487726789	-1			M0XRT0	PF01873	IPR002735	Translation initiation factor IF2/IF5 domain	b:formation of cytoplasmic translation initiation complex;b:formation of translation preinitiation complex;b:transla	Apoptosis - fly	ko04214		ko:K03262	M0XRT0	W2 domain-containing protein OS=Hordeum vulgare subsp. vulgare OX=112509 PE=4 SV=1	metabolic process		protein binding;RNA binding	Pf01873, Pf02020		0	0	0	0
F2DXR4	HORVU.MOREX.r3.5HG0485920	450.656	0	0	0	0	0	0	0	1	0	0	0	0	0	0	1	0	0	0	0	HORVU.MOREX.r3.5HG0485920		5H	457548016	457548693	-1			F2DXR4		IPR036908	RlpA-like domain superfamily	c:extracellular region	Assembly of pre-replication complex	R-LPE-9640882	LPERR10G10530		F2DXR4	Predicted protein OS=Hordeum vulgare subsp. vulgare OX=112509 PE=2 SV=1				Pf03330		0	0	0	0
A0A287UB78	HORVU.MOREX.r3.6HG0596190	1403.48	0	-1	0	-1	0	-1	0	0	0	0	0	0	0	-1	4	0	0	0	0	HORVU.MOREX.r3.6HG0596190		6H	375263206	375263820	1			A0A287UB78	PF04852	IPR006936	ALOG domain	b:mRNA transcription;b:response to light stimulus;c:intracellular membrane-bounded organelle;c:nucleus	Regulation of seed size	R-OSA-9035605	Os10g0478000		A0A287UB78	ALOG domain-containing protein OS=Hordeum vulgare subsp. vulgare OX=112509 PE=4 SV=1						0	0	0	0
A0A287L871	HORVU.MOREX.r3.3HG0276730	4171.14	0	0	0	0	0	0	0	0	0	0	0	0	0	0	0	0	0	0	0	HORVU.MOREX.r3.3HG0276730		3H	405590000	405598767	1			A0A287L871	PF00501	IPR000873	AMP-dependent synthetase/ligase	b:fatty acid metabolic process;c:endoplasmic reticulum;c:membrane;m:long-chain fatty acid-CoA ligase activity	Ferroptosis;Quorum sensing;Fatty acid biosynthesis;Fatty acid degradation;Peroxisome;Acyl-CoA synthetase pathway	ko04216;ko02024;ko00061;ko00071;ko04146;R-TTU-1119623	TRITD5Bv1G104090	ko:K01897;ko:K15013	A0A287L871	AMP-binding domain-containing protein OS=Hordeum vulgare subsp. vulgare OX=112509 PE=4 SV=1						0	1	0	0
F2CZV2	HORVU.MOREX.r3.4HG0331940	4858.03	0	0	0	0	0	0	0	0	0	0	0	0	0	0	0	0	0	0	0	HORVU.MOREX.r3.4HG0331940		4H	2005769	2010537	-1			F2CZV2		IPR045284	At2g27730-like	c:integral component of membrane;c:membrane					F2CZV2	Predicted protein OS=Hordeum vulgare subsp. vulgare OX=112509 PE=2 SV=1	regulation of biological process	membrane;mitochondrion	enzyme regulator activity	Pf04568		0	0	0	0
F2D0I4	HORVU.MOREX.r3.1HG0022780	5394.33	0	0	0	0	0	0	0	0	0	0	0	0	0	0	0	0	0	0	0	HORVU.MOREX.r3.1HG0022780		1H	85909276	85911562	-1			F2D0I4	PF05755	IPR008802	Rubber elongation factor	:					F2D0I4	Predicted protein OS=Hordeum vulgare subsp. vulgare OX=112509 PE=2 SV=1	metabolic process		catalytic activity;RNA binding	Pf01743, Pf12627		0	0	0	0
M0XFT5	HORVU.MOREX.r3.3HG0301990	5131.96	0	1	0	0	0	1	0	1	0	1	0	1	0	0	5	0	0	0	0	HORVU.MOREX.r3.3HG0301990		3H	547474569	547475102	1			M0XFT5	PF14368	IPR016140	Bifunctional inhibitor/plant lipid transfer protein/seed storage helical domain	b:systemic acquired resistance;m:fatty acid binding	Recognition of fungal and bacterial pathogens and immunity response	R-OPU-9611432	OPUNC01G36180		M0XFT5	AAI domain-containing protein OS=Hordeum vulgare subsp. vulgare OX=112509 PE=4 SV=1				Pf00234, Pf14368		0	0	0	0
M0UXL2	HORVU.MOREX.r3.5HG0475700	4519.83	0	0	0	0	0	0	0	0	0	0	0	0	0	0	0	0	0	0	0	HORVU.MOREX.r3.5HG0475700		5H	404052800	404056602	-1			M0UXL2	PF04371	IPR007466	Peptidyl-arginine deiminase, Porphyromonas-type	b:putrescine biosynthetic process;m:agmatine deiminase activity;m:protein-arginine deiminase activity	Arginine and proline metabolism;Putrescine biosynthesis II	ko00330;R-TUR-1119304	TRIUR3_07246	ko:K10536	M0UXL2	Uncharacterized protein OS=Hordeum vulgare subsp. vulgare OX=112509 PE=3 SV=1	metabolic process		catalytic activity	Pf04371		0	0	0	0
M0YNR7	HORVU.MOREX.r3.1HG0025530	114.213	-1	-1	-1	-1	0	0	-1	0	-1	0	0	0	0	-1	7	0	0	0	0	HORVU.MOREX.r3.1HG0025530		1H	103567639	103568424	1			M0YNR7	PF02469	IPR000782	FAS1 domain	b:plant-type secondary cell wall biogenesis;c:plasma membrane					M0YNR7	FAS1 domain-containing protein OS=Hordeum vulgare subsp. vulgare OX=112509 PE=4 SV=1				Pf02469		0	0	0	0
F2CTT6	HORVU.MOREX.r3.4HG0345380	3480.11	0	0	0	0	0	0	0	0	0	0	0	0	0	0	0	0	0	0	0	HORVU.MOREX.r3.4HG0345380		4H	59973976	59978133	-1	IDI2	Q9AYT7	F2CTT6	PF01008	IPR000649	Initiation factor 2B-related	b:cellular amino acid biosynthetic process;b:cellular biosynthetic process;b:cellular metabolic process;b:L-methionine salvage from methylthioadenosine;b:L-methionine salvage from S-adenosylmethionine;b:methionine biosynthetic process;c:cytoplasm;c:nucleus;m:isomerase activity;m:S-methyl-5-thioribose-1-phosphate isomerase activity	Cysteine and methionine metabolism;Methionine salvage pathway	ko00270;R-ATA-1119624	AET4Gv20226400	ko:K08963	F2CTT6	Methylthioribose-1-phosphate isomerase OS=Hordeum vulgare subsp. vulgare OX=112509 PE=2 SV=1	metabolic process	cytoplasm;nucleus	catalytic activity	Pf01008		0	0	0	0
F2DK00	HORVU.MOREX.r3.6HG0551180	4255.36	0	0	0	0	0	0	0	0	0	0	0	0	0	0	0	0	0	0	0	HORVU.MOREX.r3.6HG0551180		6H	29736244	29741846	1			F2DK00	PF00330	IPR001030	Aconitase/3-isopropylmalate dehydratase large subunit, alpha/beta/alpha domain	b:cellular amino acid biosynthetic process;b:glucosinolate biosynthetic process;b:leucine biosynthetic process;b:organonitrogen compound metabolic process;b:oxoacid metabolic process;m:3-isopropylmalate dehydratase activity;m:4 iron, 4 sulfur cluster binding;m:hydro-lyase activity;m:intramolecular transferase activity, transferring hydroxy groups;m:iron-sulfur cluster binding;m:lyase activity;m:m…	C5-Branched dibasic acid metabolism;Glucosinolate biosynthesis;Valine, leucine and isoleucine biosynthesis;Leucine biosynthesis	ko00660;ko00966;ko00290;R-TDI-1119540	TRIDC6AG009820	ko:K01703;ko:K01702	F2DK00	Predicted protein OS=Hordeum vulgare subsp. vulgare OX=112509 PE=2 SV=1	metabolic process;response to stimulus		catalytic activity	Pf00330		0	0	0	0
F2D3T6	HORVU.MOREX.r3.3HG0224530	260.292	0	0	0	0	0	0	0	1	0	0	0	1	0	0	2	0	0	0	0	HORVU.MOREX.r3.3HG0224530		3H	12270429	12271971	1			F2D3T6	PF00657	IPR001087	GDSL lipase/esterase	m:hydrolase activity, acting on ester bonds	TCA cycle (plant)	R-TUR-1119533	TRIUR3_21621		F2D3T6	Predicted protein OS=Hordeum vulgare subsp. vulgare OX=112509 PE=2 SV=1			catalytic activity	Pf00657		0	0	0	0
Q70DK2	HORVU.MOREX.r3.4HG0401170	88.3483	0	-1	0	0	0	-1	0	0	-1	0	0	0	0	-1	4	0	0	0	0	HORVU.MOREX.r3.4HG0401170		4H	554855189	554855975	1			Q70DK2	PF02298	IPR003245	Phytocyanin domain	b:electron transport chain;c:anchored component of plasma membrane;c:integral component of membrane;c:membrane;m:electron transfer activity	Pantothenate and coenzyme A biosynthesis III	R-LAN-1119394	TanjilG_01565		Q70DK2	Blue copper binding protein OS=Hordeum vulgare subsp. vulgare OX=112509 GN=bcb PE=2 SV=1	metabolic process	membrane		Pf02298		0	0	0	0
A0A287MWK9	HORVU.MOREX.r3.4HG0332040	1489.44	0	0	0	0	0	0	0	0	0	0	0	0	0	0	0	0	0	0	0	HORVU.MOREX.r3.4HG0332040		4H	2314330	2316581	1			A0A287MWK9	PF00808	IPR003958	Transcription factor CBF/NF-Y/archaeal histone domain	m:protein heterodimerization activity	DNA replication;Nucleotide excision repair;Base excision repair;Short day regulated expression of florigens	ko03030;ko03420;ko03410;R-CRU-8934108	Carubv10006827m	ko:K02326	A0A287MWK9	CBFD_NFYB_HMF domain-containing protein OS=Hordeum vulgare subsp. vulgare OX=112509 PE=4 SV=1						0	0	0	0
M0VDD7	HORVU.MOREX.r3.1HG0087430	2208.17	0	0	0	0	0	0	0	0	0	0	0	0	0	0	0	0	0	0	0	HORVU.MOREX.r3.1HG0087430		1H	499317821	499320445	-1			M0VDD7	PF00226	IPR001623	DnaJ domain	b:chaperone cofactor-dependent protein refolding;b:protein folding;c:cytosol;m:chaperone binding;m:unfolded protein binding	Acyl-CoA synthetase pathway	R-OME-1119623	OMERI11G19010		M0VDD7	J domain-containing protein OS=Hordeum vulgare subsp. vulgare OX=112509 PE=4 SV=1	metabolic process		protein binding	Pf00226, Pf01556		0	0	0	0
F2D8I9	HORVU.MOREX.r3.1HG0022660	4276.27	0	0	0	0	0	0	0	0	0	0	0	0	0	0	0	0	0	0	0	HORVU.MOREX.r3.1HG0022660		1H	85373220	85375911	1			F2D8I9	PF00763	IPR000672	Tetrahydrofolate dehydrogenase/cyclohydrolase	b:one-carbon metabolic process;b:tetrahydrofolate interconversion;c:cytosol;m:catalytic activity;m:hydrolase activity;m:methenyltetrahydrofolate cyclohydrolase activity;m:methylenetetrahydrofolate dehydrogenase (NADP+) activity;m:oxidoreductase activity					F2D8I9	Predicted protein OS=Hordeum vulgare subsp. vulgare OX=112509 PE=2 SV=1	metabolic process		catalytic activity	Pf00763, Pf02882		0	0	0	0
Q9M3N4	HORVU.MOREX.r3.7HG0636660	3572.02	0	0	0	0	0	0	0	0	0	0	0	0	0	0	0	0	0	0	0	HORVU.MOREX.r3.7HG0636660		7H	4582836	4584926	1			Q9M3N4	PF01466	IPR001232	S-phase kinase-associated protein 1-like	b:auxin-activated signaling pathway;b:jasmonic acid mediated signaling pathway;b:protein ubiquitination;b:ubiquitin-dependent protein catabolic process	Wnt signaling pathway;Ubiquitin mediated proteolysis;TGF-beta signaling pathway;Cell cycle - yeast;Cell cycle;Oocyte meiosis;Hedgehog signaling pathway - fly;Protein processing in endoplasmic reticulum;Photorespiration	ko04310;ko04120;ko04350;ko04111;ko04110;ko04114;ko04341;ko04141;R-TDI-1119312	TRIDC6AG000070	ko:K03094	Q9M3N4	Putative kinetochore protein (Fragment) OS=Hordeum vulgare OX=4513 GN=skp1-2 PE=2 SV=1	metabolic process			Pf01466, Pf03931		0	0	0	0
M0UQL6	HORVU.MOREX.r3.6HG0597750	800.237	0	0	0	0	0	0	0	0	0	0	0	0	0	0	0	0	0	0	0	HORVU.MOREX.r3.6HG0597750		6H	388030670	388033019	1			M0UQL6	PF01722	IPR002634	BolA protein	:					M0UQL6	Uncharacterized protein OS=Hordeum vulgare subsp. vulgare OX=112509 PE=3 SV=1				Pf01722		0	0	0	0
F2DMC0	HORVU.MOREX.r3.3HG0237930	1292.21	0	0	0	0	0	0	0	0	0	0	0	0	0	0	0	0	0	0	0	HORVU.MOREX.r3.3HG0237930		3H	54876569	54882918	-1			F2DMC0	PF10187	IPR019331	FAM192A/Fyv6, N-terminal	c:nucleus					F2DMC0	Predicted protein OS=Hordeum vulgare subsp. vulgare OX=112509 PE=2 SV=1				Pf10187		1	0	0	0
F2DYB6	HORVU.MOREX.r3.5HG0475770	1621.4	0	0	0	0	0	0	0	0	0	0	0	0	0	0	0	0	0	0	0	HORVU.MOREX.r3.5HG0475770		5H	404390980	404395756	-1			F2DYB6				:					F2DYB6	Predicted protein OS=Hordeum vulgare subsp. vulgare OX=112509 PE=2 SV=1						0	0	0	0
F2CRR9	HORVU.MOREX.r3.2HG0120050	4268.2	0	0	0	0	0	0	0	0	0	0	0	0	0	0	0	0	0	0	0	HORVU.MOREX.r3.2HG0120050		2H	69993948	69997525	-1			F2CRR9		IPR016488	NADH dehydrogenase [ubiquinone] (complex I), alpha subcomplex, subunit 6	b:response to oxidative stress;c:membrane;c:mitochondrial inner membrane;c:mitochondrial respiratory chain complex I;c:mitochondrion;c:respirasome	Oxidative phosphorylation	ko00190		ko:K03950	F2CRR9	Predicted protein OS=Hordeum vulgare subsp. vulgare OX=112509 PE=2 SV=1				Pf13233		0	0	0	0
A0A287IP39	HORVU.MOREX.r3.2HG0176280	1506.98	0	0	0	0	0	0	0	0	0	0	0	0	0	0	0	0	0	0	0	HORVU.MOREX.r3.2HG0176280		2H	531720284	531724887	-1			A0A287IP39	PF09768	IPR019165	Peptidase M76, ATP23	b:mitochondrial protein processing;b:mitochondrial proton-transporting ATP synthase complex assembly;c:extrinsic component of mitochondrial inner membrane;m:metal ion binding;m:metalloendopeptidase activity					A0A287IP39	Mitochondrial inner membrane protease ATP23 OS=Hordeum vulgare subsp. vulgare OX=112509 PE=3 SV=1						0	0	0	0
A0A287UGR8	HORVU.MOREX.r3.6HG0603820	3305.99	0	0	0	0	0	0	0	0	0	0	0	0	0	0	0	0	0	0	0	HORVU.MOREX.r3.6HG0603820		6H	440439977	440444079	1			A0A287UGR8	PF04321	IPR029903	RmlD-like substrate binding domain	:	Polyketide sugar unit biosynthesis;Amino sugar and nucleotide sugar metabolism;Biosynthesis of nucleotide sugars;GDP-D-rhamnose biosynthesis;GDP-L-fucose biosynthesis I (from GDP-D-mannose)	ko00523;ko00520;ko01250;R-GMA-1119428;R-GMA-1119620	GLYMA_13G264500	ko:K12451	A0A287UGR8	RmlD_sub_bind domain-containing protein OS=Hordeum vulgare subsp. vulgare OX=112509 PE=4 SV=1						0	0	0	-1
M0XEX8	HORVU.MOREX.r3.5HG0455740	5042.42	0	0	0	0	0	0	0	0	0	0	0	0	0	0	0	0	0	0	0	HORVU.MOREX.r3.5HG0455740	STRS1 [Source:Projected from Arabidopsis thaliana (AT1G31970) UniProtKB/TrEMBL;Acc:A0A178W5E1]	5H	243289608	243298591	1			M0XEX8	PF00270	IPR000629	ATP-dependent RNA helicase DEAD-box, conserved site	b:rRNA processing;c:cytosol;c:nucleolus;m:ATP binding;m:nucleic acid binding;m:RNA binding;m:RNA helicase activity	Activation of pre-replication complex	R-BNA-9645850	GSBRNA2T00021568001		M0XEX8	Uncharacterized protein OS=Hordeum vulgare subsp. vulgare OX=112509 PE=3 SV=1		cytosol	catalytic activity;DNA binding;nucleotide binding	Pf00270, Pf00271, Pf04851		0	0	1	0
F2CZM5	HORVU.MOREX.r3.6HG0570310	2447.09	0	0	0	0	0	0	0	0	0	0	0	0	0	0	0	0	0	0	0	HORVU.MOREX.r3.6HG0570310		6H	125901910	125910265	1			F2CZM5	PF00415	IPR000408	Regulator of chromosome condensation, RCC1	b:response to UV-B;m:photoreceptor activity;m:protein homodimerization activity	Ubiquitin mediated proteolysis;DNA replication;Homologous recombination;Mismatch repair;Nucleotide excision repair;Base excision repair	ko04120;ko03030;ko03440;ko03430;ko03420;ko03410		ko:K10614;ko:K02327	F2CZM5	Predicted protein OS=Hordeum vulgare subsp. vulgare OX=112509 PE=2 SV=1	regulation of biological process;response to stimulus		protein binding;receptor activity;signal transducer activity	Pf00415, Pf13540		0	0	0	0
M0UHA5	HORVU.MOREX.r3.4HG0335000	2418.24	0	0	0	0	0	0	0	0	0	0	0	0	0	0	0	0	0	0	0	HORVU.MOREX.r3.4HG0335000		4H	10274097	10276647	1			M0UHA5	PF14705	IPR027817	Costars domain	:					M0UHA5	Costars domain-containing protein OS=Hordeum vulgare subsp. vulgare OX=112509 PE=4 SV=1				Pf14705		0	0	0	0
F2CS06	HORVU.MOREX.r3.2HG0213480	3211.72	0	0	0	0	0	0	0	0	0	0	0	0	0	0	0	0	0	0	0	HORVU.MOREX.r3.2HG0213480		2H	654250492	654253298	1			F2CS06	PF03332	IPR005002	Phosphomannomutase	b:GDP-mannose biosynthetic process;c:cytoplasm;m:isomerase activity;m:metal ion binding;m:phosphomannomutase activity	Amino sugar and nucleotide sugar metabolism;Biosynthesis of nucleotide sugars;Fructose and mannose metabolism;Biosynthesis of cofactors;GDP-mannose metabolism;Ascorbate biosynthesis	ko00520;ko01250;ko00051;ko01240;R-TTU-1119628;R-TTU-1119410	TRITD2Av1G289160	ko:K17497	F2CS06	Phosphomannomutase OS=Hordeum vulgare subsp. vulgare OX=112509 PE=2 SV=1	metabolic process	cytoplasm	catalytic activity	Pf03332, Pf08282		0	0	0	0
M0UGR9	HORVU.MOREX.r3.4HG0351340	2124.75	0	0	0	0	0	0	0	0	0	0	0	0	0	0	0	0	0	0	0	HORVU.MOREX.r3.4HG0351340		4H	106942512	106946663	-1			M0UGR9	PF06058	IPR000697	WH1/EVH1 domain	b:deadenylation-dependent decapping of nuclear-transcribed mRNA;b:deadenylation-independent decapping of nuclear-transcribed mRNA;b:positive regulation o	RNA degradation	ko03018		ko:K12611	M0UGR9	WH1 domain-containing protein OS=Hordeum vulgare subsp. vulgare OX=112509 PE=4 SV=1	metabolic process;regulation of biological process		enzyme regulator activity	Pf06058		0	0	0	0
M0WG13	HORVU.MOREX.r3.1HG0058290	10768.3	0	0	0	0	0	0	0	0	0	0	0	0	0	0	0	0	0	0	0	HORVU.MOREX.r3.1HG0058290		1H	388558726	388569356	1			M0WG13	PF05641	IPR008395	Agenet-like domain	:					M0WG13	Uncharacterized protein OS=Hordeum vulgare subsp. vulgare OX=112509 PE=4 SV=1				Pf05641		0	0	0	0
F2DKC2	HORVU.MOREX.r3.6HG0631050	2956.27	0	0	0	0	0	0	0	0	0	0	0	0	0	0	0	0	0	0	0	HORVU.MOREX.r3.6HG0631050		6H	555973268	555973954	-1			F2DKC2	PF00125	IPR002119	Histone H2A	c:chromosome;c:nucleosome;c:nucleus;m:DNA binding;m:protein heterodimerization activity;m:structural constituent of chromatin	Necroptosis	ko04217		ko:K11251	F2DKC2	Histone H2A OS=Hordeum vulgare subsp. vulgare OX=112509 PE=2 SV=1		chromosome;nucleus	DNA binding;protein binding	Pf00125		0	0	0	0
F2DI35	HORVU.MOREX.r3.3HG0254070	3498.21	0	0	0	0	0	0	0	0	0	0	0	0	0	0	0	0	0	0	0	HORVU.MOREX.r3.3HG0254070		3H	178147108	178149983	-1			F2DI35	PF04504	IPR007592	GLABROUS1 enhancer-binding protein family	b:regulation of transcription, DNA-templated					F2DI35	Predicted protein OS=Hordeum vulgare subsp. vulgare OX=112509 PE=2 SV=1	regulation of biological process			Pf04504		0	0	0	0
M0YB08	HORVU.MOREX.r3.7HG0750080	5898.89	0	0	0	0	0	0	0	0	0	0	0	0	0	0	0	0	0	0	0	HORVU.MOREX.r3.7HG0750080		7H	624404100	624405903	1			M0YB08	PF03737	IPR005493	Ribonuclease E inhibitor RraA/RraA-like protein	b:negative regulation of catalytic activity;b:regulation of RNA metabolic process;m:4-hydroxy-4-methyl-2-oxoglutarate aldolase activity;m:lyase activity;m:metal ion binding;m:oxaloacetate decarboxylase activity;m:ribonuclease inhibitor activity					M0YB08	4-hydroxy-4-methyl-2-oxoglutarate aldolase OS=Hordeum vulgare subsp. vulgare OX=112509 PE=3 SV=1	regulation of biological process		catalytic activity;enzyme regulator activity;metal ion binding	Pf03737		0	0	0	0
F2E7Q5	HORVU.MOREX.r3.7HG0704180	4903.87	0	0	0	0	0	0	0	0	0	0	0	0	0	0	0	0	0	0	0	HORVU.MOREX.r3.7HG0704180	COP9 signalosome complex subunit 3 [Source:Projected from Arabidopsis thaliana (AT5G14250) UniProtKB/Swiss-Prot;Acc:Q8W575]	7H	419812555	419816841	1			F2E7Q5	PF01399	IPR000717	Proteasome component (PCI) domain	b:positive regulation of G2/M transition of mitotic cell cycle;b:protein deneddylation					F2E7Q5	Predicted protein OS=Hordeum vulgare subsp. vulgare OX=112509 PE=2 SV=1			protein binding	Pf01399		0	0	0	0
C3W8K8	HORVU.MOREX.r3.7HG0696190	7725.78	0	0	0	0	0	0	0	0	0	0	0	0	0	0	0	0	0	0	0	HORVU.MOREX.r3.7HG0696190		7H	342302219	342310297	-1	ADP-glucose pyrophosphorylase small subunit	P55238	C3W8K8	PF00483	IPR005835	Nucleotidyl transferase domain	b:biosynthetic process;b:glycogen biosynthetic process;b:metabolic process;b:starch biosynthetic process;c:amyloplast;c:chloroplast;c:plastid;m:ATP binding;m:catalytic activity;m:glucose-1-phosphate adenylyltransferase activity;m:nucleotide binding;m:nucleotidyltransferase activity;m:transferase activity	Amino sugar and nucleotide sugar metabolism;Biofilm formation - Escherichia coli;Starch and sucrose metabolism;Biosynthesis of nucleotide sugars;Starch biosynthesis	ko00520;ko02026;ko00500;ko01250;R-TTU-1119477	TRITD7Av1G131980	ko:K00975	C3W8K8	Glucose-1-phosphate adenylyltransferase OS=Hordeum vulgare subsp. vulgare OX=112509 GN=AGP-S1b PE=2 SV=1	metabolic process		catalytic activity;nucleotide binding	Pf00483, Pf12804	AGP-S1	0	0	0	0
M0VLU4	HORVU.MOREX.r3.3HG0258630	4725.74	0	0	0	0	0	0	0	0	0	0	0	0	0	0	0	0	0	0	0	HORVU.MOREX.r3.3HG0258630		3H	221919370	221922728	1			M0VLU4	PF17177	IPR002885	Pentatricopeptide repeat	c:mitochondrion;m:protein binding	Intracellular auxin transport	R-ATR-8868949	AMTR_s00106p00044940		M0VLU4	PPR_long domain-containing protein OS=Hordeum vulgare subsp. vulgare OX=112509 PE=4 SV=1			protein binding	Pf13281		1	-1	0	0
A0A287NZS5	HORVU.MOREX.r3.4HG0378650	14342.7	0	0	0	0	0	0	0	0	0	0	0	0	0	0	0	0	0	0	0	HORVU.MOREX.r3.4HG0378650		4H	393533618	393542677	-1			A0A287NZS5	PF02225	IPR001881	EGF-like calcium-binding domain	c:Golgi apparatus;c:integral component of membrane;c:membrane;m:calcium ion binding					A0A287NZS5	EGF_CA domain-containing protein OS=Hordeum vulgare subsp. vulgare OX=112509 PE=4 SV=1						0	0	0	0
F2E8W3	HORVU.MOREX.r3.3HG0306060	1809.24	0	0	0	0	0	0	0	0	0	0	0	0	0	0	0	0	0	0	0	HORVU.MOREX.r3.3HG0306060		3H	560912396	560916701	1			F2E8W3	PF00085	IPR013766	Thioredoxin domain	:					F2E8W3	Predicted protein OS=Hordeum vulgare subsp. vulgare OX=112509 PE=2 SV=1	cellular homeostasis;regulation of biological process					0	0	0	0
Q94IC3	HORVU.MOREX.r3.7HG0687590	2918.33	0	0	0	0	0	0	0	0	0	0	0	0	0	0	0	0	0	0	0	HORVU.MOREX.r3.7HG0687590		7H	238073356	238076919	-1			Q94IC3	PF00141	IPR002016	Haem peroxidase	b:cellular oxidant detoxification;b:cellular response to oxidative stress;b:response to oxidative stress;c:integral component of membrane;c:membrane;m:heme binding;m:L-ascorbate peroxidase activity;m:metal ion binding;m:oxidoreductase activity;m:peroxidase activity	Glutathione metabolism;Ascorbate and aldarate metabolism;Phenylalanine biosynthesis I	ko00480;ko00053;R-ONI-1119389	ONIVA07G27190	ko:K00434	Q94IC3	Peroxisome type ascorbate peroxidase OS=Hordeum vulgare OX=4513 GN=HvAPX1 PE=2 SV=1	metabolic process;response to stimulus	membrane	antioxidant activity;catalytic activity	Pf00141		0	0	0	0
F2CV78	HORVU.MOREX.r3.1HG0048880	23131.5	0	0	0	0	0	0	0	0	0	0	0	0	0	0	0	0	0	0	0	HORVU.MOREX.r3.1HG0048880		1H	323447244	323447962	-1			F2CV78	PF14368	IPR016140	Bifunctional inhibitor/plant lipid transfer protein/seed storage helical domain	b:lipid transport					F2CV78	Predicted protein OS=Hordeum vulgare subsp. vulgare OX=112509 PE=2 SV=1	transport					0	0	0	0
F2DA07	HORVU.MOREX.r3.3HG0234040	552.598	0	0	0	0	0	0	0	0	0	0	0	0	0	0	0	0	0	0	0	HORVU.MOREX.r3.3HG0234040		3H	34324591	34325225	1			F2DA07	PF00280	IPR000864	Proteinase inhibitor I13, potato inhibitor I	b:negative regulation of endopeptidase activity;b:negative regulation of peptidase activity;b:response to wounding;m:peptidase inhibitor activity;m:serine-type endopeptidase inhibitor activity	Asparagine degradation I	R-SLY-1119393	Solyc06g069400.3		F2DA07	Predicted protein OS=Hordeum vulgare subsp. vulgare OX=112509 PE=2 SV=1	regulation of biological process;response to stimulus		enzyme regulator activity	Pf00280		0	0	0	0
M0Y7Q2	HORVU.MOREX.r3.5HG0491750	5842.93	0	0	0	0	0	0	0	0	0	0	0	0	0	0	0	0	0	0	0	HORVU.MOREX.r3.5HG0491750		5H	481407931	481415355	-1			M0Y7Q2	PF01429	IPR001739	Methyl-CpG DNA binding	c:nucleus;m:DNA binding;m:metal ion binding;m:zinc ion binding					M0Y7Q2	Uncharacterized protein OS=Hordeum vulgare subsp. vulgare OX=112509 PE=4 SV=1		nucleus	DNA binding;metal ion binding	Pf01429, Pf07496		0	-1	0	0
M0YA87	HORVU.MOREX.r3.5HG0527780	306.748	0	0	0	0	0	0	0	0	0	0	0	0	0	0	0	0	0	0	0	HORVU.MOREX.r3.5HG0527780		5H	566536718	566537543	-1			M0YA87	PF11493	IPR021584	Thylakoid soluble phosphoprotein TSP9	c:chloroplast					M0YA87	Uncharacterized protein OS=Hordeum vulgare subsp. vulgare OX=112509 PE=4 SV=1				Pf11493		0	0	0	0
M0X681	HORVU.MOREX.r3.2HG0187890	13884.9	0	0	0	0	0	0	0	0	0	0	0	0	0	0	0	0	0	0	0	HORVU.MOREX.r3.2HG0187890		2H	589295361	589297232	-1			M0X681	PF00505	IPR009071	High mobility group box domain	c:nucleus					M0X681	HMG box domain-containing protein OS=Hordeum vulgare subsp. vulgare OX=112509 PE=4 SV=1		nucleus	DNA binding	Pf00505, Pf09011		0	0	0	0
F2CQY9	HORVU.MOREX.r3.4HG0338360	3027.1	0	1	0	1	0	1	1	1	0	1	1	1	0	1	9	0	0	0	0	HORVU.MOREX.r3.4HG0338360		4H	22500919	22502136	1			F2CQY9				:	HSFA7/ HSFA6B-regulatory network-induced by drought and ABA.	R-OSA-9623703	Os03g0723400		F2CQY9	Predicted protein OS=Hordeum vulgare subsp. vulgare OX=112509 PE=2 SV=1						0	1	0	0
A0A287HXL3	HORVU.MOREX.r3.2HG0141900	3934.81	0	-1	0	0	0	-1	0	0	0	0	0	-1	0	-1	4	0	0	0	0	HORVU.MOREX.r3.2HG0141900		2H	221239003	221244182	-1			A0A287HXL3	PF00394	IPR001117	Multicopper oxidase, type 1	m:copper ion binding;m:oxidoreductase activity	Auxin signalling	R-TDI-5608118	TRIDC7AG000790		A0A287HXL3	Uncharacterized protein OS=Hordeum vulgare subsp. vulgare OX=112509 PE=4 SV=1						0	0	-1	0
F2CVR8	HORVU.MOREX.r3.3HG0293900	859.608	0	0	0	0	0	0	0	0	0	0	0	0	0	0	0	0	0	0	0	HORVU.MOREX.r3.3HG0293900	FH [Source:Projected from Arabidopsis thaliana (AT4G03240) UniProtKB/TrEMBL;Acc:A0A178V3B4]	3H	511554182	511556585	1			F2CVR8	PF01491	IPR002908	Frataxin/CyaY	b:aerobic respiration;b:cellular iron ion homeostasis;b:embryo development ending in seed dormancy;b:heme biosynthetic process;b:ion transport;b:iron ion homeostasis;b:iron-sulfur cluster assembly;b:regulation of iron-sulfur cluster assembly;b:response to hydrogen peroxide;b:response to oxidative stress;c:chloroplast;c:mitochondrion;m:ferric iron binding;m:ferroxidase activity;m:oxidoreductase ac…	Porphyrin and chlorophyll metabolism	ko00860		ko:K19054	F2CVR8	Predicted protein OS=Hordeum vulgare subsp. vulgare OX=112509 PE=2 SV=1	cell organization and biogenesis;metabolic process	mitochondrion	catalytic activity;metal ion binding	Pf01491		0	0	0	0
F2E306	HORVU.MOREX.r3.3HG0289420	4036.47	0	0	0	0	0	0	0	0	0	0	0	0	0	0	0	0	0	0	0	HORVU.MOREX.r3.3HG0289420		3H	489292807	489294800	-1			F2E306		IPR012340	Nucleic acid-binding, OB-fold	:	Fanconi anemia pathway;DNA replication;Homologous recombination;Mismatch repair;Nucleotide excision repair;SNAC1 transcription network involved in drought and salinity tolerance;Response to Drought	ko03460;ko03030;ko03440;ko03430;ko03420;R-OSA-9627499;R-OSA-9623744	Os01g0238600	ko:K07466	F2E306	Predicted protein OS=Hordeum vulgare subsp. vulgare OX=112509 PE=2 SV=1						0	0	0	0
F2E396	HORVU.MOREX.r3.4HG0402160	7005.71	0	0	0	0	0	0	0	0	0	0	0	0	0	0	0	0	0	0	0	HORVU.MOREX.r3.4HG0402160		4H	559481520	559485416	1			F2E396	PF03079	IPR004313	Acireductone dioxygenase ARD family	b:cellular amino acid biosynthetic process;b:L-methionine salvage from methylthioadenosine;b:methionine biosynthetic process;c:cytoplasm;c:nucleus;m:acireductone dioxygenase (Ni2+-requiring) activity;m:acireductone dioxygenase [iron(II)-requiring] activity;m:dioxygenase activity;m:iron ion binding;m:metal ion binding;m:nickel cation binding;m:oxidoreductase activity	Cysteine and methionine metabolism	ko00270		ko:K08967	F2E396	1,2-dihydroxy-3-keto-5-methylthiopentene dioxygenase OS=Hordeum vulgare subsp. vulgare OX=112509 PE=2 SV=1	metabolic process;regulation of biological process	cytoplasm;nucleus	catalytic activity;metal ion binding	Pf02311, Pf03079, Pf07883		0	0	0	0
F2CTA6	HORVU.MOREX.r3.5HG0471120	4363.27	0	0	0	0	0	0	0	0	0	0	0	0	0	0	0	0	0	0	0	HORVU.MOREX.r3.5HG0471120		5H	374077202	374081158	1			F2CTA6	PF01585	IPR000061	SWAP/Surp	b:mRNA processing;b:RNA processing;b:RNA splicing;c:nucleus;m:nucleic acid binding;m:RNA binding					F2CTA6	Predicted protein OS=Hordeum vulgare subsp. vulgare OX=112509 PE=2 SV=1	metabolic process		RNA binding	Pf01805		0	0	0	0
F2DNP7	HORVU.MOREX.r3.1HG0062810	843.084	0	0	0	0	0	0	0	0	0	0	0	0	0	0	0	0	0	0	0	HORVU.MOREX.r3.1HG0062810		1H	416223920	416227091	-1			F2DNP7				b:ER body organization;c:endoplasmic reticulum;c:ER body;m:protein self-association					F2DNP7	Uncharacterized protein OS=Hordeum vulgare subsp. vulgare OX=112509 PE=2 SV=1	transport		transporter activity	Pf11740		0	0	0	1
F2DDF2	HORVU.MOREX.r3.4HG0380240	5341.77	0	0	0	0	0	0	0	0	0	0	0	0	0	0	0	0	0	0	0	HORVU.MOREX.r3.4HG0380240	Adenylylsulfatase HINT1 [Source:Projected from Arabidopsis thaliana (AT3G56490) UniProtKB/Swiss-Prot;Acc:Q8GUN2]	4H	410265687	410273727	-1			F2DDF2	PF01230	IPR001310	Histidine triad (HIT) protein	b:purine ribonucleotide metabolic process;b:sulfur compound metabolic process;c:peroxisome;c:plasma membrane;m:adenylylsulfatase activity;m:catalytic activity					F2DDF2	Predicted protein OS=Hordeum vulgare subsp. vulgare OX=112509 PE=2 SV=1	metabolic process	membrane	catalytic activity	Pf01230, Pf11969		0	0	0	0
F2E986	HORVU.MOREX.r3.5HG0477140	2378.91	0	0	0	0	0	0	0	0	0	0	0	0	0	0	0	0	0	0	0	HORVU.MOREX.r3.5HG0477140		5H	410955052	410961290	-1			F2E986	PF17780	IPR039905	CD2 antigen cytoplasmic tail-binding protein 2/Lin1	c:U5 snRNP					F2E986	Predicted protein OS=Hordeum vulgare subsp. vulgare OX=112509 PE=2 SV=1						0	0	0	0
F2DNG1	HORVU.MOREX.r3.7HG0654600	866.706	0	0	0	0	0	0	0	0	0	0	0	0	0	0	0	0	0	0	0	HORVU.MOREX.r3.7HG0654600		7H	43886268	43890829	-1			F2DNG1		IPR038870	Ubiquitin-associated protein 1	b:ubiquitin-dependent protein catabolic process via the multivesicular body sorting pathway;c:ESCRT I complex;m:ubiquitin binding					F2DNG1	Predicted protein OS=Hordeum vulgare subsp. vulgare OX=112509 PE=2 SV=1						0	0	0	0
F2DRT5	HORVU.MOREX.r3.6HG0631910	693.076	0	0	0	0	0	0	0	0	0	0	0	0	0	0	0	0	0	0	0	HORVU.MOREX.r3.6HG0631910	CONTAINS InterPro DOMAIN/s: Hepatocellular carcinoma-associated antigen 59 (InterPro:IPR010756); Ha. [Source:Projected from Arabidopsis thaliana (AT1G02330) TAIR;Acc:AT1G02330]	6H	557647377	557650095	1			F2DRT5	PF07052	IPR010756	Telomere length and silencing protein 1	b:mRNA splicing, via spliceosome;b:negative regulation of ubiquitin protein ligase activity;b:primary root development;b:regulation of mRNA splicing, via spliceosome;b:regulation of photomorphogenesis;b:response to high fluence blue light stimulus by blue high-fluence system;c:nuclear speck;c:spliceosomal complex					F2DRT5	Predicted protein OS=Hordeum vulgare subsp. vulgare OX=112509 PE=2 SV=1	regulation of biological process;response to stimulus			Pf07052		0	0	0	0
F2CR13	HORVU.MOREX.r3.2HG0178550	2073.67	0	0	0	0	0	0	0	0	0	0	0	0	0	0	0	0	0	0	0	HORVU.MOREX.r3.2HG0178550		2H	544601228	544604953	-1			F2CR13	PF00885	IPR002180	Lumazine/riboflavin synthase	b:riboflavin biosynthetic process;c:riboflavin synthase complex;m:6,7-dimethyl-8-ribityllumazine synthase activity;m:transferase activity	Riboflavin metabolism;Biosynthesis of cofactors;Flavin biosynthesis	ko00740;ko01240;R-TTU-1119379	TRITD2Bv1G176590	ko:K00794	F2CR13	6,7-dimethyl-8-ribityllumazine synthase OS=Hordeum vulgare subsp. vulgare OX=112509 PE=2 SV=1	metabolic process		catalytic activity	Pf00885		0	0	0	0
F2CUD8	HORVU.MOREX.r3.5HG0502740	2909.55	0	0	0	0	0	0	0	0	0	0	0	-1	0	0	1	0	0	0	0	HORVU.MOREX.r3.5HG0502740		5H	510126048	510128773	1			F2CUD8	PF01476	IPR018392	LysM domain	:	Recognition of fungal and bacterial pathogens and immunity response	R-ZJA-9611432	Zjn_sc00041.1.g02470.1.am.mk		F2CUD8	Predicted protein OS=Hordeum vulgare subsp. vulgare OX=112509 PE=2 SV=1		membrane		Pf01476		0	-1	0	0
M0XKQ7	HORVU.MOREX.r3.5HG0476660	4919.77	0	0	0	0	0	0	0	0	0	0	0	0	0	0	0	0	0	0	0	HORVU.MOREX.r3.5HG0476660		5H	409225678	409231416	1			M0XKQ7	PF00400	IPR001680	WD40 repeat	b:spliceosomal snRNP assembly;c:SMN complex;m:protein binding;m:RNA binding	Regulation of seed size	R-BDI-9035605	BRADI_1g12820v3		M0XKQ7	WD_REPEATS_REGION domain-containing protein OS=Hordeum vulgare subsp. vulgare OX=112509 PE=4 SV=1			protein binding	Pf00400		0	-1	0	0
F2DYL9	HORVU.MOREX.r3.4HG0389340	557.005	0	0	0	0	0	0	0	0	0	0	0	0	0	0	0	0	0	0	0	HORVU.MOREX.r3.4HG0389340		4H	483650967	483651820	1			F2DYL9	PF00011	IPR002068	Alpha crystallin/Hsp20 domain	:	Protein processing in endoplasmic reticulum;Calvin cycle	ko04141;R-OLO-1119519	KN538688.1_FG055	ko:K13993	F2DYL9	Predicted protein OS=Hordeum vulgare subsp. vulgare OX=112509 PE=2 SV=1				Pf00011		0	1	0	-1
A0A287RKI6	HORVU.MOREX.r3.5HG0484640	332.404	0	0	0	0	0	0	0	0	0	0	0	0	0	0	0	0	0	0	0	HORVU.MOREX.r3.5HG0484640		5H	450120630	450121468	1			A0A287RKI6	PF00080	IPR001424	Superoxide dismutase, copper/zinc binding domain	b:removal of superoxide radicals;b:superoxide metabolic process;m:copper ion binding;m:metal ion binding;m:superoxide dismutase activity	Peroxisome;Recognition of fungal and bacterial pathogens and immunity response;Removal of superoxide radicals	ko04146;R-TDI-9611432;R-TDI-1119403	TRIDC2BG017810	ko:K04565	A0A287RKI6	Sod_Cu domain-containing protein OS=Hordeum vulgare subsp. vulgare OX=112509 PE=4 SV=1						0	0	0	0
M0YPY5	HORVU.MOREX.r3.6HG0540590	2116.15	0	0	0	0	0	0	0	0	0	0	0	0	0	0	0	0	0	0	0	HORVU.MOREX.r3.6HG0540590		6H	5993284	5995534	-1			M0YPY5	PF00175	IPR001433	Oxidoreductase FAD/NAD(P)-binding	b:photosynthesis;c:chloroplast;m:ferredoxin-NADP+ reductase activity;m:oxidoreductase activity	Photosynthesis;Cellulose biosynthesis	ko00195;R-ATA-1119314	AET2Gv20206800	ko:K02641	M0YPY5	Ferredoxin--NADP reductase, chloroplastic OS=Hordeum vulgare subsp. vulgare OX=112509 PE=3 SV=1	metabolic process		catalytic activity	Pf00175, Pf00667, Pf00970		0	0	0	0
A0A287PDI5	HORVU.MOREX.r3.4HG0393770	2405.32	0	0	0	0	0	0	0	0	0	0	0	0	0	0	0	0	0	0	0	HORVU.MOREX.r3.4HG0393770		4H	515035394	515038873	-1			A0A287PDI5	PF08513	IPR006594	LIS1 homology motif	b:proteasome-mediated ubiquitin-dependent protein catabolic process;c:cytoplasm;c:nucleus;m:protein binding					A0A287PDI5	Uncharacterized protein OS=Hordeum vulgare subsp. vulgare OX=112509 PE=4 SV=1						0	-1	0	0
A0A287GTY9	HORVU.MOREX.r3.1HG0095100	1408.45	0	0	0	0	0	0	0	0	0	0	0	0	0	0	0	0	0	0	0	HORVU.MOREX.r3.1HG0095100		1H	515313428	515315487	1			A0A287GTY9	PF01423	IPR001163	LSM domain, eukaryotic/archaea-type	b:mRNA splicing, via spliceosome;c:spliceosomal complex;c:U4/U6 x U5 tri-snRNP complex;c:U6 snRNP;m:RNA binding	Spliceosome;RNA degradation	ko03040;ko03018		ko:K12627	A0A287GTY9	U6 snRNA-associated Sm-like protein LSm8 OS=Hordeum vulgare subsp. vulgare OX=112509 GN=LSM8 PE=3 SV=1						0	0	0	0
F2D4F8	HORVU.MOREX.r3.1HG0068810	687.842	0	0	0	0	0	0	0	0	0	0	0	0	0	0	0	0	0	0	0	HORVU.MOREX.r3.1HG0068810		1H	445140697	445143404	1			F2D4F8	PF00656	IPR029030	Caspase-like domain superfamily	:	Iron uptake and transport in root vascular system	R-TTU-9025727	TRITD5Av1G106600		F2D4F8	Predicted protein OS=Hordeum vulgare subsp. vulgare OX=112509 PE=2 SV=1				Pf00656		0	0	0	0
M0UGW6	HORVU.MOREX.r3.2HG0170930	0.172702	0	0	0	0	0	0	0	0	0	0	0	0	0	0	0	0	0	0	0	HORVU.MOREX.r3.2HG0170930	22.0 kDa heat shock protein [Source:Projected from Arabidopsis thaliana (AT4G10250) UniProtKB/Swiss-Prot;Acc:Q38806]	2H	494443872	494444839	1			M0UGW6	PF00011	IPR002068	Alpha crystallin/Hsp20 domain	:	Protein processing in endoplasmic reticulum;Calvin cycle	ko04141;R-OLO-1119519	KN538688.1_FG055	ko:K13993	M0UGW6	SHSP domain-containing protein OS=Hordeum vulgare subsp. vulgare OX=112509 PE=3 SV=1				Pf00011		0	1	0	0
F2CUL7	HORVU.MOREX.r3.4HG0417320	1051.47	0	-1	0	-1	0	-1	0	0	0	0	0	0	0	-1	4	0	0	0	0	HORVU.MOREX.r3.4HG0417320		4H	606213677	606216122	1			F2CUL7	PF03763	IPR005516	Remorin, C-terminal	:					F2CUL7	Predicted protein OS=Hordeum vulgare subsp. vulgare OX=112509 PE=2 SV=1						0	0	0	0
M0WI75	HORVU.MOREX.r3.3HG0248140	4548.52	0	1	0	1	0	1	0	1	0	1	1	1	0	1	8	0	0	0	0	HORVU.MOREX.r3.3HG0248140		3H	128113197	128113958	-1			M0WI75	PF03168	IPR004864	Late embryogenesis abundant protein, LEA_2 subgroup	b:response to desiccation;c:cytosol	HSFA7/ HSFA6B-regulatory network-induced by drought and ABA.	R-OSA-9623703	Os01g0225600		M0WI75	WHy domain-containing protein OS=Hordeum vulgare subsp. vulgare OX=112509 PE=4 SV=1	response to stimulus			Pf03168		0	0	0	0
M0XFE2	HORVU.MOREX.r3.4HG0393080	4170.19	0	0	0	0	0	0	0	0	0	0	0	0	0	0	0	0	0	0	0	HORVU.MOREX.r3.4HG0393080		4H	510450290	510454086	1			M0XFE2	PF04548	IPR005688	Chloroplast protein import component Toc34	b:intracellular protein transport;c:chloroplast outer membrane;c:integral component of membrane;m:GTP binding;m:hydrolase activity;m:protein-transporting ATPase activity					M0XFE2	Translocase of chloroplast OS=Hordeum vulgare subsp. vulgare OX=112509 PE=3 SV=1	transport	membrane	catalytic activity;metal ion binding;nucleotide binding;transporter activity	Pf00735, Pf01926, Pf03193, Pf04548, Pf04670		0	0	0	0
A0A287WL35	HORVU.MOREX.r3.7HG0686550	8651.12	0	0	0	0	0	0	0	0	0	0	0	0	0	0	0	0	0	0	0	HORVU.MOREX.r3.7HG0686550		7H	223611383	223618316	-1			A0A287WL35				:					A0A287WL35	Uncharacterized protein OS=Hordeum vulgare subsp. vulgare OX=112509 PE=4 SV=1						0	0	0	0
M0XKY4	HORVU.MOREX.r3.1HG0010660	11033.1	0	0	0	0	0	0	0	0	0	0	0	0	0	0	0	0	0	0	0	HORVU.MOREX.r3.1HG0010660		1H	25076566	25077284	1			M0XKY4	PF00304	IPR003614	Knottin, scorpion toxin-like	b:defense response	Jasmonic acid signaling	R-ATA-6787011	AET1Gv20128900		M0XKY4	Knot1 domain-containing protein OS=Hordeum vulgare subsp. vulgare OX=112509 PE=3 SV=1	defense response;response to stimulus			Pf00304		0	0	0	0
F2CVG7	HORVU.MOREX.r3.5HG0534960	4397.98	0	0	0	0	0	0	0	0	0	0	0	0	0	0	0	0	0	0	0	HORVU.MOREX.r3.5HG0534960	U2 small nuclear ribonucleoprotein A' [Source:Projected from Arabidopsis thaliana (AT1G09760) UniProtKB/Swiss-Prot;Acc:P43333]	5H	581067000	581072188	1			F2CVG7	PF14580	IPR032675	Leucine-rich repeat domain superfamily	b:mRNA splicing, via spliceosome;c:Cajal body;c:cytoplasm;c:nucleoplasm;m:U2 snRNA binding	Spliceosome	ko03040		ko:K11092	F2CVG7	Predicted protein OS=Hordeum vulgare subsp. vulgare OX=112509 PE=2 SV=1	metabolic process;response to stimulus	cytoplasm;cytosol;nucleus	protein binding	Pf12799, Pf13855, Pf14580		0	0	0	0
A0A287Q2B4	HORVU.MOREX.r3.4HG0416360	5846.79	0	0	0	0	0	0	0	0	0	0	0	0	0	0	0	0	0	0	0	HORVU.MOREX.r3.4HG0416360		4H	604287463	604290674	1			A0A287Q2B4	PF00107	IPR011032	GroES-like superfamily	b:cellular response to oxidative stress;b:response to high light intensity;c:cytoplasm;c:cytosol;m:NADPH:quinone reductase activity;m:oxidoreductase activity	Phenylalanine degradation III	R-MES-1119267	MANES_02G174800		A0A287Q2B4	PKS_ER domain-containing protein OS=Hordeum vulgare subsp. vulgare OX=112509 PE=4 SV=1						0	0	0	-1
F2DG78	HORVU.MOREX.r3.3HG0271570	1639.65	0	0	0	0	0	0	0	0	0	0	0	0	0	0	0	0	0	0	0	HORVU.MOREX.r3.3HG0271570		3H	364550246	364552002	-1			F2DG78	PF02458	IPR003480	Transferase	m:acyltransferase activity, transferring groups other than amino-acyl groups;m:N-acyltransferase activity	Phenylpropanoid biosynthesis	R-ZJA-1119316	Zjn_sc00039.1.g02880.1.sm.mkhc		F2DG78	Predicted protein OS=Hordeum vulgare subsp. vulgare OX=112509 PE=2 SV=1			catalytic activity	Pf02458		0	0	0	0
F2DVB6	HORVU.MOREX.r3.5HG0518960	3370.44	0	0	0	0	0	0	0	0	0	0	0	0	0	0	0	0	0	0	0	HORVU.MOREX.r3.5HG0518960		5H	547252187	547255438	1			F2DVB6	PF06201	IPR008979	Galactose-binding-like domain superfamily	:					F2DVB6	Predicted protein OS=Hordeum vulgare subsp. vulgare OX=112509 PE=2 SV=1				Pf06201		0	0	0	0
F2DR21	HORVU.MOREX.r3.3HG0287290	6042.79	0	0	0	0	0	0	0	0	0	0	0	0	0	0	0	0	0	0	0	HORVU.MOREX.r3.3HG0287290		3H	476104831	476107083	1			F2DR21	PF02453	IPR003388	Reticulon	b:response to bacterium;c:endoplasmic reticulum;c:endoplasmic reticulum membrane;c:integral component of membrane;c:membrane	SNAC1 transcription network involved in drought and salinity tolerance;Response to Drought	R-OSA-9627499;R-OSA-9623744	Os01g0851300		F2DR21	Reticulon-like protein OS=Hordeum vulgare subsp. vulgare OX=112509 PE=2 SV=1		endoplasmic reticulum;membrane		Pf02453		0	0	0	0
A0A287EEQ3	HORVU.MOREX.r3.1HG0000470	1660.69	0	0	0	-1	0	0	0	0	0	0	0	0	0	-1	2	0	0	0	0	HORVU.MOREX.r3.1HG0000470		1H	1474564	1476642	-1			A0A287EEQ3				c:integral component of membrane					A0A287EEQ3	Uncharacterized protein OS=Hordeum vulgare subsp. vulgare OX=112509 PE=4 SV=1						0	0	0	0
M0Z5T8	HORVU.MOREX.r3.1HG0075990	536.121	0	0	0	0	0	-1	0	0	0	0	0	0	0	-1	2	0	0	0	0	HORVU.MOREX.r3.1HG0075990		1H	473711156	473712871	1			M0Z5T8	PF00719	IPR008162	Inorganic pyrophosphatase	b:phosphate-containing compound metabolic process;c:cytoplasm;m:inorganic diphosphatase activity;m:magnesium ion binding	Oxidative phosphorylation	ko00190		ko:K01507	M0Z5T8	Uncharacterized protein OS=Hordeum vulgare subsp. vulgare OX=112509 PE=3 SV=1	metabolic process	cytoplasm	catalytic activity;metal ion binding	Pf00719		0	0	0	0
M0XGU8	HORVU.MOREX.r3.5HG0451470	2866.99	0	0	0	0	0	0	0	0	0	0	0	0	0	0	0	0	0	0	0	HORVU.MOREX.r3.5HG0451470		5H	192242218	192246759	-1			M0XGU8	PF00069	IPR000719	Protein kinase domain	b:intracellular signal transduction;b:peptidyl-serine phosphorylation;b:phosphorylation;b:protein autophosphorylation;b:protein phosphorylation;c:cytoplasm;c:nucleus;m:ATP binding;m:calcium ion binding;m:calcium-dependent protein serine/threonine kinase activity;m:calmodulin binding;m:calmodulin-dependent protein kinase activity;m:kinase activity;m:metal ion binding;m:nucleotide binding;m:protein…	Response to salinity;Abscisic acid (ABA) mediated signaling	R-EGR-9638808;R-EGR-3899351	Eucgr.F02611.1		M0XGU8	Uncharacterized protein OS=Hordeum vulgare subsp. vulgare OX=112509 PE=4 SV=1	metabolic process	membrane	catalytic activity;metal ion binding;nucleotide binding	Pf00036, Pf00069, Pf06293, Pf07714, Pf13202, Pf13405, Pf13499, Pf13833, Pf14531		0	0	0	0
F2D700	HORVU.MOREX.r3.3HG0226080	1904.62	0	0	0	0	0	0	0	0	0	0	0	0	0	0	0	0	0	0	0	HORVU.MOREX.r3.3HG0226080		3H	14303155	14307325	1			F2D700	PF00248	IPR018170	Aldo/keto reductase, conserved site	m:D-threo-aldose 1-dehydrogenase activity;m:oxidoreductase activity	Pyruvate metabolism;Glycerolipid metabolism;Caprolactam degradation;Glycolysis / Gluconeogenesis;Pentose and glucuronate interconversions;Ascorbate and aldarate metabolism;Biosynthesis of cofactors;Mugineic acid biosynthesis	ko00620;ko00561;ko00930;ko00010;ko00040;ko00053;ko01240;R-SMO-9025754	SELMODRAFT_231104	ko:K00002	F2D700	Predicted protein OS=Hordeum vulgare subsp. vulgare OX=112509 PE=2 SV=1	metabolic process		catalytic activity	Pf00248		0	1	1	0
[truncated: 808 more rows]
[truncated: 11 more columns]

## Sheet: B. Pairs with the same regulati
Table S8B. Protein-gene pairs linked by UniprotKB TrEMBL identifications: pairs with the same regulation status in contrasts; missing data for sdw1.d/uzu1.a at T1 due to the failed proteins extraction in samples
		Joint regulation status for DEP and DEG
		Bowman		sdw1.a		sdw1.d		uzu1.a		hvdwarf14.d		sdw1.d/uzu1.a		Sebastian
Protein ID	Gene ID	T1	T2	T1	T2	T1	T2	T1	T2	T1	T2	T1	T2	T1	T2	Total
F2D3S4	HORVU.MOREX.r3.1HG0049040	0	1	0	1	0	1	0	0	0	0		0	0	1	4
[truncated: 33 more rows]
