# Supplementary material for: Drought-induced molecular changes in crown of various barley phytohormone mutants
Source: Plant Signal Behav. 2024 Jun 26;19(1):2371693. doi: 10.1080/15592324.2024.2371693 (PMC11210921; doi:10.1080/15592324.2024.2371693)
Supplement: Supplemental Material [file KPSB_A_2371693_SM2799.zip › Supplementary Table S9.xlsx]

## Sheet: A. ANOVA
Table S9A. Analysis of phytohormones: results of analysis of variance - P values for variation sources
Hormone	Source of variation in ANOVA
	Genotype (G)	Watering (W)	Time (T)	G x W	G x T	W x T	G x W x T
1 GA53	0.166426	0.176155	< 0.001	0.0568544	0.0158939	0.0746263	0.11651
2 GA44	< 0.001	< 0.001	< 0.001	0.00356817	< 0.001	0.00783914	< 0.001
3 GA15	0.794512	0.377713	0.424562	0.650322	0.904814	0.231702	0.900802
4 GA19	< 0.001	< 0.001	0.0169144	< 0.001	0.00123283	0.00342862	< 0.001
5 GA20	< 0.001	< 0.001	0.181518	0.00347563	0.00322034	< 0.001	0.3012
6 GA9	0.0212156	0.843092	0.0985218	0.0513863	0.880943	0.463078	0.967165
7 GA1	< 0.001	< 0.001	2.77143e-25	< 0.001	0.0877416	< 0.001	0.0295005
8 GA4	0.0325196	0.0246633	0.615186	0.196821	0.120284	0.843929	0.538232
9 GA5	0.559545	< 0.001	0.789855	0.0467471	0.181241	0.00207404	0.107783
10 GA3	< 0.001	0.00364601	< 0.001	0.00313536	0.000284362	0.000557652	0.003345
11 GA6	0.110999	0.0215748	0.155818	0.0254889	< 0.001	0.00144371	0.785291
12 GA7	0.00126682	0.946159	0.590703	0.0705088	0.811766	0.250584	0.0180771
13 GA8	< 0.001	0.00763338	0.0166277	0.0562737	0.0510503	0.771938	0.0885045
14 OBRA	2.64555e-08	0.00437449	0.611145	0.00621839	< 0.001	0.00166914	< 0.001
15 STR	0.550478	0.883541	0.0287533	0.226975	0.0110482	0.606785	0.0160565
16 5DS	< 0.001	0.000541045	0.750916	0.190357	0.0311589	0.00300756	0.052709
17 tZ	< 0.001	< 0.001	< 0.001	< 0.001	< 0.001	0.378043	0.00237092
18 cZ	0.000331777	0.00100453	< 0.001	< 0.001	0.0479644	0.00832363	0.0646918
19 KIN	0.042252	0.280257	0.599601	0.364123	0.0171501	0.587042	0.0538441
20 tZR	< 0.001	< 0.001	< 0.001	< 0.001	< 0.001	< 0.001	< 0.001
21 cZR	< 0.001	< 0.001	0.00168495	< 0.001	0.145381	0.0630875	0.0510314
22 IAA	< 0.001	< 0.001	0.0219214	0.00320837	< 0.001	< 0.001	0.0363163
23 SA	0.279336	< 0.001	0.20535	0.110603	0.0700945	0.0218477	0.510942
24 ABA	< 0.001	< 0.001	< 0.001	< 0.001	< 0.001	0.182749	< 0.001
25 JA	0.0140573	0.0040756	< 0.001	< 0.001	0.0203611	0.0145894	0.434924
26 EBR	0.00246175	0.0380779	0.587969	0.0480544	0.0144271	0.0172686	0.422472
27 oxo_PDA	< 0.001	< 0.001	0.00445165	0.078676	0.0334576	< 0.001	0.0018651

## Sheet: B. Mean values
Table S9B. Analysis of phytohormones:mean values for experimental variants
Time point / Genotype	Treatment	1 GA53	2 GA44	3 GA15	4 GA19	5 GA20	6 GA9	7 GA1	8 GA4	9 GA5	10 GA3	11 GA6	12 GA7	13 GA8	14 OBRA	15 STR	16 5DS	17 tZ	18 cZ	19 KIN	20 tZR	21 cZR	22 IAA	23 SA	24 ABA	25 JA	26 EBR	27 oxo_PDA
T1 Bowman	C	19.5156	9.03128	43.3392	46.3057	29.1799	6.97836	201.592	12.5171	44.1427	5032.94	85.0711	70.6297	41.6108	14.888	7.07447	63.7094	4.0166	8.06671	68.8642	7.39913	58.6255	48.8108	1192.89	184.113	1552.63	20.5112	371.147
T1 Bowman	D	27.5543	8.46408	13.1611	50.3526	13.2783	9.6046	90.4863	12.175	19.2863	4911.31	81.915	117.867	40.891	14.0938	5.69638	83.1974	5.44816	7.62673	59.424	17.5596	62.092	137.996	1656.35	2086.56	1748.43	16.5135	182.693
T1 sdw1.a	C	19.7099	10.554	18.5094	44.3321	26.9964	8.66103	226.145	11.11	43.6456	4899.92	78.8892	218.942	41.8046	14.796	6.10378	79.3519	4.00202	7.93561	63.0083	9.54477	104.375	40.4236	978.813	325.265	1007.4	21.7718	260.367
T1 sdw1.a	D	21.7885	9.13782	22.5241	50.1222	16.3593	9.38369	132.843	13.3463	20.6505	3009.28	73.1108	84.0871	38.4289	17.4435	5.58879	112.178	5.16835	7.61956	62.5162	20.446	98.8439	93.0176	1782.57	1597.39	1672.56	15.0814	168.386
T1 sdw1.d	C	24.5408	9.37913	24.2366	42.8025	16.9294	9.44018	126.506	12.9622	41.1197	4901.98	81.0285	170.545	38.1347	15.2941	6.07979	71.0931	3.8835	7.14065	64.8047	7.71452	34.3323	82.9699	1345.39	230.523	4101.03	15.8414	549.535
T1 sdw1.d	D	18.2371	7.32324	18.5865	45.8713	15.6207	8.77409	71.6189	11.5683	17.8179	3844.64	75.7606	96.5922	39.9742	17.6848	5.50553	104.926	4.24664	7.25951	62.8377	15.1548	111.911	95.6264	1737.86	1944.39	2212.25	17.5729	277.754
T1 uzu1.a	C	12.0306	19.1171	11.2226	77.197	17.7327	8.05195	344.859	14.0878	35.9147	3371.42	74.6307	92.3118	51.8925	17.6078	6.49149	97.0117	6.27167	9.48092	80.7492	16.9703	88.5357	70.3388	1302.95	837.101	1848.07	19.4205	376.041
T1 uzu1.a	D	26.6908	14.5312	13.6222	58.4058	13.6898	7.27916	249.106	12.7328	18.0148	4427.04	69.0793	74.8218	44.1616	13.873	5.68561	94.358	5.10546	8.83706	64.9584	15.2044	83.8279	88.4488	1788.75	3984.26	862.194	14.0048	181.409
T1 hvdwarf14.d	C	10.8577	9.45867	51.272	43.6733	26.8801	8.52001	450.999	14.8673	39.6118	6635.04	85.4719	124.91	93.9393	11.0708	5.7067	84.9753	10.2483	6.44528	76.1901	30.2305	76.6278	68.4411	1619.75	202.251	2677.1	82.1635	243.062
T1 hvdwarf14.d	D	14.4628	10.5013	15.7423	70.9054	39.3882	10.4916	98.2769	17.7245	36.0906	4196.75	85.9319	153.659	64.1029	26.7922	6.38182	365.905	14.696	17.425	75.3504	42.1243	612.612	58.0647	2501.56	4114.5	1929.72	25.5817	302.472
T1 sdw1.d/uzu1.a	C	13.2081	8.80162	24.3868	40.6366	21.1711	9.09769	412.466	12.3665	34.3166	5071.3	68.6847	100.782	45.0377	10.9319	5.50013	69.3219	4.60949	8.68615	66.5224	13.9307	80.9437	69.2839	1288.31	167.423	1311.16	77.2657	281.522
T1 sdw1.d/uzu1.a	D	20.9985	10.6944	14.3804	53.8772	21.14	5.6307	147.399	14.4561	24.169	3717.76	81.9917	74.6333	48.2356	13.3465	6.84398	88.9948	4.84069	7.21759	74.6441	16.5903	64.3903	78.7457	1795.29	2770.6	1879.16	17.0856	202.776
T1 Sebastian	C	24.7837	24.8441	15.7999	99.5661	36.2131	10.3276	261.205	12.182	44.0591	3461.92	71.6325	98.7885	71.9454	17.4404	5.20357	102.756	8.57593	5.16188	64.9914	34.7806	76.6238	61.1999	1152.06	248.824	1269.48	11.7085	408.4
T1 Sebastian	D	23.7955	16.3148	20.1033	83.0327	44.7088	15.0617	187.891	25.294	22.477	8942.81	96.9476	184.425	53.3944	65.1857	5.90901	325.588	20.5176	11.0322	63.4471	111.521	367.543	83.4994	1675.7	2819.57	1490.95	12.1582	452.797
T2 Bowman	C	5.61333	6.60284	11.4813	36.5492	32.5449	7.74341	137.627	13.1758	48.323	13539.4	94.2951	84.3416	44.8782	11.4015	5.69161	67.9623	3.67574	5.87126	60.421	5.48618	34.1938	97.3875	1402.21	133.649	1598.71	20.8747	363.36
T2 Bowman	D	16.1093	5.46229	10.9708	74.1666	11.2817	8.3989	18.2707	11.5417	15.9798	10661.5	69.4399	142.563	39.2474	15.949	5.45862	108.671	4.64265	6.37188	59.2808	11.6405	65.1442	203.986	1507.04	2014.48	2462.48	14.8658	91.3221
T2 sdw1.a	C	14.639	6.29907	21.1543	39.04	40.8571	10.9711	74.778	12.1127	58.5202	4317.37	93.7277	109.488	32.9271	14.2849	6.38062	78.9651	3.66274	8.48193	66.7441	6.26514	59.6751	19.7122	1578.85	169.31	1600.22	16.7537	190.299
T1 uzu1.a	D	8.6815	7.74583	14.1175	91.2152	13.8804	12.5843	25.3157	15.4631	21.104	6182.15	79.467	163.186	43.6369	16.7383	7.66529	85.5999	5.34219	7.21731	73.8104	12.5325	50.344	114.766	2066.56	2312.92	2062.06	18.4449	114.96
T2 sdw1.d	C	19.2703	8.40377	11.3589	42.106	37.9415	12.4509	94.8229	13.1949	67.7161	5532.32	97.9953	73.9459	40.1497	16.0521	6.35229	85.5493	4.40804	7.09052	71.65	6.77265	49.9756	23.0039	1393.29	156.94	3964.88	20.6286	470.094
T2 sdw1.d	D	14.195	6.45928	20.9552	69.4161	11.6776	9.92164	17.8961	13.2637	17.5092	6747.22	71.9693	119.03	42.6951	13.8565	6.04681	85.8587	5.15979	7.55678	63.1439	15.1569	122.351	119.042	1438.81	1224.01	1424.11	21.5698	101.95
T2 uzu1.a	C	16.867	8.56277	9.50928	48.6214	24.9229	9.11213	221.066	10.414	45.1768	4679.96	83.2544	90.7775	36.7916	14.3078	5.56185	94.6893	5.09888	8.97436	65.8929	12.1706	92.9683	40.9324	1024.77	158.618	7718.37	18.7365	556.677
T2 uzu1.a	D	16.0046	7.88718	27.2468	66.8772	13.2934	10.8266	29.1709	12.6909	18.7851	9356.28	78.035	52.4208	35.9052	12.5737	7.02035	92.8777	4.88653	6.18696	68.6439	21.7508	66.8021	206.853	1938.67	1970.81	1441.12	25.5996	96.9832
T2 hvdwarf14.d	C	13.6667	16.9327	17.1996	71.2943	29.3536	10.8115	191.797	10.5924	46.6037	4760.58	90.7442	120.692	63.2259	26.2683	6.67215	226.268	8.14062	6.29562	71.5643	17.2285	112.829	59.3535	1741.33	335.959	4051.56	18.8605	810.724
T2 hvdwarf14.d	D	12.1947	7.5948	17.8275	68.0494	13.9281	11.8968	28.2427	12.2208	15.6749	7483.17	68.0111	157.387	50.9621	28.5091	5.24958	273.201	12.8867	9.38958	62.7596	76.1648	325.027	144.696	1417.92	1946.45	2339.46	20.7452	108.766
T2 sdw1.d/uzu1.a	C	19.7329	11.3028	13.7549	49.3773	26.4414	11.092	199.795	15.1182	44.4578	2211.22	81.1882	92.5559	54.4118	16.3034	6.99491	87.6907	4.42845	7.70353	75.9366	7.55649	46.3746	94.041	1763.45	361.659	4819.71	22.9791	594.313
T2 sdw1.d/uzu1.a	D	15.0308	6.93802	15.0063	62.7426	11.8407	5.47549	23.0829	17.4102	16.4715	6334.7	68.3163	81.6967	35.1623	13.697	5.83119	90.4033	4.43854	5.55117	62.8141	22.9299	58.395	209.331	1292.94	2605.59	2616.59	15.2064	134.369
T2 Sebastian	C	14.1473	22.7698	12.8014	98.9004	34.841	10.2832	193.617	14.9304	35.4465	3467.88	89.476	141.85	65.3836	20.3387	6.99544	119.545	7.95866	5.18996	70.6217	17.6798	74.7443	52.5009	1798.94	233.372	2165	13.8774	765.679
T2 Sebastian	D	13.6338	11.1636	26.1563	59.3244	19.9696	12.1228	42.8775	17.4095	25.8125	5788.39	96.8994	129.17	55.3363	16.6298	8.75318	93.4243	9.96654	8.72697	87.9742	39.2649	125.071	180.492	2471.62	1266.14	2313.8	19.3205	127.82
	Minimum	13.6338	11.1636	26.1563	59.3244	19.9696	12.1228	42.8775	17.4095	25.8125	5788.39	96.8994	129.17	55.3363	16.6298	8.75318	93.4243	9.96654	8.72697	87.9742	39.2649	125.071	180.492	2471.62	1266.14	2313.8	19.3205	127.82
	Maximum	5.61333	5.46229	9.50928	36.5492	11.2817	5.47549	17.8961	10.414	15.6749	2211.22	68.0111	52.4208	32.9271	10.9319	5.20357	63.7094	3.66274	5.16188	59.2808	5.48618	34.1938	19.7122	978.813	133.649	862.194	11.7085	91.3221
	Mean	27.5543	24.8441	51.272	99.5661	44.7088	15.0617	450.999	25.294	67.7161	13539.4	97.9953	218.942	93.9393	65.1857	8.75318	365.905	20.5176	17.425	87.9742	111.521	612.612	209.331	2501.56	4114.5	7718.37	82.1635	810.724
	Mean s.e.m.	1.71375	1.42773	7.36655	6.8731	3.36237	1.81679	16.8746	1.99529	3.21438	1629.98	7.66786	54.9527	7.13603	1.86113	0.961157	4.26617	1.04227	0.911307	7.80643	7.63821	15.035	14.1194	391.696	106.582	76.4141	2.63888	8.80126

## Sheet: C. Contrasts
Table S9C. Analysis of phytohormones: indicators of significance of contrasts (drought v. control) for all traits and genotypes, at two time points
Time point / Genotype	1 GA53	2 GA44	3 GA15	4 GA19	5 GA20	6 GA9	7 GA1	8 GA4	9 GA5	10 GA3	11 GA6	12 GA7	13 GA8	14 OBRA	15 STR	16 5DS	17 tZ	18 cZ	19 KIN	20 tZR	21 cZR	22 IAA	23 SA	24 ABA	25 JA	26 EBR	27 oxo_PDA
T1 Bowman	0	0	0	0	-1	0	-1	0	-1	0	0	0	0	0	0	0	0	0	0	1	0	1	0	1	0	0	-1
T1 sdw1.a	0	0	0	0	0	0	0	0	-1	0	0	-1	0	0	0	0	0	0	0	1	0	1	0	1	0	0	0
T1 sdw1.d	0	0	0	0	0	0	0	0	-1	0	0	0	0	0	0	0	0	0	0	1	1	0	0	1	0	0	0
T1 uzu1.a	0	0	0	0	0	0	0	0	-1	0	0	0	0	0	0	0	0	0	0	0	0	0	0	1	0	0	-1
T1 hvdwarf14.d	0	0	0	1	0	0	-1	0	0	0	0	0	0	1	0	1	1	1	0	0	1	0	0	1	0	-1	0
T1 sdw1.d/uzu1.a	0	0	0	0	0	0	-1	0	0	0	0	0	0	0	0	0	0	0	0	0	0	0	0	1	0	-1	0
T1 Sebastian	0	0	0	0	0	0	0	1	0	1	0	0	0	1	0	1	1	1	0	1	1	0	0	1	0	0	0
T2 Bowman	1	0	0	1	-1	0	-1	0	-1	0	0	0	0	0	0	0	0	0	0	1	0	0	0	1	0	0	-1
T2 sdw1.a	0	0	0	1	-1	0	-1	0	-1	0	0	0	0	0	0	0	1	0	0	1	0	1	0	1	0	0	0
T2 sdw1.d	0	0	0	1	-1	0	-1	0	-1	0	0	0	0	0	0	0	0	0	0	1	1	1	0	1	-1	0	-1
T2 uzu1.a	0	0	0	0	0	0	-1	0	-1	0	0	0	0	0	0	0	0	-1	0	1	0	1	1	1	-1	0	-1
T2 hvdwarf14.d	0	-1	0	0	-1	0	-1	0	-1	0	0	0	0	0	0	0	1	1	0	1	1	1	0	1	0	0	-1
T2 sdw1.d/uzu1.a	0	-1	0	0	-1	0	-1	0	-1	1	0	0	-1	0	0	0	0	0	0	1	0	1	0	1	0	0	-1
T2 Sebastian	0	-1	0	-1	0	0	-1	0	0	0	0	0	0	0	0	0	0	1	0	1	0	1	0	1	0	0	-1
